# Supplementary material for: Dynamics of a methanol-fed marine denitrifying biofilm: 2—impact of environmental changes on the microbial community
Source: PeerJ. 2019 Aug 13;7:e7467. doi: 10.7717/peerj.7467 (PMC6697039; doi:10.7717/peerj.7467)
Supplement: Document S2 — Raw data of Figure 1: number and proportion of 16S rRNA sequence reads derived from the biofilm cultures. Proportion of 16 rRNA sequence reads associated to bacterial taxa, and used for Principal Component Analysis. Raw data of Table 2: number of 16S rRNA sequence reads per identified taxon derived from the biofilm cultures. List of OTUs with their affiliation, cluster size and sequence in the biofilm cultures. [file peerj-07-7467-s008.xlsx]

## Sheet: Instructions
Instructions
Spreadsheet Figure 1:	Raw data of Figure 1: number of sequence reads and proportion; PCA
Spreadsheet Table 2:	Raw data of Table 2 : number of sequence reads
All the other spreadsheets
	The name of the spreadsheet corresponds to the name of the biofilm cultures
		Name: Name of the OTU or OTU number
		Columns B, D, F, H, J and L: most propable affiliation of the sequence
		Columns C, E, G, I, K and M: confidence threshold
		Cluster size: number of sequence per OTU with >97% identity
		Sequence: Sequence of the OTU

## Sheet: Figure 1
Raw data of Figure 1
Panel A
				Number of sequences
			Total of reads	348358	319265	9610	14048	8532	13915	13800	9375	12560
				Original Biofilm (OB)	Instant Ocean (IO)	300N-23C	900N-23C	300N-30C	900N-30C	0%NaCl	0.5%NaCl	1.0%NaCl
Proteobacteria	Gammaproteobacteria	Thiotrichales	Methylophaga	12196	136584	9391	13647	8115	12775	11825	8280	12290
Proteobacteria	Alphaproteobacteria	Rhizobiales	Hyphomicrobium	159592	26825	0	0	0	0	1486	636	31
Proteobacteria	Gammaproteobacteria	Oceanospirillales	Marinicella	2723	23119	140	211	290	699	32	145	118
Proteobacteria	Alphaproteobacteria	Rhodobacterales		51702	82764	27	108	45	91	53	53	44
Proteobacteria	Alphaproteobacteria	Rhodospirillales	Oceanibaculum	42678	23489	0	4	1	1	0	19	5
Bacteroidetes				4071	15699	20	35	35	122	88	38	44
Others				75396	10785	32	43	46	247	316	204	32
				Proportion %
				Original Biofilm (OB)	Instant Ocean (IO)	300N-23C	900N-23C	300N-30C	900N-30C	0%NaCl	0.5%NaCl	1.0%NaCl
Proteobacteria	Gammaproteobacteria	Thiotrichales	Methylophaga	3.502	42.7808	97.7211	97.1455	95.1125	91.8074	85.6884	88.32	97.8503
Proteobacteria	Alphaproteobacteria	Rhizobiales	Hyphomicrobium	45.8258	8.40211	0	0	0	0	10.7681	6.784	0.246815
Proteobacteria	Gammaproteobacteria	Oceanospirillales	Marinicella	0.781892	7.24132	1.45682	1.50199	3.39897	5.02336	0.231884	1.54667	0.93949
Proteobacteria	Alphaproteobacteria	Rhodobacterales		14.8459	25.9233	0.280957	0.768793	0.527426	0.653971	0.384058	0.565333	0.350318
Proteobacteria	Alphaproteobacteria	Rhodospirillales	Oceanibaculum	12.2547	7.35721	0	0.0284738	0.0117206	0.00718649	0	0.202667	0.0398089
Bacteroidetes				1.16896	4.91723	0.208117	0.249146	0.41022	0.876752	0.637681	0.405333	0.350318
Others				21.6495	3.37807	0.332986	0.306093	0.539147	1.77506	2.28986	2.176	0.254777
Panel B	Proportion of 16 rRNA sequence reads associated to bacterial taxa. Data are from the Table 2 sheet
	OB	IO	Ref300N-23C	900N-23C	300N-30C	900N-30C	0%NaCl	0.5%NaCl	1.0%NaCl
Ignavibacterium	0.00375	0.00125	0	7e-05	0.00188	0.00057	0	0	0
Acholeplasma	0	0	0.00052	0.00043	0.00047	0	0.00036	0.00523	0.00024
Aequorivita	5e-05	0.00184	0.00104	0.00135	0.00035	0.00014	0	0.00107	0.00223
Muricauda	0.00062	0.00084	0	0	0.00012	7e-05	0	0.00096	0
Winogradskyella	0.00278	0.0428	0.00104	0.00114	0.00152	0.00115	0	0.00203	0.00111
Aminobacter	0.00328	0.00015	0	0.0005	0	0	0	0.00224	0
Aquamicrobium	0.11633	0.00456	0	0	0	0	0.00022	0	0
Hoeflea	0.00299	0.00757	0.00031	7e-05	0	0	0.00058	0.00117	0.00064
Nitratireductor	0.014	0.00025	0	0	0	0	0	0	0
Hyphomicrobium	0.45813	0.08402	0	0	0	0	0.10768	0.06784	0.00247
Litorisediminicola	0.00381	0.0143	0	0	0	0	0	0	0
Lutimaribacter	0.01708	0.08932	0	0	0	0	0	0	0
Marinovum	0.01276	0.01625	0	0	0	0	0	0	0
Maritimibacter	0.02504	0.02438	0	7e-05	0	0	0	0.00011	0
Oceanicola	0.00055	0.00011	0	0	0.00082	0.00029	0	0.00011	0
Paracoccus	0	0	0.0001	0.00071	0.00012	0	0	0	0.00024
Roseovarius	0.07317	0.08181	0	0	0	7e-05	0	0	0
Stappia	0.00018	0.01264	0.00094	0.00427	0.0027	0.00417	0.00268	0.00352	0.00167
Oceanibaculum	0.12251	0.07357	0	0.00028	0.00012	7e-05	0	0.00203	0.0004
Marinobacter	0.00151	0.00051	0.00062	0.0005	0.00023	0	0	0.00011	8e-05
Marinicella	0.00782	0.07241	0.01457	0.01502	0.03399	0.05023	0.00232	0.01547	0.00939
Pseudomonas	1e-05	0.00087	0.00114	0.00043	0.00129	0.00517	0.00645	0.008	0.00048
Methylophaga	0.03501	0.42781	0.97721	0.97146	0.95113	0.91807	0.85688	0.8832	0.9785

## Sheet: Table 2
	Raw data of Table 2			Number of sequences
	Affiliation	OB	IO	300N-23C	900N-23C	300N-30C	900N-30C	0%NaCl	0.5%NaCl	1.0%NaCl
	Ignavibacterium	1305	400	0	1	16	8	0	0	0
	Acholeplasma	0	0	5	6	4	0	5	49	3
	Aequorivita	19	586	10	19	3	2	0	10	28
	Muricauda	215	267	0	0	1	1	0	9	0
	Winogradskyella	968	13666	10	16	13	16	0	19	14
	Aminobacter	1143	47	0	7	0	0	0	21	0
	Aquamicrobium	40525	1455	0	0	0	0	3	0	0
	Hoeflea	1041	2417	3	1	0	0	8	11	8
	Nitratireductor	4878	81	0	0	0	0	0	0	0
	Hyphomicrobium	159592	26825	0	0	0	0	1486	636	31
	Litorisediminicola	1326	4566	0	0	0	0	0	0	0
	Lutimaribacter	5951	28517	0	0	0	0	0	0	0
	Marinovum	4445	5188	0	0	0	0	0	0	0
	Maritimibacter	8723	7785	0	1	0	0	0	1	0
	Oceanicola	193	34	0	0	7	4	0	1	0
	Paracoccus	0	0	1	10	1	0	0	0	3
	Roseovarius	25491	26119	0	0	0	1	0	0	0
	Stappia	62	4036	9	60	23	58	37	33	21
	Oceanibaculum	42678	23489	0	4	1	1	0	19	5
	Marinobacter	527	162	6	7	2	0	0	1	1
	Marinicella	2723	23119	140	211	290	699	32	145	118
	Pseudomonas	2	279	11	6	11	72	89	75	6
	Methylophaga	12196	136584	9391	13647	8115	12775	11825	8280	12290
	Others	34355	13643	24	52	45	278	315	65	32
		348358	319265	9610	14048	8532	13915	13800	9375	12560

## Sheet: 0%NaCl
Classifier: RDP Naive Bayesian rRNA Classifier Version 2.11, September 2015
Taxonomical Hierarchy: RDP 16S rRNA training set 16
Submit Date: Thu Apr 26 14:59:43 EDT 2018
Confidence threshold (for classification to Root ONLY): 50 %						Sequences	%
					Methylophaga	11825	85.6884
					Hyphomicrobium	1486	10.7681
					Marinicella	32	0.231884
					Bacteroidetes	88	0.637681
					Rhodobacterales	53	0.384058
					Oceanibaculum	0	0
					Others	316	2.28986
						13800
													13800
Name	Kongdom		phylum		class		order		family		genus		Cluster size	Sequences
IPJVRIW02EPT44	Bacteria	1	Bacteroidetes	1	Bacteroidia	1	Bacteroidales	1	Prolixibacteraceae	1	Sunxiuqinia	1	2	GAGTTTGATCATGGCTCAGGATGAACGCTAGCGGGAGGCCTAACACATGCAAGTCGAACGggattcagtagcttgctactgatgagAGTGGCGCACGGGTGAGTAACGCGTATGCAACCTACCTCTTACAGGGGGATAGCCCGGAGAAATCCGGATTAATATCCCATGGTATTTATTTCCGCATGGAGaATAAATTAAAGAtttaTCGGTAAGAGATGGGCATGCGTGACATTAGTTTGTTGGTGAGGTAACGGCTCACCAAGACTACGATGTCTAGGGGTTCTGAGAGGATGATCCCCCACACTGGTACTGAGACACGGACCAGACTCCTACGGGAGGCAGCAGTGAGGAATATTGGTCAATGGGCGCAAGCCTGAACCAGCCATCCCGCGTGAAGGA…
IPJVRIW02ECTFD	Bacteria	1	Bacteroidetes	1	Flavobacteriia	1	Flavobacteriales	1	Flavobacteriaceae	1	Formosa	0.93	5	GAGTTTGATCTTGGCTCAGGATGAACGCTAGCGGCAGGCTTAACACATGCAAGTCGAGGGgtaacaggggcgcttgcgcccgctgacgACCGGCGCACGGGTGCGTAACGCGTATGCAATCTACCTTTTACAGGGGGATAGCCCAGgAGAAATTTGGATTAATACCTCATAGTaTATGGCCTTGGCATCAAGGCCATAtTAAAGAtttaTCGGTAAAAGATGAGCATGCGTTCTATTAGCTGGATGGTAAGGTAACGGCTTACCATGGCGACGATAGATAGGGGCCCTGAGAGGGGGATCCCCCACACTGGTACTGAGACACGGACcCAGACTCCTACGGGAGGCAGCAGTGAGGAATATTGGACAATGGGCGGGAGCCTGATCCAGCCATGCCGCGTG…
IPJVRIW02DLXK8	Bacteria	1	Bacteroidetes	1	Flavobacteriia	1	Flavobacteriales	1	Flavobacteriaceae	1	Formosa	0.96	4	GAGTTTGtATCTTGGCTCAGGATGAACGCTAGCGGCAGGCTTAACACATGCAAGTCGAGGGgtaacaggggcgcttggcgcccgtctgacgACCGGCGCACGGGTGCGTAACGCGTATGCAATCTACCTTTTACAGGGGGATAGCCCAGAGAAATTTGGATTAATACCTCATAGTATATGgCCTTGGCATCAAGGccCATATTAAAGAtttaTCGGTAAAGATGAGCATGCGTTCTATTAGCTGGATGGTAAGGTAACGGCTTACCATGGCGACGATAGATAGGGGCCCTGAGAGGGGGATCCCCACACTGGTACTGAGACACGGACCAGACTCCTACGGGAGGCAGCAGTGAGGAATATTGGACAATGGGtCGGGAGCCTGATCCAGCCATGCCGCGT…
IPJVRIW02CZI88	Bacteria	1	Bacteroidetes	1	Flavobacteriia	1	Flavobacteriales	1	Flavobacteriaceae	1	Formosa	0.88	2	GAGTTTGATCTTGGCTCAGGATGAACGCTAGCGGCAGGCTTAACACATGCAAGTCGAGGGgtaacaggggcgcttgcgcccgctgacgACCGGCGCACGGGTGCGTAACGCGTATGCAATCTACCTTTTACAGGGGGATAGCCCAGAGAAATTTGGATTAATACCTCATAGTATATGGCCTTgGCATcaAAGGCCATATTAAAGAtttaTCGGTAAAANATGAGCATGCGTTCTATTAGCTGGATGGTAAGGTAACGGCTTACCATGGCGACGATAGATAGGGGCCCTGAGAGGGGGATCCCCCACACTGGTACTGAGACACGGACCAGACTCCTACGGGAGGCAGCAGTGAGGAATATTGGACAaATGGGCGGGAGCCTGATCCAGCCATGCCGCGTG…
IPJVRIW02EFM4O	Bacteria	1	Bacteroidetes	1	Flavobacteriia	1	Flavobacteriales	1	Flavobacteriaceae	0.99	Formosa	0.96	1	GAGTTTGATCCTGGCTCAGGATGAACGCTAGCGGCAGGCTTAACACATGCAAGTCGAGGGgtaacaggggcgcttgcgcccgctgacgACCGGCGCACGGGTGCGTAACGCGTATGCAATCTACCTTTTACAGGGGGATAGCCCAGAGAAATTTGGATTAATACCTCATAGTaTATGGCCTTGGCATCAAGGCCATAtTAAAGAtttaTCGGTAAAAGATGAGCATGCGTTCTATTAGCTGATGGTAGTAGGACGT
IPJVRIW02EE0Q5	Bacteria	1	Bacteroidetes	1	Flavobacteriia	1	Flavobacteriales	1	Flavobacteriaceae	1	Formosa	0.96	74	GAGTTTGATCTTGGCTCAGGATGAACGCTAGCGGCAGGCTTAACACATGCAAGTCGAGGGgtaacaggggcgcttgcgcccgctgacgACCGGCGCACGGGTGCGTAACGCGTATGCAATCTACCTTTTACAGGGGGATAGCCCAGAGAAATTTGGATTAATACCTCATAGTaTATGGCCTTGGCATCAAGGCCATActTAAAGAtttaTCGGTAAAAGATGAGCATGCGTTCTATTAGCTGGATGGTAAGGTAACGGCTTACCATGGCGACGATAGATAGGGGCCCTGAGAGGGGGATCCCCCACACTGGTACTGAGACACGGACCAGACTCCTACGGGAGGCAGCAGTGAGGAATATTGGACAATGGGCGGGAGCCTGATCCAGCCATGCCGCGTGC…
IPJVRIW02DSP0P	Bacteria	1	Firmicutes	1	Clostridia	1	Clostridiales	1	Clostridiaceae 3	0.82	Sporosalibacterium	0.3	2	GAGTTTGATCTTGGCTCAGGACGAACGCTGGCGGCACGCCTAACACATGCAAGTCGAGCGagaattatctttaggatccttcgggtgaataaagatgaggaaAGCGGCGGACGGGTGAGTAACGCGTGGGAAACCTGCCCTATGCAGGGGGATAGCCTCGGGAAACCGGGATTAATACCCCATGAAaCTCTAGTACCGCATGGTACATGAGtCAAAGCtccgGCGGCATAGGATGGTCCCGCGTCCCATTAGCTAGTTGGTGAGGTAACAGCTCACCAAGGCGACGATGGGTAGCCGGCCTGAGAGGGTGAACGGCCACACTGGAACTGAGACACGGTCCAGACTCCCACGGGAGGCAGCAGTGGGGAATATTGCACAATGGGCGAAAGCCTGATGCAG…
IPJVRIW02C4426	Bacteria	1	Proteobacteria	1	Alphaproteobacteria	1	Rhizobiales	0.77	Beijerinckiaceae	0.52	Methyloferula	0.27	8	GAGTTTGATCGTGGCTCAGAACGAACGCTGGCGGCAGGCCTAACACATGCAAGTCGAACGctgtagcaatacagAGTGGCAGACGGGTGAGTAACACGTGGGAATCTTCCTATCGGTACGGAATAGCTCAGGGAAACTTGGGGTAATACCGCATACGCCTCGGGTAAGGAttaTCGCGACTAGACGAGCCGCCGTCTGATTAGTCtAGTTGGTtgGAGGTAAgtAGGCgTCACCAAcgGACgGACGATCAGTAGCTGGTCTGAGAGGAgTGATCAGCCACACTGGGACgTGAGACACGGCCCAcGACTCCTACGGGAGGCgAGCAGTGGGGAAgTATTGGACgAATaGGGCgGCAAGCCTGATCCAGCCATGCCGCGTGAGTGATGAAGGCCTTAGGGT…
IPJVRIW02DA4E9	Bacteria	1	Proteobacteria	0.98	Alphaproteobacteria	0.95	Rhizobiales	0.88	Beijerinckiaceae	0.46	Methyloferula	0.36	9	GAGTTTGATCATGGCTCAGAACGAACGCTGGCGGCAGGCCTAACACATGCAAGTCGAACGctgtagcaatacagAGTGGCAGACGGGTGAGTAACACGTGGGAATCTTCCTATCGGTACGGAATAGCTCAGGGAAACTTGGGGTAATACCGCATACGCCTCGGGAAGGAgttaTCGCGACTAGACGAGCCGCCGTCTGATTAGTCtAGTTGGTtgGAGGTAAgtAGGCgTCACCAAcgGACgGACGATCAGTAGCTGGTCTGAGAGGAgTGATCAGCCACACTGGGACgTGAGACACGGCCCAcGACTCCTA
IPJVRIW02DBY3V	Bacteria	1	Proteobacteria	0.99	Alphaproteobacteria	0.99	Rhizobiales	0.88	Beijerinckiaceae	0.34	Methyloferula	0.16	1	AAGTTTGATCGTGGCTCAGAACGAACGCTGGCGGCAGGCCTAACACATGCAAGTCGAACGctgtagcaatacagAGTGGCAGACGGGTGAGTAACACGTGGGAATCTTCCTATCGGTACGGAATAGCTCAGGGAAACTTGGGGTAATACCGCATACGCCTCGGGTAAGGAgttatTCGCCGAcTAGACGAGCCGCCGTCTGATTAGTCtAGTTGGTTGGagGTAAgtAGGcgTCACCCAAcgGACGGAcgGATCAGTAGCTGGTCTGAGAGGATGATCAGCCACACTGGGACgTGAGACACGGCCCAcGACTCCTACcGGGAGgGCAGCAGTGGGGAAgTATTGGACAATGGGCgGAAAgACCTGATCCAGCCATGCCGCGTGAGTGACGAAGGTCTTC…
IPJVRIW02EBHFJ	Bacteria	0.99	Proteobacteria	0.98	Alphaproteobacteria	0.96	Rhizobiales	0.86	Beijerinckiaceae	0.46	Methyloferula	0.3	7	GAGTTTGATCGTGGCTCAGAACGAACGCTGGCGGCAGGCCTAACACATGCAAGTCGAACGctgtagcaatacagAGTGGCAGACGGGTGAGTAACACGTGGGAATCTTCCTATCGGTACGGAATAGCTCAGGGAAACTTGGGGTAATACCGCATACGCCTCGGGTAAGGAttaTCGCCGAcTAGACGAGCCGCCGTCTGATTAGTCtAGTTGGTGGaGGTAAgtAGGCgTCACCAAcgGACgGACGATCAGTAGCTGGTCgTGAGAGGAgTGATCAGCCACACTGGGACgTGAGAC
IPJVRIW02EMX2S	Bacteria	1	Proteobacteria	0.99	Alphaproteobacteria	0.98	Rhizobiales	0.84	Beijerinckiaceae	0.43	Methylovirgula	0.23	61	GAGTTTGATCGTGGCTCAGAACGAACGCTGGCGGCAGGCCTAACACATGCAAGTCGAACGctgtagcaatacagAGTGGCAGACGGGTGAGTAACACGTGGGAATCTTCCTATCGGTACGGAATAGCTCAGGGAAACTTGGGGTAATACCGCATACGCCTCGGGTAAGGAttaTCGCGACTAGACGAGCCGCCGTCTGATTAGCTAGTTGGTtgGAGGTAAgtAGGCgTCACCAAcgGACgGACGATCAGTAGCTGGTCTGAGAGGAgTGATCAGCCACACTGGGACgTGAGACACGGCCCAcGACTCCTACcGGGA
IPJVRIW02ERPCA	Bacteria	1	Proteobacteria	1	Alphaproteobacteria	1	Rhizobiales	0.6	Beijerinckiaceae	0.37	Methylovirgula	0.23	2	GAGTTTGATCTTGGCTCAGAACGAACGCTGGCGGCAGGCCTAACACATGCAAGTCGAACGctgtagcaatacagAGTGGCAGACGGGTGAGTAACACGTGGGAATCTTCCTATCGGTACGGAATAGCTCAGGGAAACTTGGGGTAATACCGCATACGCCTCGGGGTAAGGAttaTCGCCGAcTAGACGAGCCGCCGTCTGATTAGCTAGTTGGTGAGGTAATaGGCTCACCAAGGCGACGATCAGTAGCTGGTCTGAGAGGATGATCAGCCACACTGGGACTGAGACACGGCCCAGACTCCTACGGGAGGCAGCAGTGGGGAAgTCTTAGACAATGGGGGAAACCCgTGATCTAGCCATGCCGCGTGAGCGATGAAGGCCTTAGGGTTGTAAAGCTCTT…
IPJVRIW02DBWJU	Bacteria	1	Proteobacteria	1	Alphaproteobacteria	1	Rhizobiales	0.87	Beijerinckiaceae	0.35	Methylovirgula	0.21	6	GAGTTTGATCTGGCTCAGAACGAACGCTGGCGGCAGGCCTAACACATGCAAGTCGAACGctgtagcaatacagAGTGGCAGACGGGTGAGTAACACGTGGGAATCTTCCTATCGGTACGGAATAGCTCAGGGAAACTTGGGGTAATACCGCATACGCCTCGGGTAAGGAttaTCGCGACTAGACGAGCCGCCGTCTGATTAGCTAGTTGGTtGAGGTAAgtAGGCgTCACCAAcgGACGgaCGGATCAGTAGCTGGTCTGAGAGGATGATCAGCCACACTGGGACTGAGACACGGCCCAcGACTCCTACGGGAGGCgAGCAGTGGGGAAgtAATTGGACAATGGGCgGAAAgACCTGATCCAGCCATGCCGCGTGAGTGACGAA
IPJVRIW02D8TK1	Bacteria	1	Proteobacteria	1	Alphaproteobacteria	1	Rhizobiales	0.94	Brucellaceae	0.35	Falsochrobactrum	0.31	1	GAGTTTGATCTTGGCTCAGAACGAACGCTGGCGGCAGGCCTAACACATGCAAGTCGAACGctgtagcaatacagAGTGGCAGACGGGTGAGTAACACGTGGGAATCTTCCTATCGGTACGGAATAGCTCAGGGAAACTTGGGGTAATACCGCATACGCCTCGGGTAAGGAttaTCGCGACTAGACGAGCCGCCGTCTGATTAGCTAGTTGGTGGaGGTAAgtAGGCgTCACCAAcgGACgGACGATcCACTAGCTGGTCTGAGAGGATGATCAGCCACACTGGGACgTGAGACACGGCCCAcGACTCCTACGGGAGgGCAGCAGTGGGGAAgTATTGGACAATGGGCgGCAAGCCTGATCCAGCCATGCCGCGTGAGTGATGAAGGCCCTAGGGTTGTA…
IPJVRIW02D6GA8	Bacteria	1	Proteobacteria	1	Alphaproteobacteria	1	Rhizobiales	1	Hyphomicrobiaceae	1	Hyphomicrobium	0.96	73	GAGTTTGATCTGGCTCAGAACGAACGCTGGCGGCAGGCCTAACACATGCAAGTCGAACGctgtagcaatacagAGTGGCAGACGGGTGAGTAACACGTGGGAATCTTCCTATCGGTACGGAATAGCTCAGGGAAACTTGGGGTAATACCGCATACGCCTTCGGGGAAGGAttaTCGCCGAcTAGACGAGCCGCCGTCTGATTAGCTAGTTGGTGAGGTAATGGCTCACCAAGGCGACGATCAGTAGCTGGTCTGAGAGGATGATCAGCCACACTGGGACTGAGACACGGCCCAGACTCCTACGGGAGGCAGCAGTGGGGAAgTATTGGACAATGGGCGAAAGCCTGATCCAGCCATGCCGCGTGAGTGACGAAGGTCTTCGGATTGTAAAGCTCTTTTG…
IPJVRIW02DMH3O	Bacteria	1	Proteobacteria	1	Alphaproteobacteria	1	Rhizobiales	1	Hyphomicrobiaceae	0.99	Hyphomicrobium	0.99	64	GAGTTTGATCATGGCTCAGAACGAACGCTGGCGGCAGGCCTAACACATGCAAGTCGAACGctgtagcaatacagAGTGGCAGACGGGTGAGTAACACGTGGGAATCTTCCTATCGGTACGGAATAGCTCAGGGAAACTTGGGGTAATACCGCATACGCCTCGGGAAGGAttaTCGCCGATAGACGAGCCCGcCGTCTGATTAGCTAGTTGGTGAGGTAATGGCTCACCAAGGCGACGATCAGTAGCTGGTCTGAGAGGATGATCAGCCACACTGGGACTGAGACACGGCCCAGACTCCTACGGGAGGCAGCAGTGGGGAATATTGGACAATGGGCGAAAGCCTGATCCAGCCATGCCGCGTGAGTGACGAAGGTCTTCGGATTGTAAAGCTCTTTTGGC
IPJVRIW02EUVXS	Bacteria	1	Proteobacteria	1	Alphaproteobacteria	1	Rhizobiales	1	Hyphomicrobiaceae	0.99	Hyphomicrobium	0.99	22	GAGTTTGATCTGGCTCAGAACGAACGCTGGCGGCAGGCCTAACACATGCAAGTCGAACGctgtagcaatacagAGTGGCAGACGGGTGAGTAACACGTGGGAATCTTCCTATCGGTACGGAATAGCTCAGGGAAACTTGGGGTAATACCGCATACGCCTCGGGGTAAGGAttaTCGCCGATAGACGAGCCGCCGTCTGATTAGCTAGTTGGTGAGGTAATGGCTCACCAAGGCGACGATCAGTAGCTGGTCTGAGAGGATGATCAGCCACACTGGGACTGAGACACGGCCCAGACTCCTACGGGAGGCAGCAGTGGGGAAgTATTGGACAATGGGCGAAAGCCTGATCCAGCCATGCCGCGTGAGTGACGAAGGTCTTCGGATTGTAAAGCTCTTTT
IPJVRIW02DT82A	Bacteria	1	Proteobacteria	1	Alphaproteobacteria	1	Rhizobiales	1	Hyphomicrobiaceae	0.99	Hyphomicrobium	0.99	34	GAGTTTGATCATGGCTCAGAACGAACGCTGGCGGCAGGCCTAACACATGCAAGTCGAACGctgtagcaatacagAGTGGCAGACGGGTGAGTAACACGTGGGAATCTTCCTATCGGTACGGAATAGCTCAGGGAAACTTGGGGTAATACCGCATACGCCTCGGGGAAGGAttaTCGCCGATAGACGAGCCCGcCGTCTGATTAGCTAGTTGGTGAGGTAATGGCTCACCAAGGCGACGATCAGTAGCTGGTCTGAGAGGATGATCAGCCACACTGGGACTGAGACACGGCCCAGACTCCTACGGGAGGCAGCAGTGGGGAATATTGGACAATGGGCGAAAGCCTGATCCAGCCATGCCGCGTGAGTGACGAAGGTCTTCGGA
IPJVRIW02DU1J5	Bacteria	1	Proteobacteria	1	Alphaproteobacteria	1	Rhizobiales	1	Hyphomicrobiaceae	0.99	Hyphomicrobium	0.99	2	GAGTTTGATCTGNGTCANATAGAACGCTGGCGGCAGGCCTAACACATGCAAGTCGAACGctgtagcaatacagAGTGGCAGACGGGTGAGTAACACGTGGGAATCTTCCTATCGGTACGGAATAGCTCAGGGAAACTTGGGGTAATACCGCATACGCCTTCGGGGAAGGAttaTCGCCGATAGACGAGCCCGCGTCTGATTAGCTAGTTGGTGAGGTAATGGCTCACCAAGGCGACGATCAGTAGCTGGTCTGAGAGGATGATCAGCCACACTGGGACTGAGACACGGCCCAGACTCCTACGGGAGGCAGCAGTGGGGAATATTGGACAATGGGCGAAAGCCTGATCCAGCCATGCCGCGTGAGTGACGAAGGTCTTCGGATTGTAAAGCTCTTTTGGT…
IPJVRIW02EA51W	Bacteria	1	Proteobacteria	1	Alphaproteobacteria	1	Rhizobiales	1	Hyphomicrobiaceae	0.98	Hyphomicrobium	0.98	68	GAGTTTGATCTGGCTCAGAACGAACGCTGGCGGCAGGCCTAACACATGCAAGTCGAACGctgtagcaatacagAGTGGCAGACGGGTGAGTAACACGTGGGAATCTTCCTATCGGTACGGAATAGCTCAGGGAAACTTGGGGTAATACCGCATACGCCTCGGGGTAAGGAttaTCGCCGATAGACGAGCCGCGTCTGATTAGCTATTGGTGAGGTAATGGCTCACCAAGGCGACGATCAGTAGCTGGTCTGAGAGGATGATCAGCCACACTGGGACTGAGACACGGCCCAGACTCCTACGGAGGCAGCAGTGGGGAAgTATTGGACAATGGGCGAAAGCCTGATCCAGCCATGCCGCGTGAGTGACGAAGGTCTTCGGATTGTAAAGCTCTTTTGGC
IPJVRIW02EMKHK	Bacteria	1	Proteobacteria	1	Alphaproteobacteria	1	Rhizobiales	0.99	Hyphomicrobiaceae	0.98	Hyphomicrobium	0.97	3	GAGTTTGATCATGGCTCAGAACGAACGCTGGCGGCAGGCCTAACACATGCAAGTCGAACGctgtagcaatacagAGTGGCAGACGGGTGAGTAACACGTGGGAATCTTCCTATCGGTACGGAATAGCTCAGGGAAACTTGGGGTAATACCGCATACGCCTTCGGGGAAGAttaTCGCCGATAGACGAGCCCGCGTCTGATTAGCTAGTTGGTGAGGTAATGGCTCACCAAGGCGACGATCAGTAGCTGGTCTGAGAGGATGATCAGCCACACTGGGACTGAGACACGGCCCAGACTCCTACGGGAGGCAGCAGTGGGGAATATTGGACAATGGGCGAAAGCCTGATCCAGCCATGCCGCGTGAGTGACGAAGGTCTTCGGATTGTAAAGCTCTTTTGGC…
IPJVRIW02ESB4N	Bacteria	1	Proteobacteria	1	Alphaproteobacteria	1	Rhizobiales	1	Hyphomicrobiaceae	0.98	Hyphomicrobium	0.96	1	GAGTTTGATCCTGGCTCAGAACGAACGCTGGCGGCAGGCCTAACACATGCAAGTCGAACGctgtagcaatacagAGTGGCAGACGGGTGAGTAACACGTGGGAATCTTCCTATCGGTACGGAATAGCTCAGGGAAACTTGGGGTAATACCGCATACGCCTCGGGGTAAGGAttaTCGCCGAcTAGACGAGCCGCCGTCTGATTAGCTAGTTGGTGAGGTAATGGCTCACCAAGGCGACGATCAGTAGCTGGTCTGAGAGGATGATCAGCCACACTGGGACTGAGACACGGCCCAcGACTCCTACGGGAGGCAGCAGTGGGAAGTATTGGACAATGGGCGCAAGCCTGATCCAGCAATGCCGCGTGAGTGACGAAGGTCTTCGGATTGTAAAGCTCTTTT…
IPJVRIW02D98LR	Bacteria	1	Proteobacteria	1	Alphaproteobacteria	1	Rhizobiales	1	Hyphomicrobiaceae	0.98	Hyphomicrobium	0.96	71	GAGTTTGATCTGGCTCAGAACGAACGCTGGCGGCAGGCCTAACACATGCAAGTCGAACGctgtagcaatacagAGTGGCAGACGGGTGAGTAACACGTGGGAATCTTCCTATCGGTACGGAATAGCTCAGGGAAACTTGGGGTAATACCGCATACGCCTCGGGGAAGAttaTCGCCGATAGACGAGCCGCGTCTGATTAGCTAGTTGGTGAGGTAATGGCTCACCAAGGCGACGATCAGTAGCTGGTCTGAGAGGATGATCAGCCACACTGGGACTGAGACACGGCCCAGACTCCTACGGGAGGCAGCAGTGGGGAATATTGGACAATGGGCGAAAGCCTGATCCAGCCATGCCGCGTGAGTGACGAAGGTCTT
IPJVRIW02DO2LT	Bacteria	1	Proteobacteria	1	Alphaproteobacteria	1	Rhizobiales	1	Hyphomicrobiaceae	0.97	Hyphomicrobium	0.97	423	GAGTTTGATCTGGCTCAGAACGAACGCTGGCGGCAGGCCTAACACATGCAAGTCGAACGctgtagcaatacagAGTGGCAGACGGGTGAGTAACACGTGGGAATCTTCCTATCGGTACGGAATAGCTCAGGGAAACTTGGGGTAATACCGCATACGCCTTCGGGGAAGGAttaTCGCCGATAGACGAGCCCGcCGTCTGATTAGCTAGTTGGTGAGGTAATGGCTCACCAAGGCGACGATCAGTAGCTGGTCTGAGAGGATGATCAGCCACACTGGGACTGAGACACGGCCCAGACTCCTACGGGAGGCAGCAGTGGGGAATATTGGACAATGGGCGAAAGCCTGATCCAGCCATGCCGCGTGAGTGACGAAGGTCTTCGGATTGTAAAGCTCTTTTGGC
IPJVRIW02EP2P8	Bacteria	1	Proteobacteria	1	Alphaproteobacteria	1	Rhizobiales	1	Hyphomicrobiaceae	0.97	Hyphomicrobium	0.97	11	GAGTTTGATCTTGGCTCAGAACGAACGCTGGCGGCAGGCCTAACACATGCAAGTCGAACGctgtagcaatacagAGTGGCAGACGGGTGAGTAACACGTGGGAATCTTCCTATCGGTACGGAATAGCTCAGGGAAACTTGGGGTAATACCGCATACGCCTTCGGGGAAGAttaTCGCCGATAGACGAGCCCGCGTCTGATTAGCTAGTTGGTGAGGTAATGGCTCACCAAGGCGACGATCAGTAGCTGGTCTGAGAGGATGATCAGCCACACTGGGACTGAGACACGGCCCAGACTCCTACGGGAGGCAGCAGTGGGGAATATTGGACAATGGGCG
IPJVRIW02EU0PF	Bacteria	1	Proteobacteria	1	Alphaproteobacteria	1	Rhizobiales	1	Hyphomicrobiaceae	0.97	Hyphomicrobium	0.97	3	GAGTTTGATCGTGGCTCAGAACGAACGCTGGCGGCAGGCCTAACACATGCAAGTCGAACGctgtagcaatacagAGTGGCAGACGGGTGAGTAACACGTGGGAATCTTCCTATCGGTACGGAATAGCTCAGGGAAACTTGGGGTAATACCGCATACGCCTCGGGGAAGGATtATGCCGATAGACGAGCCGCGTCTGATTAGCTAGTTGGTGAGGTAATGGCTCACCAAGGCGACGATCAGTAGCTGGTCTGAGAGGATGATCAGCCACACTGGGACTGAGACACGGCCCAGACTCCTACGGGAGGCAGCAGTGGGGAATATTGGACAATGGGCGAAAGCCTGATCCAGCCATGCCGCGTGAGTGACGAAGGTCTTCGGATTGTAAAGCTCTTTTGGCGG…
IPJVRIW02DYAZ0	Bacteria	1	Proteobacteria	1	Alphaproteobacteria	1	Rhizobiales	0.99	Hyphomicrobiaceae	0.97	Hyphomicrobium	0.96	6	GAGTTTGATCGTGGCTCAGAACGAACGCTGGCGGCAGGCCTAACACATGCAAGTCGAACGctgtagcaatacagAGTGGCAGACGGGTGAGTAACACGTGGGAATCTTCCTATCGGTACGGAATAGCTCAGGGAAACTTGGGGTAATACCGCATACGCCTTCGGGGTAAGGAttaTCGCCGATAGACGAGCCCGcCGTCTGATTAGCTAGTTGGTGAGGTAATGGCTCACCAAGGCGACGATCAGTAGCTGGTCTGAGAGGATGATCAGCCACACTGGGACTGAGACACGGCCCAGACTCCTACGGGAGGCAGCAGTGGGGAAgTATTGGACAATGGGCGAAAGCCTGATCCAGCCATGCCGCGTGAGTGACGAAGGTCTTCGGATTGTAAAGCTCTTT…
IPJVRIW02EJNEM	Bacteria	1	Proteobacteria	1	Alphaproteobacteria	1	Rhizobiales	1	Hyphomicrobiaceae	0.96	Hyphomicrobium	0.95	34	GAGTTTGATCATGGCTCAGAACGAACGCTGGCGGCAGGCCTAACACATGCAAGTCGAACGctgtagcaatacagAGTGGCAGACGGGTGAGTAACACGTGGGAATCTTCCTATCGGTACGGAATAGCTCAGGGAAACTTGGGGTAATACCGCATACGCCCTTCGGGGAAGGAttaTCGCCGAcTAGACGAGCCCGcCGTCTGATTAGCTAGTTGGTGAGGTAATGGCTCACCAAGGCGACGATCAGTAGCTGGTCTGAGAGGATGATCAGCCACACTGGGACTGAGACACGGCCCAGACTCCTACGGGAGGCAGCAGTGGGGAATATTGGACAATGGGCGCAAGCCTGATCCAGCAATGCCGCGTGTGTGAAGAAGGCC
IPJVRIW02C52RY	Bacteria	1	Proteobacteria	1	Alphaproteobacteria	1	Rhizobiales	1	Hyphomicrobiaceae	0.96	Hyphomicrobium	0.94	148	GAGTTTGATCCTGGCTCAGAACGAACGCTGGCGGCAGGCCTAACACATGCAAGTCGAACGctgtagcaatacagAGTGGCAGACGGGTGAGTAACACGTGGGAATCTTCCTATCGGTACGGAATAGCTCAGGGAAACTTGGGGTAATACCGCATACGCCTCGGGGTAAGGAttaTCGCCGATAGACGAGCCGCCGTCTGATTAGCTAGTTGGTGAGGTAATGGCTCACCAAGGCGACGATCAGTAGCTGGTCTGAGAGGATGATCAGCCACACTGGGACTGAGACACGGCCCAGACTCCTACGGGAGGCAGCAGTGGGGAAgTATTGGACAATGGGCGAAAGCCTGATCCAGCCATGCCGCGTGAGTGACGAAGGT
IPJVRIW02EV85J	Bacteria	1	Proteobacteria	1	Alphaproteobacteria	1	Rhizobiales	1	Hyphomicrobiaceae	0.96	Hyphomicrobium	0.94	2	GAGTTTGATCTTGGCTCAGAACGAACGCTGGCGGCAGGCCTAACACATGCAAGTCGAACGatgtagcaatacagAGTGGCAGACGGGTGAGTAACACGTGGGAATCTTCCTATCGGTACGGAATAGCTCAGGGAAACgTTGGGGTAATACCGCATACGCCCGTTCGGGGAAGGAttaTCGCCGATAGACGAGCCCGcCGTCTGATTAGCTAGTTGGTGAGGTAATGGCTCACCAAGGCGACGATCAGTAGCTGGTCTGAGAGGATGATCAGCCACACTGGGACTGAGACACGGCCCAGACTCCTACGGGAGGCAGCAgGTGGGGAATATTGGACAATGGGCGAAAGCCTGATCCAGCCATGCCGCGTGAGTGACGAAGGTCTTCGGATTGTAAAGCTTC…
IPJVRIW02DH84N	Bacteria	1	Proteobacteria	1	Alphaproteobacteria	1	Rhizobiales	1	Hyphomicrobiaceae	0.95	Hyphomicrobium	0.95	28	GAGTTTGATCATGGCTCAGAACGAACGCTGGCGGCAGGCCTAACACATGCAAGTCGAACGctgtagcaatacagAGTGGCAGACGGGTGAGTAACACGTGGGAATCTTCCTATCGGTACGGAATAGCTCAGGGAAACTTGGGGTAATACCGCATACGCCTCGGGGAAGGAttaTCGCCGAcTAGACGAGCCGCCGTCTGATTAGCTAGTTGGTGAGGTAATGGCTCACCAAGGCGACGATCAGTAGCTGGTCTGAGAGGATGATCAGCCACACTGGGACTGAGACACGGCCCAGACTCCTACGGGAGgGCAGCAGTGGGGAAgTATTGGACAATGGGCGAAAGCCTGATCCAGCCATGCCGCGTGAGTGACGAAGGTCTTCGGATTGT
IPJVRIW02D4BE0	Bacteria	1	Proteobacteria	1	Alphaproteobacteria	1	Rhizobiales	1	Hyphomicrobiaceae	0.95	Hyphomicrobium	0.95	16	GAGTTTGATCTGGCTCAGAACGAACGCTGGCGGCAGGCCTAACACATGCAAGTCGAACGctgtagcaatacagAGTGGCAGACGGGTGAGTAACACGTGGGAATCTTCCTATCGGTACGGAATAGCTCAGGGAAACTTGGGGTAATACCGCATACGCCTCGGGAAGGAttaTCGCGATAGACGAGCCGCGTCTGATTAGCTAGTTGGTGAGGTAATaGGCTCACCAAGGCGACGATCAGTAGCTGGTCTGAGAGGATGATCAGCCACACTGGGACTGAGACACGGCCCAGACTCCTACGGGAGGCAGCAGTGGGGAAgTATTGGACAATGGGCGAAAaGCCTGATCCAGCCATGCCGCGTGAGTGACGAAGGTCTTCGGATTGTAAAGCTCTTTTGGCG…
IPJVRIW02EJ0HU	Bacteria	1	Proteobacteria	1	Alphaproteobacteria	1	Rhizobiales	1	Hyphomicrobiaceae	0.95	Hyphomicrobium	0.94	2	GAGTTTGATCATGGCTCAGAACGAACGCTGGCGGCAGGCCTAACACATGCAAGTCGAACGctgtagcaatacagAGTGGCAGACGGGTGAGTAACACGTGGGAATCTTCCTATCGGTACGGAATAGCTCAGGGAAACTTGGGGTAATACCGCATACGCCTTCGGGGAAGAttatACGCCGATAGACGAGCCGCGTACTGATTAGCTAGTTGGTGAGGTAATGGCTCACCAAGGCGACGATCAGTAGCTGGTCTGAGAGGATGATCAGCCACACTGGGACTGAGACACGGCCCAGACTCCTACGGGAGGCAGCAGTGGGGAATATTGGACAATGGGCGAAAGCCTGATCCAGCCATGCCGCGtTGAGTGACGAAGGTCTTCGGATTGTAAAGCTCTTTTG…
IPJVRIW02DJDOR	Bacteria	1	Proteobacteria	1	Alphaproteobacteria	1	Rhizobiales	1	Hyphomicrobiaceae	0.95	Hyphomicrobium	0.93	33	GAGTTTGATCTTGGCTCAGAACGAACGCTGGCGGCAGGCCTAACACATGCAAGTCGAACGctgtagcaatacagAGTGGCAGACGGGTGAGTAACACGTGGGAATCTTCCTATCGGTACGGAATAGCTCAGGGAAACTTGGGGTAATACCGCATACGCCTCGGGGAAGGAttaTCGCCGAcTAGACGAGCCCGcCGTCTGATTAGCTAGTTGGTGAGGTAATGGCTCACCAAGGCGACGATCAGTAGCTGGTCTGAGAGGATGATCAGCCACACTGGGACTGAGACACGGCCCAGACTCCTACGGGAGGCAGCAGTGGGGAAgTATTGGACAATGGGCGAAAGCCTGATCCAGCCATGCCGCGTGAGTGACGAAGGTCTTCGGATTGTAAAGC
IPJVRIW02EKBP7	Bacteria	1	Proteobacteria	1	Alphaproteobacteria	1	Rhizobiales	1	Hyphomicrobiaceae	0.93	Hyphomicrobium	0.91	5	GAGTTTGATCCTGGCTCAGAACGAACGCTGGCGGCAGGCCTAACACATGCAAGTCGAACGctgtagcaatacagAGTGGCAGACGGGTGAGTAACACGTGGGAATCTTCCTATCGGTACGGAATAGCTCAGGGAAACTTGGGGTAATACCGCATACGCCTCGGGTAAGGAttaTCGCCGAcTAGACGAGCCGCGTCTGATTAGCTAGTTGGTGAGGTAATaGGCTCACCAAGGCGACGATCAGTAGCTGGTCTGAGAGGATGATCAGCCACACTGGGACTGAGACACGGCCCAGACTCCTACGGGAGGCAGCAGTGGGGAAgTATTGGACAATGGGCGAAAGCCTGATCCAGCCATGCCGCGTGAGTGACGAAGGTCTTCGGATTGTAAAGCTCTTTTG…
IPJVRIW02EWXR2	Bacteria	1	Proteobacteria	1	Alphaproteobacteria	0.99	Rhizobiales	0.99	Hyphomicrobiaceae	0.93	Hyphomicrobium	0.91	2	GAGTTTGATCTTGGCTCAGAACGAACGCTGGCGGCAGGCCTAACACATGCAAGTCGAACGctgtagcaatacagAGTGGCAGACGGGTGAGTAACACGTGGGAATCTTCCTATCGGTACGGAATAGCTCAGGGAAACTTGGGGTAATACCGCATACGCCTCGGGGAAGGATTATCGAgTGGATGAGCCGCGTCGGATTAGCTAGTTGGTGAGGTAATGGCTCACCAAGGCGACGATCCGTAGCTGGTCTGAGAGGATGATCAGCCACACTGGGACTGAGACACGGCCCAGACTCCTACGGGAGGCAGCAGTGGGGAAgTATTGGACAATGGGCGAAAGCCTGATCCAGCCATGCCGCGTGAGTGACGAAGGTCTTCGGATTGTAAAGAC
IPJVRIW02DHLOG	Bacteria	1	Proteobacteria	1	Alphaproteobacteria	1	Rhizobiales	0.97	Hyphomicrobiaceae	0.92	Hyphomicrobium	0.92	5	GAGTTTGATCGTGGCTCAGAACGAACGCTGGCGGCAGGCCTAACACATGCAAGTCGAACGctgtagcaatacagAGTGGCAGACGGGTGAGTAACACGTGGGAATCTTCCTATCGGTACGGAATAGCTCAGGGAAACTTGGGGTAATACCGCATACGCCCTTCGGGGAAAGAttaTCGCCGATAGACGAGCCGCGTCTGATTAGCTAGTTGGTGAGGTAATGGCTCACCAAGGCGACGATCAGTAGCTGGTCTGAGAGGATGATCAGCCACACTGGGACTGAGACACGGCCCAGACTCCTACGGGAGGCAGCAGTGGGGAATATTGGACAATGGGCGCAAGCCTGATCCAGCCATGCCGCGTGAGTGATGAAGGCCTTAGGGTTGTAAAGCTCTTTCGC…
IPJVRIW02DCHZQ	Bacteria	1	Proteobacteria	1	Alphaproteobacteria	1	Rhizobiales	0.97	Hyphomicrobiaceae	0.91	Hyphomicrobium	0.9	18	GAGTTTGATCGTGGCTCAGAACGAACGCTGGCGGCAGGCCTAACACATGCAAGTCGAACGctgtagcaatacagAGTGGCAGACGGGTGAGTAACACGTGGGAATCTTCCTATCGGTACGGAATAGCTCAGGGAAACTTGGGGTAATACCGCATACGCCTCGGGTAAGGAttaTCGCCGATAGACGAGCCGCCGTCTGATTAGCTAGTTGGTGAGGTAATGGCTCACCAAGGCGACGATCAGTAGCTGGTCTGAGAGGATGATCAGCCACACTGGGACTGAGACACGGCCCAGACTCCTACGGGAGGCAGCAGTGGGGAATATTGGACAATGGGCGCAAGCCTGATCCAGCAATGCCGCGTGTGTGAAGAA
IPJVRIW02DJ8YB	Bacteria	1	Proteobacteria	1	Alphaproteobacteria	1	Rhizobiales	1	Hyphomicrobiaceae	0.91	Hyphomicrobium	0.88	4	GAGTTTGATCTTGGCTCAGAACGAACGCTGGCGGCAGGCCTAACACATGCAAGTCGAACGctgtagcaatacagAGTGGCAGACGGGTGAGTAACACGTGGGAATCTTCCTATCGGTACGGAATAGCTCAGGGAAACTTGGGGTAATACCGCATACGcCTCGGGAAGAttaTCGCGACTAGACGAGCCGCGTCTGATTAGCTAGTTGGTGAGGTAATGGCTCACCAAGGCGACGATCAGTAGCTGGTCTGAGAGGATGATCAGCCACACTGGGACTGAGACACGGCCCAGACTCCTACGGGAGGCAGCAGTGGGGAATATTGGACAATGGGCGAAAGCCTGATCCAGCCATGCCGCGTGAGTGACGAAGGTaCTTCGGATTGTAAAgACTCTTTT
IPJVRIW02C9QDW	Bacteria	1	Proteobacteria	1	Alphaproteobacteria	1	Rhizobiales	1	Hyphomicrobiaceae	0.91	Hyphomicrobium	0.87	8	GAGTTTGATCGTGGCTCAGAACGAACGCTGGCGGCAGGCCTAACACATGCAAGTCGAACGctgtagcaatacagAGTGGCAGACGGGTGAGTAACACGTGGGAATCTTCCTATCGGTACGGAATAGCTCAGGGAAACTTGGGGTAATACCGCATACGCCTCGGGTAAGGAttaTCGCGACTAGACGAGCCGCGTCTGATTAGCTAGTTGGTGAGGTAATGGCTCACCAAGGCGACGATCAGTAGCTGGTCTGAGAGGATGATCAGCCACACTGGGACTGAGACACGGCCCAcGACTCCTACGGGAGGCgAGCAGTGGGGAAgTATTGGACAATGGGCGAAAGCCTGATCCAGCCATGCCGCGTGAGTGACGAAGGTCTTCGGATTGTAAAGCTCTTTTG…
IPJVRIW02C5Y4R	Bacteria	1	Proteobacteria	1	Alphaproteobacteria	1	Rhizobiales	1	Hyphomicrobiaceae	0.86	Hyphomicrobium	0.82	7	GAGTTTGATCCTGGCTCAGAACGAACGCTGGCGGCAGGCCTAACACATGCAAGTCGAACGctgtagcaatacagAGTGGCAGACGGGTGAGTAACACGTGGGAATCTTCCTATCGGTACGGAATAGCTCAGGGAAACTTGGGGTAATACCGCATACGCCTCGGGAAGGAttaTCGCCGAcTAGACGAGCCGCGTCgTGATTAGCTAGTTGGTGAGGTAATGGCTCACCAAGGCGACGATCAGTAGCTGGTCTGAGAGGATGATCAGCCACACTGGGACTGAGACACGGCCCAcGACTCCTACGGGAGGC
IPJVRIW02DR3ZH	Bacteria	1	Proteobacteria	1	Alphaproteobacteria	1	Rhizobiales	0.97	Hyphomicrobiaceae	0.84	Hyphomicrobium	0.83	93	GAGTTTGATCTGGCTCAGAACGAACGCTGGCGGCAGGCCTAACACATGCAAGTCGAACGctgtagcaatacagAGTGGCAGACGGGTGAGTAACACGTGGGAATCTTCCTATCGGTACGGAATAGCTCAGGGAAACTTGGGGTAATACCGCATACGCCTCGGGTAAGGAttaTCGCCGAcTAGACGAGCCGCCGTCTGATTAGCTAGTTGGTGAGGTAATGGCTCACCAAGGCgGACGATCAGTAGCTGGTCTGAGAGGATGATCAGCCACACTGGGACTGAGACACGGCCCAGACTCCTACGGGAGGCAGCAGTGGGGAAgTATTGGACAATGGGCGAAAGCCTGATCCAGCCATGCCGCGTGAGTGCGAAGGTCTTCGGATTGTAAAGCTCTTTTGGC
IPJVRIW02EFHNV	Bacteria	1	Proteobacteria	1	Alphaproteobacteria	1	Rhizobiales	1	Hyphomicrobiaceae	0.83	Hyphomicrobium	0.82	16	GAGTTTGATCGTGGCTCAGAACGAACGCTGGCGGCAGGCCTAACACATGCAAGTCGAACGctgtagcaatacagAGTGGCAGACGGGTGAGTAACACGTGGGAATCTTCCTATCGGTACGGAATAGCTCAGGGAAACTTGGGGTAATACCGCATACGCCCTCGGGGTAAGGAttaTCGCCGAcTAGACGAGCCGCCGTCTGATTAGCTAGTTGGTGAGGTAATGGCTCACCAAGGCGACGATCAGTAGCTGGTCTGAGAGGATGATCAGCCACACTGGGACTGAGACACGGCCCAcGACTCCTA
IPJVRIW02CZH7F	Bacteria	1	Proteobacteria	1	Alphaproteobacteria	1	Rhizobiales	0.98	Hyphomicrobiaceae	0.82	Hyphomicrobium	0.74	2	GAGTTTGATCCTGGCTCAGAACGAACGCTGGCGGCAGGCCTAACACATGCAAGTCGAACGctgtagcaatacagAGTGGCAGACGGGTGAGTAACACGTGGGAATCTTCCTATCGGTACGGAATAGTTCAGGGAAACTTGGGGTAATACCGCATACGCCCTTCGGGGAAGGAttaTCGCCGAGAGATTGGCCCGCGTTGGATTAGCTAGTTGGTGGGGTAAgTGGCCTACCAAGGCGACGATCCATAGCTGGTCTGAGAGGATGATCAGCCACACTGGGACTGAGACACGGCCCAGACTCCTACGGGAGGCAGCAGTGGGGAAgTATTGGACAATGGGCGAAAGCCTGATCCAGCCATGCCGCGTGAGTGACGAAGGTCTTCGGATTGTAAAGCTCTTT…
IPJVRIW02EQ3XK	Bacteria	1	Proteobacteria	1	Alphaproteobacteria	1	Rhizobiales	0.96	Hyphomicrobiaceae	0.81	Hyphomicrobium	0.8	39	GAGTTTGATCTGGCTCAGAACGAACGCTGGCGGCAGGCCTAACACATGCAAGTCGAACGctgtagcaatacagAGTGGCAGACGGGTGAGTAACACGTGGGAATCTTCCTATCGGTACGGAATAGCTCAGGGAAACTTGGGGTAATACCGCATACGCCTCGGGAAGGAttaTCGCGACTAGACGAGCCGCGTCTGATTAGCTAGTTGGTGAGGTAATaGGCgTCACCAAGGaCGACGATCAGTAGCTGGTCgTGAGAGGATGATCAGCCACACTGGGACTGAGACACGGCCCAGACTCCTACGGGAGGCAGCAGTGGGGAAgTATTGGACAATGGGCGgaAAAGCCTGATCCAGCCATGCCGCGTGAGTGACGAAGGTCTTCGGATTGTAAAG
IPJVRIW02D7NGJ	Bacteria	1	Proteobacteria	1	Alphaproteobacteria	0.98	Rhizobiales	0.96	Hyphomicrobiaceae	0.8	Hyphomicrobium	0.8	9	GAGTTTGATCTTGGCTCAGAACGAACGCTGGCGGCAGGCCTAACACATGCAAGTCGAACGctgtagcaatacagAGTGGCAGACGGGTGAGTAACACGTGGGAATCTTCCTATCGGTACGGAATAGCTCAGGGAAACTTGGGGTAATACCGCATACGCCTCGGGGTAAGGAttaTCGCCGAcTAGACGAGCCGCGTCTGATTAGCTAGTTGGTGAGGTAATGGCTCACCAAGGCGACGATCAGTAGCTGGTCTGAGAGGATGATCAGCCACACTGGGACTGAGACACGGCCCAGACTCCTACGGGAGGCAGCAGTGGGGAAgTATTGGACAATGGGCGCAAGCCTGATCCAGCAATGCCGCGTGTGTGAAGAA
IPJVRIW02EZTWD	Bacteria	1	Proteobacteria	0.98	Alphaproteobacteria	0.98	Rhizobiales	0.95	Hyphomicrobiaceae	0.8	Hyphomicrobium	0.78	1	GAGTTTGATCGTGGCTCAGAACGAACGCTGGCGGCAGGCCTAACACATGCAAGTCGAGCGctgtagcaatacagAGTGGCAGACGGGTGAGTAACACGTGGGAATCTTCCTATCGGTACGGAATAGCTCAGGGAAACTTGGGGgTAATACCGCATACGCCTTCGGGGAAGAttaTCGCCGATAGACGAgACCCGCGTCTGATTAGCTAGTGGTGAGGTAATGGCTCACCAAGGCGACGATCAGTAGCGTGGTC
IPJVRIW02C2B46	Bacteria	1	Proteobacteria	1	Alphaproteobacteria	1	Rhizobiales	0.9	Hyphomicrobiaceae	0.79	Hyphomicrobium	0.78	1	GAGTTTGATCATGGCTCAGAACGAACGCTGGCGGCAGGCCTAACACATGCAAGTCGAACGctgtagcaattacagtAGTGGCAGACGGGTGAgGTAACACGTGGGAATCTTCCTATCGGTACGGAATAGGCTCAGGGAACTTGGGGTAATACCGCATACGCCCTTCGGAGGAAAGAgtttatACGCCGgATAGACGAGCCCGCGTCTGATTAGCTAGTTcGGTGAGGTAATGGCTCACCAAGGCGACGATCAGTAGCTGGTCTGAGAGGATGATCAGCCACACTGGGACTGAGACACGGCCCAGACTCCTACGGGAGGCAGCAGTGG
IPJVRIW02EIUII	Bacteria	1	Proteobacteria	1	Alphaproteobacteria	1	Rhizobiales	0.98	Hyphomicrobiaceae	0.79	Hyphomicrobium	0.77	1	GAGTTTGATCGTGGCTCAGAACGAACGCTGGCGGCAGGCCTAACACATGCAAGTCGAACGctgtagcaatacagAGTGGCAGACGGGTGAGTAACACGTGGGAATCTTCCTATCGGTACGGAATAGCTCAGGGAAACTTGGGGTAATACCGCATACGCCTCGGGTAAGGAttaTCGCCGAcTAGACGAGCCGCCGTCTGATTAGCTAGTTGGTGAGGTAAgtAGGCgTCACCAAGGaCGACGATCAGTAGCTGGTCTGAGAGGATGATCAGCCACACTGGACGTGAGACACGGCCCAGACTCCTACGGGAGGCAGCAGTGGGGAAgTATTGGACAATGGGCGAAAGCCTGATCCAGCCATGCCGCGTGAGTGACGAAGGTCTTCGGATTGTAAAGCTCT…
IPJVRIW02EXE8U	Bacteria	1	Proteobacteria	1	Alphaproteobacteria	0.94	Rhizobiales	0.94	Hyphomicrobiaceae	0.75	Hyphomicrobium	0.72	3	GAGTTTGATCTTGGCTCAGAACGAACGCTGGCGGCAGGCCTAACACATGCAAGTCGAACGctgtagcaatacagAGTGGCAGACGGGTGAGTAACACGTGGGAATCTTCCTATCGGTACGGAATAGCTCAGGGAAACTTGGGGTAATACCGCATACGCCTTCGGGGAAGGAttaTCGCCGAcTAGACGAGCCGCGTCTGATTAGCTAGTTGGTGAGGTAAAGGaCTCACCAAGGCGACGATCCGTAACTGGTCTGAGAGGATGATCAGTCACACTGGAACTGAGACACGGTCCAGACTCCTACGGGAGGCAGCAGTGGGGAATATTGGACAATGGGCGAAAGCCTGATCCAGCCATGCCGCGTGTGTGAAGAAGGTCTTCGGATTGTAAAGCTCTTTTG…
IPJVRIW02DDXF7	Bacteria	1	Proteobacteria	1	Alphaproteobacteria	0.99	Rhizobiales	0.93	Hyphomicrobiaceae	0.75	Hyphomicrobium	0.71	2	GAGTTTGATCATGGCTCAGAACGAACGCTGGCGGCAGGCCTAACACATGCAAGTCGAACGctgtagcaatacagAGTGGCAGACGGGTGAGTAACACGTGGGAATCTTCCTATCGGTACGGAATAGCTCAGGGAAACTTGGGGTAATACCGCATACGCCTCGGGAAGGAttaTCGCCGAcTAGACGAGCCCGcCGTCTGATTAGCTAGTTGGTGAGGTAAgTGGCTCACCAAGGaCGACGATCAGTAGCTGGTCTGAGAGGATGATCAGCCACACTGGGACTGAGACACGGCCCAcGACTCCTACGGGAGGCAGCAGTGGGGAAgTATTGGACAATGGGCGAAAaGCCTGATCCAGCCATGCCGCGTGAGTGACGAAGGTCTTCGGATTGTAAAGCTCT…
IPJVRIW02EX0KO	Bacteria	1	Proteobacteria	0.97	Alphaproteobacteria	0.97	Rhizobiales	0.96	Hyphomicrobiaceae	0.75	Hyphomicrobium	0.71	1	GAGTTTGATCTTGGCTCAGAACGAACGCTGGCGGCAGGCCTAACACATGCAAGTCGAACGctgtagcaatacagAGTGGCAGACGGGTGAGTAACACGTGGGAATCTTCCTATCGGTACGGAATAGCTCAGGGAAACTTGGGGTAATACCGCATACGCCTCGGGTAAGGAttaTCGCCGAcTAGACGAGCCGCCGTCTGATTAGCTAGTTGGTGAGGTAAgtaggCGTCNCACCGAACGGACGGACGAC
IPJVRIW02C2UNI	Bacteria	1	Proteobacteria	1	Alphaproteobacteria	1	Rhizobiales	0.99	Hyphomicrobiaceae	0.74	Hyphomicrobium	0.74	4	GAGTTTGATCGTGGCTCAGAACGAACGCTGGCGGCAGGCCTAACACATGCAAGTCGAACGctgtagcaatacagAGTGGCAGACGGGTGAGTAACACGTGGGAATCTTCCTATCGGTACGGAATAGCTCAGGGAAACTTGGGGTAATACCGCATACGCCTCGGGTAAGGAttaTCGCGACTAGACGAGCCGCCGTCTGATTAGCTAGTTGGTGAGGTAAgtAGGCgTCACCAAcgGACgGACGATCAGTAGCTGGTCTGAGAGGATGATCAGCCACACTGGGACTGAGACACGGCCCAGACTCCTACGGGAGGCAGCAGTGGGGAAgTATTGGACAATGGGCGAAAGCCTGATCCAGCCATGCCGCGTGAGTGACGAAGGTCTTCGGATTGTAAAGCTC…
IPJVRIW02DKL90	Bacteria	1	Proteobacteria	1	Alphaproteobacteria	0.96	Rhizobiales	0.91	Hyphomicrobiaceae	0.74	Hyphomicrobium	0.73	15	GAGTTTGATCGTGGCTCAGAACGAACGCTGGCGGCAGGCCTAACACATGCAAGTCGAACGctgtagcaatacagAGTGGCAGACGGGTGAGTAACACGTGGGAATCTTCCTATCGGTACGGAATAGCTCAGGGAAACTTGGGGTAATACCGCATACGCCTCGGGGTAAGGAttaTCGCCGAcTAGACGAGCCGCCGTCTGATTAGCTAGTTGGTGAGGTAATGGCTCACCAAGGCGACGATCAGTAGCTGGTCTGAGAGGATGATCAGCCACACTGGGACTGAGACACGGCCCAGACTCCTACGGGAGGCAGCAGTGGGGAAgTATTGGACAATGGGCGCAAGCCTGATCCAGCAATGCCGCGTGTGTGAAGAAGGCCTTC
IPJVRIW02C9SOE	Bacteria	1	Proteobacteria	0.99	Alphaproteobacteria	0.99	Rhizobiales	0.93	Hyphomicrobiaceae	0.74	Hyphomicrobium	0.7	2	GAGTTTGATCGTGGCTCAGAACGAACGCTGGCGGCAGGCCTAACACATGCAAGTCGAACGctgtagcaatacagAGTGGCAGACGGGTGAGTAACACGTGGGAATCTTCCTATCGGTACGGAATAGCTCAGGGAAACTTGGGGTAATACCGCATACGCCTCGGGGTAAGGAttaTCGCCGATAGACGAGCCGCCGTCTGATTAGCTAGTTGGTGAGGTAATGGCTCACCAAGGCGACGATCAGTAGCTGGTCTGAGAGGATGATCAGCCACACTGGGACTGAGACACGGCCCAGACTCCTACGGGAGGCAGCAGTGGGGAAgTATTGGACAATGGGCGAAAaGCCTGATCCAGCCATGCCGCGTGAGTGACGAAGGTCTTCGGATTGTAAAGCCTTTcg…
IPJVRIW02DHC8B	Bacteria	1	Proteobacteria	0.98	Alphaproteobacteria	0.97	Rhizobiales	0.96	Hyphomicrobiaceae	0.7	Hyphomicrobium	0.67	1	GAGTTTGATCATGGCTCAGAACGAACGCTGGCGGCAGGCCTAACACATGCAAGTCGAACGctgtagcaatacagAGTGGCAGACGGGTGAGTAACACGTGGGAATCTTCCTATCGGTACGGAATAGCTCAGGGAAACTTGGGGTAATACCGCATACGCCTCGGGTAAGGAgttaTCGCCGAcTAGACGAGCCGCCGTCTGATTAGCTAGTTGGTGGaGGTAAgtAGGCgTCACCAACGGACGGACGAT
IPJVRIW02DZ6OQ	Bacteria	1	Proteobacteria	1	Alphaproteobacteria	1	Rhizobiales	0.94	Hyphomicrobiaceae	0.67	Hyphomicrobium	0.64	12	GAGTTTGATCTTGGCTCAGAACGAACGCTGGCGGCAGGCCTAACACATGCAAGTCGAACGctgtagcaatacagAGTGGCAGACGGGTGAGTAACACGTGGGAATCTTCCTATCGGTACGGAATAGCTCAGGGAAACTTGGGGTAATACCGCATACGCCTCGGGTAAGGAttaTCGCCGAcTAGACGAGCCGCCGTCTGATTAGCTAGTTGGTGAGGTAAgtAGGCgTCACCAAcgGACGACGATCAGTAGCTGGTCgTGAGAGGATGATCAGCCACACTGGGACgTGAGACACGGCCCAGACTCCTACGGGAGGCAGCAGTGGGGAAgTATTGGACAATGGGCGAAAGCCTGATCCAGCCATGCCGCGTGAGTGACGAAGGTCTTCGGATTGTAAAgA…
IPJVRIW02DMTY5	Bacteria	1	Proteobacteria	1	Alphaproteobacteria	0.99	Rhizobiales	0.91	Hyphomicrobiaceae	0.65	Hyphomicrobium	0.62	3	GAGTTTGATCGTGGCTCAGAACGAACGCTGGCGGCAGGCCTAACACATGCAAGTCGAACGctgtagcaatacagAGTGGCAGACGGGTGAGTAACACGTGGGAATCTTCCTATCGGTACGGAATAGCTCAGGGAAACTTGGGGTAATACCGCATACGCCTCGGGAAGGAttaTCGCGACTAGACGAGCCGCGTCTGATTAGCTAGTTGGTGAGGTAAgtAGGCTCACCAAGGCgGACGATCAGTAGCTGGTCTGAGAGGATGATCAGCCACACTGGGACTGAGACACGGCCCAGACTCCTACGGGAGGCAGCAGTGGGGAATATTGGACAATGGGCGCAAGCCTGATCCAGCAATGCCGCGTGTGTGAAGAA
IPJVRIW02D4R01	Bacteria	1	Proteobacteria	1	Alphaproteobacteria	0.96	Rhizobiales	0.89	Hyphomicrobiaceae	0.62	Hyphomicrobium	0.62	1	GAGTTTGATCATGGCTCAGAACGAACGCTGGCGGCAGGCCTAACACATGCAAGTCGAACGctgtagcaatacagAGTGGCAGACGGGTGAGTAACACGTGGGAATCTTCCTATCGGTACGGAATAGCTCAGGGAAACTTGGGGTAATACCGCATACGCCTCGGGGAGGAgttaTCGCGACTAGACGAGCCGCCGTCTGATTAGCTAGTTGGTGAGGTAATGGCTCACCAAGGaCGACGATCAGTAGCTGGTCTGAGAGGATGATCAGCCACACTGGGACgTGAGACACGGCCCAGACTCCTACGGGAGGCAGCAGTGGGGAAgTATTGGACAATGGGCgGCAAGCCTGATCCAGCAATGCCGCGTGTGTGAAGAAGGCCTTC
IPJVRIW02DE2WI	Bacteria	1	Proteobacteria	0.98	Alphaproteobacteria	0.97	Rhizobiales	0.95	Hyphomicrobiaceae	0.62	Hyphomicrobium	0.61	68	GAGTTTGATCTGGCTCAGAACGAACGCTGGCGGCAGGCCTAACACATGCAAGTCGAACGctgtagcaatacagAGTGGCAGACGGGTGAGTAACACGTGGGAATCTTCCTATCGGTACGGAATAGCTCAGGGAAACTTGGGGTAATACCGCATACGCCTCGGGTAAGGAttaTCGCCGAcTAGACGAGCCGCCGTCTGATTAGCTAGTTGGTtgGAGGTAAgtAGGCgTCACCAAcgGACgGACGATCAGTAGCTGGTCTGAGAGGAgTGATCAGCCACACTGGGACgTGAGACACGGCCC
IPJVRIW02EHLQO	Bacteria	1	Proteobacteria	1	Alphaproteobacteria	1	Rhizobiales	0.96	Hyphomicrobiaceae	0.6	Hyphomicrobium	0.57	2	GAGTTTGATCTTGGCTCAGAACGAACGCTGGCGGCAGGCCTAACACATGCAAGTCGAACGctgtagcaatacagAGTGGCAGACGGGTGAGTAACACGTGGGAATCTTCCTATCGGTACGGAATAGCTCAGGGAAACTTGGGGTAATACCGCATACGCCTCGGGTAAGGAttaTCGCCGAcTAGACGAGCCGCCGTCTGATTAGCTAGTTGGTGAGGTAAgtAGGCgTCACCAAcgGACgGACGATCAGTAGCTGGTCTGAGAGGATGATCAGCCACACTGGGACgTGAGACACGGCCCAcGACTCCTACGGGAGGCAGCAGTGGGGAAgTATTGGACAATAGGGcgGAAAgACCTGATCCAGCCATGCCGCGTGAGTGACGAAGGTCTTCGGATTGTA…
IPJVRIW02D0MFE	Bacteria	1	Proteobacteria	0.97	Alphaproteobacteria	0.96	Rhizobiales	0.91	Hyphomicrobiaceae	0.59	Hyphomicrobium	0.59	2	GAGTTTGATCGTGGCTCAGAACGAACGCTGGCGGCAGGCCTAACACATGCAAGTCGAACGctgtagcaatacagAGTGGCAGACGGGTGAGTAACACGTGGGAATCTTCCTATCGGTACGGAATAGCTCAGGGAAACTTGGGGTAATACCGCATACGCCTCGGGTAAGGAttaTCGCGACTAGACGAGCCGCGTCTGATTAGCTAGTTGGTGGaGGTAAgtAGGCgTCACCAAcgGACgGACGATCAGTAGCTGGTCTGAGAGGATGATCAGCCACACTGGGA
IPJVRIW02EOOPP	Bacteria	1	Proteobacteria	1	Alphaproteobacteria	1	Rhizobiales	0.95	Hyphomicrobiaceae	0.57	Hyphomicrobium	0.57	4	GAGTTTGATCCTGGCTCAGAACGAACGCTGGCGGCAGGCCTAACACATGCAAGTCGAACGctgtagcaatacagAGTGGCAGACGGGTGAGTAACACGTGGGAATCTTCCTATCGGTACGGAATAGCTCAGGGAAACTTGGGGTAATACCGCATACGCCTCGGGGTAAGGAttaTCGCCGAcTAGACGAGCCGCCGTCTGATTAGCTAGTTGGTGAGGTAATGGCTCACCAAGGCGACGATCAGTAGCTGGTCTGAGAGGATGATCAGCCACACTGGGACTGAGACACGGCCCAGACTCCTACGGGAGGCAGCAGTGGGGAAgTATTGGACAATGGGCGCAAGCCTGATCCAGCCATGCCGCGTGAGTGATGAAGGCCCTAGGGTTGTAAAGCTCTTTC…
IPJVRIW02D87O9	Bacteria	1	Proteobacteria	0.98	Alphaproteobacteria	0.97	Rhizobiales	0.93	Hyphomicrobiaceae	0.57	Hyphomicrobium	0.56	32	GAGTTTGATCCTGGCTCAGAACGAACGCTGGCGGCAGGCCTAACACATGCAAGTCGAACGctgtagcaatacagAGTGGCAGACGGGTGAGTAACACGTGGGAATCTTCCTATCGGTACGGAATAGCTCAGGGAAACTTGGGGTAATACCGCATACGCCTCGGGTAAGGAttaTCGCGACTAGACGAGCCGCGTCTGATTAGCTAGTTGGTGAGGTAAgtAGGCgTCACCAAGGaCgGACGATCAGTAGCTGGTCTGAGAGGATGATCAGCCACACTGGGACTGAGACACGGCCCAcGACTCCTACGGGAGGCAGCAGTGGGGAAgTATT
IPJVRIW02DKR96	Bacteria	1	Proteobacteria	0.98	Alphaproteobacteria	0.98	Rhizobiales	0.87	Hyphomicrobiaceae	0.54	Hyphomicrobium	0.51	14	GAGTTTGATCATGGCTCAGAACGAACGCTGGCGGCAGGCCTAACACATGCAAGTCGAACGctgtagcaatacagAGTGGCAGACGGGTGAGTAACACGTGGGAATCTTCCTATCGGTACGGAATAGCTCAGGGAAACTTGGGGTAATACCGCATACGCCTCGGGAAGGAgttaTCGCGACTAGACGAGCCGCCGTCTGATTAGCTAGTTGGTGAGGTAAgtAGGCgTCACCAAcgGACgGACGATCAGTAGCTGGTCTGAGAGGATGATCAGCCACACTGGGACgTGAGACACGGCCCAcGACTCCTA
IPJVRIW02EWX6L	Bacteria	1	Proteobacteria	0.94	Alphaproteobacteria	0.93	Rhizobiales	0.87	Hyphomicrobiaceae	0.54	Hyphomicrobium	0.5	1	GAGTTTGATCTTGGCTCAGAACGAACGCTGGCGGCAGGCCTAACACATGCAAGTCGAACGctgtagcaatacagAGTGGCAGACGGGTGAGTAACACGTGGGAATCTTCCTATCGGTACGGAATAGCTCAGGGAAACTTGGGGTAATACCGCATACGCCTCGGGTAAGGAttaTCGCCGAcTAGACGAGCCGCCGTCTGATTAGCTAGTTGGTGAGGTAAgtAGGCgTCACCAAcGACGATGATGCGTAGCCGGACcTGAGAGGTT
IPJVRIW02C6IBJ	Bacteria	1	Proteobacteria	0.98	Alphaproteobacteria	0.95	Rhizobiales	0.93	Hyphomicrobiaceae	0.54	Hyphomicrobium	0.46	18	GAGTTTGATCTGGCTCAGAACGAACGCTGGCGGCAGGCCTAACACATGCAAGTCGAACGctgtagcaatacagAGTGGCAGACGGGTGAGTAACACGTGGGAATCTTCCTATCGGTACGGAATAGCTCAGGGAAACTTGGGGTAATACCGCATACGCCTCGGGTAAGGAttaTCGCCGAcTAGACGAGCCGCCGTCTGATTAGCTAGTTGGTGGaGGTAAgtAGGCgTCACCAAcgGACgGACGATCAGTAGCTGGTCTGAGAGGATGATCAGCCACACTGGGACgTGAGACACGGCCC
IPJVRIW02EA0R6	Bacteria	0.99	Proteobacteria	0.96	Alphaproteobacteria	0.96	Rhizobiales	0.9	Hyphomicrobiaceae	0.48	Hyphomicrobium	0.45	8	GAGTTTGATCCTGGCTCAGAACGAACGCTGGCGGCAGGCCTAACACATGCAAGTCGAACGctgtagcaatacagAGTGGCAGACGGGTGAGTAACACGTGGGAATCTTCCTATCGGTACGGAATAGCTCAGGGAAACTTGGGGTAATACCGCATACGCCTCGGGTAAGGAttaTCGCCGAcTAGACGAGCCGCCGTCTGATTAGTCtAGTTGGTtGAGGTAAgtAGGCgTCACCAAcgGACgGACGATCAGTAGCTGGTCTGAGAGGATGATCAGCCACACTGGGACgTGAGACACGGCCCAcGACTCCTA
IPJVRIW02EF6Y4	Bacteria	1	Proteobacteria	0.99	Alphaproteobacteria	0.97	Rhizobiales	0.89	Hyphomicrobiaceae	0.45	Hyphomicrobium	0.42	1	GAGTTTGATCATGGCTCAGAACGAACGCTGGCGGCAGGCCTAACACATGCAAGTCGAACGctgtagcaatacagAGTGGCAGACGGGTGAGTAACACGTGGGAATCTTCCTATCGGTACGGAATAGCTCAGGGAAACTTGGGGTAATACCGCATACGCCCTTCGGGGAAGGATtATCCCGAcTAGACGAGCCGCCGTCTGATTAGTCtAGTTGGTTGgtaGGTAAgtAGGCgTCACCAAcgGACGACGATCAGTAGCTGGTCTGAGAGGATGATCAGCCACACTGGGACgTGAGACACGGCCCAcGACTCCTACcGGGA
IPJVRIW02EQI6H	Bacteria	1	Proteobacteria	0.98	Alphaproteobacteria	0.97	Rhizobiales	0.9	Hyphomicrobiaceae	0.37	Hyphomicrobium	0.36	33	GAGTTTGATCTTGGCTCAGAACGAACGCTGGCGGCAGGCCTAACACATGCAAGTCGAACGctgtagcaatacagAGTGGCAGACGGGTGAGTAACACGTGGGAATCTTCCTATCGGTACGGAATAGCTCAGGGAAACTTGGGGTAATACCGCATACGCCTCGGGTAAGGAttaTCGCCGAcTAGACGAGCCGCCGTCTGATTAGCTAGTTGGTtGAGGTAAgtAGGCgTCACCAAcgGACgGACGATCAGTAGCTGGTCTGAGAGGATGATCAGCCACACTGGGACgTGAGACACGGCCCAcGACTCCTA
IPJVRIW02EHTKQ	Bacteria	1	Proteobacteria	1	Alphaproteobacteria	1	Rhizobiales	0.53	Hyphomicrobiaceae	0.33	Hyphomicrobium	0.31	4	GAGTTTGATCGTGGCTCAGAACGAACGCTGGCGGCAGGCCTAACACATGCAAGTCGAACGctgtagcaatacagAGTGGCAGACGGGTGAGTAACACGTGGGAATCTTCCTATCGGTACGGAATAGCTCAGGGAAACTTGGGGTAATACCGCATACGCCTCGGGGAAGGAttaTCGCCGATAGACGAGCCCGcCGTCTGATTAGCTAGTTGGTGAGGTAATGGCTCACCAAGGCGACGATCAGTAGCTGGTCTGAGAGGATGATCAGCCACACTGGGACTGAGACACGGCCCAGACTCCTACGGGAGGCAGCAGTGGGGAAgTCTTAGACAATGGGGGAAACCCgTGATCTAGCCATGCCGCGTGAGTGATGAAGGCCCTAGGGTCGTAAGCTCTTTCG…
IPJVRIW02DAH3Y	Bacteria	1	Proteobacteria	1	Alphaproteobacteria	1	Rhizobiales	1	Phyllobacteriaceae	0.9	Aquamicrobium	0.49	2	GAGTTTGATCCTGGCTCAGAACGAACGCTGGCGGCAGGCTTAACACATGCAAGTCGAGCGccccgcaaagggAGCGGCAGACGGGTGAGTAACGCGTGGGAATCTACCCAGCTCTACGGAATAACCCAGGGAAACTTGGACTAATACCGTATACGTCCTGGAGAAGATtaTACGAGTGATGAGCCGCGTCGGATTaAGCTAGTTGGTGAGGTAATaGGCTCACCAAGGaCGACGATCCGTAGCTGGTCTGAGAGGATGATCAGCCACACT
IPJVRIW02EWZNQ	Bacteria	1	Proteobacteria	1	Alphaproteobacteria	1	Rhizobiales	1	Phyllobacteriaceae	1	Aquamicrobium	0.57	1	GAGTTTGATCGTGGCTCAGAACGAACGCTGGCGGCAGGCTTAACACATGCAAGTCGAGCGccccgcaaggggAGCGGCAGACGGGTGAGTAACGCGTGGGAATCTACCCAGCTCTACGGAATAACCCAGGGAAACTTGGACTAATACCGTATACGTCCTGGAGAAGATtATCGAGTGGATGAGCCGCGTCGGATTAGCTAGTTGGTGAGGTAAgtAGGCTCACCAAGGCGACGATCCGTAGCTGGTCTGAGAGGATGATCAGCCACACTGGGACgTGAGACACGGCCCAcGACTCCTACGGGAGGCAGCAGTGGGGAATATTGGACAATGGGCGAAAGaCCTGATCCAGCCATGCCGCGTGAGTGATGAAGGCCCTAGGGTTGTAAAGCTCTTTCACCG…
IPJVRIW02DKOZ9	Bacteria	1	Proteobacteria	1	Alphaproteobacteria	1	Rhizobiales	1	Phyllobacteriaceae	0.98	Hoeflea	0.91	7	GAGTTTGATCGTGGCTCAGAACGAACGCTGGCGGCAGGCTTAACACATGCAAGTCGAGCGcactcttcggagtgAGCGGCAGACGGGTGAGTAACGCGTGGGAATCTACCCAACTCTACGGAATAACTCAGGGAAACTTGTGCTAATACCGTATACGCCCTTCGGGGGAAAGAtttaTCGGAGTTGGATGAGCCCGCGTTGGATTAGCTAGTTGGTGGGGTAAAGGCCTACCAAGGCGACGATCCATAGCTGGTCTGAGAGGATGATCAGCCACACTGGGACTGAGACACGGCCCAGACTCCTACGGGAGGCAGCAGTGGGGAATATTGGACAATGGGCGCAAGCCTGATCCAGCCATGCCGCGTGAGTGATGAAGGCCCTAGGGTTGTAAGCTCgTTT…
IPJVRIW02DYLDZ	Bacteria	0.99	Proteobacteria	0.99	Alphaproteobacteria	0.98	Rhizobiales	0.87	Phyllobacteriaceae	0.48	Hoeflea	0.46	1	GAGTTTGATCATGGCTCAGAACGAACGCTGGCGGCAGGCTTAACACATGCAAGTCGAGCGcactcttcggagtgAGCGGCAGACGGGTGAGTAACGCGTGGGAATCTACCCAACTCTACGGAATAACTCAGGGAAACTTGTGCTAATACCGTATACGCCTCGGGAAGGAgttaTCGAGTGGAGTGAGCCGCCGTTGGtaGTTAGTCtAGTTGGTGGGGTAAAGGgacCGTACCAAcgGACGACGATCCAcTAGCTGGTCgTGAGAGGAgTGATCAGCCA
IPJVRIW02D3CWC	Bacteria	1	Proteobacteria	1	Alphaproteobacteria	0.99	Rhizobiales	0.92	Phyllobacteriaceae	0.87	Pseudaminobacter	0.53	1	GAGTTTGATCGTGGCTCAGAACGAACGCTGGCGGCAGGCTTAACACATGCAAGTCGAGCGccccgcaaggggAGCGGCAGACGGGTGAGTAACGCGTGGGAATCTACCCAGCTCTACGGAATAACCCAGGGAAACTTGGACTAATACCGTATACGCCCTGAGGGGGAAAGAtttaTCGCCGAGAGATTGGCCCGCGTTGGATTAGCTAGTTGGTGGGGTAATGGCCTACCAAGGCGACGATCCATAGCTGGTCTGAGAGAATGATCAGCCACACTGGGACTGAGACACGGCCCAGACTCCTACGGGAGGCAGCAGTGGGGAATATTGGACAATGGGCGCAAGCCTGATCCAGCAATGCCGCGTGTGTGAAGAAGGCCTCGGTTGTAAG
IPJVRIW02DDH9V	Bacteria	1	Proteobacteria	0.63	Alphaproteobacteria	0.37	Rhizobiales	0.19	Rhodobiaceae	0.12	Methyloceanibacter	0.1	1	GAGTTTGATCATGGCTCAGAACGAACGCTGGCGGCGTGCTTAACACATGCAAGTCGAACGagaacagaaccttcgggttctaagtagAGTGGCGAACGGGTGAGTAACACGTGAGTAACGTGCCTTCTAGTGGGGGATAACAGTTCGAAAGGACTGCTAATACCGCATGAGaCCACAGTGGCTGAGGCCGCCGGGGtCAAAGCcttcggGCGCTAGAAGATCGGCTCGCGGCCCATTAGGTAGTTGGCGGGGTAATGGCCCACCAAGCCTGAGATGGGTAGCTGGTCTGAGAGGATGATCAGCCACACTGGGACTGAGATACGGCCCAGACTCCTACGGGAGGCAGCAGTGGGGAATATTGCGCAATGGGCGAAAGCCTGATCCAGCCATGCCGCGTGA…
IPJVRIW02DN93O	Bacteria	1	Proteobacteria	1	Alphaproteobacteria	1	Rhodobacterales	0.97	Rhodobacteraceae	0.97	Citreicella	0.22	1	GAGTTTGATCCTGGCTCAGAACGAACGCTGGCGGCAGGCCTAACACATGCAAGTCGAACGaagccttcgggcttAGTGGCGAACGGGTGAGTAACGCGTGGGAATATGCCCTTCTCTGCGGAATAGTCTCGGGAAACTGGGGGTAATACCGCATACGCCCTTCGGGGAAAGGAttaTCGGAGAAGGATTAGCCGCGTTGGATTAGGTAGTTGGTGGGGTAATGGCCCACCAAGCCGACGATCCATAGCTGGTTTGAGAGGATGATCAGCCACACTGGGACTGAGACACGGCCCAGACTCCTACGGGAGGCAGCAGTGGGGAATATTGGACAATGGGCGCAAGCCTGATCCAGCAATGCCGCGTGTGTGAAGAAGGCCTCGGTTGTAAG
IPJVRIW02D8283	Bacteria	1	Proteobacteria	1	Alphaproteobacteria	1	Rhodobacterales	1	Rhodobacteraceae	1	Frigidibacter	0.12	7	GAGTTTGATCTTGGCTCAGAACGAACGCTGGCGGCAGGCTTAACACATGCAAGTCGAGCGaagacttcggtcttAGCGGCGGACGGGTGAGTAACGCGTGGGAACATACCCTAAGGTACGGAATAGTCCTGGGAAACTGGGGGTAATACCGTATGTGCCCTTCGGGGGAAAGAtttaTCGCCTTAGGATTGGCCCGCGTTGGATTAGGTAGTTGGTGGGGTAATGGCCTACCAAGCCGACGATCCATAGCTGGTTTGAGAGGATGATCAGCCACACTGGGACTGAGACACGGCCCAGACTCCTACGGGAGGCAGCAGTGGGGAATCTTAGACAATGGGCGCAAGCCTGATCTAGCCATGCCGCGTGAGCGATGAAGGCCCTAGGGTTGTAAAGCTCTTT…
IPJVRIW02D0F4Z	Bacteria	1	Proteobacteria	0.98	Alphaproteobacteria	0.86	Rhodobacterales	0.78	Rhodobacteraceae	0.78	Pontibaca	0.24	1	GAGTTTGATCCTGGCTCAGAACGAACGCTGGCGGCAGGCCTAACACATGCAAGTCGAACGaagccttcgggcttAGTGGCGAACGGGTGAGTAACGCGTGGGAATATGCCCTTCTCTGCGGAATAGTCTCGGGAAACTGGGGGTAATACCGCATACGCCTCGGGAAGATtATCGAGAAGATAGCCGCGTGGATAGTAGTTGGTGGGTAAGTGGCCACCAAGCCGACGATCCATAGCTGGTTTGtAGAGGATGATCAGCCACACTGGGACTGAGACACGGCCCAGACTCCTACGGGAGGCAGCAGTGGGGAAgTATTGGACAATGGGCGCAAGCCTGATCCAGCAATGCCGCGTGTGTGAAGAAGGCCTCGGTTGTAA
IPJVRIW02D6OTK	Bacteria	1	Proteobacteria	1	Alphaproteobacteria	1	Rhodobacterales	1	Rhodobacteraceae	1	Ponticoccus	0.51	4	GAGTTTGATCCTGGCTCAGAACGAACGCTGGCGGCAGGCCTAACACATGCAAGTCGAACGaagccttcgggcttAGTGGCGAACGGGTGAGTAACGCGTGGGAATATGCCCTTCTCTGCGGAATAGTCTCGGGAAACTGGGGGTAATACCGCATACGCCTCGGGAAGGATTATCGAGAGATAGCCGCGTGGATAGTAGTTGGTGGGTAGTGGCCACCAAGCCGACGATCCATAGCTGGTTTGtAGAGGATGATCAGCCACACTGGGACTGAGACACGGCCCAGACTCCTACGGGAGGCAGCAGTGGGGAATCTTAGACAATAgGGGGAAACCCgtaGATCTAGCCATGCCGCGTGAGTGATGAAGGCCTAGGGTCGTAAAGCTCTTTCGCCAGGGATGA…
IPJVRIW02DXCJI	Bacteria	1	Proteobacteria	1	Alphaproteobacteria	1	Rhodobacterales	1	Rhodobacteraceae	1	Ponticoccus	0.32	2	GAGTTTGATCGTGGCTCAGAACGAACGCTGGCGGCAGGCCTAACACATGCAAGTCGAACGaagccttcgggcttAGTGGCGAACGGGTGAGTAACGCGTGGGAATATGCCCTTCTCTGCGGAATAGTCTCGGGAAACTGGGGGTAATACCGCATACGCCTTCGGGGAAGATtATCGAGAGATAGCCGCGTGGATAGTAGTTGGTGGGTAATGGCCCACCAAGCCGACGATCCATAGCTGGTTTGAGAGGATGATCAGCCACACTGGGACTGAGACACGGCCCAGACTCCTACGGGAGGCAGCAGTGGGGAATCTTAGACAATGGGGGAAACCCTGATCTAGCCATGCCGCGTGAGTGATGAAGGCCCTAGGGTCGTAAAGCTCTTTCGCCAGGGATGAt…
IPJVRIW02ECAU8	Bacteria	1	Proteobacteria	1	Alphaproteobacteria	1	Rhodobacterales	0.99	Rhodobacteraceae	0.99	Pseudorhodobacter	0.65	1	GAGTTTGATCGTGGCTCAGAACGAACGCTGGCGGCAGGCCTAACACATGCAAGTCGAACGaagccttcgggcttAGTGGCGAACGGGTGAGTAACGCGTGGGAATATGCCCTTCTCTGCGGAATAGTCCTGGGAAACTGGGGGTAATACCGTATGTGCCCTTCGGGGGAAAGAtttaTCGCCTTAGGATTGGCCCGCGTTGGATTAGGTAGTTGGTGGGGTAATGGCCTACCAAGCCGACGATCCATAGCTGGTTTGAGAGGATGATCAGCCACACTGGGACTGAGACACGGCCCAGACTCCTACGGGAGGCAGCAGTGGGGAATATTGGACAATGGGCGCAAGCCTGATCAAGCAATGCCGCGTGTGTGAAGAAGGCC
IPJVRIW02ECAP1	Bacteria	1	Proteobacteria	1	Alphaproteobacteria	1	Rhodobacterales	1	Rhodobacteraceae	1	Stappia	1	35	GAGTTTGATCTTGGCTCAGAACGAACGCTGGCGGCAGGCTTAACACATGCAAGTCGAACGgtctcttcggaggcAGTGGCAGACGGGTGAGTAACGCGTGGGAACATACCTTTCGGTACGGAACAACAGTTGGAAACGACTGCTAATACCGTATACGCCCTGAGGGGGAAAGAtttaTCGCCGAGAGATTGGCCCGCGTTGGATTAGCTAGTTGGTGGGGTAATGGCCTACCAAGGCGACGATCCATAGCTGGTCTGAGAGGATGATCAGCCACACTGGGACTGAGACACGGCCCAGACTCCTACGGGAGGCAGCAGTGGGGAATATTGGACAATGGGCGCAAGCCTGATCCAGCCATGCCGCGTGAGTGATGAAGGCCTTaAGGGTTGTAAAGCTCTT…
IPJVRIW02DSZU3	Bacteria	1	Proteobacteria	1	Alphaproteobacteria	1	Rhodobacterales	1	Rhodobacteraceae	1	Stappia	0.99	1	GAGTTTGATCATGGCTCAGAACGAACGCTGGCGGCAGGCTTAACACATGCAAGTCGAACGgtctcttcggaggcAGTGGCAGACGGGTGAGTAACGCGTGGGAACATACCTTTCGGTACGGAACAACAGTTGGAAACGACTGCTAATACCGTATACGCCCTGAGGGGAAGAttaTCGCCGAGAGATTGGCCCGCGTTGGATTAGCTAGTTGGTGGGGTAAgTGGCCTACCAAGGCGACGATCCATAGCTGGTCTAAGAGGATGATCAGCCACACTGGGACTGAGACACGGCCCAGACTCCTACGGGAGGCAGCAGTGGGGAATATTGGACAATGGGCGCAAGCCTGATCCAGCCATGCCGCGTGAGTGATGAAGGCCTTAGGGTTGTAAAGCTCTTTCG…
IPJVRIW02DOTKS	Bacteria	1	Proteobacteria	1	Alphaproteobacteria	0.97	Rhodobacterales	0.91	Rhodobacteraceae	0.91	Stappia	0.87	1	GAGTTTGATCGTGGCTCAGAACGAACGCTGGCGGCATGCTTAACACATGCAAGTCGAACGatctcttcggaggcAGTGGCAGACGGGTGAGTAACGCGTGGGAACATACCTTTCGGTACGGAACAACAGTTGGAAACGACTGCTAATACCGTATACGCCCTGAGGGGGAAAGAtttaTCGCCGAGAGATTGGCCCGCGTTGGATTAGCTAGATGGTGGGTAAAGGCCTACCATGGCGACGATCTGTAGCTGGTTTGAGAGAATGATCAGCCACACTGGGACTGAGACACGGCCCAGACTCCTACGGGAGGCAGCAGTGGGGAATATTGGACAATGGGCGCAAGCCTGATCCAGCAATGCCGCGTGTGTGAAGAAGGCCTTCGGGTTGTAA
IPJVRIW02D42CA	Bacteria	1	Proteobacteria	1	Betaproteobacteria	0.99	Rhodocyclales	0.98	Rhodocyclaceae	0.98	Azoarcus	0.94	10	GAGTTTGATCTTGGCTCAGATTGAACGCTGGCGGCATGCTTTACACATGCAAGTCGAACGgcagcatgggcttcggcctgatggcgAGTGGCGGACGGGTGAGTAATGCATCGGAACGTACCCAGTCATGGGGGATAACTACGCGAAAGCGTGGCTAATACCGCATACGCCCTGAGGGGGAAAGCgggggatctttcgggacctcGCGTGATTGGAGCGGCTGATGTCGGATTAGCTAGTTGGTGGGGTAAAGGCTCACCAAGGCGACGATCCGTAGCTGGTCTGAGAGGATGATCAGCCACACTGGGACTGAGACACGGCCCAGACTCCTACGGGAGGCAGCAGTGGGGAATTTTGGACAATGGGGGCAACCCTGATCCAGCCATGCCGCGTGAGTGA…
IPJVRIW02EAF7O	Bacteria	1	Proteobacteria	0.57	Deltaproteobacteria	0.53	Bradymonadales	0.12	Bradymonadaceae	0.12	Bradymonas	0.12	96	GAGTTTGATCTGGCTCAGAACGAACGCTGGCGGCGTGCTTAACACATGCAAGTCGAACGagaacagaaccttcgggttctaagtagAGTGGCGAACGGGTGAGTAACACGTGAGTAACGTGCCTTCTAGTGGGGGATAACAGTTCGAAAGGACTGCTAATACCGCATGAGaCCACAGTGGCTGAGGCCGCCGGGGtCAAAGCcttcggGCGCTAGAAGATCGGCTCGCGGCCCATTAGGTAGTTGGCGGGGTAATGGCCCACCAAGCCTGAGATGGGTAGCTGGTCTGAGAGGATGATCAGCCACACTGGGACTGAGATACGGCCCAGACTCCTACGGGAGGCAGCAGTGGGGAATATTGCGCAATGGGCGAAAGCCTGACGCAGCAACGCCGCGTGTG…
IPJVRIW02DM5RQ	Bacteria	1	Proteobacteria	0.84	Deltaproteobacteria	0.77	Bradymonadales	0.36	Bradymonadaceae	0.36	Bradymonas	0.36	3	GAGTTTGATCTTGGCTCAGAACGAACGCTGGCGGCAGGCCTAACACATGCAAGTCGAACGagaacagaaccttcgggttctaagtagAGTGGCGAACGGGTGAGTAACACGTGAGTAACGTGCCTTCTAGTGGGGGATAACAGTTCGAAAGGACTGCTAATACCGCATGAGaCCACAGTGGCTGAGGCCGCCGGGGtCAAAGCcttcggGCGCTAGAAGATCGGCTCGCGGCCCATTAGGTAGTTGGCGGGGTAATGGCCCACCAAGCCTGAGATGGGTAGCTGGTCTGAGAGGATGATCAGCCACACTGGGACTGAGATACGGCCCAGACTCCTACGGGAGGCAGCAGTGGGGAATATTGCGCAATGGGCGAAAGCCTGACGCAGCAACGCCGCGTGT…
IPJVRIW02C84UW	Bacteria	0.99	Proteobacteria	0.93	Gammaproteobacteria	0.9	Enterobacteriales	0.39	Enterobacteriaceae	0.39	Obesumbacterium	0.21	1	GAGTTTGATCGTGGCTCAGATTGAACGCTGGCGGCATGCCTAACACATGCAAGTCGAGCGgtagcggggaacattttggtcttttgccgacgAGCGGCGGACGGGTGAGTAAAGTCCGGGGATCCATCTTGTGGAGGGGGACAACCACTGTAAAAGGTGGTTAACACCGCATGAACTCTGAGGGGCCAAGGgtgggaccgatgaggccacTCACCACAAGGTGAGCACAGATGGGATTAGCTAGTAGGTAGGGTAAAGGCCTACCTAGGCGATGATCTCTAGCTGGTGTGAGGGGATGACCAGCCACACTGGGACTGAGATACGTCCCAGACTCCTACGGGAGGCAGAAGTGGGGAATATTGCACATGGGGCGCAAGCCTGAAGAAGGCTTTCGGGTTC
IPJVRIW02D7BHA	Bacteria	1	Proteobacteria	1	Gammaproteobacteria	1	Enterobacteriales	1	Enterobacteriaceae	1	Serratia	0.5	2	GAGTTTGATCGTGGCTCAGATTGAACGCTGGCGGCAGGCCTAACACATGCAAGTCGAGCGgtagcacaggagagcttgctctctgggtgacgAGCGGCGGACGGGTGAGTAATGTCTGGGAAACTGCCTGATGGAGGGGGATAACTACTGGAAACGGTAGCTAATACCGCATGACGTCGCAAGACCAAAGTgggggaccttcgggcctcACGCCATCGGATGTGCCCAGATGGGATTAGCTAGTAGGTGGGGTAATGGCTCACCTAGGCGACGATCCCTAGCTGGTCTGAGAGGATGACCAGCCACACTGGAACTGAGACACGGTCCAGACTCCTACGGGAGGCAGCAGTGGGGAATATTGCACAATGGGCGCAAGCCTGATGCAGCCATGCCGCGTGT…
IPJVRIW02EOSUE	Bacteria	1	Proteobacteria	1	Gammaproteobacteria	1	Gammaproteobacteria_incertae_sedis	1			Marinicella	1	32	GAGTTTGATCTGGCTCAGATTGAACGCTGGCGGTATGCCTAACACATGCAAGTCGAACGgtaacagagagtagcttgctactttgctgacgAGTGGCGGACGGGTGAGTAACGCGTGGGAATCTACCCAGTAGTTGGGGATAGCCCGGAGAAATCCGGATTAAAACCGAATAATATCTACGGATGAAAGGgtgcctcttcttgaaagcacTTGCTATTGGATGAGCCCGCGTTAGATTAGTTAGTTGGTGGGGTAAAGGCCTACCAAGACTGCGATCTATAGCTGGTTTGAGAGGATGATCAGCCACATTGGGACTGAGACACGGCCCAGACTCCTACGGGAGGCAGCAGTGGGGAATATTGGACAATGGGCGCAAGCCTGATCCAGCAATACCGCGTG…
IPJVRIW02EU9U5	Bacteria	1	Proteobacteria	1	Gammaproteobacteria	1	Pseudomonadales	1	Pseudomonadaceae	1	Pseudomonas	1	3	GAGTTTGATCATGGCTCAGATTGAACGCTGGCGGCATGCCTAACACATGCAAGTCGAGCGgatgaagagagcttgctctctgattcAGCGGCGGACGGGTGAGTAATGCCTAGGAATCTGCCTGATAGTGGGGGACAACGTTTCGAAAGGAACGCTAATACCGCATACGTCCTACGGGAGAAAGCaggggaccttcgggccttGCGCTATCAGATGAGCCTAGGTCGGATTAGCTAGTTGGTGAGGTAATGGCTCACCAAGGCTACGATCCGTAACTGGTCTGAGAGGATGATCAGTCACACTGGAACTGAGACACGGTCCAGACTCCTACGGGAGGCAGCAGTGGGGAATATTGGACAATGGGCGAAAGCCTGATCCAGCCATGCCGCGTGTGTGAAG…
IPJVRIW02C38M2	Bacteria	1	Proteobacteria	1	Gammaproteobacteria	1	Pseudomonadales	1	Pseudomonadaceae	1	Pseudomonas	1	80	GAGTTTGATCTGGCTCAGATTGAACGCTGGCGGCAGGCCTAACACATGCAAGTCGAGCGgatgagtggagcttgctccatgattcAGCGGCGGACGGGTGAGTAATGCCTAGGAATCTGCCTGGTAGTGGGGGACAACGTTTCGAAAGGAACGCTAATACCGCATACGTCCTACGGGAGAAAGTgggggatcttcggacctcACGCTATCAGATGAGCCTAGGTCGGATTAGCTAGTTGGTGAGGTAAAGGCTCACCAAGGCGACGATCCGTAACTGGTCTGAGAGGATGATCAGTCACACTGGAACTGAGACACGGTCCAGACTCCTACGGGAGGCAGCAGTGGGGAATATTGGACAATGGGCGAAAGCCTGATCCAGCCATGCCGCGTGTGTGAAGA…
IPJVRIW02EJUGE	Bacteria	1	Proteobacteria	1	Gammaproteobacteria	1	Pseudomonadales	0.99	Pseudomonadaceae	0.99	Pseudomonas	0.59	6	GAGTTTGATCATGGCTCAGATTGAACGCTGGCGGCAGGCCTAACACATGCAAGTCGAGCGgagtgagttggagtcttgctccatgattcAGCGGCGGACGGGTGAGTAATGCCTAGGAAGTCTGCCTGGTAaGTGGGGGACAACGTTTCGAAAGGAACGCTAATACCGCgATACGTCCTACGGGAGAAAGTgggggatcttcggacctcACGCTATCAGATGAGCCTAGGTCGGATTAgGCTAGTTGGTGAGGTAAAGGCTCACCAAGGCGACGATCCGTAACTGgGTCTGAGAGGATGATCAGTCACACTGGAACTGAGACACGGT
IPJVRIW02EEVC7	Bacteria	1	Proteobacteria	1	Gammaproteobacteria	1	Thiotrichales	1	Piscirickettsiaceae	1	Methylophaga	1	129	GAGTTTGATCTTGGCTCAGATTGAACGCTGGCGGCATGCCTAACACATGCAAGTCGAACGatgtatttccagcttgctggaatgattAGTGGCGGACGGGTGAGTAATATATAGGGATCTGCCTGTTAGgTGGGGGACAACAGCCGGAAACGGCTGCTAATACCGCATACGCTCTACGGAGGAAAGGtgggggaccctcgggcttcACGCTAACAGATGAACCTATATCAGATTAGCTAGATGgGTGGGGTAAAGGCCTACCATGGCGACGATCTGTAGCTGGTTTGAGAGAATGATCAGCCACACTGGGACTGAGACACGGCCCAGACTCCTACGGGAGGCAGCAGTGGGGAATATTGGACAATGGGCGCAAGCCTGATCCAGCAATGCCGCGTGTGT…
IPJVRIW02EZXLT	Bacteria	1	Proteobacteria	1	Gammaproteobacteria	1	Thiotrichales	1	Piscirickettsiaceae	1	Methylophaga	1	476	GAGTTTGATCTGGCTCAGATTGAACGCTGGCGGCATGCCTAACACATGCAAGTCGAACGatgatttccagcttgctggaatgattAGTGGCGGACGGGTGAGTAATATATAGGGATCTGCCTGTTAGTGGGGGACAACAGCCGGAAACGGCTGCTAATACCGCATACGCTCTACGGAGGAAAGTgggggaccctcgggcctcACGCTAACAGATGAACCTATATCAGATTAGCTAGATGGTGGGGTAAaAGGCCTACCATGGCGACGAnTCTGTAGCTGG
IPJVRIW02D5BO7	Bacteria	1	Proteobacteria	1	Gammaproteobacteria	1	Thiotrichales	1	Piscirickettsiaceae	1	Methylophaga	1	2	GAGTTTGATCGTGGCTCAGATTGAACGCTGGCGGCATGCCTAACACATGCAAGTCGAACGatgatttccagcttgctggaatgattAGTGGCGGACGGGTGAGTAATATATAGGGAGTCTGCCTGTTAGTGGGGGACAACAGCCGGAAACGGCTGCTAATACCGCATACGCTCTACGGAGGAAAGTgggggaccctcgggcctcACGCTAACAGATGAACCTATATCAGATTAGCTAGTGTGGGT
IPJVRIW02DQNRY	Bacteria	1	Proteobacteria	1	Gammaproteobacteria	1	Thiotrichales	1	Piscirickettsiaceae	1	Methylophaga	1	1	GAGTTTGATCATGGCTCAGATTGAACGCTGGCGGCATGCCTAACACATGCAAGTCGAACGatgatttccagcttgctggaatgattAGTGGCGGACGGGTGAGTAATATATAGGGATCTGCCTGTTAGTGGGGGACAACAGCCGGAAACGGCTGCTAATACCGCATACGCTCTACGGAGGAAAGTgggggaccctcgggcctcACGCTAACAGATGAACCTATATCAGATTAGCTAGATGGTGGGGTAAAGGCCTACCATGGCGACGATCCGTAGTCGTCGTttggttaGAGAaGTAAGTAGTACTACGACCGACCCAACCTACGGGTACGGGTAcGTAGGAACGaACCGGACCCCGGA
IPJVRIW02DCWUX	Bacteria	1	Proteobacteria	1	Gammaproteobacteria	1	Thiotrichales	1	Piscirickettsiaceae	1	Methylophaga	1	4176	GAGTTTGATCTGGCTCAGATTGAACGCTGGCGGCATGCCTAACACATGCAAGTCGAACGatgatttccagcttgctggaatgattAGTGGCGGACGGGTGAGTAATATATAGGGATCTGCCTGTTAGTGGGGGACAACAGCCGGAAACGGCTGCTAATACCGCATACGCTCTACGGAGGAAAGTgggggaccctcgggcctcACGCTAACAGATGAACCTATATCAGATTAGCTAGATGGTGGGGTAAAGGCCTACCATGGCGACGATCTGTAGCTGGTTTGAGAGAATGATCAGCCACACTGGGACTGAGACACGGCCCAGACTCCTACGGGAGGCAGCAGTGGGGAATATTGGACAATGGGCGCAAGCCTGATCCAGCAATGCCGCGTGTGTGAAGA…
IPJVRIW02DKGI9	Bacteria	1	Proteobacteria	1	Gammaproteobacteria	1	Thiotrichales	1	Piscirickettsiaceae	1	Methylophaga	1	112	GAGTTTGATCGTGGCTCAGAACGAACGCTGGCGGCATGCCTAACACATGCAAGTCGAACGatgatttccagcttgctggaatgattAGTGGCGGACGGGTGAGTAATATATAGGGATCTGCCTGTTAGTGGGGGACAACAGCCGGAAACGGCTGCTAATACCGCATACGCTCTACGGAGGAAAGTgggggaccctcgggcctcACGCTAACAGATGAACCTATATCAGATTAGCTAGATGGTGGGGTAAAGGCCTACCATGGCGACGATCTGTAGCTGGTTTGAGAGAATGATCAGCCACACTGGGACTGAGACACGGCCCAGACTCCTACGGGAGGCAGCAGTGGGGAATATTGGACAATGGGCGCAAGCCTGATCCAGCAATGCCGCGTGTGTGAAG…
IPJVRIW02EM7W4	Bacteria	1	Proteobacteria	1	Gammaproteobacteria	1	Thiotrichales	1	Piscirickettsiaceae	1	Methylophaga	1	132	GAGTTTGATCTGGCTCAGATGAACGCTGGCGGCATGCCTAACACATGCAAGTCGAACGatgatttccagcttgctggaatgattAGTGGCGGACGGGTGAGTAATATATAGGGATCTGCCTGTTAGTGGGGGACAACAGCCGGAAACGGCTGCTAATACCGCATACGCTCTACGGAGGAAAGTgggggaccctcgggcctcACGCTAACAGATGAACCTATATCAGATTAGCTAGATGGTGGGGTAAAGGCCTACCATGGCGACGATCTGTAGCTGGTTTGAGAGAATGATCAGCCACACTGGGACTGAGACACGGCCCAGACTCCTACGGGAGGCAGCAGTGGGGAATATTGGACAATGGGCGCAAGCCTGATCCAGCAATGCCGCGTGTGTGAAGAA…
IPJVRIW02EXPWT	Bacteria	1	Proteobacteria	1	Gammaproteobacteria	1	Thiotrichales	1	Piscirickettsiaceae	1	Methylophaga	1	3	GAGTTTGATCGTGGCTCAGATTGAACGCTGGCGGCATGCCTAACACATGCAAGTCGAACGatgatttccagcttgctggaatgattAGTGGCGGACGGGTGAGTAATATATAGGGATCTGCCTGTTAGTGGGGGACAACAGCCGGAAACGGCTGCTAATACCGCATACGCTCTACGGAGGAAAGTggggaccgtccggccgtcACGCTAACAGATGAACCTAcTATCAGATTAGTCtAGATGGTGGGGTAAAGGggacCGTACCACtGGCgGACGATCTGTAGCTGGTTTGgtAGAGAATaGATCAGCCACACTGGGACgTGAGACACGGCCCGacGACTCC
IPJVRIW02EER4Q	Bacteria	1	Proteobacteria	1	Gammaproteobacteria	1	Thiotrichales	1	Piscirickettsiaceae	1	Methylophaga	1	5	GAGTTTGATCATGGCTCAGATTGAACGCTGGCGGCATGCCTAACACATGCAAGTCGAACGatgatttccagcttgctggaatgattAGTGGCGGACGGGTGAGTAATATATAGGGATCTGCCTGTTAGTGGGGGACAACAGCCGGAAACGGCTGCTAATACCGCATACGCTCTACGGAGGAAAGTgggggaccctcgggcctcACGCTAACAGATGAACCTATATCAGATTAGCTAGTTGGTGAGGTAATGGCTCACCAAGGCGACGATCAGTAGCTGGTCTGAGAGGATGATCAGCCACACTGGGACTGAGACAC
IPJVRIW02EZTSD	Bacteria	1	Proteobacteria	1	Gammaproteobacteria	1	Thiotrichales	1	Piscirickettsiaceae	1	Methylophaga	1	19	GAGTTTGATCTGGCTCAGATTGAACGCTGGCGGCATGCCTAACACATGCAAGTCGAACGatgatttccagcttgctggaatgattAGTGGCGGACGGGTGAGTAATATATAGGGATCTGCCTGTTAGTGGGGGACAACAGCCGGAAACGGCTGCTAATACCGCATACGCTCTACGGAGGAAAGTgggggaccctcgggcctcACGCTAACAGATGAACCTATATCAGATTAGCTAGATGGTGGGGTAAAGGCCTACCATGGCGACGATCTGTAGCTGGTTTGAGAGAATGATCAGCCACACTGGGACTGAGACACGGCCCAGACTCCTACGGGAGGCAGCAGTGGGGAATATTGGACAATGGGCGCAAGCCTGATCCAGCCATGCCGCGTGAGTGATGA…
IPJVRIW02EZBTN	Bacteria	1	Proteobacteria	1	Gammaproteobacteria	1	Thiotrichales	1	Piscirickettsiaceae	1	Methylophaga	1	2	GAGTTTGATCATGGCTCAGATTGAACGCTGGCGGCATGCCTAACACATGCAAGTCGAACGatgatttccagcttgctggaatgattAGTGGCGGACGGGTGAGTAATATATAGGGATCTGCCTGTTAGTGGGGGACAACAGCCGGAAACGGCTGCTAATACCGCATACGCTCTACGGAGGAAAGTgggggaccctcgggcctcACGCTAACAGATGAACCTATATCAGATTAGCTAGATGGTGGGGTAAAGGCCTACCATGGCGACGATCTGTAGCTGGTTTGAGAGAATCGACNCNCNCNC
IPJVRIW02D9F9S	Bacteria	1	Proteobacteria	1	Gammaproteobacteria	1	Thiotrichales	1	Piscirickettsiaceae	1	Methylophaga	1	6	GAGTTTGATCCTGGCTCAGATTGAACGCTGGCGGCATGCCTAACACATGCAAGTCGAACGatgatttccagcttgctggaatgattAGTGGCGGACGGGTGAGTAATATATAGGGATCTGCCTGTTAGTGGGGACGAACAGCCGGAAACGGaCTGCTAATACCGCATACGCTCTACGGAGGAAAGTagggggacccgtcgggccgtcACGCTAACAGATGAACCTATATCAGATTAGCTAGATGGTGGGGTAAAGGCCTACCATGGCGACGATCTGTAGCTGGTTTGAGAGAATGATCAGCCACACTGGGACTGAGACACGGCCCAGACTCCTACGGGAGgGCAGCAGTGGGGAAgtAATTGGACAATGGCGCAAGCCTGATCCAGCAATGCCGCGTGT…
IPJVRIW02DKQ1V	Bacteria	1	Proteobacteria	1	Gammaproteobacteria	1	Thiotrichales	1	Piscirickettsiaceae	1	Methylophaga	1	21	GAGTTTGATCCTGGCTCAGATTGAACGCTGGCGGCATGCCTAACACATGCAAGTCGAACGatgatttccagcttgctggaatgattAGTGGCGGACGGGTGAGTAATATATAGGGATCTGCCTGTTAGTGGGGGACAACAGCCGGAAACGGCTGCTAATACCGCATACGCTCTACGGAGGAAAGTgggggaccctcgggcctcACGCTAACAGATGAACCTATATCAGATTAGCTAGATGGTGGGGTAAAGGCCTACCATGGCGACGATCTGTAGCTGGTTTGAGAGAATGATCAGCCACACTGGGACTGAGACACGGCCCAGACTCCTACGGGAGGCAGCAGTGGGGAATATTGGACAATGGGCGCAAGCCTGATCCAGCAATGCCGCGTGTGTGAAG…
IPJVRIW02D3Y07	Bacteria	1	Proteobacteria	1	Gammaproteobacteria	1	Thiotrichales	1	Piscirickettsiaceae	1	Methylophaga	1	16	GAGTTTGATCTTGGCTCAGATTGAACGCTGGCGGCATGCCTAACACATGCAAGTCGAACGatgatttccagcttgctggaatgattAGTGGCGGACGGGTGAGTAATATATAGGGATCTGCCTGTTAGTGGGGGACAACAGCCGGAAACGGCTGCTAATACCGCATACGCTCTACGGAGGAAAGTgggggaccctcgggcctcACGCTAACAGATGAACCTATATCAGATTAGCTAGATGGTGGGGTAAAGGCCTACCATGGCGACGATCTGTAGCTGGTTTGAGAGAATGATCAGCCACACTGGGACTGGGACACGGCCCAGACTCCTACGGGAGGCAGCAGTGGGGAATATTGGACAATGGGCGCAAGCCTGATCCAGCAATGCCGCGTGTGTGAAG…
IPJVRIW02DI5IH	Bacteria	1	Proteobacteria	1	Gammaproteobacteria	1	Thiotrichales	1	Piscirickettsiaceae	1	Methylophaga	1	4	GTAGTTTGATCGTGGCTCAGATTGAACGCTGGCGGCATGCCTAACACATGCAAGTCGAACGatgatttccagcttgctggaatgattAGTGGCGGACGGGTGAGTAATATATAGGGATCTGCCTGTTAGgTGGGGGACAACAGCCGGAAACGGCTGCTAATACCGCATACGCTCTACGGAGGAAAGGtgggggaccctcgggcctcACGCTAACAGATGAACCTATATCAGATTAGCTAGATGGTGGGGTAAAGGCCTACCATGGCGACGATCTGTAGCTGGTTTGAGAGAATGATCAGCCACACTGGGACTGAGACACGGCCCAGACTCCTACGGGAGGCAGCAGG
IPJVRIW02C60AX	Bacteria	1	Proteobacteria	1	Gammaproteobacteria	1	Thiotrichales	1	Piscirickettsiaceae	1	Methylophaga	1	10	GAGTTTGATCTTGGCTCAGATTGAACGCTGGCGGCATGCCTAACACATGCAAGTCGAACGatgatttccagcttgctggaatgattAGTGGCGGACGGGTGAGTAATATATAGGGATCTGCCTGTTAGTGGGGGACAACAGCCGGAAACGGCTGCTAATACCGCATACGCTCTACGGAGGAAAGTgggggaccctcgggcctcACGCTAACAGATGAACCTATATCAGATTAGCTAGATGGTGGGGTAAAGGCCTACCATGGCGACGATCCGTAG
IPJVRIW02CZB9Q	Bacteria	1	Proteobacteria	1	Gammaproteobacteria	1	Thiotrichales	1	Piscirickettsiaceae	1	Methylophaga	1	22	GATTGATCCTGGCTCAGATTGAACGCTGGCGGCATGCCTAACACATGCAAGTCGAACGatgatttccagcttgctggaatgattAGTGGCGGACGGGTGAGTAATATATAGGGATCTGCCTGTTAGTGGGGGACAACAGCCGGAAACGGCTGCTAATACCGCATACGCTCTACGGAGGAAAGTgggggaccctcgggcctcACGCTAACAGATGAACCTATATCAGATTAGCTAGATGGTGGGGTAAAGGCCTACCATGGCGACGATCTGTAGCTGGTTTGAGAGAATGATCAGCCACACTGGGACTGAGACACGGCCCAGACTCCTACGGGAGGCAGCAGTGGGGAATATTGGACAATGGGCGCAAGCCTGATCCAGC
IPJVRIW02DL14B	Bacteria	1	Proteobacteria	1	Gammaproteobacteria	1	Thiotrichales	1	Piscirickettsiaceae	1	Methylophaga	1	12	GAGTTTGATCTGGCTCAGATTGAACGCTGGCGGCATGCCTAACACATGCAAGTCGAACGatgatttccagcttgctggaatgattAGTGGCGGACGGGTGAGTAATATATAGGGATCTGCCTGTTAGTGGGGGACAACAGCCGgGAAACGGCTGCTAATACCGCATACGCTCTACGGAGGAAAGTgggggaccctcgggcctcACGCTAACAGATGAACCTATATCAGATTAGCTAGATGGTGGGGTAAAGGCCTACCATGGCGACGATCTGTAGCTGGTTTGAGAGAATGATCAGCCACACTGGGACTGAGACACGGCCCAGACTCCTACGGGAGGCAGCAGTGGGGAATATTGGACAATGGGCGCAAGCCTGATCCAGCAATGCCGCGTGTGTGAAG…
IPJVRIW02EZL15	Bacteria	1	Proteobacteria	1	Gammaproteobacteria	1	Thiotrichales	1	Piscirickettsiaceae	1	Methylophaga	1	15	GAGTTTGATCTGGCTCAGATTGAACGCTGGCGGCATGCCTAACACATGCAAGTCGAACGatgatttccagcttgctggaatgattAGTGGCGGACGGGTGAGTAATATATAGGGATCTGCCTGTTAGTGGGGGACAACAGCCGGAAACGGCTGCTAATACCGCATACGCTCTACGGAGGAAAGTgggggaccctcgggcctcACGCTAACAGATGAACCTATATCAGATTAGCTAGATGGTGGGGTAAAGGCCTACCATGGCGACGATCTGTAGCTGGTTTGAGAGAATGATCAGCCACACTGGGACTGAGACACGGCCCAGACTCCTACGGGAGGCAGCAGTGGGGAATATTGGACAATGGGCGCAAGCCTGAC
IPJVRIW02DZSU9	Bacteria	1	Proteobacteria	1	Gammaproteobacteria	1	Thiotrichales	1	Piscirickettsiaceae	1	Methylophaga	1	15	GAGTTTGATCGTGGCTCAGATTGAACGCTGGCGGCATGCCTAACACATGCAAGTCGAACGatgatttccagcttgctggaatgattAGTGGCGGACGGGTGAGTAATATATAGGGATCTGCCTGTTAGTGGGGGACAACAGCCGGAAACGGCTGCTAATACCGCATACGCTCTACGGAGGAAAGTgggggaccctcgggcctcACGCTAACAGATGAACCTATGTCAGATTAGCTAGATGGTGGGGTAAAGGCCTACCATGGCGACGATCTGTAGCTGGTTTGAGAGAATGATCAGCCACACTGGGACTGAGACACGGCCCAGACTCCTACGGGAGGCAGCAGTGGGGAATATTGGACAATGGGCGCAAGCCTGATCCAGCAATGCCGCGTGTGTGAAG…
IPJVRIW02C8GD4	Bacteria	1	Proteobacteria	1	Gammaproteobacteria	1	Thiotrichales	1	Piscirickettsiaceae	1	Methylophaga	1	2	GAGTTTGATCTTGGCTCAGATTGAACGCTGGCGGCATGCCTAACACATGCAAGTCGAACGatgatttccagcttgctggaatgattAGTGGCGGACGGGTGAGTAATATATAGGGATCTGCCTGTTAGTGGGGGACAACAGCCGGAAACGGCTGCTAATACCGCATACGCTCTACGGAGATGGGCctggctcACGCTAACAGATGAACCTATATCAGATTAGCTAGATGGTGGGGTAAAGGCCTACCATGGCGACGATCTGTAGCTGGTTTGAGAGAATGATCAGCCACACTGGGACTGGGACACGGCCCAGACTCCTACGGGAGGCAGCAGTGGGGAATATTGGACAATGGGCGCAAG
IPJVRIW02ENVY4	Bacteria	1	Proteobacteria	1	Gammaproteobacteria	1	Thiotrichales	1	Piscirickettsiaceae	1	Methylophaga	1	47	GAGTTTGATCGTGGCTCAGATTGAACGCTGGCGGCATGCCTAACACATGCAAGTCGAACGatgatttccagcttgctggaatgattAGTGGCGGACGGGTGAGTAATATATAGGGATCTGCCTGTTAGTGGGGGACAACAGCCGGAAACGGCTGCTAATACCGCATACGCTCTACGGAGGAAAGGtgggggaccctcgggcctcACGCTAACAGATGAACCTATATCAGATTAGCTAGATGGTGGGGTAAAGGCCTACCATGGCGACGATCTGTAGCTGGTTTGAGAGAATGATCAGCCACACTGGGACTGAGACACGGCCCAGACTCCTACGGGAGGCAGCAGTGGGGAATATTGGACAAgTGGGCGCAAGCCTGATCCAGCAATGCCGCGTGTGTGA…
IPJVRIW02D30K5	Bacteria	1	Proteobacteria	1	Gammaproteobacteria	1	Thiotrichales	1	Piscirickettsiaceae	1	Methylophaga	1	2243	GAGTTTGATCTGGCTCAGATTGAACGCTGGCGGCATGCCTAACACATGCAAGTCGAACGatgatttccagcttgctggaatgattAGTGGCGGACGGGTGAGTAATATATAGGGATCTGCCTGTTAGTGGGGGACAACAGCCGGAAACGGCTGCTAATACCGCATACGCTCTACGGAGGAAAGTgggggaccctcgggcctcACGCTAACAGATGAACCTATATCAGATTAGCTAGATGGTGGGGTAAAGGCCTACCATGGCGACGATCTGTAGCTGGTTTGAGAGAATGATCAGCCACACTGGGACTGAGACACGGCCCAGACTCCTACGGGAGGCAGCAGTGGGGAATATTGGACAATGGGCGCAAGCCTGATCCAGCAATGCCGCGTGTGTGAAGA…
IPJVRIW02DGG8C	Bacteria	1	Proteobacteria	1	Gammaproteobacteria	1	Thiotrichales	1	Piscirickettsiaceae	1	Methylophaga	1	2	GAGTTTGATCTGGCTCAGATTGAACGCTGGCGGCATGCCTAACACATGCAAGTCGAACGatgatttccagcttgctggaatgattAGTGGCGGACGGGTGAGTAATATATAGGGATCTGCCTGTTAGTGGGGGACAACAGCCGGAAACGGCTGCTAATACCGCATACGCTCTACGGAGGAAAGTggggggacccctcggggcccctacgaccgtacctaacgagtagtaggaACCCTTATAATTCCAAGGAATTTTAGCTAGATGGTGGGgGTAAAAGggCCTACCATGGCGACGATCTGTAGCTGGTTTGAGAGAATGATCAGCCACACTGGGACTGAGACACGGCCCAGACTCCTACGGGAGGCAGCAGTGGGGAATATTGGACAATGGGCGCAAGC…
IPJVRIW02D29WS	Bacteria	1	Proteobacteria	1	Gammaproteobacteria	1	Thiotrichales	1	Piscirickettsiaceae	1	Methylophaga	1	138	GAGTTTGATCTGGCTCAGATTGAACGCTGGCGGCATGCCTAACACATGCAAGTCGAACGatgatttccagcttgctggaatgattAGTGGCGGACGGGTGAGTAATATATAGGGATCTGCCTGTTAGTGGGGGACAACAGCCGGAAACGGCTGCTAATACCGCATACGCTCTACGGAGGAAAGTgggggaccctcgggcctcACGCTAACAGATGAACCTATATCAGATTAGCTAGATGGTGGGGTAAAGGCCTACCATGGCGACGATCTGTAGCTGGTTTGAGAGAATGATCAGCCACACTGGGACTGAGACACGGCCCAGACTCCTACGGGAGGCAGCAGTGGGGAATATTGGACAATGGGCGCAAGCCTGATCCAGCAATGCCGCGTGTGTGAAGA…
IPJVRIW02DYZ0T	Bacteria	1	Proteobacteria	1	Gammaproteobacteria	1	Thiotrichales	1	Piscirickettsiaceae	1	Methylophaga	1	185	GAGTTTGATCTGGCTCAGATTGAACGCTGGCGGCATGCCTAACACATGCAAGTCGAACGatgatttccagcttgctggaatgattAGTGGCGGACGGGTGAGTAATATATAGGGATCTGCCTGTTAGTGGGGGACAACAGCCGGAAACGGCTGCTAATACCGCATACGCTCTACGGAGGAAAGTgggggaccctcgggcctcACGCTAACAGATGAACCTATATCAGATTAGCTAGATGGTGGGGTAAAGGCCTACCATGGCGACGATCTGTAGCTGGTTTGAGAGAATGATCAGCCACACTGGGACTGAGACACGGCCCAGACTCCTACGGGAGGCAGCAGTGGGGAATATTGGACAATGGGCGCAAGCCTGATCCAGCAATGCCGCGTGTGTGAAGA…
IPJVRIW02D0SXR	Bacteria	1	Proteobacteria	1	Gammaproteobacteria	1	Thiotrichales	1	Piscirickettsiaceae	1	Methylophaga	1	10	GAGTTTGATCCTGGCTCAGATTGAACGCTGGCGGCATGCCTAACACATGCAAGTCGAACGatgatttccagcttgctggaatgattAGTGGCGGACGGGTGAGTAATATATAGGGATCTGCCTGTTAGTGGGGGACAACAGCCGGAAACGGCTGCTAATACCGCATACGCTCTACGGAGGAAAGTgggggaccctcgggcctcACGCTAACAGATGAACCTATATCAGATTAGCTAGATGGTGGGGTAAAGGCCTACCATGGCGACGATCTGTAGCTGGTTTGAGAGAATGATCAGCCACACTGGGACTGAGACACGGCCCAGACTCCTACGGGAGGCAGCAGTGGGGAATATTGGACAATGGGCGCAAGCCTGATCCAGCAATGCCGCGTGTGTGAAG…
IPJVRIW02C4036	Bacteria	1	Proteobacteria	1	Gammaproteobacteria	1	Thiotrichales	1	Piscirickettsiaceae	1	Methylophaga	1	10	GAGTTTGATCATGGCTCAGATTGAACGCTGGCGGCATGCCTAACACATGCAAGTCGAACGatgatttccagcttgctggaatgattAGTGGCGGACGGGTGAGTAATATATAGGGATCTGCCTGTTAGTGGGGACGAACAGCGGAACGGACTGCTAATACCGCATACGCTCTACGGAGGAAAGTagggggacccgtcgggcctcACGCTAACAGATGAACCTATATCAGATTAGCTAGATGGTGGGGTAAAGGCCTACCATGGCGACGATCTGTAGCTGGTTTGAGAGAATGATCAGCCACACTGGGACTGAGACACGGCCCAGACTCCTACGGGAGGCAGCAGTGGGGAATATTGGACAATGGGCGCAAGCCTGATCCAGCAATGCCGCGTGTGTGAA…
IPJVRIW02C9XBE	Bacteria	1	Proteobacteria	1	Gammaproteobacteria	1	Thiotrichales	1	Piscirickettsiaceae	1	Methylophaga	1	65	GAGTTTGATCTGGCTCAGATTGAACGCTGGCGGCATGCCTAACACATGCAAGTCGAACGatgatttccagcttgctggaatgattAGTGGCGGACGGGTGAGTAATATATAGGGATCTGCCTGTTAGTGGGGACGAACAGCCGGAAACGGaCTGCTAATACCGCATACGCTCTACGGAGGAAAGTagggggacccgtcgggcctcACGCTAACAGATGAACCTATATCAGATTAGCTAGATGGTGGGGTAAAGGCCgTACCATGGCGACGATCTGTAGCTGGTTTGAGAGAATGATCAGCCACACTGGGACTGAGACACGGCCCAGACTCCTACGGGAGGCAGCAGTGGGGAATATTGGACAATGGGCGCAAGCCTGATCCAGCAATGCCGCGTGTGTG…
IPJVRIW02EGY8J	Bacteria	1	Proteobacteria	1	Gammaproteobacteria	1	Thiotrichales	1	Piscirickettsiaceae	1	Methylophaga	1	12	GAGTTTGATCTTGGCTCAGATTGAACGCTGGCGGCATGCCTAACACATGCAAGTCGAACGatgatttccagcttgctggaatgattAGTGGCGGACGGGTGAGTAATATATAGGGATCTGCCTGTTAGTGGGGGACAACAGCCGGAAACGGCTGCTAATACCGCATACGCTCTACGGAGGAAAGTgggggaccctcgggcctcACGCTAACAGATGAACCTATATCAGATTAGCTAGATGGTGGGGTAAAGGCCTACCATGGCGACGATCTATAGCTGGTTTGAGAGGATGATCAGCCACATTGGGACTGAGACACGGCCCAGACTCCTACGGGAGGCAGCAGTGGGGAATATTGGACAATGGGCGCAAGCCTGATCCAGCAATACCGCGTGTGTGAAG…
IPJVRIW02DH8EJ	Bacteria	1	Proteobacteria	1	Gammaproteobacteria	1	Thiotrichales	1	Piscirickettsiaceae	1	Methylophaga	1	1076	GAGTTTGATCTGGCTCAGATTGAACGCTGGCGGCATGCCTAACACATGCAAGTCGAACGatgatttccagcttgctggaatgattAGTGGCGGACGGGTGAGTAATATATAGGGATCTGCCTGTTAGTGGGGGACgAACAGCCGGAAACGGaCTGCTAATACCGCATACGCTCTACGGAGGAAAGTagggggacccgtcgggcctcACGCTAACAGATGAACCTATATCAGATTAGCTAGATGGTGGGGTAAAGGCCTACCATGGCGACGATCTGTAGCTGGTTTGAGAGAATGATCAGCCACACTGGGACTGAGACACGGCCCAGACTCCTACGGGAGGCAGCAGTGGGGAATATTGGACAATGGGCGCAAGCCTGATCCAGCAATGCCGCGTGTGTG…
IPJVRIW02DY0O7	Bacteria	1	Proteobacteria	1	Gammaproteobacteria	1	Thiotrichales	1	Piscirickettsiaceae	1	Methylophaga	1	187	GAGTTTGATCTGGCTCAGATTGAACGCTGGCGGCATGCCTAACACATGCAAGTCGAACGatgatttccagcttgctggaatgattAGTGGCGGACGGGTGAGTAATATATAGGGATCTGCCTGTTAGTGGGGGACAACAGCCGGAAACGGCTGCTAATACCGCATACGCTCTACGGAGGAAAGTgggggaccctcgggcctcACGCTAACAGATGAACCTATATCAGATTAGCTAGATGGTGGGGTAAAGGCCTACCATGGCGACGATCTGTAGCTGGTTTGAGAGAATGATCAGCCACACTGGGACTGAGACACGGCCCAGACTCCTACGGGAGGCAGCAGTGGGGAATATTGGACAATGGGCGCAAGCCTGATCCG
IPJVRIW02EC2RE	Bacteria	1	Proteobacteria	1	Gammaproteobacteria	1	Thiotrichales	1	Piscirickettsiaceae	1	Methylophaga	1	2	GAGTTTGATCTTGGCTCAGATTGAACGCTGGCAGCATGCCTAACACATGCAAGTCGAACGatgatttccagcttgctggaatgattAGTGGCGGACGGGTGAGTAATATATAGGGATCTGCCTGTTAGTGGGGGACAACAGCCGGAAACGGCTGCTAATACCGCATACGCTCTACGGAGGAAAGTgggggaccctcgggcctcACGCTAACAGATGAACCTATATCAGATTAGCTAGATGGTGGGGTAAAGGCCTACCATGGCGACGATCTGTAGCTGGTTTGAGAGAATGATCAGCCACACTGGGACTGAGACACGGCCCAGACTCCTAGG
IPJVRIW02EI9D1	Bacteria	1	Proteobacteria	1	Gammaproteobacteria	1	Thiotrichales	1	Piscirickettsiaceae	1	Methylophaga	1	1308	GAGTTGATCATGGCTCAGATTGAACGCTGGCGGCATGCCTAACACATGCAAGTCGAACGatgatttccagcttgctggaatgattAGTGGCGGACGGGTGAGTAATATATAGGGATCTGCCTGTTAGTGGGGGACAACAGCCGGAAACGGCTGCTAATACCGCATACGCTCTACGGAGGAAAGTgggggaccctcgggcctcACGCTAACAGATGAACCTATATCAGATTAGCTAGATGGTGGGGTAAAGGCCTACCATGGCGACGATCTGTAGCTGGTTTGAGAGAATGATCAGCCACACTGGGACTGAGACACGGCCCAGACTCCTACGGGAGGCAGCAGTGGGGAATATTGGACAATGGGCGCAAGCCTGATCCAGCAATGCCGCGTGTGTGAAGA…
IPJVRIW02DMI6U	Bacteria	1	Proteobacteria	1	Gammaproteobacteria	1	Thiotrichales	1	Piscirickettsiaceae	1	Methylophaga	1	317	GAGTTTGATCTGGCTCAGATTGAACGCTGGCGGCATGCCTAACACATGCAAGTCGAACGatgatttccagcttgctggaatgattAGTGGCGGACGGGTGAGTAATATATAGGGATCTGCCTGTTAGTGGGGGACAACAGCCGGAAACGGCTGCTAATACCGCATACGCTCTACGGAGGAAAGTgggggaccctcgggcctcACGCTAACAGATGAACCTATATCAGATTAGCTAGATGGTGGGGTAAAGGCCTACCATGGCGACGATCTGTAGCTGGTTTGAGAGAATGATCAGCCACACTGGGACTGAGACACGGCCCAGACTCCTACGGGAGGCAGCAGTGGGGAATATTGGACAATGGGCGCAAGCCTGATCCAGCAATGCCGCGTGTGTGAAGA…
IPJVRIW02DODRB	Bacteria	1	Proteobacteria	1	Gammaproteobacteria	1	Thiotrichales	1	Piscirickettsiaceae	1	Methylophaga	1	73	GAGTTTGATCTGGCTCAGATTGAACGCTGGCGGCATGCCTAACACATGCAAGTCGAACGatgatttccagcttgctggaatgattAGTGGCGGACGGGTGAGTAATATATAGGGATCTGCCTGTTAGTGGGGGACAACAGCCGGAAACGGCTGCTAATACCGCATACGCTCTACGGAGGAAAGTgggggaccctcgggcctcACGCTAACAGATGAACCTATATCAGATTAGCTAGATGGTGGGGTAAAGGCCTACCATGGCGACGATCTGTAGCTGGTTTGAGAGAATGATCAGCCACACTGGGACTGAGACACGGCCCAA
IPJVRIW02DZQEZ	Bacteria	1	Proteobacteria	1	Gammaproteobacteria	1	Thiotrichales	1	Piscirickettsiaceae	1	Methylophaga	1	63	GAGTTTGATCTGGCTCAGATTGAACGCTGGCGGCATGCCTAACACATGCAAGTCGAACGatgatttccagcttgctggaatgattAGTGGCGGACGGGTGAGTAATATATAGGGATCTGCCTGTTAGTGGGGGACgAACAGCCGGAAACGGaCTGCTAATACCGCATACGCTCTACGGAGGAAAGTgggggacccgtcgggcctcACGCTAACAGATGAACCTATATCAGATTAGCTAGATGGTGGGGTAAAGGCCTACCATGGCGACGATCTGTAGCTGGTTTGAGAGAATGATCAGCCACACTGGGACTGAGACACGGCCCAGACTCCTACGGGAGGCAGCAGTGGGGAATATTGGACAATGGGCGCAAGCCTGATCCAGCAATGCCGCGTGTGTGA…
IPJVRIW02C4PJJ	Bacteria	1	Proteobacteria	1	Gammaproteobacteria	1	Thiotrichales	1	Piscirickettsiaceae	1	Methylophaga	1	3	GAGTTTGATCTTGGCTCAGATTGAACGCTGGCGGCATGCCTAACACATGCAAGTCGAACGatgatttccagcttgctggaatgattAGTGGCGGACGGGTGAGTAATATATAGGGATCTGCCTGTTAGTGGGGGACAACAGCCGGAAACGGCTGCTAATACCGCATACGCTCTACGGAGGAAAGTgggggaccctcgggcctcACGCTAACAGATGAGCCTATATCAGATTAGCTAGATGGTGGGGTAAAGGCCTACCATGGCGACGATCTGTAGCTGGTTTGAGAGAATGATCAGCCACACTGGGACTGAGACACGGCCCAGACTCCTACGGGAGGCAGCAGTGGGGAATATTGGACAATGGGCGCAAGCCTGATCCAGCAATGCCGCGTGAGTGACG…
IPJVRIW02DMQZF	Bacteria	1	Proteobacteria	1	Gammaproteobacteria	1	Thiotrichales	1	Piscirickettsiaceae	1	Methylophaga	1	4	GAGTTTGATCGTGGCTCAGATTGAACGCTGGCGGCAGGCCTAACACATGCAAGTCGAACGatgatttccagcttgctggaatgattAGTGGCGGACGGGTGAGTAATATATAGGGATCTGCCTGTTAGTGGGGGACAACAGCCGGAAACGGCTGCTAATACCGCATACGCTCTACGGAGGAAAGTgggggaccctcgggcctcACGCTAACAGATGAACCTATATCAGATTAGCTAGATGGTAAGGTAATGGCTTACCAAGGCGACGATCCGTAGCTGGTTTGAGAGAATGATCAGCCACACTGGGACTGAGACACGGCCCAGACTCCTACGGGAGGCAGCAGTGGGGAATATTGCACAATGGACGCAAGTCTGATGCAGCAATGCCGCGTGTGTGAAG…
IPJVRIW02ET6JS	Bacteria	1	Proteobacteria	1	Gammaproteobacteria	1	Thiotrichales	1	Piscirickettsiaceae	1	Methylophaga	1	10	GAGTTTGATCTTGGCTCAGATTGAACGCTGGCGGCATGCCTAACACATGCAAGTCGAACGatgatttccagcttgctggaatgattAGTGGCGGACGGGTGAGTAATATATAGGGATCTGCCTGTTAGTGGGGGACAACAGCCGGAAACGGCTGCTAATACCGCATACGCTCTACGGAGGAAAGTgggggaccctcgggcctcACGCTAACAGATGAACCTATATCAGATTAGCTAGATGGTGGGGTAAAGGCCTACCATGGCGACGATCTGTAGCTGGTTTGAGAGAATGATCAGCCACACTGGGACTGAGACACGGCCCAGACTCCTACGGGAGGCAGCAGTGGGGAATATTGGGCAATGGGCGCAAGCCTGATCCAGCAATGCCGCGTGTGTGAAG…
IPJVRIW02DN4NR	Bacteria	1	Proteobacteria	1	Gammaproteobacteria	1	Thiotrichales	1	Piscirickettsiaceae	1	Methylophaga	1	4	GAGTTTGATCTTGGCTCAGATTGAACGCTGGCGGCATGCCTAACACATGCAAGTCGAACGatgatttccagcttgctggaatgattAGTGGCGGACGGGTGAGTAATATATAGGGATCTGCCTGTTAGTGGGGGACAACAGCCGGAAACGGCTGCTAATACCGCATACGCTCTACGGAGGAAAGTgggggaccctcgggcctcACGCTAACAGATGAACCTATATCAGATTAGCTAGTTGGTGAGGTAATGGCTCACCAAGGCGACGATCAGTAGCTGGTCTGAGAGGATGATCAGCCACACTGGGACTGAGACACGGCCCAGACTCCTACGGGAGGCAGCAGTGGGGAATATTGGACAATGGGCGAAAGCCTGATCCAGCAATGCCGCGTGTGTGAAG…
IPJVRIW02EP9IX	Bacteria	1	Proteobacteria	1	Gammaproteobacteria	1	Thiotrichales	1	Piscirickettsiaceae	1	Methylophaga	1	194	GAGTTTGATCTGGCTCAGATTGAACGCTGGCGGCATGCCTAACACATGCAAGTCGAACGatgatttccagcttgctggaatgattAGTGGCGGACGGGTGAGTAATATATAGGGATCTGCCTGTTAGTGGGGGACAACAGCCGGAAACGGCTGCTAATACCGCATACGCTCTACGGAGGAAAGTgggggaccctcgggcctcACGCTAACAGATGAACCTATATCAGATTAGCTAGATGGTGGGGTAAAGGCCTACCATGGCGACGATCTGTAGCTGGTTTGAGAGAATGATCAGCCACACTGGGACTGAGACACGGCCCAGACTCCTACGGGAGGCAGCAGTGGGGAATATTGGACAATGGGCGCAAGCCTGATCCAGCAATGCCGCGTGTGTGAAGA…
IPJVRIW02DTQFB	Bacteria	1	Proteobacteria	1	Gammaproteobacteria	1	Thiotrichales	1	Piscirickettsiaceae	1	Methylophaga	1	70	GAGTTTGATCTGGCTCAGATTGAACGCTGGCGGCATGCCTAACACATGCAAGTCGAACGatgatttccagcttgctggaatgattAGTGGCGGACGGGTGAGTAATATATAGGGATCTGCCTGTTAGTGGGGGACAACAGCCGGAAACGGCTGCTAATACCGCATACGCTCTACGGAGGAAAGTgggggaccctcgggcctcACGCTAACAGATGAACCTATATCAGATTAGCTAGATGGTGGGGTAAAGGCCTACCATGGCGACGATCTGTAGCTGGTTTGAGAGAATGATCAGCCACACTGGGACTGAGACACGGCCCAGACTCCTACGGGAGGCAGCAGTGGGGAATATTGGACAATGGGCGCAAGCCTGATCCAGCAATGCCGCGTGTGTGAAGA…
IPJVRIW02DOP2J	Bacteria	1	Proteobacteria	1	Gammaproteobacteria	1	Thiotrichales	1	Piscirickettsiaceae	1	Methylophaga	1	58	GAGTTTGATCTGGCTCAGATTGAACGCTGGCGGCATGCCTAACACATGCAAGTCGAACGatgatttccagcttgctggaatgattAGTGGCGGACGGGTGAGTAATATATAGGGATCTGCCTGTTAGTGGGGGACgAACAGCCGAAACGGaCTGCTAATACCGCATACGCTCTACGGAGGAAAGTgggggacccgtcgggcctcACGCTAACAGATGAACCTATATCAGATTAGCTAGATGGTGGGGTAAAGGCCTACCATGGCGACGATCTGTAGCTGGTTTGAGAGAATGATCAGCCACACTGGGACTGAGACACGGCCCAGACTCCTACGGGAGGCAGCAGTGGGGAATATTGGACAATGGGCGCAAGCCTGATCCAGCAATGCCGCGTGTGTGAA…
IPJVRIW02DIN2D	Bacteria	1	Proteobacteria	1	Gammaproteobacteria	1	Thiotrichales	1	Piscirickettsiaceae	1	Methylophaga	1	4	GAGTTTGATCATGGCTCAGATTGAACGCTGGCGGCATGCCTAACACATGCAAGTCGAACGatgatttccagcttgctggaatgattAGTGGCGGACGGGTGAGTAATATATAGGGATCTGCCTGTTAGTGGGGGACAACAGCCGGAAACGGCTGCTAATACCGCATACGCTCTACGGAGGAAAGTgggggaccctcgggcctcACGCTAACAGATGAACCTATATCAGATTAGCTAGATGGTGGGGTAAAGGCCTACCATGGCGACGATCTGTAGCTGGTTTGAGAGAATGATCAGCCACACTGGGACTGAGACACGGCCCAGACTCCTACGGGAGGCAGCAGTGGGGAATATTGGACAATGGGGCGAACGA
IPJVRIW02C3BBE	Bacteria	1	Proteobacteria	1	Gammaproteobacteria	1	Thiotrichales	1	Piscirickettsiaceae	1	Methylophaga	1	38	GAGTTTGATCTGGCTCAGATTGAACGCTGGCGGCATGCCTAACACATGCAAGTCGAACGatgatttccagcttgctggaatgattAGTGGCGGACGGGTGAGTAATATATAGGGATCTGCCTGTTAGTGGGGGACAACAGCCGGAAACGGCTGCTAATACCGCATACGCTCTACGGAGGAAAGTgggggaccctcgggcctcACGCTAACAGATGAACCTATATCAGATTAGCTAGATGGTGGGGTAAAGGCCTACCATGGCGACGATCTGTAGCTGGTTTGAGAGAATGATCAGCCACACTGGGACTGAGACACGGCCCAGACTCCTACGGGAGGCAGCAGTGGGGAATATTGGACAATGGGCGCAAGCCTGATCCAGCAATGCCGCGTGTGTGAAGA…
IPJVRIW02DJ1VG	Bacteria	1	Proteobacteria	1	Gammaproteobacteria	1	Thiotrichales	1	Piscirickettsiaceae	1	Methylophaga	1	7	GAGTTTGATCGTGGCTCAGATTGAACGCTGGCGGCATGCCTAACACATGCAAGTCGAACGatgatttccagcttgctggaatgattAGTGGCGGACGGGTGAGTAATATATAGGGATCTGCCTGTTAGTGGGGACAACAGCCGGAAACGGCTGCTAATAaCCGCATACGCTCTACGGAAgGAAAGGtagggggacccgtcgggcctcACGCTAACAGATGAACCTATATCAGATTAGCTAGATGGTGGGGTAAAGGCCTACCATGGCGACGATCTGTAGCTGGTTTGAGAGAaATGATCAGCCACACTGGGACTGAGACACGGCCCAGACTCCTACGGGAGGCAGCAGTGGGGAATAaTTGGAC
IPJVRIW02EPGLB	Bacteria	1	Proteobacteria	1	Gammaproteobacteria	1	Thiotrichales	1	Piscirickettsiaceae	1	Methylophaga	1	5	GAGTTTGATCCTGGCTCAGATTGAACGCTGGCGGCATGCCTAACACATGCAAGTCGAACGatgatttccagcttgctggaatgattAGTGGCGGACGGGTGAGTAATATATAGGGATCTGCCTGTTAGTGGGGGACAACAGCCGGAAACGGCTGCTAATACCGCATACGCTCTACGGAGGAAAGTgggggaccctcgggcctcACGCTAACAGATGAACCTATATCAGATTAGCTAGATGGTGGGGTAAAGGCCTACCATGGCGACGATCTGTAGCTGGTTTGAGAGAATGATCAGCCACACTGGGACTGAGACACGGCCCAGACTCCTACGGGAGGCAGCAGGTGGGAATA
IPJVRIW02ELCKL	Bacteria	1	Proteobacteria	1	Gammaproteobacteria	1	Thiotrichales	1	Piscirickettsiaceae	1	Methylophaga	1	5	GAGTTTGATCATGGCTCAGATTGAACGCTGGCGGCATGCCTAACACATGCAAGTCGAACGatgatttccagcttgctggaatgattAGTGGCGGACGGGTGAGTAATATATAGGGATCTGCCTGTTAGTGGGGGACAACAGCCGGAAACGGCTGCTAATACCGCATACGCTCTACGGAGGAAAGTgggggaccctcgggcctcACGCTAACAGATGAACCTATATCAGATTAGCTAGATGGTGGGGTAAAGGCCTACCATGGCGACGATCTGTAGCTGGTTTGAGAGAATGATCAGCCACACTGGGACTGAGACACGgGCCCCGACGtaCCTACC
IPJVRIW02ESS7B	Bacteria	1	Proteobacteria	1	Gammaproteobacteria	1	Thiotrichales	1	Piscirickettsiaceae	1	Methylophaga	1	1	GAGTTtTGATCATGGCTCAGTATtGAACGCTgGGCGGCATGCCTAACACATGCAAGTCGAACGatgatttccagcttgctggaatgattAGTGGCGGACGGGTGAGTAATATATAGGGATCTGCCTGTTAGTGGGGACGAACAGCGGAAACGgACTGCTAATACCGCATACGCTCGTACgGAGGAAAGTgggggacccgtcgggcctcACGCTAACAGATGAACCTATATCAGATTAGCTAGATGGTGGGGTAAAGGCCTACCATGGCGACGATCTGTAGCTGGTTTGAGAGAATGATCAGCCACACTGGGACTGAGACACGGCCCAGACTCCTA
IPJVRIW02C9UXW	Bacteria	1	Proteobacteria	1	Gammaproteobacteria	1	Thiotrichales	1	Piscirickettsiaceae	1	Methylophaga	1	157	GAGTTTGATCTGGCTCAGATTGAACGCTGGCGGCATGCCTAACACATGCAAGTCGAACGatgatttccagcttgctggaatgattAGTGGCGGACGGGTGAGTAATATATAGGGATCTGCCTGTTAGTGGGGGACAACAGCCGGAAACGGCTGCTAATACCGCATACGCTCTACGGAGGAAAGTgggggaccctcgggcctcACGCTAACAGATGAACCTATATCAGATTAGCTAGATGGTGGGGTAAAGGCCTACCATGGCGACGATCTGTAGCTGGTTTGAGAGAATGATCAGCCACACTGGGACTGAGACACGGCCCAGACTCCTACGGGAGGCAGCAGTGGGGAATATTGGACAATGGGCGCAAGCCTGATCCAGCAATGCCGCGTGTGTGAAGA…
IPJVRIW02ED7HH	Bacteria	1	Proteobacteria	1	Gammaproteobacteria	1	Thiotrichales	1	Piscirickettsiaceae	1	Methylophaga	1	45	GAGTTTGATCTGGCTCAGATTGAACGCTGGCGGCATGCCTAACACATGCAAGTCGAACGatgatttccagcttgctggaatgattAGTGGCGGACGGGTGAGTAATATATAGGGATCTGCCTGTTAGTGGGGGACAACAGCCGGAAACGGCTGCTAATACCGCATACGCTCTACGGAGGAAAGTgggggaccctcgggcctcACGCTAACAGATGAACCTATATCAGATTAGCTAGATGGTGGGGTAAAGGCCTACCATGGCGACGATCTGTAGCTGGTTTGAGAGAATGATCAGCCACACTGGGACTGAGACACGGCCCAGACTCCTACGGGAGGCAGCAGTGGGGAATATTGGACAATGGGCGCAGGCCTGATCCAGCAATGCCGCGTGTGTGAAGA…
IPJVRIW02ETIAR	Bacteria	1	Proteobacteria	1	Gammaproteobacteria	1	Thiotrichales	1	Piscirickettsiaceae	1	Methylophaga	1	4	GAGTTTGATCGTGGCTCAGATTGAACGCTGGCGGCATGCCTAACACATGCAAGTCGAACGatgatttccagcttgctggaatgattAGTGGCGGACGGGTGAGTAATATATAGGGATCTGCCTGTTAGTGGGGGACgAACAGCCGGAAACGGaCTGCTAATACCGCATACGCTCTTACgGAGGAAAGTagggggacccgtcgggcctcACGCTAACAGATGAACCTATATCAGATTAGCTAGATGGTGGGGTAAAGgGCCTACCATGGCGACGATCTGTAGCTGGTTTGAGAGAATGATCAGCCACACTGGGACTGAGACAGGCCCCAGACTCTACGGGAGGCAGCAGTGGGGAATATTGGACAATGGGCGCAAGCCTGATCCAGCAATGCCGCGTGTGT
IPJVRIW02ETOGY	Bacteria	1	Proteobacteria	1	Gammaproteobacteria	1	Thiotrichales	1	Piscirickettsiaceae	1	Methylophaga	1	2	GAGTTTGATCATGGCTCAGATTGAACGCTGGCGGCATGCCTAACACATGCAAGTCGAACGatgatttccagcttgctggaatgattAGTGGCGGACGGGTGAGTAATATATAGGGATCTGCCTGTTAGGTGGGGACgAACacGACCGGAAACGGACtGCTAAcTACCGCATACGCTCTACGGAGGAAAGGtacggggacccgtcgggcctcACGCTAACAGATGAACCTATATCAGATTAGCTAGATGGTGGGGTAAAGGCCTACCATGGCGACGATCTGTAGCTGGTTTGAGAGAATGATCAGCCACACTGGGACTGAGACACGGCCCAGACTCCTACGGGAGGCAGCAGTGGGGAATATTGGACAATGGGCGCAAGCCTGATCCAGCAATGCCGCGTG
IPJVRIW02DFRC8	Bacteria	1	Proteobacteria	1	Gammaproteobacteria	1	Thiotrichales	1	Piscirickettsiaceae	1	Methylophaga	1	4	GAGTTTGATCCTGGCTCAGATTGAACGCTGGCGGCATGCCTAACACATGCAAGTCGAACGatgatttccagcttgctggaatgattAGTGGCGGACGGGTGAGTAATATATAGGGATCTGCCTGTTAGTGGGGGACAACAGCCGGAAACGGCTGCTAATACCGCATACGCTCTACGGAGGAAAGTggggganccgtcgggcctcACGaCTAACAGATacGAACCTATATCAGtATTAGCTAGATGGGTAGgggGTAAA
IPJVRIW02D6QCD	Bacteria	1	Proteobacteria	1	Gammaproteobacteria	1	Thiotrichales	1	Piscirickettsiaceae	1	Methylophaga	1	6	GAGTTTGATCTTGGCTCAGATTGAACGCTGGCGGCATGCCTAACACATGCAAGTCGAACGatgatttccagcttgctggaatgattAGTGGCGGACGGGTGAGTAATATATAGAGATCTGCCTGTTAGTGGGGGACAACAGCCGGAAACGGCTGCTAATACCGCATACGCTCTACGGAGGAAAGTgggggaccctcgggcctcACGCTAACAGATGAACCTATATCAGATTAGTTAGTTGGTGGGGTAAAGGCCTACCAAGACTGCGATCTATAGCTGGTTTGAGAGGATGATCAGCCACATTGGGACTGAGACACGGCCCAGACTCCTACGGGAGGCAGCAGTGGGGAATATTGGACAATGGGCGCAAGCCTGATCCAGCAATACCGCGTGTGTGAAG…
IPJVRIW02ED31M	Bacteria	1	Proteobacteria	1	Gammaproteobacteria	1	Thiotrichales	1	Piscirickettsiaceae	1	Methylophaga	1	9	GAGTTTGATCGTGGCTCAGATTGAACGCTGGCGGCATGCCTAACACATGCAAGTCGAACGatgatttccagcttgctggaatgattAGTGGCGGGCGGGTGAGTAATATATAGGGATCTGCCTGTTAGTGGGGGACAACAGCCGGAAACGGCTGCTAATACCGCATACGCTCTACGGAGGAAAGTgggggaccctcgggcctcACGCTAACAGATGAACCTATATCAGATTAGCTAGATGGTGGGGTAAAGGCCTACCATGGCGACGATCTGTAGCTGGTTTGAGAGAATGATCAGCCACACTGGGACTGAGACACGGCCCAGACTCCTACGGGAGGCAGCAGTGGGGAATATTGGACAATGGGCGCAAGCCTGATCCAGCAATGCCGCGTGTGTGAAG…
IPJVRIW02D2AVG	Bacteria	1	Proteobacteria	1	Gammaproteobacteria	1	Thiotrichales	1	Piscirickettsiaceae	1	Methylophaga	1	28	GTAGTTTGATCGTGGCTCAGATTGAACGCTGGCGGCATGCCTAACACATGCAAGTCGAACGatgatttccagcttgctggaatgattAGTGGCGGACGGGTGAGTAATATATAGGGATCTGCCTGTTAGTGGGGGACAACAGCCGGAAACGGCTGCTAATACCGCATACGCTCTACGGAGgGAAAGTggggggaccctcgggcctcACGCTAACAGATGAACCTATATCAGATTAGCTAGATGGTGGGGTAAaAGGCCTACCATGGCGACGATCTGTAGCTGGTTTGAGAGAATGATCAGCCACACTGGGACTGAGACACGGCCCAGACTCCTACGGGAGGCAGCAGTGGGGAATATTGGACAATGGGCGCAAGCCTGATCCAGCAATGCCGCGTGTGT…
IPJVRIW02DUY7G	Bacteria	1	Proteobacteria	1	Gammaproteobacteria	1	Thiotrichales	1	Piscirickettsiaceae	1	Methylophaga	1	5	GAGTTTGATCGTGGCTCAGATTGAACGCTGGCGGCATGCCTAACACATGCAAGTCGAACGatgatttccagcttgctggaatgattAGTGGCGGACGGGTGAGTAATATATAGGGATCTGCCTGTTAGTGGGGGACAACAGCCGGAAACGGCTGCTAATACCGCATACGCTCTACGGAGGAAAGTgggggaccctcgggcctcACGCTAACAGATGAACCTATATCAGATTAGCTAGATGgGTAGGgGTAAAGGCCTACCATGGCGACGATCTGTAGCTGGTTTGAGAGAATGATCAGCCACACTGGGACTGAGACACGGCCCAGACTCCTACGGGAGGCAGCAgGTGGGGAATAgTTGGACAAgTGGGCGCAAGCCTGATCCAGCAATGCCGCGTGTG…
IPJVRIW02DJF2O	Bacteria	1	Proteobacteria	1	Gammaproteobacteria	1	Thiotrichales	1	Piscirickettsiaceae	1	Methylophaga	1	5	GAGTTTGATCGTGGCTCAGATTGAACGCTGGCGGCATGCCTAACACATGCAAGTCGAACGatgatttccagcttgctggaatgattAGTGGCGGACGGGTGAGTAATATATAGGGATCTGCCTGTTAGTGGGGGACAACAGCCGGAAACGGCTGCTAATACCGCATACGCTCTACGGAGGAAAGTgggggaccctcgggcctcACGCTAACAGATGAACCTATATCAGATTAGCTAGATGGTGGGGTAAAGGCCTACCATGGCGACGATCTGTAGCTGGTTTGAGAGAATGATCAGCCACACTGGGACTGAGACACGGCCCAGACTCCgTACGGGAGGCAGCAgGTGGGGAATTAGTTGGAACAAGTGGGCGACAACGCC
IPJVRIW02EE85W	Bacteria	1	Proteobacteria	1	Gammaproteobacteria	1	Thiotrichales	1	Piscirickettsiaceae	1	Methylophaga	1	33	GAGTTTGATCTGGCTCAGATTGAACGCTGGCGGCATGCCTAACACATGCAAGTCGAACGatgatttccagcttgctggaatgattAGTGGCGGACGGGTGAGTAATATATAGGGATCTGCCTGTTAGTGGGGGACAACAGCCGGAAACGGCTGCTAATACCGCATACGCTCTACGGAGGAAAGTgggggaccctcgggcctcACGCTAACAGATGAACCTATATCAGATTAGCTAGATGGTGGGGTAAAGGCCTACCATGGCGACGATCTGTAGCTGGTTTGAGAGAATGATCAGCCACACTGGGACTGAGACACGGCCCAGACTCCTACGGGAGGCAGCAGTGGGGAATATTGGACAATGGGCGCAAGCCTGATCCAGCAATGCCGCGTGTGTGAAGA…
IPJVRIW02DYPC6	Bacteria	1	Proteobacteria	1	Gammaproteobacteria	1	Thiotrichales	1	Piscirickettsiaceae	1	Methylophaga	1	15	GAGTTTGATCGTGGCTCAGATTGAACGCTGGCGGCATGCCTAACACATGCAAGTCGAACGatgatttccagcttgctggaatgattAGTGGCGGACGGGTGAGTAATATATAGGGATCTGCCTGTTAGTGGGGGACAACAGCCGGAAACGGCTGCTAATACCGCATACGCTCTACGGAGGAAAGTgggggaccctcgggcctcACGCTAACAGATGAACCTATATCAGATTAGCTAGATGGTGGGGTAAAGGCCTACCATGGCGACGATCTGTAGCTGGTTTGAGAGAATGATCAGCCACACTGGGACTGAGACACGGCCCAGACTCCTACGGGAGGCAGCAGTGGGGAATATTGGACAATGGGCGACG
IPJVRIW02ES03O	Bacteria	1	Proteobacteria	1	Gammaproteobacteria	1	Thiotrichales	1	Piscirickettsiaceae	1	Methylophaga	1	3	GAGTTTGATCGTGGCTCAGATTGAACGCTGGCGGCATGCCTAACACATGCAAGTCGAACGatgatttccagcttgctggaatgattAGTGGCGGACGGGTGAGTAATATATAGGGATCTGCCTGTTAGTGGGGGACAACAGCCGGAAACGGCTGCTAATACCGCAATACgCTCTACGGAGGAAAGTgggggaccctcgggcctcACGCTAACAGATGAACCTATATCAGATTAGCTAGATGGTGGGGTAAAGGCCTACCATGGCGACGATCTGTAGCTGGTTTGAGAGAATGATCAGCCACACTGGGACTGAGACACGGCCCAGACTCCTACGGGAGGCAGCAGTGGGGAATATTGGACAATGGGCGCAAGCCTGATCCAGCAATGCCGCGTGTGTGAA…
IPJVRIW02EDJ0N	Bacteria	1	Proteobacteria	1	Gammaproteobacteria	1	Thiotrichales	1	Piscirickettsiaceae	1	Methylophaga	1	6	GAGTTTGTATCTGGCTCAGATTGAACGCTGGCGGCATGCCTAACACATGCAAGTCGAACGatgatttccagcttgctggaatgattAGTGGCGGACGGGTGAGTAATATATAGGGATCTGCCTGTTAGTGGGGGACgAACAGCCGGAAACGGCTGCTAATACCGCATACGCTCTACGGAGGAAAGTgggggaccctcgggcctcACGCTAACAGATGAACCTATATCAGATTAGCTAGATGGTGGGGTAAAGGCCTACCATGGCGACGATCTGTAGCTGGTTTGAGAGAATGATCAGCCACACTGGGACTGAGACACGGCCCAGACTCCTACGGGAGGCAGCAGTGGGGAATATTGGACAATGGGCGCAAGCCTGATCCAGCAATGCCGCGTGTGTGAA…
IPJVRIW02DKUSX	Bacteria	1	Proteobacteria	1	Gammaproteobacteria	1	Thiotrichales	1	Piscirickettsiaceae	1	Methylophaga	1	1	GAGTTTGATCCTGGCTCAGATTGAACGCTGGCGGCATGCCTAACACATGCAAGTCGAACGatgatttccagcttgctggaatgattAGTGGCGGACGGGTGAGTAATATATAGGGATCTGCCTGTTAGTGGGGGACAACAGCCGGAAACGGCTGCTAATACCGCATACGCTCTACGGAGGAAAGTgggggaccctcgggcctcACGCTAACAGATGAACCTATATCAGATTAGCTAGATGGTGGGGTAAAGGCCTACCATGGCGACGATCTGTAGCTGGTTTGAGAGAATGATCAGCCACACTGGGACTGAGACGACGGCCAGACTCCgTACGGGAGGCAGCAgGTGGGGAATTaGTtgGAACAAgTGGGCGACAacGCCTGACTCC
IPJVRIW02DAESN	Bacteria	1	Proteobacteria	1	Gammaproteobacteria	1	Thiotrichales	1	Piscirickettsiaceae	1	Methylophaga	1	3	GAGTTTGATCCTGGCTCAGATTGAACACTGGCGGCATGCCTAACACATGCAAGTCGAACGatgatttccagcttgctggaatgattAGTGGCGGACGGGTGAGTAATATATAGGGATCTGCCTGTTAGTGGGGGACAACAGCCGGAAACGGCTGCTAATACCGCATACGCTCTACGGAGGAAAGTgggggaccctcgggcctcACGCTAACAGATGAACCTATATCAGATTAGCTAGATGGTGGGGTAAAGGCCTACCATGGCGACGATCTGTAGCTGGTTTGAGAGAATgGATCAGCCACACgTGGGACTGAGACACGGCCCAGAcCTCCgTACGGGAGGCAGCAgGTGGGGAATAGTT
IPJVRIW02ECVMB	Bacteria	1	Proteobacteria	1	Gammaproteobacteria	1	Thiotrichales	1	Piscirickettsiaceae	1	Methylophaga	1	6	GAGTTTGATCCTGGCTCAGATTGAACGCTGGCGGCATGCCTAACACATGCAAGTCGAACGatgatttccagcttgctggaatgattAGTGGCGGACGGGTGAGTAATATATAGGGATCTGCCTGTTAGTGGGGGACAACAGCCGGAAACGGCTGCTAATACCGCATACGCTCTACGGAGGAAAGTgggggaccctcgggcctcACGCTAACAGATGAACCTATATCAGATTAGCTAGATGGTGGGGTAAAGGCCTACCATGGCGACGATCTGTAGCTGGTTTGAGAGAATGATCAGCCACACCGGGACTGAGACACGGCCCAGACTCCTACGGGAGGCAGCAGTGGGGAATATTGGACAATGGGCGCAAGCCTGATCCAGCAATGCCGCGTGTGTGAAG…
IPJVRIW02EEWDG	Bacteria	1	Proteobacteria	1	Gammaproteobacteria	1	Thiotrichales	1	Piscirickettsiaceae	1	Methylophaga	1	4	GAGTTTGATCCTGGCTCAGGACGAACGCTGGCGGCATGCCTAACACATGCAAGTCGAACGatgatttccagcttgctggaatgattAGTGGCGGACGGGTGAGTAATATATAGGGATCTGCCTGTTAGTGGGGGACAACAGCCGGAAACGGCTGCTAATACTGCATACGCTCTACGGAGGAAAGTgggggaccctcgggcctcACGCTAACAGATGAACCTATATCAGATTAGCTAGATGGTGGGGTAAAGGCCTACCATGGCGACGATCTGTAGCTGGTTTGAGAGAATGATCAGCCACACTGGGACTGAGACACGGCCCAGACTCCTACGGGAGGCAGCAGTGGGGAATATTGGACAATGGGCGCAAGCCTGATCCAGCAATGCCGCGTGTGTGAAG…
IPJVRIW02DOK2Y	Bacteria	1	Proteobacteria	1	Gammaproteobacteria	1	Thiotrichales	1	Piscirickettsiaceae	1	Methylophaga	1	28	GAGTTTGATCATGGCTCAGATTGAACGCTGGCGGCATGCCTAACACATGCAAGTCGAACGatgatttccagcttgctggaatgattAGTGGCGGACGGGTGAGTAATATATAGGGATCTGCCTGTTAGTGGGGGACAACAGCCGGAAACGGCTGCTAATACCGCATACGCTCTACGGAGGAAAGTgggggaccctcgggcctcACGCTAACAGATGAACCTATATCAGATTAGCTAGATGGTGGGGTAAAGGCCTACCATGGCGACGATCTGTAGCTGGTTTGAGAGAATGATCAGCCACACTGGGACTGAGACACGGCCCAGACTCCTACGGGAGGCAGCAGTGGGGAATATTGGACAATGGGCGCAAGCCTGATCCAGCAATGCCGCGTGTGTGAAG…
IPJVRIW02DYIKH	Bacteria	1	Proteobacteria	1	Gammaproteobacteria	1	Thiotrichales	1	Piscirickettsiaceae	1	Methylophaga	1	6	GAGTTTGATCTTGGCTCAGATTGAACGCTGGCGGCATGCCTAACACATGCAAGTCGAACGatgatttccagcttgctggaatgattAGTGGCGGACGGGTGAGTAATATATAGGGATCTGCCTGTTAGTGGGGGACAACAGCCGGAAACGGCTGCTAATACCGCATACGCTCTACGGAGGAAAGTgggggaccctcgggcctcACGCTAACAGATGAACCTATATCAGATTAGCTAGATGGTGGGGTAAAGGCCTACCATGGCGACGATCTGTAGCTGGTTTGAGAGAATGATCAGCCACACTGGGACTGAGACACGGCCCAGACTCCTACGGGAGGCAGCAGTGGGGAATATTGGACAATGGGCGCAAGCCTGATCCAGCAATGCCGCGTGTGTGAAG…
IPJVRIW02CZLC9	Bacteria	1	Proteobacteria	1	Gammaproteobacteria	1	Thiotrichales	1	Piscirickettsiaceae	1	Methylophaga	1	20	GAGTTTGATCCTGGCTCAGATTGAACGCTGGCGGCATGCCTAACACATGCAAGTCGAACGatgatttccagcttgctggaatgattAGTGGCGGACGGGTGAGTAATATATAGGGATCTGCCTGTTAGTGGGGGACAACAGCCGGAAACGGCTGCTAATACCGCATACGCTCTACGGAGGAAAGTgggggaccctcgggcctcACGCTAACAGATGAACCTATATCAGATTAGCTAGATGGTGGGGTAAAGGCCTACCATGGCGACGATCTGTAGCTGGTCTGAGAGGATGATCAGCCACACTGGGACTGAGACACGGCCCAGACTCCTACGGGAGGCAGCAGTGGGGAATATTGGACAATGGGCGCAAGCCTGATCCAGCAATGCCGCGTGTGTGAAG…
IPJVRIW02DVO92	Bacteria	1	Proteobacteria	1	Gammaproteobacteria	1	Thiotrichales	1	Piscirickettsiaceae	1	Methylophaga	1	11	GAGTTTGATCATGGCTCAGATTGAACGCTGGCGGCATGCCTAACACATGCAAGTCGAACGatgatttccagcttgctggaatgattAGTGGCGGACGGGTGAGTAATATATAGGGATCTGCCTGTTAGTGGGGACGAACAGCGGAAACGgACTGCTAATACCGCATACGCTCTACGGAGGAAAGTagggggacccgtcgggcctcACGCTAACAGATGAACCTATATCAGATTAGCTAGATGGTGGGGTAAAGGgaCCTACCATGGCGACGATCTGTAGCTGGTTTGAGAGAATGATCAGCCACACTGGGACTGAGACACGGCCCAGACTCCTACGGGAGGCAGCAGTGGGGAATATTGGACAATGGGCGCAAGCCTGATCCAGCAA
IPJVRIW02DS3PT	Bacteria	1	Proteobacteria	1	Gammaproteobacteria	0.99	Thiotrichales	0.99	Piscirickettsiaceae	0.99	Methylophaga	0.99	1	GAGTTTGATCGTGGCTCAGATTGAACGCTGGCGGCATGCCTAACACATGCAAGTCGAACGatgatttccagcttgctggaatgattAGTGGCGGACGGGTGAGTAATATATAGGGATCTGCCTGTTAGTGGGGACGAACAGCGGAAACGgACTGCTAATACCGCATACGCTCTACGGAGGAAAGTaggggacccgtcgggccgtcACGCTAACAGATGAACCTATATCAGATTAGCTAGATGGTGGGGTAAAGGgaCCTACCAAGGCGACGATCCATAGCTGGTCTGAGGGAG
IPJVRIW02ELS1K	Bacteria	1	Proteobacteria	1	Gammaproteobacteria	1	Thiotrichales	0.99	Piscirickettsiaceae	0.99	Methylophaga	0.99	5	GAGTTTGATCATGGCTCAGATTGAACGCTGGCGGCATGCCTAACACATGCAAGTCGAACGatgatttccagcttgctggaatgattAGTGGCGGACGGGTGAGTAATATATAGGGATCTGCCTGTTAGTGGGGGACAACAGCCGGAAACGGCTGCTAATACCGCATACGTCCTACGGGAGAAAGTgggggatcttcggacctcACGCTATCAGATGAGCCTAGGTCGGATTAGCTAGTTGGTGAGGTAAAGGCCTACCATGGCGACGATCTGTAGCTGGTTTGAGAGAATGATCAGCCACACTGGGACTGAGACACGGCCCAGACTCCTACGGGAGGCAGCAGTGGGGAATATTGGACAATGGGCGCAAGCCTGATCCAGCAATGCCGCGTGTGTGAAG…
IPJVRIW02D4ZY9	Bacteria	1	Proteobacteria	1	Gammaproteobacteria	1	Thiotrichales	0.99	Piscirickettsiaceae	0.99	Methylophaga	0.99	2	GAGTTTGATCGTGGCTCAGATTGAACGCTGGCGGCATGCCTAaACACATGCAAGTCGAACGatgatttccagcttgctggaatgattAGTGGCGGACGGGTGAGTAATATATAGGGATCTGCCTGTTAGTGGGGGACAAaCAGCCGGAAAaCGGCTAgcTAAATACCGCATACGCTCTACGGAAggAAAAGTgggggaccctcgggcctcACGCTAaACAGATGAaACCTATATCAGATTAGCTAGATGGTGGGGTAAA
IPJVRIW02EHLAS	Bacteria	1	Proteobacteria	1	Gammaproteobacteria	0.99	Thiotrichales	0.99	Piscirickettsiaceae	0.99	Methylophaga	0.99	1	GAGTTTGATCCTGGCTCAGATTGAACGCTGGCGGCATGCCTAACACATGCAAGTCGAACGatgatttccagcttgctggaatgattAGTGGCGGACGGGTGAGTAATATATAGGGATCTGCCTGTTAGTGGGGGACAACAGCCGGAAACGGCTGCTAATACCGCATACGCTCTACGGAGGAAAGTgggggaccctcgggcctcACGCTAACAGATGAACCTATATCAGATTAGCTAGATGGTGGGGTAAAGGCCTACCATGGCGACGATCTGTAGCTGGTTTGAGAGAATGATCAGCCACACTgGGAACTTAGACACGGTCCAcGACTCCTACGGGAGgGCAGCAGTGGGGAAgtaATTTGGACgAATAGGGGgcGAACCCTGATCCAGCAATGCCGCG…
IPJVRIW02DTUMB	Bacteria	1	Proteobacteria	1	Gammaproteobacteria	0.99	Thiotrichales	0.99	Piscirickettsiaceae	0.99	Methylophaga	0.99	2	GAGTTTGATCTTGGCTCAGATTGAACGCTGGCGGCATGCCTAACACATGCAAGTCGAACGatgatttccagcttgctggaatgattAGTGGCGGACGGGTGAGTAATATATAGGGATCTgGCCTGTTAGTGGGGGACAACAGCCGGAAACGGCTGCTAATACCGCATACGCTCTACGGAGGAAAGTgggggaccctcgggcctcACGCTAACAGATGAACCTATATCAGATTAGCTAGATGGTGGGGTAAAGGCCTACCATGGCGACGATCTGTAGCTGGTTTGAGAGGATGATCAGCCACACTGGGACTGAGACACGGCCCAGACTCCTACGGGAGGCAGCAGTGGGGAATATTGGACAATGGGCGAAAGCCTGATCCAGCCATGCCGCGTGAGTGAT…
IPJVRIW02EHE8R	Bacteria	1	Proteobacteria	1	Gammaproteobacteria	1	Thiotrichales	0.99	Piscirickettsiaceae	0.99	Methylophaga	0.99	1	GAGTTTGATCTGGCTCAGATTGAACGCTGGCGGCATGCCTAACACATGCAAGTCGAACGatgatttccagcttgctggaatgattAGTGGCGGACGGGTGAGTAATATATAGGGATCTGCCTGTTAGTGGGGGACAACAGCCGGAAACGGCTGCTAATACCGCATACGCTCTACGGAGGAAAGTgggggaccctcgggcctcACGCTAACAGATGAACCTAcTATCAGATTAGCTAGATGTGGGGTAAGGGacCGTACCACTGCGACGATCTGTAGCTGTTTGTAGAGAAtAGATCAGCCACcACTGGGACgTGAGACACGGCCCGacGACTCCTACtGGGAGGCAGCAGTGGGGAATATTGGACAATGGGCGCAAGCCTGATCCAGCAATGCCGCGTG…
IPJVRIW02DDCTT	Bacteria	1	Proteobacteria	1	Gammaproteobacteria	0.99	Thiotrichales	0.98	Piscirickettsiaceae	0.98	Methylophaga	0.98	3	GAGTTTGATCTTGGCTCAGATTGAACGCTGGCGGCATGCCTAACACATGCAAGTCGAACGatgatttccagcttgctggaatgattAGTGGCGGACGGGTGAGTAATATATAGGGATCTGCCTGTTAGTGGGGACGAACAGCGGAAcggACGTGCTAATAACGCATACGCTCTACGGAGGAAAGTaggggacccgtcgggcctcACGCTAACAGATGAACCTATATCAGATTAGCTAGATGGTGGGGTAAAGGgcCGTACCAcTGGCGACgGATCTGTAGCTGGTTTGtAGAGAATGATCAGCCACACTGGGACTGAGACACGGCCCAGACTCCTACGGGAGGCgAGCAGTGGGGAAGTagTTGGACAATGGGCGCgAAGCCTGATCCAGCAATGCCGC…
IPJVRIW02EWNL5	Bacteria	1	Proteobacteria	1	Gammaproteobacteria	1	Thiotrichales	0.99	Piscirickettsiaceae	0.98	Methylophaga	0.98	1	GAGTTTGATCTTGGCTCAGATTGAACGCTGGCGGCATGCCTAACACATGCAAGTCGAACGatgatttccagcttgctggaatgattAGTGGCGGACGGGTGAGTAATATATAGGGATCTGCCTGTTAGTGGGGACGAACAGCGGAACGGACGTGCATAACGCATACGCTCTACGAGGAAAGTaggggccgtcgggcctcACGCTAACAGATGAACCTATATCAGATTAGCTAGATGGTGGGGTAAAGGacCGTACCATGGCGACGATCTGTAGCTGGTTTGtAGAGAATGATCAGCCACACTGGGACTGAGACACGGCCCAGACTCCTACGGGAGGCgAGCAGTGGGGAAgTATTGGACAATGGGCGCAAGCCTGATCCAGCAATGCCGCGTGTGTG
IPJVRIW02DV7Y0	Bacteria	1	Proteobacteria	1	Gammaproteobacteria	1	Thiotrichales	0.98	Piscirickettsiaceae	0.98	Methylophaga	0.98	24	GAGTTTGATCTTGGCTCAGATTGAACGCTGGCGGCATGCCTAACACATGCAAGTCGAACGatgatttccagcttgctggaatgattAGTGGCGGACGGGTGAGTAATATATAGGGATCTGCCTGTTAGTGGGGACGAACAGCGGAACGGACTGCTAATAaCCGCATACGCTCTACGGAGGAAAGTaggggacccgtcgggcctcACGCTAACAGATGAACCTATATCAGATTAGCTAGATGGTGGGGTAAAGGgacCGTACCATGGCGACGATCTGTAGCTGGTTTGtAGAGAATGATCAGCCACACTGGGACTGAGACACGGCCCAGACTCCTACGGGAGGCgAGCAGTGGGGAAgTATTGGACAATGGGCGCAAGCCTGATCCAGCAATGCCGCGTG…
IPJVRIW02C7SMP	Bacteria	1	Proteobacteria	1	Gammaproteobacteria	1	Thiotrichales	0.98	Piscirickettsiaceae	0.98	Methylophaga	0.98	1	GAGTTTGATCGTGGCTCAGATTGAACGCTGGCGGCATGCCTAACACATGCAAGTCGAACGatgatttccagcttgctggaatgattAGTGGCGGACGGGTGAGTAATATATAGGGATCTGCCTGTTAGTGGGGGACAACAGCCGGAAACGGCTGCTAATACCGCATACGcTTCTACGGAAGGAAGGtcggggaccctcgggcctcaCGACTAACAGATacGAACCTATATCAGtATTAGCTAGAgTgGGTAGGgGTaAACGGCCTACCATGGCGACGATCTGTAGCtTGGTTTGAGAGAATGATCAGCCACACgTGGGACTGAGAC
IPJVRIW02D6GIT	Bacteria	1	Proteobacteria	0.99	Gammaproteobacteria	0.98	Thiotrichales	0.97	Piscirickettsiaceae	0.97	Methylophaga	0.97	18	GAGTTTGATCTTGGCTCAGATTGAACGCTGGCGGCATGCCTAACACATGCAAGTCGAACGatgatttccagcttgctggaatgattAGTGGCGGACGGGTGAGTAATATATAGGGATCTGCCTGTTAGTGGGGacgAACAGCGGAACGGACGTGCTAATAaCCgCCATACGCTCTACGGAGGAAAGGtaggggacccgtcgggccgtcACGCTAACAGATGAACCTATATCAGATTAGCTAGATGGTGGGGTAAAGGgacCGTACCATGGCGACGATCTGTAGCTGGTTTGtAGAGAATGATCAGCCACACTGGGACgTGAGACACGGCCC
IPJVRIW02EU3AI	Bacteria	1	Proteobacteria	1	Gammaproteobacteria	1	Thiotrichales	0.97	Piscirickettsiaceae	0.97	Methylophaga	0.97	1	GAGTTTGATCGTGGCTCAGATTGAACGCTGGCGGCATGCCTAACACATGCAAGTCGAACGatgatttccagcttgctggaatgattAGTGGCGGACGGGTGAGTAATATATAGGGATCTGCCTGTTAGTGGGGACGAACAGCCGGAACGGACTGCTAATAaCCgCCATACGCTCTACGGAGGAAAGTagggggacccgtcgggccgtcACGCTAACAGATGAACCTATATCAGATTAGCTAGATGGTGGGGTAAAGGCCTACCATGGCGACGATCTGTAGCTGGTTTGAGAGAACtGGTCAGCCACACTGGGACTGAGACACGGCCCAGACTCCTACGGGAGGCAGCAGTGGGGgaatAATTTGGGACAaATGGGCGCAAGCCTGATCCAGCAATGCCG…
IPJVRIW02ELZA3	Bacteria	1	Proteobacteria	1	Gammaproteobacteria	1	Thiotrichales	0.97	Piscirickettsiaceae	0.97	Methylophaga	0.97	1	GAGTTTGATCATGGCTCAGATTGAACGCTGGCGGCATGCCTAACACATGCAAgGTCGAACGgatgatttccagcttgctggaatgaagttAGTGGCGGACGGGTGAGTAATATTGTAGGGATCTGCCTaGTTAGTGGGGGACAACAGCCGGAAACGGCTGCTAATACCGCATTACgCTACTACGGGAGGAAAGTgggggacctcgggcctcACGCTAACAGATGACCTATATCAGATAGCTAGATGGTG
IPJVRIW02DQJBM	Bacteria	1	Proteobacteria	1	Gammaproteobacteria	1	Thiotrichales	0.97	Piscirickettsiaceae	0.97	Methylophaga	0.97	1	GAGTTTGATCATGGCTCAGATTGAACGCTGGCGGCATGCCTAACACATGCAAGTCGAACGatgatttccagcttgctggaatgattAGTGGCGGACGGGTGAGTAATATATAGGGATCTGCCTGTTAGTGGGGGACAACAGCCGGAAACGGCTGCTAATACCGCATACGCTCTACGGAGGAAAGTgggggaccctcgggcctcACGCTAACAGATGAACCTATATCAGATTAGCTAGTTGGTGAGGTAACAGCTCACCAAGGCGACGATGGGTAGCCGGCCTGAGAGGGTGAACGGCCACACTGGAACTGAGACACGGTCCAGACTCCTACGGGAGGCAGCAGTGGGGAATATTGCACAATGGACGCAAGTCTGATGCAGCAATGCCGCGTGTGTGAAG…
IPJVRIW02D6LN6	Bacteria	1	Proteobacteria	1	Gammaproteobacteria	1	Thiotrichales	0.98	Piscirickettsiaceae	0.97	Methylophaga	0.97	1	GAGTTTGATCATGGCTCAGATTGAACGCTGGCGGCATGCCTAACACATGCAAGTCGAACGatgatttccagcttgctggaatgattAGTGGCGGACGGGTGAGTAATATATAGGGATCTGCCTGTTAGTGGGGGACAACAGCCGGAAACGGCTGCTAATACCGCATACGCTCTACGGAGGAAAGTgggggaccctcgggcctcACGCTAACAGATGAACCTATATCAGATTAGCTaagAGTGGGTAGGGTAACGCCTACAGTGGCGACGATCTGTAgcGTTGGTTTAGAGaAGTAAGTGACTACGACGCCCAACTACGGTCGGGAACGTGGaacGAACCGACCCGGGACCCAAGGACCCTTACCCGGGTAACGGGGGAC
IPJVRIW02D4356	Bacteria	1	Proteobacteria	1	Gammaproteobacteria	1	Thiotrichales	0.99	Piscirickettsiaceae	0.97	Methylophaga	0.97	1	GAGTTTGATCCTGGCTCAGATTGAACGCTGGCGGCATGCCTAACACATGCAAGTCGAACGatgatttccagcttgctggaatgattAGTGGCGGACGGGTGAGTAATATATAGGGATCTGCCTGTTAGTGGGGGACAACAGCCGGAAACGGCTGCTAATACCGCATACGCTCTACGGAGGAAAGTgggggaccctcgggcctcacgctaacagatgaacgactatatcgagtagtacgtactaagtagttgggggtaaaggggggtaaaccggtacccctaACCTAGTGGGAccgGAACGTACTTCGTTAGGT
IPJVRIW02EVSJ9	Bacteria	1	Proteobacteria	1	Gammaproteobacteria	1	Thiotrichales	0.97	Piscirickettsiaceae	0.97	Methylophaga	0.95	1	GAGTTTGATCGTGGCTCAGATTGAACGCTGGCGGCATGCCTAACACATGCAAGTCGAACGatgatttcctagcttgctggaatgattAGTGGCGGACGGgGTGAGTAATATATAGGGAGTCTGCCTGTTAaGTGGGGGACAACAGCCGGAAACGGaCTGCTAAgTACCGACGAGTaCGCTCTACGGAGgAAAAGTgggggaccctcgggccgtcACGCcTAACAGATGAACCTATATCAGaATTAGCTAGATGGTGGGGTAAAGGCCTACCATGGCGACGATcGTGTAGCTGGTTTGAGAGGATGATCAGCCACACTGGGACTGAGACACGGCCCAGAC
IPJVRIW02EPW5E	Bacteria	1	Proteobacteria	1	Gammaproteobacteria	0.98	Thiotrichales	0.96	Piscirickettsiaceae	0.96	Methylophaga	0.96	4	GAGTTTGATCGTGGCTCAGATTGAACGCTGGCGGCATGCCTAACACATGCAAGTCGAACGatgatttccagcttgctggaatgattAGTGGCGGACGGGTGAGTAATATATAGGGATCTGCCTGTTAGTGGGGGACAACAGCCGGAAACGGCTGCTAAcTACCGCATACGCTCGTACGGAagGAAAGGgtcggggacccgtcgggcctcaCGACTAACAGATacGAACCTATATCAGtATTAGCTAGAgTgGGTAGGgGTAAAGGCCTACCATGGCGACGATCTGTAGCtTGGTTTGAGAGAATGATCAGCCACACgTGGGACTGAGACGacCGGCCCAGACCTCcgTAC
IPJVRIW02C14WB	Bacteria	1	Proteobacteria	1	Gammaproteobacteria	0.99	Thiotrichales	0.96	Piscirickettsiaceae	0.96	Methylophaga	0.96	1	GAGTTTGtATCTTTGCTCAGATTGAACGCTGGCGGCATGCCTAACACATGCAAGTCGAACGatgatttccagcttgctggaatgattAGTGGCGGACGGGTGAGTAATATATAGGGATCTGCCTGTTAGTGGGGACGAACAGCGGAAACGgACTGCTAATAaCCGCATACGCTCTACGGAGGAAAGTaggggccgtccgggccgtcACGCTAACAGATGAACCTATATCAGATTAGCTAGATGGTGGGGTAAAGGGACCGTACCACTGGC
IPJVRIW02DJNOY	Bacteria	1	Proteobacteria	1	Gammaproteobacteria	0.99	Thiotrichales	0.96	Piscirickettsiaceae	0.96	Methylophaga	0.96	1	GAGTTTGATCGTGGCTCAGATTGAACGCTGGCGGCATGCCTAACACATGCAAGTCGAACGatgatttccagcttgctggaatgattAGTGGCGGACGGGTGAGTAATATATAGGGATCTGCCTGTTAGTGGGGGACAACAGCCGGAAACGGCTGCTAATACCGCATACGCTCTACGGAGGAAAGTgggggaccctcgggcctcACGCTAACAGATGAACTACTATCAGATTAGCTAGATGGTGGGgGTAAAGGgaccgtaCCCACTGGCGACGATCTGTAGCTGGTTTGtAGAGAATGATCAGCCACAaCTGGGACgTGAGACACGGCCCAcGACTCCTACcGGGAGGgcgAGCAGTGGGGAAgtAATTGGACgAATaGGGCgGCAAGCCTGATCCAGC…
IPJVRIW02DHMY6	Bacteria	1	Proteobacteria	1	Gammaproteobacteria	1	Thiotrichales	0.98	Piscirickettsiaceae	0.96	Methylophaga	0.96	12	GAGTTTGATCGTGGCTCAGATTGAACGCTGGCGGCATGCCTAACACATGCAAGTCGAACGatgatttccagcttgctggaatgattAGTGGCGGACGGGTGAGTAATATATAGGGATCTGCCTGTTAGTGGGGACGAACAGCCGGAACGGACTGCTAATACCGCATACGCTCTACGGAGGAAAGTaggggaccgtcggccgtcACGCTAACAGATGAACCTATATCAGATTAGCTAGATGGTGGGGTAAAGGgaCCTACCATGGCGACGATCTGTAGCTGGTTTGtAGAGAATGATCAGCCACACTGGGACgTGAGACACGGCCCAcGACTCCTACGGGAGGgcgAGCAGTGGGGAAgTATTGGACAATGGCGCAAGCCTGATCCAGCAATGCCGCGTG…
IPJVRIW02D09W6	Bacteria	1	Proteobacteria	1	Gammaproteobacteria	0.99	Thiotrichales	0.95	Piscirickettsiaceae	0.95	Methylophaga	0.94	1	GAGTTTGATCATGGCTCAGTATtaGAACGCgTGGCGGCATcGaCCTAACACATGaCAAGTaCGAAACgatgtacttttccagtcttgcgtaggaatgtattagGTGGGCGgGACGGGTGAGTAATATAgTAGGGATCTGCCGGTTAGTGGGGGACAACAGCCGGAAACGGCTGCTAATACCGCATACGCTCTACGGAGGAAAGTgggggaccctcgggcctcACGCTAACAGATGAACCTATATCAGATTAGCTAGATGGTGGGGTAAAGGCCTACCATGGCGACGATCTGTAGCTGGTTTGAGAGAATGATCAGCCACACTGGGACTGAGACACGGCCCAGACTCCTACGGGAGGCAGCAGTGGGGAATATTGGACAATGGGCGCAAGCCTGATCCAG…
IPJVRIW02DT329	Bacteria	1	Proteobacteria	0.98	Gammaproteobacteria	0.97	Thiotrichales	0.94	Piscirickettsiaceae	0.94	Methylophaga	0.94	6	GAGTTTGATCCTGGCTCAGATTGAACGCTGGCGGCATGCCTAACACATGCAAGTCGAACGatgatttccagcttgctggaatgattAGTGGCGGACGGGTGAGTAATATATAGGGATCTGCCTGTTAGTGGGGACGAACAGCCGGAACGGAcgTGCTAATAaCCgCCATACGCTCTACGGAGgGAAAGTagggggaccgtccgggccgtcACGCTAACAGATGAACCTATATCAGATTAGCTAGATGGTGGGGTAAAGGgacCGTACCAcTGGCGACGATCTGTAGCTGGTTTGtAGAGAATGATCAGCCACACTGGGACgTGAGACACGGCCCAcGACTCCTACGGGA
IPJVRIW02EOLWY	Bacteria	1	Proteobacteria	1	Gammaproteobacteria	0.99	Thiotrichales	0.95	Piscirickettsiaceae	0.93	Methylophaga	0.93	2	GAGTTTGATCATGGCTCAGATTGAACGCTGGCGGCATGCCTAACACATGCAAGTCGAACGatgatttccagcttgctggaatgattAGTGGCGGACGGGTGAGTAATATATAGGGATCTGCCTGTTAGTGGGGGACGAACAGCGGAAACGgaCGTNCTAActAACCGCATACGCTCTACGGAGgGAAAGTagggggacccgtccgggccgtcACGCTAACAGATGAACCTATATCAGATTAGTCtagAGTAGGTGGGGTAAAGGGACC
IPJVRIW02EY472	Bacteria	1	Proteobacteria	0.98	Gammaproteobacteria	0.96	Thiotrichales	0.93	Piscirickettsiaceae	0.93	Methylophaga	0.93	1	GAGTTTGATCTGGCTCAGATTGAACGCTGGCGGCATGCCTAACACATGCAAGTCGAACGatgatttccagcttgctggaatgattAGTGGCGGACGGGTGAGTAATATATAGGGATCTGCCTGTTAGTGGGGGACAACAGCCGGAAACGGCTGCTAATACCGCATACGCTCTACGGAGGAAAGTgggggaccctcgggcctcacgctaacaganacgaactatactacgagtagtacgtactagtaggtgggggttaagggggtaaaccggtaCCCCTAACctAGGTcgGGACCGGAACGTACTTCGTTAANGGT
IPJVRIW02EFJLS	Bacteria	1	Proteobacteria	0.97	Gammaproteobacteria	0.96	Thiotrichales	0.92	Piscirickettsiaceae	0.92	Methylophaga	0.92	1	GAGTTTGATCGTGGCTCAGATTGAACGCTGGCGGCATGCCTAACACATGCAAGTCGAACGatgatttccagcttgctggaatgattAGTGGCGGACGGGTGAGTAATATATAGGGATCTGCCTGTTAGTGGGGGACgAACAGCCGGAAACGGaCTGCTAATACCGCATACGCTCTACGGAGGAAAGTgggggaccccgggcccgtcACGCTAACaAGATGAACCTAacTATCAGATTAGTCtAGATGGTGGGgGTAAAGGggaccgtaCCCACTGGcgGACCGATCTGTAGCTGGTTTGgtAGAGAATaGATCAGCCA
IPJVRIW02DRP3M	Bacteria	1	Proteobacteria	0.97	Gammaproteobacteria	0.95	Thiotrichales	0.89	Piscirickettsiaceae	0.88	Methylophaga	0.88	1	GAGTTTGATCGTGGCTCAGATTGAACGCTGGCGGCATGCCTAACACATGCAAGTCGAACGatgatttccagcttgctggaatgattAGTGGCGGACGGGTGAGTAATATATAGGGATCTGCCTGTTAGTGGGGGACAACAGCCGGAAACGGCTGCTAATACCGCATACGCTCTACGGAGGAAAGTgggggaccctcgggcctcACGCTAACAGATGAACTACTATCAGATAGTCTAGATGGTGGGGTAAAGGgacCGTACCAcTGGCGACGATCTGTAGCTGGTTTGtAGAGAATaGATCAGCACACTGGGACgTGAGACACGGCCCGacGACTCCTACcGGGAGGgcgAGCAGTGGGGAAggtAATTGGTaCgAATAGGGcgGCAAgACCTGATCCAG…
IPJVRIW02ENFED	Bacteria	1	Proteobacteria	1	Gammaproteobacteria	1	Thiotrichales	0.85	Piscirickettsiaceae	0.84	Methylophaga	0.83	3	GAGTTTGATCGTGGCTCAGATTGAACGCTGGCGGCATGCCTAACACATGCAAGTCGAACGatgatttccagcttgctggaatgattAGTGGCGGACGGGTGAGTAATATATAGGGATCTGCCTGTTAGTGGGGGACAACAGCCGGAAACGGCTGCTAATACCGCATACGCTCTACGGAGGAAAGTgggggaccctcgggccttGCGCTATCAGATGAGCCTAGGTCGGATTAGCTAGTTGGTGAGGTAATGGCTCACCAAGGCTACGATCCGTAACTGGTCTGAGAGGATGATCAGCCACACTGGGACTGAGACACGGCCCAGACTCCTACGGGAGGCAGCAGTGGGGAATATTGGACAATGGGCGCAAGCCTGATCCAGCAATGCCGCGTGTGTGAAG…
IPJVRIW02D2B3P	Bacteria	1	Proteobacteria	0.98	Gammaproteobacteria	0.97	Thiotrichales	0.79	Piscirickettsiaceae	0.79	Methylophaga	0.79	1	GAGTTTGATCTTGGCTCAGATTGAACGCTGGCGGCATGCCTAACACATGCAAGTCGAACGatgatttccagcttgctggaatgattAGTGGCGGACGGGTGAGTAATATATAGGGATCTGCCTGTTAGTGGGGGACAACAGCCGGAAACGGCTGCTAATACCGCATACGCTCTACGGAGGAAAGTgggggaccctcgggcctcacgctaacagatgaacgactatactacgagtaagtacgtacgtaagtagttgggggttaaagggggtaaaccggtacccctaacctaggtcgggaccggaaacgtacttcgttaggacgtcggttttgggtttaggaaggaaagtaagtaGTACTACGACCGACCCAA
IPJVRIW02D763R	Bacteria	1	Proteobacteria	1	Gammaproteobacteria	1	Thiotrichales	0.59	Piscirickettsiaceae	0.59	Methylophaga	0.59	2	GAGTTTGATCATGGCTCAGATTGAACGCTGGCGGCATGCCTAACACATGCAAGTCGAACGatgatttccagcttgctggaatgattAGTGGCGGACGGGTGAGTAATATATAGGGATCTGCCTGTTAGTGGGGGACAACAGCCGGAAACGGCTGCTAATACCGCATACGTCCTACGGGAGAAAGTgggggatcttcggacctcACGCTATCAGATGAGCCTAGGTCGGATTAGCTAGTTGGTGAGGTAATGGCTCACCAAGGCTACGATCCGTAACTGGTCTGAGAGGATGATCAGTCACACTGGAACTGAGACACGGCCCAGACTCCTACGGGAGGCAGCAGTGGGGAATATTGGACAAgTGGGAGCAAGCCTGATCCAGCAATGCCGCGTGTGTGAA…
IPJVRIW02DBKSD	Bacteria	1	Proteobacteria	0.99	Gammaproteobacteria	0.96	Thiotrichales	0.52	Piscirickettsiaceae	0.52	Methylophaga	0.51	1	GAGTTTGATCGTGGCgTCAGATTGtAACGaCTGGCGGCGaTGCCTAACaACATGCAAGTAcGAACGaatgatttcctacgcttgtctggaagtagattaAGTtGGCGgGACGGGTGgAGTAATaATATAGGGAGTCTGCCTcGTTAGTTGGGgGACggAACAAGCCgGAAAccggGACGTGCTAATAaCCGCATACGCTCTACGGAGgAGAAGTgggggaccctcgggcctcACGCTAACAGATGAACCTATATCAGATTAGCTAGATGGTGGGgGTAAAGGCCTACCATGGCGACGATCTGTAGCTGGTTTGAGAGAATGATCAGCCACACTGGGACTGAGACACGGCCCAGACTCCTACGGGAGGCAGCAGTGGGGAATATTGGACAATGGGCGCAA…
IPJVRIW02D3C89	Bacteria	0.99	Proteobacteria	0.83	Gammaproteobacteria	0.74	Thiotrichales	0.37	Piscirickettsiaceae	0.32	Methylophaga	0.32	1	GAGTTTGATCCTGGCTCAGATTGAACGCTGGCGGCATGCCTAACACATGCAAGTCGAACGatgatttccagcttgctggaatgattAGTGGCGGACGGGTGAGTAATATATAGGGATCTGCCTGTTAGTGGGGGACAACAGCCGGAAACGGCTGCTAATACCGCATACGCCTACGaGGAAGTaggggaccggtccggccgtcACGCTACAAGATGAACCTAacTATCAGATTAGtCTAGATGGTGGGGTAAAGGgaccgtaCCCACTGGCgGACGATCTGTAGCTGGTTTGtAGAGAATaGATCAGCCACcACTGGGACgTNAGACACGGCCCGacGACTCCTACcGGGAGGgcgAGCgAGTGGGGAAgTAATTGGtacGAATAGGGcgGCAAgaCCTC…
IPJVRIW02EHUXQ	Bacteria	1	Tenericutes	0.94	Mollicutes	0.94	Acholeplasmatales	0.94	Acholeplasmataceae	0.94	Acholeplasma	0.94	5	GAGTTTGATCCTGGCTCAGGATGAACGCTGGCGGCGTGCCTAATACATGCAAGTCGAACGcactagtttactagtgAGTGGCGAACGGGTGAGTAACACGTAGGTAACCTGCCCTTAAGACGAGGATAACCATTGGAAACGATGGCTAAGACTGGATAGGAATATTTGAGGCATCTTAAATATTtTAAAAGacctagcaataggtATGCTTAAGGAGGGGCCTGCGGCGCATTAGTTAGTTGGTGAGGTGAGAGCTCACCAAGACGATGATGCGTAGCCGGACTGAGAGGTTGAACGGCCACATTGGGACTGAGAGACGGCCCAAACTCCTACGGGAGGCAGCAGTAGGGAATTTTCGGCAATGGAGGAAACTCTGACCGAGCAACGCCGCGTGAATGA…

## Sheet: 0.5% NaCl
Classifier: RDP Naive Bayesian rRNA Classifier Version 2.11, September 2015
Taxonomical Hierarchy: RDP 16S rRNA training set 16
Submit Date: Thu Apr 26 14:59:43 EDT 2018
Confidence threshold (for classification to Root ONLY): 50 %
							Sequences	%
					Methylophaga spp. (Gamma)		8280	88.32
					Hyphomicrobium spp. (Alpha)		636	6.784
					Marinicella spp. (Gamma)		145	1.54667
					Rhodobacterales (Alpha)		53	0.565333
					Oceanibaculum (Alpha)		19	0.202667
					Bacteroidetes		38	0.405333
					Autres		204	2.176
							9375
Name	phylum		class		order		family		genus		clustsize	Sequences
IPJVRIW02EIUNJ	Bacteroidetes	1	Flavobacteriia	1	Flavobacteriales	1	Flavobacteriaceae	1	Aequorivita	0.96	9	GAGTTTGATCGTGGCTCAGGATGAACGCTAGCGGCAGGCCTAACACATGCAAGTCGAGGGgtatatcgtgcttgcacgatggagACCGGCGCACGGGTGAGTAACGCGTATGCAATCTGCCCTCTACAGGGGAATAGCCCAGGGAAACTTGGATTAATGCCCCATGGTCCATAtTGACAGCATtTGATATATGGTAAAGAtttaTCGGTAGAGGATGAGCATGCGTACCATTAGCTTGTTGGTGTGGTAACGGCACACCAAGGCTACGATGGTTAGGGGCCCTGAGAGGGGGATCCCCCANACTGGTACTGAGACACGGACCAGACTCCTACGGGAGGCAGCAGTGAGGAATATTGGACAATGGGCGGGAGCcCTGATCCA
IPJVRIW02DCN2C	Bacteroidetes	1	Flavobacteriia	1	Flavobacteriales	1	Flavobacteriaceae	1	Aequorivita	0.81	1	GAGTTTGATCGTGGCTCAGGATGAACGCTAGCGGCAGGCCTAACACATGCAAGTCGAGGGgtagaaagtgcttgcactttttgagACCGGCGGACGGGTGAGTAACGCGTATGCAATCTGCCTTGTACAGGGGAATAGCCCAGGgGAAACTTGGATTAATGCCCCATAGTaTTATAAAACGGCATTGTTTTATAAtTAAANAtttaTCGGTACAAGATGANCGTGCGTCCCATTAGCTAGTTGGTGTGGTAACGGCANACcCAAGGCTACGATGGGTAGGGGgCCCTGAGAGGGGgGATCCCCCACACTGGTACTGAGACACGGACCAGACTCCTACGGGAGGCAGCAGTGAGGAATATTGGACAATGGGCGAGAGCCtTGATCCAGCCgATGCCGCGT…
IPJVRIW02EB1AA	Bacteroidetes	1	Flavobacteriia	1	Flavobacteriales	1	Flavobacteriaceae	1	Muricauda	1	9	GAGTTTGATCTTGGCTCAGGATGAACGCTAGCGGCAGGCCTAACACATGCAAGTCGAGGGgcatcggggaaaagcttgcttttccgccggcgACCGGCGCACGGGTGCGGAACGCGTATGGAACCTGCCCCTGTCAGGGGAATAGCCCAGGGAAACTTGGATTAATGCCCCATGGTaCCGTTATATCGCATGATATTACGGtTAAAGAtttaTCGGACAGGGATGGCCATGCGTACCATTAGTTAGTTGGTGGGGTAACGGCTCACCAAGGCAGCGATGGTTAGGGGCCCTGAGAGGGGGATCCCCCACACTGGTACTGAGACACGGACCAGACTCCTACGGGAGGCAGCAGTGAGGAATATTGGACAATGGGCGGGAGCCTGATCCAGCCATGCCGCG…
IPJVRIW02DO4HI	Bacteroidetes	1	Flavobacteriia	1	Flavobacteriales	1	Flavobacteriaceae	1	Winogradskyella	1	19	GAGTTTGATCTGGCTCAGGATGAACGCTAGCGGCAGGCCTAACACATGCAAGTCGAACGgtaacagggaaaagcttgctttttcgctgacgAGTGGCGCACGGGTGAGTAACGCGTATACAATCTGCCTTCCACAGGGGGATAGCCTTTAGAAATGAAGATTAATATCCCATGGCaATCCCGGATGGCATCATTTGGGGTtTAAAGCttcgGCGGTGGAAGATGAGTATGCGTTCTATTAGCTAGATGGTGTGGTAACGGCACACCATGGCGACGATAGATCGGGGCCCTGAGAGGGGGATCCCCCACACTGGTACTGAGACACGGACCAGACTCCTACGGGAGGCAGCAGTGAGGAATATTGGACAATGGGCGGGAGCCTGATCCAGCCATGCCGCGT…
IPJVRIW02DJQBC	Proteobacteria	0.99	Alphaproteobacteria	0.97	Rhizobiales	0.96	Beijerinckiaceae	0.44	Methylovirgula	0.37	10	GAGTTTGATCCTGGCTCAGAACGAACGCTGGCGGCAGGCCTAACACATGCAAGTCGAACGctgtagcaatacagAGTGGCAGACGGGTGAGTAACACGTGGGAATCTTCCTATCGGTACGGAATAGCTCAGGGAAACTTGGGGTAATACCGCATACGCCTCGGGTAAGGAgttaTCGCCGAcTAGACGAGCCGCCGTCTGATTAGTCtAGTTGGTtGAGGTAAgtAGGCgTCACCAAcgGACGACGATCAGTAGCTGGTCTGAGAGGATGATCAGCCACACTGGGACgTGAGACACGGCCC
IPJVRIW02EDDWE	Proteobacteria	0.99	Alphaproteobacteria	0.98	Rhizobiales	0.85	Beijerinckiaceae	0.44	Methylovirgula	0.36	5	GAGTTTGATCTTGGCTCAGAACGAACGCTGGCGGCAGGCCTAACACATGCAAGTCGAACGctgtagcaatacagAGTGGCAGACGGGTGAGTAACACGTGGGAATCTTCCTATCGGTACGGAATAGCTCAGGGAAACTTGGGGTAATACCGCATACGCCTCGGGAAGGAgttaTCGCGACTAGACGAGCCGCGTCTGATTAGTCtAGTTGGTtgGagGGTAAgtAGGCgTCACCAAcgGACgGACGATCAGTAGCTGGTCTGAGAGGATGATCAGCCACACTGGGACgTGAGACACGGCCCAcGACTCCTACGGGA
IPJVRIW02EVN78	Proteobacteria	0.98	Alphaproteobacteria	0.92	Rhizobiales	0.87	Beijerinckiaceae	0.4	Methylovirgula	0.36	3	GAGTTTGATCCTGGCTCAGATTGAACGCTGGCGGCAGGCCTAACACATGCAAGTCGAACGctgtagcaatacagAGTGGCAGACGGGTGAGTAACACGTGGGAATCTTCCTATCGGTACGGAATAGCTCAGGGAAACTTGGGGTAATACCGCATACGCCTCGGGTAAGGAttaTCGCCGAcTAGACGAGCCGCCGTCTGATTAGCTAGTTGGTGAGGTAAgttAGGCgTCACCAAcgGACgGACGATCAGTAGCTGGTCTGAGAGGAgTGATCAGCCACACTGGGACgTGAGACACGGCCCAcGACTCCTACGGGAGGCgAGCAGTGGGGAAgTATTGGACAATGGGCgGAAAgACCTGATCCAGCCATGCCGCGTGAGTGACGAAGGTC
IPJVRIW02EQM9T	Proteobacteria	0.96	Alphaproteobacteria	0.94	Rhizobiales	0.7	Beijerinckiaceae	0.43	Methylovirgula	0.42	1	GAGTTTGATCATGGCTCAGAACGAACGCTGGCGGCAGGCCTAACGCATGCAAGTCGAACGctgtagcaatacagAGTGGCAGACGGGTGAGTAACACGCGGGAATCTTCCTATCGGTACGGAATAGCTCAGGGAAACTTGGGGTAATACCGCATACGCCTCGGGTAAGGAttaTCGCCGAcTAGACGAGCCGCCGTCTGATTAGCTAGTTGGTGGaGGTAAgtAGGCgTCACCAAcgGACgGACGATCAGTAGCTGGTCgTGAGAGGATGATCAGCCACACTGGGACgTGAGACACGGCCCAcGACTCCTACcGGGAGGCgAGTAGTGGGGAAgtAATTGGACAATGGGCgGAAAgACCTGATCCAGCCATGCCGCGTGAGTGACGAAGGTCTTCGGAT…
IPJVRIW02CZNNX	Proteobacteria	1	Alphaproteobacteria	1	Rhizobiales	1	Hyphomicrobiaceae	0.95	Devosia	0.95	5	GAGTTTGATCGTGGCTCAGAACGAACGCTGGCGGCAGGCTTAACACATGCAAGTCGAACGccccttcgggggAGTGGCAGACGGGTGAGTAACGCGTGGGAATCTACCCAGTTCTACGGAACAACAGTTGGAAACGACTGCTAATACCGTATACGCCCTAAGGGGGAAAGAtttaTCGGAATTGGATGAGCCCGCGTAAGATTAGCTAGTTGGTGGGGTAATGGCCTACCAAGGCGACGATCTTTAGCTGGTCTGAGAGGATGATCAGCCACACTGGGACTGAGACACGGCCCAGACTCCTACGGGAGGCAGCAGTGGGGAATATTGGACAATGGGCGCAAGCCTGATCCAGCCATGCCGCGTGAGTGATGAAGGCCTTAGGGTTGTAAAGCTCTTTCA…
IPJVRIW02C3L93	Proteobacteria	1	Alphaproteobacteria	1	Rhizobiales	1	Hyphomicrobiaceae	1	Hyphomicrobium	1	1	GAGTTTGATCATGGCTCAGAACGAACGCTGGCGGCAGGCCTAACACATGCAAGTCGAACGctgtagcaatacagAGTGGCAGACGGGTGAGTAACACGTGGGAATCTTCCTATCGGTACGGAATAGCTCAGGGAAACTTGGGGTAATACCGCATACGCCTTCGGGGAAGGAttaTCGCCGATAGACGAGCCGCGTCTGATTAGCTAGTTGGTGAGGTAATGGCTCACCAAGGCGACGATCAGTAGCTGGTTTGAGAGGATGATCAGCCACACTGGGACTGAGACACGGCCCAGACTCCTACGGGAGGCAGCAGTGGGGAATATTGGACAATGGGCGAAAGCCTGATCCAGCCATGCCGCGTGAGTGACGAAGGTCTTCGGATTGTAAAGCTCTCTTGGC…
IPJVRIW02DYYIG	Proteobacteria	1	Alphaproteobacteria	1	Rhizobiales	0.99	Hyphomicrobiaceae	0.98	Hyphomicrobium	0.98	10	GAGTTTGATCCTGGCTCAGAGCGAACGCTGGCGGCAGGCCTAACACATGCAAGTCGAACGctgtagcaatacagAGTGGCAGACGGGTGAGTAACACGTGGGAATCTTCCTATCGGTACGGAATAGCTCAGGGAAACTTGGGGTAATACCGCATACGCCTTCGGGGAAGGAttaTCGCCGATAGACGAGCCCGcCGTCTGATTAGCTAGTTGGTGAGGTAATGGCTCACCAAGGCGACGATCAGTAGCTGGTCTGAGAGGATGATCAGCCACACTGGGACTGAGACACGGCCCAGACTCCTACGGGAGGCAGCAGTGGGGAATATTGGACAATGGGCGAAAGCCTGATCCAGCCATGCCGCGTGAGTGACGAAGGTCTTCGGATTGTAAAGCTCTTTTG…
IPJVRIW02ELGF4	Proteobacteria	1	Alphaproteobacteria	1	Rhizobiales	1	Hyphomicrobiaceae	0.98	Hyphomicrobium	0.98	2	GAGTTTGATCCTGGCTCAGAACGAACGCTGGCGGCAGGCCTAACACATGCAAGTCGAACGctgtagcaatacagAGTGGCAGACGGGTGAGTAACACGTGGGAATCTTCCTATCGGTACGGAATAGCTCAGGGAAACTTGGGGTAATACCGCATACGCCTCGGGGAAAGGattaTCGCCGATAGACGAGCCGCGTCTGATTAGCTAGTTGGTGAGGTAATGGCTCACCAAGGCGACGATCAGTAGCTGGTCTGAGAGGATGATCAGCCACACTGGGACTGAGACACGGCCCAGACTCCTACGGGAGGCAGCAGTGGGGAATATTGGACAATGGGCGAAAGCCTGATCCAGCCATGCCGCGTGAGTGACGAAGGTCTTCGGATTGTAAAGCTCTTTTGGC…
IPJVRIW02DCPKC	Proteobacteria	1	Alphaproteobacteria	1	Rhizobiales	1	Hyphomicrobiaceae	0.97	Hyphomicrobium	0.97	15	GAGTTTGATCTGGCTCAGAACGAACGCTGGCGGCAGGCCTAACACATGCAAGTCGAACGctgtagcaatacagAGTGGCAGACGGGTGAGTAACACGTGGGAATCTTCCTATCGGTACGGAATAGCTCAGGGAAACTTGGGGTAATACCGCATACGCCTCGGGGAAGGAttaTCGCCGATAGACGAGCCGCGTCTGATTAGCTAGTTGGTGAGGTAATGGCTCACCAAGGCGACGATCAGTAGCTGGTCTGAGAGGATGATCAGCCACACTGGGACTGAGACACGGCCCAGACTCCTACGGGAGGCAGCAGTGGGGAAgTATTGGACAATGGGCGAAAGCCTGATCCAGCCATGCCGCGTGAGTGACGAAGGTCTTCGGATTGTAAAGCTCTTTTGGTC…
IPJVRIW02EAS0M	Proteobacteria	1	Alphaproteobacteria	0.99	Rhizobiales	0.99	Hyphomicrobiaceae	0.97	Hyphomicrobium	0.96	13	GAGTTTGATCGTGGCTCAGAACGAACGCTGGCGGCAGGCCTAACACATGCAAGTCGAACGctgtagcaatacagAGTGGCAGACGGGTGAGTAACACGTGGGAATCTTCCTATCGGTACGGAATAGCTCAGGGAAACTTGGGGTAATACCGCATACGCCCTTCGGGGAAGGAttaTCGCCGATAGACGAGCCCGCGTCTGATTAGCTAGTTGGTGAGGTAATGGCTCACCAAGGCGACGATCAGTAGCTGGTCTGAGAGGATGATCAGCCACACTGGGACTGAGACACGGCCCAGACTCCTACGGGAGGCAGCAGTGGGGAATATTGGACAATGGGCGCAAGCCTGATCCAGCAATGCCGCGTGTGTGAAGAA
IPJVRIW02DWOEZ	Proteobacteria	1	Alphaproteobacteria	1	Rhizobiales	1	Hyphomicrobiaceae	0.97	Hyphomicrobium	0.96	2	GAGTTTGATCATGGCTCAGAGCGAACGCTGGCGGCGGGCCTAGCACATGCAAGTCGAACGctgtagcaatacagAGTGGCAGACGGGTGAGTAACACGTGGGAATCTTCCTATCGGTACGGAATAGCTCAGGGAAACTTGGGGTAATACCGCATACGCCTTCGGGGAAGAttaTCGCCGATAGACGAGCCCGCGTCTGATTAGCTAGTTGGTGAGGTAATGGCTCACCAAGGCGACGATCAGTAGCTGGTCTGAGAGGATGATCAGCCACACTGGGACTGAGACACGGCCCAGACTCCTACGGGAGGCAGCAGTGGGGAATATTGGACAATGGGCGAAAGCCTGGTCCAGCCATGCCGCGTGAGTGACGAAGGTCTTCGGATTGTAAAGCTCTTTTGGC…
IPJVRIW02DC5QO	Proteobacteria	1	Alphaproteobacteria	1	Rhizobiales	1	Hyphomicrobiaceae	0.97	Hyphomicrobium	0.92	25	GAGTTTGATCATGGCTCAGAACGAACGCTGGCGGCAGGCCTAACACATGCAAGTCGAACGctgtagcaatacagAGTGGCAGACGGGTGAGTAACACGTGGGAATCTTCCTATCGGTACGGAATAGCTCAGGGAAACTTGGGGTAATACCGCATACGCCTCGGGGTAAGGAttaTCGCCGAcTAGACGAGCCGCCGTCTGATTAGCTAGTTGGTGAGGTAATGGCTCACCAAGGCGACGATCAGTAGCTGGTCTGAGAGGATGATCAGCCACACTGGGACTGAGACACGGCCCAGACTCCTACGGGAGGCAGCAGTGGGGAATATTGGACAATGGGCGAAAGCCTGATCCAGCCATGCCGCGTGAGTGACGAAGGTCTTCGGATTGTAAAGCTCTTTTGG
IPJVRIW02EIWDQ	Proteobacteria	1	Alphaproteobacteria	1	Rhizobiales	1	Hyphomicrobiaceae	0.96	Hyphomicrobium	0.94	1	GAGTTTGATCTTGGCTCAGAACGAACGCTGGCGGCAGGCCTAACACATGCAAGTCGAACGctgtagcaatacagAGTGGCAGACGGGTGAGTAACACGTGGGAATCTTCCTATCGGTACGGAATAGCTCAGGGAAACTTGGGGTAATACCGCATACGCCTTCGGGAAGAttaTCGCCGATAGACGAGCCGCGTCTGATTAGCTAGTTGGTGAGGTAATGGCTCACCAAGGCGACGATCAGTAGCTGGTCTGAGAGGATGATCAGCCACACTGGGACTGAGACACGGCCCAGACTCCTACGGGAGGCAGCAGTGGGAAGTATTGGACAATGGGCGAAAaGCCTGATCCAGCCATGCCGCGTGAGTGACGAAGGTCTTCGGATTGTAAAGNTCTTTTGGCG…
IPJVRIW02ERLA1	Proteobacteria	1	Alphaproteobacteria	1	Rhizobiales	1	Hyphomicrobiaceae	0.96	Hyphomicrobium	0.8	1	GAGTTTGATCTTGGCTCAGAACGAACGCTGGCGGCAGGCCTAACACATGCAAGTCGAACGctgtagcaatacagAGTGGCAGACGGGTGAGTAACACGTGGGAATCTTCCTATCGGTACGGAATAGCTCAGGGAAACTTGGGGTAATACCGCATACGCCTCGGGGAAGGAttaTCGCCGAGAGATTGGCCGCGTTGGATTAGCTAGTTGGTGGGGTAAgTGGCCTACCAAGGCGACGATCCATAGCTGGTCTGAGAGGATGATCAGCCACACTGGGACTGAGACACGGCCCAGACTCCTACGGGAGGCAGCAGTGGGGAATATTGGACAATGGGCGAAAGCCTGATCCAGCCATGCCGCGTGAGTGACGAAGGTCTTCGGATTGTAAAGCTCTTTTGGC…
IPJVRIW02DTXBJ	Proteobacteria	1	Alphaproteobacteria	1	Rhizobiales	1	Hyphomicrobiaceae	0.94	Hyphomicrobium	0.93	383	GAGTTTGATCTGGCTCAGAACGAACGCTGGCGGCAGGCCTAACACATGCAAGTCGAACGctgtagcaatacagAGTGGCAGACGGGTGAGTAACACGTGGGAATCTTCCTATCGGTACGGAATAGCTCAGGGAAACTTGGGGTAATACCGCATACGCCTCGGGGAAGGAttaTCGCCGATAGACGAGCCGCGTCTGATTAGCTAGTTGGTGAGGTAATGGCTCACCAAGGCGACGATCAGTAGCTGGTCTGAGAGGATGATCAGCCACACTGGGACTGAGACACGGCCCAGACTCCTACGGGAGGCAGCAGTGGGGAATATTGGACAATGGGCGAAAaGCCTGATCCAGCCATGCCGC
IPJVRIW02EYAFM	Proteobacteria	1	Alphaproteobacteria	1	Rhizobiales	1	Hyphomicrobiaceae	0.92	Hyphomicrobium	0.89	1	GAGTTTGATCGTGGCTCAGAACGAACGCTGGCGGCAGGCCTAACACATGCAAGTCGAACGctgtagcaatacagAGTGGCAGACGGGTGAGTAACACGTGGGGAATCTTCCTATCGGTACGGAATAGCTCAGGGAAACTTGGGGTAATACCGCATACGCCCNGTTACGGGGGAAAGAtttaTCGCCGATAGACGACgCCCGCGTCTGATTAGCTAGTTGGTGAGGTAATGGCTCACCAAGGCGACGATCAGTAGCTGGTCTGAGAGGATGATCAGCCACACTGGGACTGAGACACGGCCCAGACTCCTACGGGAGGCAGCAGTGGGGAATATTGGACAAGTGGGACGACC
IPJVRIW02EUNPV	Proteobacteria	1	Alphaproteobacteria	1	Rhizobiales	0.99	Hyphomicrobiaceae	0.91	Hyphomicrobium	0.91	12	GAGTTTGATCGTGGCTCAGAACGAACGCTGGCGGCAGGCCTAACACATGCAAGTCGAACGctgtagcaatacagAGTGGCAGACGGGTGAGTAACACGTGGGAATCTTCCTATCGGTACGGAATAGCTCAGGGAAACTTGGGGTAATACCGCATACGCCTCGGGAAGGAttaTCGCCGATAGACGAGCCGCGTCTGATTAGCTAGTTGGTGAGGTAATGGCTCACCAAGGCGACGATCAGTAGCTGGTCTGAGGGGAgTGA
IPJVRIW02DE1CP	Proteobacteria	1	Alphaproteobacteria	1	Rhizobiales	0.98	Hyphomicrobiaceae	0.88	Hyphomicrobium	0.86	10	GAGTTTGATCATGGCTCAGAACGAACGCTGGCGGCAGGCCTAACACATGCAAGTCGAACGctgtagcaatacagAGTGGCAGACGGGTGAGTAACACGTGGGAATCTTCCTATCGGTACGGAATAGCTCAGGGAAACTTGGGGTAATACCGCATACGCCTCGGGGAAGGAttaTCGCCGAcTAGACGAGCCGCCGTCTGATTAGCTAGTTGGTGAGGTAATGGCTCACCAAGGCGACGATCAGTAGCTGGTCTGAGAGGATGATCAGCCACACTGGGACTGAGAC
IPJVRIW02EEWK9	Proteobacteria	1	Alphaproteobacteria	1	Rhizobiales	1	Hyphomicrobiaceae	0.87	Hyphomicrobium	0.86	20	GAGTTTGATCTGGCTCAGAACGAACGCTGGCGGCAGGCCTAACACATGCAAGTCGAACGctgtagcaatacagAGTGGCAGACGGGTGAGTAACACGTGGGAATCTTCCTATCGGTACGGAATAGCTCAGGGAAACTTGGGGTAATACCGCATACGCCTCGGGAAGGAgttaTCGCCGAcTAGACGAGCCGCGTCTGATTAGCTAGTTGGTGAGGTAAgtAGGCgTCACCAAcgGACGACGATCAGTAGCTGGTCTGAGAGGATGATCAGCCACACTGGGACTGAGACACGGCCCAGACTCCTACGGGAGGCAGCAGTGGGGAAgTATTGGACAATGGGCGAAAGCCTGATCCAGCCATGCCGCGTGAGTGACGAAGGTCTTCGGATTGTAAAGCTCTT…
IPJVRIW02D5NIE	Proteobacteria	0.99	Alphaproteobacteria	0.99	Rhizobiales	0.99	Hyphomicrobiaceae	0.87	Hyphomicrobium	0.85	33	GAGTTTGATCTGGCTCAGAACGAACGCTGGCGGCAGGCCTAACACATGCAAGTCGAACGctgtagcaatacagAGTGGCAGACGGGTGAGTAACACGTGGGAATCTTCCTATCGGTACGGAATAGCTCAGGGAAACTTGGGGTAATACCGCATACGCCTCGGGAAGGAttaTCGCGACTAGACGAGCCGCGTCTGATTAGCTAGTTGGTGAGGTAATaGGCTCACCAAGGCGACGATCAGTAGCTGGTCTGAGAGGATGATCAGCCACACTGGGACTGAGACACGGCCCAGACTCCTACGGGAGGCAGCAGTGGGGAAgTATTGGACAATGGGCGAAAGCCTGATCCAGCCATGCCGCGTGAGTGACGAAGGTCTTCGGATTGTAAAG
IPJVRIW02EJM22	Proteobacteria	1	Alphaproteobacteria	1	Rhizobiales	1	Hyphomicrobiaceae	0.87	Hyphomicrobium	0.78	1	GCTTGGCTCAGAACGAACGCTGGCGGCAGGCCTAACACATGCAAGTCGAACGctgtagcaatacagAGTGGCAGACGGGTGAGTAACACGTGGGAATCTTCCTATCGGTACGGAATAGCTCAGGGAAACTTGGGGTAATACCGCATACGCCTCGGGAAGGAgttaTCGCCGAcTAGACGAGCCGCCGTCTGATTAGCTAGTTGGTTGGagGTAAgtAGGcgTCACCCAAGGaCgGACGATCAGTAGCTGGTCTGAGAGGAgTGATCAGCCACACTGGGACgTGAGACACGGCCCAcGACTCCTACGGGAGGCAGCAGTGGGGAAgTATTGGACAATGGGCGAAAGCCTGATCCAGCCATGCCGCGTGAGTGACGAAGGTCTTCGGATTGTAAAGCTCTT…
IPJVRIW02D2XB7	Proteobacteria	1	Alphaproteobacteria	0.99	Rhizobiales	0.99	Hyphomicrobiaceae	0.84	Hyphomicrobium	0.81	17	GAGTTTGATCTGGCTCAGAACGAACGCTGGCGGCAGGCCTAACACATGCAAGTCGAACGctgtagcaatacagAGTGGCAGACGGGTGAGTAACACGTGGGAATCTTCCTATCGGTACGGAATAGCTCAGGGAAACTTGGGGTAATACCGCATACGCCTCGGGAAGGAttaTCGCCGAcTAGACGAGCCGCCGTCTGATTAGCTAGTTGGTGAGGTAATaGGCTCACCAAGGCGACGATCAGTAGCTGGTCTGAGAGGATGATCAGCCACACTGGGACTGAGACACGGCCCAGACTCCTACGGGAGGCAGCAGTGGGGAATATTGGACAATGGGCGAAAGCCTGATCCAGCCATGCCGCGTGAGTGACGAAGGTCTTCGGATTGTAAAgACTCTTTTGG…
IPJVRIW02EJGS3	Proteobacteria	1	Alphaproteobacteria	1	Rhizobiales	0.97	Hyphomicrobiaceae	0.79	Hyphomicrobium	0.75	7	GAGTTTGATCGTGGCTCAGAACGAACGCTGGCGGCAGGCCTAACACATGCAAGTCGAACGctgtagcaatacagAGTGGCAGACGGGTGAGTAACACGTGGGAATCTTCCTATCGGTACGGAATAGCTCAGGGAAACTTGGGGTAATACCGCATACGCCTTCGGGAAGGAttaTCGCCGAcTAGACGAGCCGCGTCTGATTAGCTAGTTGGTGAGGTAATGGCTCACCAAGGCGACGATCAGTAGCTGGTCTGAGAGGATGATCAGCCACACTGGGACTGAGACACGGCCCAGACTCCTACGGGAGGCAGCAGT
IPJVRIW02D5B5H	Proteobacteria	1	Alphaproteobacteria	1	Rhizobiales	0.96	Hyphomicrobiaceae	0.77	Hyphomicrobium	0.76	7	GAGTTTGATCTTGGCTCAGAACGAACGCTGGCGGCAGGCCTAACACATGCAAGTCGAACGctgtagcaatacagAGTGGCAGACGGGTGAGTAACACGTGGGAATCTTCCTATCGGTACGGAATAGCTCAGGGAAACTTGGGGTAATACCGCATACGCCTTCGGGGAAGGAttaTCGCCGAcTAGACGAGCCGCGTCTGATTAGCTAGTTGGTGAGGTAATGGCTCACCAAGGCGACGATCAGTAGCTGGTCTGAGAGGATGATCAGCCACACTGGGACTGAGACACGGCCCAGGCTCCTACGGGAGgGCAGCAGTGGGGAAgtAATTGGACAATGGGCGAAAGCCTGATCCAGCCATGCCGCGTGAGTGACGAAGG
IPJVRIW02C6519	Proteobacteria	0.99	Alphaproteobacteria	0.99	Rhizobiales	0.96	Hyphomicrobiaceae	0.73	Hyphomicrobium	0.66	3	GAGTTTGATCGTGGCTCAGAACGAACGCTGGCGGCAGGCCTAACACATGCAAGTCGAACGctgtagcaatacagAGTGGCAGACGGGTGAGTAACACGTGGGGAATCTTCCTATCGGTACGGAATAGCTCAGGGAAACTTGGGGTAATACCGGcATACGCCTCGGGGAAGAttaTCGCCGAcTAGACGAGCCCGCGTCTGAgTTAGCTATTGGTGAGGTAAaTGGCTCACCAAGGCGACGATCAGTAGCTGGTCTGgaAGAGGATGATCAGCCACACTGGGACTGAGACACGGCCCAGACTCCTACGGGAGGCAGCAGTGGGGAATATTGGGaccaAATGGGCGAAAaGCCTGATCCAGCCgATGCCGCGTGAGTGACGAAGGTCTTCGGATTGT
IPJVRIW02DKDGL	Proteobacteria	1	Alphaproteobacteria	1	Rhizobiales	0.92	Hyphomicrobiaceae	0.7	Hyphomicrobium	0.68	7	GAGTTTGATCATGGCTCAGAACGAACGCTGGCGGCAGGCCTAACACATGCAAGTCGAACGctgtagcaatacagAGTGGCAGACGGGTGAGTAACACGTGGGAATCTTCCTATCGGTACGGAATAGCTCAGGGAAACTTGGGGTAATACCGCATACGCCTCGGGTAAGGAttaTCGCGACTAGACGAGCCGCGTCTGATTAGCTAGTTGGTGAGGTAAgtAGGCgTCACCAAcgGACGACGATCAGTAGCTGGTCTGAGAGGATGATCAGCCACACTGGGACgTGAGACACGGCCCAcGACTCCTACGGGAGGCAGCAGTGGGGAATATTGGACAATGGGCGAAAGCCTGATCCAGCCATGCCGCGTGAGTGACGAAGGTCTTCGGATTG
IPJVRIW02EXZY5	Proteobacteria	1	Alphaproteobacteria	1	Rhizobiales	0.95	Hyphomicrobiaceae	0.7	Hyphomicrobium	0.65	26	GAGTTTGATCTTGGCTCAGAACGAACGCTGGCGGCAGGCCTAACACATGCAAGTCGAACGctgtagaaatacagAGTGGCAGACGGGTGAGTAACACGTGGGAATCTTCCTATCGGTACGGAATAGCTCAGGGAAACTTGGGGTAATACCGCATACGCCTCGGGAAGGAttaTCGCCGAcTAGACGAGCCGCCGTCTGATTAGCTAGTTGGTGAGGTAATGGCTCACCAAcGGCGACGATCAGTAGCTGGTCTGAGAGGATGATCAGCCACACTGGGACTGAGACACGGCCCAcGACTCCTACGGGAGGCAGCAGTGGGGAAgTATTGGACAATGGGCGgaAAAGCCTGATCCAGCCATGCCGCGTGAGTGACGAAGGTCTTCGGATTGT
IPJVRIW02EWLRK	Proteobacteria	1	Alphaproteobacteria	1	Rhizobiales	0.97	Hyphomicrobiaceae	0.67	Hyphomicrobium	0.64	2	GAGTTTGATCGTGGCTCAGAACGAACGCTGGCGGCAGGCCTAACACATGCAAGTCGAACGctgtagcaatacagAGTGGCAGACGGGTGAGTAACACGTGGGAATCTTCCTATCGGTACGGAATAGCTCAGGGAAACTTGGGGTAATACCGCATACGCCTCGGGAAGGAttaTCGCGATAGACGAGCCGCGTCTGATTAGCTAGTTGGTGAGGTAATGGCTCACCAAGGCGACGATCAGTAGCTGGTCTGAGAGGATGATCAGCCACACTGGGACTGAGACACGGCCCAGACTCCTACGGGAGGCAGCAGTGGGGAAgTATTGGACAATGGGCGAAAGCCTGATCCAGCCATGCCGCGTGAGTGACGAAGGTCTTCGGAgTTGTAAGACTCTTTTGGTc…
IPJVRIW02C7BB6	Proteobacteria	1	Alphaproteobacteria	0.97	Rhizobiales	0.89	Hyphomicrobiaceae	0.62	Hyphomicrobium	0.59	8	GAGTTTGATCATGGCTCAGAACGAACGCTGGCGGCAGGCCTAACACATGCAAGTCGAACGctgtagcaatacagAGTGGCAGACGGGTGAGTAACACGTGGGAATCTTCCTATCGGTACGGAATAGCTCAGGGAAACTTGGGGTAATACCGCATACGCCTCGGGTAAGGAttaTCGCGACTAGACGAGCCGCCGTCTGATTAGCTAGTTGGTGGaGGTAAgtAGGCgTCACCAAcgGACgGACGATCAGTAGCTGGTCTGAGAGGATGATCAGCCACACTGGGACgTGAGACACGG
IPJVRIW02DO2VF	Proteobacteria	1	Alphaproteobacteria	1	Rhizobiales	0.88	Hyphomicrobiaceae	0.61	Hyphomicrobium	0.58	3	GAGTTTGATCGTGGCTCAGAACGAACGCTGGCGGCAGGCCTAACACATGCAAGTCGAACGctgtagcaatacagAGTGGCAGACGGGTGAGTAACACGTGGGAATCTTCCTATCGGTACGGAATAGCTCAGGGAAACTTGGGGTAATACCGCATACGCCTTCGGGGAAGGAttaTCGCCGATAGACGAGCCCGCGTCTGATTAGCTAGTTGGTGAGGTAATGGCTCACCAAGGCGACGATCAGTAGCTGGTCTGAGAGGATGATCAGCCACACTGGGACTGAGACACGGCCCAGACTCCTACGGGAGGCAGCAGTGGGGAAgTATTGGACAATGGGCGAAAGCCTGATCCAGCCATGCCGCGTGAGTGATGAAGGCCCTAGGGTTGTAAAGCTCTTTCA…
IPJVRIW02DUTPX	Proteobacteria	0.95	Alphaproteobacteria	0.94	Rhizobiales	0.89	Hyphomicrobiaceae	0.6	Hyphomicrobium	0.58	2	GAGTTTGATCGTGGCTCAGAACGAACGCTGGCGGCAGGCCTAACACATGCAAGTCGAACGctgtagcaatacagAGTGGCAGACGGGTGAGTAACACGTGGGAATCTTCCTATCGGTACGGAATAGCTCAGGGAAACTTGGGGTAATACCGCATACGCCTCGGGAAGGAttaTCGCGATAGACGAGCCGCGTCTGATTAGCTAGTTGGTGGaGGTAAgtAGGCgTCACCAAGGaCggACGGATCAGTAGCTGGTCTGAGAGGAgTGATCAGCC
IPJVRIW02D8AXP	Proteobacteria	0.99	Alphaproteobacteria	0.95	Rhizobiales	0.91	Hyphomicrobiaceae	0.6	Hyphomicrobium	0.54	2	GAGTTTGATCGTGGCTCAGAACGAACGCTGGCGGCAGGCCTAACACATGCAAGTCGAACGctgtagcaatacagAGTGGCAGACGGGTGAGTAACGCGTGGGAATCTTCCTATCGGTACGGAATAGCTCAGGGAAACTTGGGGTAATACCGCATACGcCTCGGGAAGAttaTCNCGACTAGACGAGCCGCGTCTGATTAGCTAGTTGGTGAGGTAAGTGgtCTCACCAAGGaCgGACGATCAGTAGCgTGGTCTGAGAGGATGATCAGCCACACT
IPJVRIW02DMXFR	Proteobacteria	0.98	Alphaproteobacteria	0.97	Rhizobiales	0.94	Hyphomicrobiaceae	0.5	Hyphomicrobium	0.48	14	GAGTTTGATCTGGCTCAGAACGAACGCTGGCGGCAGGCCTAACACATGCAAGTCGAACGctgtagcaatacagAGTGGCAGACGGGTGAGTAACACGTGGGAATCTTCCTATCGGTACGGAATAGCTCAGGGAAACTTGGGGTAATACCGCATACGCCTCGGGAAGGAttaTCGCGACTAGACGAGCCGCGTCTGATTAGCTAGTTGGTGAGGTAAgtAGGCgTCACCAAcgGACgGACGATCAGTAGCTGGTCTGAGAGGATGATCAGCCACACTGGGA
IPJVRIW02DZ0YF	Proteobacteria	0.97	Alphaproteobacteria	0.96	Rhizobiales	0.84	Hyphomicrobiaceae	0.5	Hyphomicrobium	0.48	3	GAGTTTGATCATGGCTCAGAACGAACGCTGGCGGCAGGCCTAACACATGCAAGTCGAACGctgtagcaatacagAGTGGCAGACGGGTGAGTAACACGTGGGAATCTTCCTATCGGTACGGAATAGCTCAGGGAAACTTGGGGTAATACCGCATACGCCTCGGGTAAGGAttaTCGCGACTAGACGAGCCGCCGTCTGATTAGTCtAGTTGGTtGAGGTAAgtAGGCgTCACCAAcgGACgGACGATCAGTAGCTGGTCTGAGAGGAgTGATCAGCCACACTGGGACgTGAGACACGGCCC
IPJVRIW02DHWBB	Proteobacteria	0.98	Alphaproteobacteria	0.96	Rhizobiales	0.94	Hyphomicrobiaceae	0.45	Hyphomicrobium	0.41	4	GAGTTTGATCCTGGCTCAGAACGAACGCTGGCGGCAGGCCTAACACATGCAAGTCGAACGctgtagcaatacagAGTGGCAGACGGGTGAGTAACACGTGGGAATCTTCCTATCGGTACGGAATAGCTCAGGGAAACTTGGGGTAATACCGCATACGCCTCGGGAAGGAttaTCGCCGAcTAGACGAGCCGCGTCTGATTAGCTAGTTGGTtGAGGTAAgtAGGCgTCACCAAcgGACGgaCGGATCAGTAGCTGGTCgTGAGAGGATGATCAGCCACACTGGGACgTGAGACACGG
IPJVRIW02DNN9P	Proteobacteria	1	Alphaproteobacteria	1	Rhizobiales	0.91	Hyphomicrobiaceae	0.53	Hyphomicrobium	0.52	1	GAGTTTGATCTTGGCTCAGAACGAACGCTGGCGGCAGGCCTAACACATGCAAGTCGAACGctgtagcaatacagAGTGGCAGACGGGTGAGTAACACGTGGGAATCTTCCTATCGGTACGGAATAGCTCAGGGAAACTTGGGGTAATACCGCATACGcCTCGGGAAGGagttaCGTCCGAcTAGACGAGCCGCCGTCTGATTAGTCtAGTTGGTtgGAGGTAAgtAGGCgTCACCAAcgGACGACGATCAGTAGCTGGTCTGAGAGGATGATCAGCCACACTGGGACgTGAGACACGGCCCAcGACTCCTACGGGAGGCAGCAGTGGGGAAgTATTGGACAATGGGCGgAAAGCCTGATCCAGCCATGCCGCGTGAGTGACGAAGGTCTTCGGATTGTA…
IPJVRIW02EUTBN	Proteobacteria	1	Alphaproteobacteria	1	Rhizobiales	0.98	Phyllobacteriaceae	0.64	Aminobacter	0.37	19	GAGTTTGATCATGGCTCAGAACGAACGCTGGCGGCAGGCTTAACACATGCAAGTCGAGCGcactcttcggagtgAGCGGCAGACGGGTGAGTAACGCGTGGGAATCTACCCAACTCTACGGAATAACTCAGGGAAACTTGTGCTAATACCGTATACGCCTCGGGTAAGGAttaTCGAGTGATGAGCCGCGTGGATTAGCTAGTTGGTGGGTAAAGGgacCGTACCAAGGaCGACGATCCATAGCTGGTCTGAGAGGATGATCAGCCACACTGGGACgTGAGACACGGCCCAcGACTCCTACGGGAGGCAGCAGTGGGGAAgTATTGGACAATGGGCgGCAAGCCTGATCCAGCCATGCCGCGTGAGTGATGAAGGCCCTAGGGTTGTAAAGCTCTTTCA…
IPJVRIW02DWRPV	Proteobacteria	1	Alphaproteobacteria	1	Rhizobiales	0.99	Phyllobacteriaceae	0.77	Aminobacter	0.33	2	GAGTTTGATCATGGCTCAGAACGAACGCTGGCGGCAGGCTTAACACATGCAAGTCGAGCGcactcttcggagtgAGCGGCAGACGGGTGAGTAACGCGTGGGAATCTACCCATCTCTACGGAATAACTCAGGGAAACTTGTGCTAATACCGTATACGCCTCGGGAAGGATTATCGAGTGATGAGCCGCGATGGATTAGCTAGTTGGTGGGTAAGGACCgTACCAAGGCGACGATCCATAGCTGGTCTGAGAGGATGATCAGCCACACTGGGACTGAGACACGGCCCAcGACTCCTACGGGAGGCAGCAGTGGGGAAgTATTGGACAATGGGCGCAAGCCTGATCCAGCCATGCCGCGTGAGTGATGAAGGCCCTAGGGTTGTAAAGCTCTTTCACCGGT…
IPJVRIW02C1SYG	Proteobacteria	1	Alphaproteobacteria	0.98	Rhizobiales	0.98	Phyllobacteriaceae	0.91	Hoeflea	0.69	5	GAGTTTGATCTTGGCTCAGAACGAACGCTGGCGGCAGGCTTAACACATGCAAGTCGAGCGcactcttcggagtgAGCGGCAGACGGGTGAGTAACGCGTGGGAATCTACCCAACTCTACGGAATAACTCAGGGAAACTTGTGCTAATACCGTATACGCCCTTCGGGGAAGATTATCGAGTTGGATGAGCCGCGTTGGATTAGCTAGTTGGCGGGGTAAAGGCCTACCAAGGCGACGATCCATAGCTGGTCTGAGAGGATGATCAGCCACACTGGGACTGAGACACGGCCCAGACTCCTACGGGAGGCAGCAGTGGGGAATATTGGACAATGGGCGCAAGCCTGATCCAGCCATGCCGCGTGAGTGATGAAGGCCCTAGGGTTGTAAAGCTCTTTCACCG…
IPJVRIW02DZ7YC	Proteobacteria	1	Alphaproteobacteria	0.93	Rhizobiales	0.93	Phyllobacteriaceae	0.87	Hoeflea	0.57	4	GAGTTTGATCGTGGCTCAGAACGAACGCTGGCGGCAGGCTTAACACATGCAAGTCGAGCGcactcttcggagtgAGCTGCAGACGGGTGAGTAACGCGTGGGAATCTACCCAACTCTACGGAATAACTCAGGGAAACTTGTGCTAATACCGTATACGCCTCGGGGAAGGAttATCGAGTTGGATGAGCCGCGTTGGATTAGCTAGTTGGTGGGGTAAAGGCCTACCAAGGCGACGATCCATAGCTGGTCTGAGAGGATGATCAGCCACACTGGGACTGAGACACGGCCCAGACTCCTACGGGAGGCAGCAGTGGGGAATATTGGACAATGGGCGCAAGCCTGATCCAGCCATGCCGCGTGAGTGATGAAGGCCCTAGGGTTGTAAAGCTCTTTCACCGG…
IPJVRIW02DHBDO	Proteobacteria	1	Alphaproteobacteria	1	Rhizobiales	1	Phyllobacteriaceae	0.7	Hoeflea	0.47	2	GAGTTTGATCCTGGCTCAGAACGAACGCTGGCGGCAGGCTTAACACATGCAAGTCGAGCGcactcttcggagtgAGCGGCAGACGGGTGAGTAACGCGTGGGAATCTACCCAACTCTACGGAATAACTCAGGGAAACTTGTGCTAATACCGTATACGCCTCGGGAAGGAttaTCGAGTGGATGAGCCGCGTGGAGTTAGCTAGTTGGTGGGTAAGGGacCGTACCAAGGCGACGATCCATAGCTGGTCTGAGAGGATGATCAGCCACACTGGGACTGAGACACGGCCCAGACTCCTACGGGAGGCAGCAGTGGGGAAgtAATTGGACAATaGGGCgGCAAGCCTGATCCAGCCATGCCGCGTGAGTGATGAAGGCCCTAGGGTTGTAAAGCTCTTTCAC…
IPJVRIW02EH3KK	Proteobacteria	1	Alphaproteobacteria	1	Rhizobiales	0.99	Phyllobacteriaceae	0.96	Pseudaminobacter	0.67	5	GAGTTTGATCGTGGCTCAGAACGAACGCTGGCGGCAGGCTTAACACATGCAAGTCGAGCGccccgcaaggggAGCGGCAGACGGGTGAGTAACGCGTGGGAATCTACCCAGCTCTACGGAATAACCCAGGGAAACTTGGACTAATACCGTATACGTCCTGGAGAAGATtATCGAGTGATGAGCCGCGTCGAGTTAGCTAGTTGGTGAGGTAATGGCTCACCAAGGaCGACGATCCGTAGCTGGTCTGAGAGGATGATCAGCCACACTGGGACTGAGACACGGCCCAGACTCCTACGGGAGGCAGCAGTGGGGAATATTGGACAaATGGGCGAAAGCCTGATCCAGCCATGCCGCGTGAGTGATGAAGGCCCTAGGGTTGTAAAGCTCTTTCACCGGGAA…
IPJVRIW02D9IFW	Proteobacteria	1	Alphaproteobacteria	1	Rhizobiales	0.99	Phyllobacteriaceae	0.88	Pseudaminobacter	0.7	1	GAGTTTGATCCTGGCTCAGAACGAACGCTGGCGGCAGGCTTAACACATGCAAGTCGAGCGccccgcaaggggAGCGGCAGACGGGTGAGTAACGCGTGGGAATCTACCCAGCTCTACGGAATAACCCAGGGAAACTTGGACTAATACCGTATACGTCCTGGAGAAGATtATCGTAGTGGATGAGCCGCGTCGGATTAGCTAGTTGGTGAGGTAATGGCTCACCAAGGCGACGATCAGTAGCTGGTCTGAGAGGATGATCAGCCACACTGGGACgTGAGACACGGCCCAGACTCCTACGGGAGGCAGCAGTGGGGAAgTATTGGACAATGGGCGCAAGCCTGATCCAGCAATGCCGCGTGTGTGAAGAA
IPJVRIW02D4OVV	Proteobacteria	1	Alphaproteobacteria	1	Rhodobacterales	0.97	Rhodobacteraceae	0.97	Labrenzia	0.94	2	GAGTTTGATCGTGGCTCAGAACGAACGCTGGCGGCAGGCTTAACACATGCAAGTCGAACGaagccttcgggcttAGTGGCAGACGGGTGAGTAACGCGTGGGAACATACCTTTCGGTACGGAACAACAGTTGGAAACGACTGCTAATACCGTATGCGCCCTATGGGGGAAAGAtttaTCGCCGAGAGATTGGCCCGCGTTAGATTAGCTAGTTGGTGGGGTAATGGCCTACCAAGGCGACGATCTATAGCTGGTCTGAGAGGATGATCAGCCACACTGGGACTGAGACACGGCCCAGACTCCTACGGGAGGCAGCAGTGGGGAATATTGGACAATGGGGGCAACCCTGATCCAGCCATGCCGCGTGAGTGATGAAGGCCTTAGGGTTGTAAAGCTCTTT…
IPJVRIW02C8BF3	Proteobacteria	0.97	Alphaproteobacteria	0.97	Rhodobacterales	0.96	Rhodobacteraceae	0.96	Maritimibacter	0.47	1	GAGTTTGATCGTGGCTCAGAACGAACGCTGGCGGCAGGCTTAACACATGCAAGTCGAGCGaggccttcgggcctAGCGGCGGACGGGTGAGTAACGCGTGGGAACGTGCCCTTCACTACGGAATAGTCCCGGGAAACTGGGTTTAATACCGTATACGCCTCGGGAAGGAatTACGTGAGATCGCCGCGTGNTAGTAGTGTGGGTAGTGCTCCANCGACGATCATAGCTGGTTTAGTAGGATGATCAGCCACACTGGGACgTGAGACACGGCCCAcGACTCCTACGGGA
IPJVRIW02DDALC	Proteobacteria	1	Alphaproteobacteria	1	Rhodobacterales	1	Rhodobacteraceae	1	Oceanicola	0.56	1	GAGTTTGATCCTGGCTCAGAACGAACGCTGGCGGCAGGCCTAACACATGCAAGTCGAGCGaagccttcgggcttAGCGGCGGACGGGTGAGTAACGCGTGGGAACGTGCCCTTCCCTAAGGAATAGCCACTGGAAACGGTGAGTAATACCTTATACGCCCTTCGGGGAAGGAttaTCGGAGAAGGATCGGCCGCGTTGGATTAGGTAGTTGGTGGGGTAATGGCCTACCAAGCCTACGATCCATAGCTGGTTTTAGAGGATGATCAGCCACACTGGGACTGAGACACGGCCCAGACTCCTACGGGAGGCAGCAGTGGGGAATCTTAGACAATGGGCGAAAGCCTGATCTAGCCATGCCGCGTGAGTGATGAAGGCCTTAGGGTCGTAAAGCTCTTTCGC…
IPJVRIW02D0DHI	Proteobacteria	1	Alphaproteobacteria	1	Rhodobacterales	0.82	Rhodobacteraceae	0.82	Ponticoccus	0.28	1	GAGTTTGATCGTGGCTCAGAACGAACGCTGGCGGCAGGCCTAACACATGCAAGTCGAACGaagccttcgggcttAGTGGCGAACGGGTGAGTAACGCGTGGGAATATGCCCTTCTCTGCGGAATAGTCTCGGGAAACTGGGGGTAATACCGCATACGCCTCGGGAAGGATTATCGAGAGATAGCCGCGTGATAGTAGTGTGGGTAGTGCCACCAAGCGACGATCCATAGCTGGTTTGtAGAGGATGATCAGCCACACTGGGACTGAGACACGGCCCAcGACTCCTACGGGAGGCAGCAGTGGGGAAgTATTGGACAATGGGCgGCAAGCCTGATCCAGCCATGCCGCGTGAGTGATGAAGGCCTTAGGGTTGTAAAGCTCTTTCGCCGGTGAAGAtaaT…
IPJVRIW02ESLQF	Proteobacteria	1	Alphaproteobacteria	1	Rhodobacterales	1	Rhodobacteraceae	1	Roseicyclus	0.29	10	GAGTTTGATCCTGGCTCAGAACGAACGCTGGCGGCAGGCTTAACACATGCAAGTCGAGCGaggccttcgggcctAGCGGCGGACGGGTGAGTAACGCGTGGGAACGTGCCCTTCACTACGGAATAGTCCCGGGAAACTGGGTTTAATACCGTATACGCCCTTCGGGGAAGAatTCGGTGAAGGATCGGCCGCGTTGGATTAGGTAGTTGGTGGGTAATGGCCTACCAAGCCGACGATCCATAGCTGGTTTTAGAGGATGATCAGCCACACTGGGACTGAGACACGGCCCAGACTCCTACGGGAGGCAGCAGTGGGGAATCTTAGACAATGGGGGAAACCCTGATCTAGCCATGCCGCGTGAGTGACGAAGGCCTTAGGGTCGTAAAGCTCTTTCAACGG…
IPJVRIW02DOQ11	Proteobacteria	1	Alphaproteobacteria	1	Rhodobacterales	1	Rhodobacteraceae	1	Roseivivax	0.21	1	GAGTTTGATCGTGGCTCAGAACGAACGCTGGCGGCAGGCTTAACACATGCAAGTCGAGCGaagacttcagtgttAGCGGCGGACGGGTGAGTAACGCGTGGGAACATACCCTAAGGTACGGAATAGTCCTGGGAAACTGGGGGTAATACCGTATGTGCCCTTCGGGGAAAGAttaTCGCCTTAGGATTGGCCCGCGTTGGATTAGGTAGTTGGTGGGGTAACGGCCTACCAAGCCGACGATCCATAGCTGGTTTGAGAGGATGATCAGCCACACTGGGACTGAGACACGGCCCAGACTCCTACGGGAGGCAGCAGTGGGGAATCTTAGACAATGGGCGCAAGCCTGATCcTAGCCATGCCGCGTGAGTGATGAAGGCCCTAGGGTCGTAAAGCTCTTTC…
IPJVRIW02CZOCW	Proteobacteria	1	Alphaproteobacteria	1	Rhodobacterales	1	Rhodobacteraceae	1	Stappia	1	33	GAGTTTGATCATGGCTCAGAACGAACGCTGGCGGCAGGCTTAACACATGCAAGTCGAACGgtctcttcggaggcAGTGGCAGACGGGTGAGTAACGCGTGGGAACATACCTTTCGGTACGGAACAACAGTTGGAAACGACTGCTAATACCGTATACGCCCTGAGGGGGAAAGAtttaTCGCCGAGAGATTGGCCCGCGTTGGATTAGCTAGTTGGTGGGGTAATGGCCTACCAAGGCGACGATCCATAGCTGGTCTGAGAGGATGATCAGCCACACTGGGACTGAGACACGGCCCAGACTCCTACGGGAGGCAGCAGTGGGGAATATTGGACAATGGGCGCAAGCCTGATCCAGCCATGCCGCGTGAGTGATGAAGGCCTTAGGGTTGTAAAGCTCTTT…
IPJVRIW02C76MM	Proteobacteria	1	Alphaproteobacteria	1	Rhodobacterales	1	Rhodobacteraceae	1	Thalassobacter	0.36	4	GAGTTTGATCCTGGCTCAGAACGAACGCTGGCGGCAGGCCTAACACATGCAAGTCGAGCGctaccttcgggtggAGCGGCGAACGGGTTAGTAACGCGTGGGAACATACCCTTCTCTAAGGAATAGTCTCGGGAAACTGGGGGTAATACCTTATACGCCCTTCAGGGGAAAGAtttaTCGGAGATGGATTGGCCCGCGTTAGATTAGATAGTTGGTGGGGTAATGGCCTACCAAGTCTACGATCTATAGCTGGTTTTAGAGGATGATCAGCAACACTGGGACTGAGACACGGCCCAGACTCCTACGGGAGGCAGCAGTGGGGAATCTTAGACAATGGGCGAAAGCCTGATCTAGCCATGCCGCGTGAGTGATGAAGGCCCTAGgGGTCGTAAAaGCTCT…
IPJVRIW02C1VK4	Proteobacteria	1	Alphaproteobacteria	1	Rhodospirillales	1	Rhodospirillaceae	1	Oceanibaculum	1	18	GAGTTTGATCTTGGCTCAGAACGAACGCTGGCGGCATGCTTAACACATGCAAGTCGAACGatctcttcggagatAGTGGCGGACGGGTGAGTAACGCGTGGGAACCTGCCCCGAGGTACGGAATAACTCATGGAAACGTGAGCTAATACCGTATGTGACCTGAGGGTGAAAGAtttaTCGCCTTGGGAGGGGCCCGCGTCGGATTAGGTAGTTGGTGGGGTAATGGCCTACCAAGCCTGCGATCCGTAGCTGGTCTGAGAGGATGATCAGCCACACTGGAACTTAGACACGGTCCAGACTCCTACGGGAGGCAGCAGTGGGGAATATTGGACAATGGGGGCAACCCTGATCCAGCAATGCCGCGTGCGTGATGAAGGCCTTAGGGTTGTAAAGCGCTTT…
IPJVRIW02CZ1KL	Proteobacteria	1	Alphaproteobacteria	0.99	Rhodospirillales	0.98	Rhodospirillaceae	0.98	Oceanibaculum	0.98	1	GAGTTTGATCTTGGCTCAGAACGAACGCTGGCGGCATGCTTAACACATGCAAGTCGAACGatctcttcggagatAGTGGCGGACGGGTGAGTAACGCGTGGGAACCTGCCCCGAcGGTACGGAATAaACTaCATGGAGgACGTGAGCTAATAaCCGTACTGTgACCTCGAGGGTgGAAAGAatttatTCGCCTTGGGtAGGGGCCCGgcCGTCGGATTAGGTTagGTTGGTGGGGTAAgTGGCCTACCAAGCCTGCGATCCGTAGCTGGTCTGAGAGGATGATCAGCCACACTGGAACTTAGACA
IPJVRIW02D3IVQ	Proteobacteria	0.98	Deltaproteobacteria	0.97	Bdellovibrionales	0.45	Bdellovibrionaceae	0.44	Bdellovibrio	0.44	4	GAGTTTGATCCTGGCTCAGAACGAACGCTGGCGGCATGCCTAATACATGCAAGTCGAACGggaaaagccttcgggtgagtactAGTGGCGCACGGGTGAGTAACACGTGGATAATCTACCTTTTAGTGGGGAACAACAGTTGGAAACGACTGCTAATACCGCATAAGaCCACACTGCCTGCGGGTAGAGTGGtTAAAGAtggcctcttcttgaaagctaTCGCTAGAAGATGAGTCTGCGTACCATTAGCTTGTTGGTGGGGTAATGGCCTACCAAAGCTACGATGGTTAGCTGGTCTGAGAGGATGATCAGTCACACTGGAACTGAGACACGGTCCAGACTCCTACGGGAGGCAGCAGTAGGGAATATTGCGCAATGGAGGAAACTCTGACGCAGCAA…
IPJVRIW02C8BGA	Proteobacteria	0.64	Deltaproteobacteria	0.53	Myxococcales	0.31	Cystobacteraceae	0.25	Anaeromyxobacter	0.23	8	GAGTTTGATCTTGGCTCAGAACGAACGCTGGCGGCGTGCTTAACACATGCAAGTCGAACGagaacagaaccttcgggttctaagtagAGTGGCGAACGGGTGAGTAACACGTGAGTAACGTGCCTTCTAGTGGGGGATAACAGTTCGAAAGGACTGCTAATACCGCATGAGaCCACAGTGGCTGAGGCCGCCGGGGtCAAAGCcttcggGCGCTAGAAGATCGGCTCGCGGCCCATTAGGTAGTTGGCGGGGTAATGGCCCACCAAGCCTGAGATGGGTAGCTGGTCTGAGAGGATGATCAGCCACACTGGGACTGAGATACGGCCCAGACTCCTACGGGAGGCAGCAGTGGGGAATATTGCGCAATGGGCGAAAGCCTGACGCAGCAACGCCGCGTGT…
IPJVRIW02EOC0Q	Proteobacteria	1	Gammaproteobacteria	1	Alteromonadales	1	Alteromonadaceae	1	Marinobacter	1	1	GAGTTTGATCCTGGCTCAGATTGAACGCTGGCGGCAGGCTTAACACATGCAAGTCGAGCGgaaacgaagatagcttgctatcaggcgtcgAGCGGCGGACGGGTGAGTAATGCTTAGGAATCTGCCCAGTAGTGGGGGATAGCCCGGGGAAACTCGGATTAATACCGCATACGCCCTTTTGGGGAAAGCaggggatcttcggaccttGCGCTATTGGATGAGCCTAAGTCGGATTAGCTAGTTGGTGGGGTAAAGGCCCACCAAGGCGACGATCCGTAGCTGGTCTGAGAGGATGATCAGCCACATCGGGACTGAGACACGGCCCGAACTCCTACGGGAGGCAGCAGTGGGGAATATTGGACAATGGGCGCAAGCCTGATCCAGCCATGCCGCGTGTGT…
IPJVRIW02ESNPL	Proteobacteria	0.65	Gammaproteobacteria	0.41	Cardiobacteriales	0.08	Cardiobacteriaceae	0.08	Dichelobacter	0.08	1	GAGTTTGATCTGGCTCAGATTGAACGCTGGCGGCATGCCTAACACATGCAAGTCGAACGatgatttccagcttgctggaatgattAGTGGCGGACGGGTGAGTAATATATAGGGATCTGCCTGTTAGTGGGGGACAACAGCCGGAAACGGCTGCTAATACCGCATACGTCTCGTACGGAAGTAAGGggtaccgggacccggtccgggtcctaccgaccgtaacctaaacgaagtagtaaccgtaaaccttaattactacgaagttaattacgacgtaaagtagttggggggttaaaggggggtaaaccggtacccctaacctaggtcgggaccggaacgtacttcgttaggtacgtcggttttgggtttaggaaggaaagtaagtagtactacgaccga…
IPJVRIW02ETLIM	Proteobacteria	1	Gammaproteobacteria	1	Enterobacteriales	1	Enterobacteriaceae	1	Escherichia/Shigella	0.7	1	GAGTTTGATCGTGGCTCAGATTGAACGCTGGCGGCAGGCCTAGCACATGCAAGTCGAACGgtaacaggaagcagcttgctgcttcgctgacgAGTGGCGGACGGGTGAGTAATGTCTGGGAAACTGCCTGATGGAGGGGGATAACTACTGGAAACGGTAGCTAATACCGCATAACGTCGCAAGACCAAAGAgggggaccttagggcctcTTGCCATCGGATGTGCCCAGATGGGATTAGCTAGTAGGTGGGGTAACGGCTCACCTAGGCGACGATCCCTAGCTGGTCTGAGAGGATGACCAGCCACACTGGAACTGAGACACGGTCCAGACTCCTACGGGAGGCAGCAGTGGGGAATATTGCACAATGGGCGCAAGCCTGATGCAGCCATGCCGCGTGT…
IPJVRIW02DIYQ8	Proteobacteria	1	Gammaproteobacteria	1	Gammaproteobacteria_incertae_sedis	1			Marinicella	1	145	GAGTTTGATCTGGCTCAGATTGAACGCTGGCGGTATGCCTAACACATGCAAGTCGAACGgtaacagagagtagcttgctactttgctgacgAGTGGCGGACGGGTGAGTAACGCGTGGGAATCTACCCAGTAGTTGGGGATAGCCCGGAGAAATCCGGATTAAAACCGAATAATATCTACGGATGAAAGGgtgcctcttcttgaaagcacTTGCTATTGGATGAGCCCGCGTTAGATTAGTTAGTTGGTGGGGTAAAGGCCTACCAAGACTGCGATCTATAGCTGGTTTGAGAGGATGATCAGCCACATTGGGACTGAGACACGGCCCAGACTCCTACGGGAGGCAGCAGTGGGGAATATTGGACAATGGGCGCAAGCCTGATCCAGCAATACCGCGTG…
IPJVRIW02D1E9V	Proteobacteria	1	Gammaproteobacteria	0.99	Methylococcales	0.5	Methylococcaceae	0.5	Methylocaldum	0.4	2	GAGTTTGATCCTGGCTCAGATTGAACGCTGGCGGCATGCTTAACACATGCAAGTCGAACGgcagcagcatctagcttgctagatggctggcgAGTGGCGGACGGGTGAGTAACGCGTAGGAATCTGCCTTGCAGCGGGGGATAGCCCGGGGAAACTCGGATTAATACCGCATACGCTCTACGGAGGAAAGTgggcctcttcttgaaagctcACACTGCAAGATGAGCCTACGTCCGATTAGCTTGTTGGTGGGGTAATGGCCTACCAAGGCGACGATCGGTAGCTGGTCTGAGAGGATGATCAGCCACACCGGGACTGAGACACGGCCCGGACTCCTACGGGAGGCAGCAGTGGGGAATATTGGACAATGGGCGCAAGCCTGATCCAGCAATGCCGCGT…
IPJVRIW02DYTMK	Proteobacteria	1	Gammaproteobacteria	1	Pseudomonadales	1	Pseudomonadaceae	1	Pseudomonas	0.99	52	GAGTTTGATCTGGCTCAGATTGAACGCTGGCGGCAGGCCTAACACATGCAAGTCGAGCGgatgagtggagcttgctccatgattcAGCGGCGGACGGGTGAGTAATGCCTAGGAATCTGCCTGGTAGTGGGGGACAACGTTTCGAAAGGAACGCTAATACCGCATACGTCCTACGGGAGAAAGTgggggatcttcggacctcACGCTATCAGATGAGCCTAGGTCGGATTAGCTAGTTGGTGAGGTAAAGGCTCACCAAGGCGACGATCCGTAACTGGTCTGAGAGGATGATCAGTCACACTGGAACTGAGACACGGTCCAGACTCCTACGGGAGGCAGCAGTGGGGAATATTGGACAATGGGCGAAAGCCTGATCCAGCCATGCCGCGTGTGTGAAGA…
IPJVRIW02C8RBQ	Proteobacteria	1	Gammaproteobacteria	1	Pseudomonadales	1	Pseudomonadaceae	1	Pseudomonas	1	22	GAGTTTGATCGTGGCTCAGATTGAACGCTGGCGGCAGGCCTAACACATGCAAGTCGAGCGgatgaagagagcttgctctctgattcAGCGGCGGACGGGTGAGTAATGCCTAGGAATCTGCCTGATAGTGGGGGACAACGTTTCGAAAGGAACGCTAATACCGCATACGTCCTACGGGAGAAAGCaggggaccttcgggccttGCGCTATCAGATGAGCCTAGGTCGGATTAGCTAGTTGGTGAGGTAATGGCTCACCAAGGCTACGATCCGTAACTGGTCTGAGAGGATGATCAGTCACACTGGAACTGAGACACGGTCCAGACTCCTACGGGAGGCAGCAGTGGGGAATATTGGACAATGGGCGAAAGCCTGATCCAGCCATGCCGCGTGTGTGAAG…
IPJVRIW02EVH5R	Proteobacteria	1	Gammaproteobacteria	1	Pseudomonadales	0.98	Pseudomonadaceae	0.98	Pseudomonas	0.87	1	GAGTTtTGATCATGGCTCAGATTGAACGCTGGCGGCAGGCCTAACACATGCAAGTCGAGCGgatgaagagagcttgctctctgattcAGCGGCGGACGGGTGAGTAATGCCTAGGAATCTGCCTGATAGTGGGGgGACAACGTTTCGAAAGGAACGCTAATACCGCATACGTCCCTAACGGGAgAAAAGCagggggaccttcgggccttGCGCTATCAGATGAGCCTAGGTCGGATTAGCTAGTTGGTGAGGTAAaTGGCTCACCAAaGGCTAAC
IPJVRIW02DQJDY	Proteobacteria	1	Gammaproteobacteria	1	Pseudomonadales	0.96	Pseudomonadaceae	0.96	Serpens	0.57	1	GAGTTTGATCGTGGCTCAGATTGAACGCTGGCGGCAGGCCTAACACATGCAAGTCGAGCGgatgagtggagcttgctccatgattcAGCGGCGGACGGGTGAGTAATGCCTAGGAATCTGCCTGGTAGTGGGGGACGAACGTTCGTAAGGAACGCTAATAaCCGCATACGTCCTACCGGGagGAAAGTagggggaggtcttcggacctcGCGCTATCAGATGAGCCTAGGTCGGgATTAGCTAGTTGGTGAGGTAAAGGgaCTCACCAAGGCGACGATCCGTAACTGGTCTGAGAGGATGATCAGTCACACTGGAACTGAGACACGGTCCAGACTCCTACGGGAGgGCAGCAGTGGGGAAgTATTGGACAATGGGCGAAAGCCTGATCCAGCCATGCCG…
IPJVRIW02EQLW4	Proteobacteria	1	Gammaproteobacteria	1	Thiotrichales	1	Piscirickettsiaceae	1	Methylophaga	1	4362	GAGTTTGATCTGGCTCAGATTGAACGCTGGCGGCATGCCTAACACATGCAAGTCGAACGatgatttccagcttgctggaatgattAGTGGCGGACGGGTGAGTAATATATAGGGATCTGCCTGTTAGTGGGGGACAACAGCCGGAAACGGCTGCTAATACCGCATACGCTCTACGGAGGAAAGTgggggaccctcgggcctcACGCTAACAGATGAACCTATATCAGATTAGCTAGATGGTGGGGTAAAGGCCTACCATGGCGACGATCTGTAGCTGGTTTGAGAGATGATCAGCCACACTGGGACTGAGACACGGCCCAGACTCCTACGGGAGGCAGCAGTGGGGAATATTGGACAATGGGCGCAAGCCTGATCCAGCAATGCCGCGTGTGTGAAGAA…
IPJVRIW02DOTNE	Proteobacteria	1	Gammaproteobacteria	1	Thiotrichales	1	Piscirickettsiaceae	1	Methylophaga	1	755	GAGTTTGATCTGGCTCAGATTGAACGCTGGCGGCATGCCTAACACATGCAAGTCGAACGatgatttccagcttgctggaatgattAGTGGCGGACGGGTGAGTAATATATAGGGATCTGCCTGTTAGTGGGGGACAACAGCCGGAAACGGCTGCTAATACCGCATACGCTCTACGGAGGAAAGTgggggaccctcgggcctcACGCTAACAGATGAACCTATATCAGATTAGCTAGATGGTGGGGTAAAGGCCTACCATGGCGACGATCTGTAGCTGGTTTGAGAGAATGATCAGCCACACTGGGACTGAGACACGGCCCAGACTCCTACGGGAGGCAGCAGTGGGGAATATTGGACAATGGGCGCAAGCCTGATCCAGCAATGCCGCGTGTGTGAAGA…
IPJVRIW02EAF32	Proteobacteria	1	Gammaproteobacteria	1	Thiotrichales	1	Piscirickettsiaceae	1	Methylophaga	1	494	GAGTTTGATCTGGCTCAGATTGAACGCTGGCGGCATGCCTAACACATGCAAGTCGAACGgtgatttccagcttgctggaatgattAGTGGCGGACGGGTGAGTAATATATAGGGATCTGCCTGTTAGTGGGGGACAACAGCCGGAAACGGCTGCTAATACCGCATACGCTCTACGGAGGAAAGTgggggaccctcgggcctcACGCTAACAGATGAACCTATATCAGATTAGCTAGATGGTGGGGTAAAGGCCTACCATGGCGACGATCTGTAGCTGGTTTGAGAGAATGATCAGCCACACTGGGACTGAGACACGGCCCAGACTCCTACGGGAGGCAGCAGTGGGGAATATTGGACAATGGGCGCAAGCCTGATCCAGCAATGCCGCGTGTGTGAAGA…
IPJVRIW02C8XGC	Proteobacteria	1	Gammaproteobacteria	1	Thiotrichales	1	Piscirickettsiaceae	1	Methylophaga	1	487	GAGTTTGATCATGGCTCAGATTGAACGCTGGCGGCATGCCTAACACATGCAAGTCGAACGatgatttccagcttgctggaatgattAGTGGCGGACGGGTGAGTAATATATAGGGATCTGCCTGTTAGTGGGGGACAACAGCCGGAAACGGCTGCTAATACCGCATACGCTCTACGGAGGAAAGTgggggaccctcgggcctcACGCTAACAGATGAACCTATATCAGATTAGCTAGATGGTGGGGTAAAGGCCTACCATGGCGACGATCTGTAGCTGGTTTGAGAGAATGATCAGCCACACTGGGACTGAGACACGGCCCAGACTCCTACGGGAGGCAGCAGTGGGGAATATTGGACAATGGGCGCAAGCCTGATCCAGCAATGCCGCGTGTGTGAAG…
IPJVRIW02DAC29	Proteobacteria	1	Gammaproteobacteria	1	Thiotrichales	1	Piscirickettsiaceae	1	Methylophaga	1	434	GAGTTTGATCTGGCTCAGATTGAACGCTGGCGGCATGCCTAACACATGCAAGTCGAACGatgatttccagcttgctggaatgattAGTGGCGGACGGGTGAGTAATATATAGGGATCTGCCTGTTAGTGGGGGACgAACAGCCGGAAACGGaCTGCTAATACCGCATACGCTCTACGGAGGAAAGTgggggaccctcgggcctcACGCTAACAGATGAACCTATATCAGATTAGCTAGATGGTGGGGTAAAGGCCTACCATGGCGACGATCTGTAGCTGGTTTGAGAGAATGATCAGCCACACTGGGACTGAGACACGGCCCAGACTCCTACGGGAGGCAGCAGTGGGGAATATTGGACAATGGGCGCAAGCCTGATCCAGCAATGCCGCGTGTGTGAA…
IPJVRIW02EDFW0	Proteobacteria	1	Gammaproteobacteria	1	Thiotrichales	1	Piscirickettsiaceae	1	Methylophaga	1	414	GAGTTTGATCTGGCTCAGATTGAACGCTGGCGGCATGCCTAACACATGCAAGTCGAACGatgatttccagcttgctggaatgattAGTGGCGGACGGGTGAGTAATATATAGGGATCTGCCTGTTAGTGGGGGACAACAGCCGGAAACGGCTGCTAATACCGCATACGCTCTACGGAGGAAAGTgggggaccctcgggcctcACGCTAACAGATGAACCTATATCAGATTAGCTAGATGGTGGGGTAAAGGCCTACCATGGCGACGATCTGTAGCTGGTTTGAGAGAATGATCAGCCACACTGGGACTGAGACACGGCCCAGACTCCTACGGGAGGCAGCAGTGGGGAATATTGGACAATGGGCGCAAGCCTGATCCAGCAATGCCGCGTGTGTGAAGA…
IPJVRIW02DT9MN	Proteobacteria	1	Gammaproteobacteria	1	Thiotrichales	1	Piscirickettsiaceae	1	Methylophaga	1	310	GAGTTTGATCGTGGCTCAGATTGAACGCTGGCGGCATGCCTAACACATGCAAGTCGAACGatgatttccagcttgctggaatgattAGTGGCGGACGGGTGAGTAATATATAGGGATCTGCCTGTTAGTGGGGGACAACAGCCGGAAACGGCTGCTAATACCGCATACGCTCTACGGAGGAAAGTgggggaccctcgggcctcACGCTAACAGATGAACCTATATCAGATTAGCTAGATGGTGGGGTAAAGGCCTACCATGGCGACGATCTGTAGCTGGTTTGAGAGAATGATCAGCCACACTGGGACTGAGACACGGCCCAGACTCCTACGGGAGGCAGCAGTGGGGAATATTGGACAATGGGCGCAAGCCTGATCCAGCAATGCCGCGTGTGTGAAG…
IPJVRIW02DPP12	Proteobacteria	1	Gammaproteobacteria	1	Thiotrichales	1	Piscirickettsiaceae	1	Methylophaga	1	223	GAGTTTGATCTGGCTCAGATTGAACGCTGGCGGCATGCCTAACACATGCAAGTCGAACGatgatttccagcttgctggaatgattAGTGGCGGACGGGTGAGTAATATATAGGGATCTGCCTGTTAGTGGGGGACAACAGCCGGAAACGGCTGCTAATACCGCATACGCTCTACGGAGGAAAGTgggggaccctcgggcctcACGCTAACAGATGAACCTATATCAGATTAGCTAGATGGTGGGGTAAAGGCCTACCATGGCGACGATCTGTAGCTGGTTTGAGAGAATGATCAGCCACACTGGGACTGAGACACGGCCCAGACTCCTACGGGAGGCAGCAGTGGGGAATATTGGACAATGGGCGCAAGCCTGATCCAGCAATGCCGCGTGTGTGAAGA…
IPJVRIW02EJMSS	Proteobacteria	1	Gammaproteobacteria	1	Thiotrichales	1	Piscirickettsiaceae	1	Methylophaga	1	114	GAGTTTGATCTGGCTCAGATTGAACGCTGGCGGCATGCCTAACACATGCAAGTCGAACGatgatttccagcttgctggaatgattAGTGGCGGACGGGTGAGTAATATATAGGGATCTGCCTGTTAGTGGGGGACAACAGCCGGAAACGGCTGCTAATACCGCATACGCTCTACGGAGGAAAGTgggggaccctcgggcctcACGCTAACAGATGAACCTATATCAGATTAGCTAGATGGTGGGGTAAAGGCCTACCATGGCGACGATCTGTAGCTGGTTTGAGAGAATGATCAGCCACACTGGGACTGAGACACGGCCCAGACTCCTACGGGAGGCAGCAGTGGGGAATATTGGACAATGGGCGCAAGCCTGATCCAGCAATGCCGCGTGTGTGAAGA…
IPJVRIW02EN2ZH	Proteobacteria	1	Gammaproteobacteria	1	Thiotrichales	1	Piscirickettsiaceae	1	Methylophaga	1	73	GAGTTTGATCGTGGCTCAGATTGAACGCTGGCGGCATGCCTAACACATGCAAGTCGAACGatgatttccagcttgctggaatgattAGTGGCGGACGGGTGAGTAATATATAGGGATCTACCTGTTAGTGGGGGACAACAGaCCGGAAACGGCTGCTAATACCGCATACGCTCTACGGAGAAAGTgggggaccctcgggcctcACGCTAACAGATGAACCTATATCAGATTAGCTAGATGgGTGGGGTAAAGGCCTACCATGGCGACGATCTGTAGCTGGTTTGAGAGAATGATCAGCCACACTGGGACTGAGACACGGCCCAGACTCCTACGGGAGGCAGCAGTGGGGAATATTGGACAATGGGCGCAAGCCTGATCCAGCAATGCCGCGTGTGTGAA…
IPJVRIW02DTDYA	Proteobacteria	1	Gammaproteobacteria	1	Thiotrichales	1	Piscirickettsiaceae	1	Methylophaga	1	69	GAGTTTGATCGTGGCTCAGATTGAACGCTGGCGGCATGCCTAACACATGCAAGTCGAACGatgatttccagcttgctggaatgattAGTGGCGGACGGGTGAGTAATATATAGGGATCTGCCTGTTAGTGGGGGACAACAGCCGGAAACGGCTGCTAATACCGCATACGCTCTACGGAGGAAATGggggaccctcgggcctcACGCTAACAGATGAACCTATATCAGATTAGCTAGATGGTGGGTAAAGGCCTACCATGGCGACGATCTGTAGCTGGTTTGAGAGAATGATCAGCCACACTGGGACTGAGACACGGCCCAGACTCCTACGGGAGGCAGCAGTGGGGAATATTGGACAATGGGCGCAAGCCTGATCCAGCAATGCCGCGTGT
IPJVRIW02DL1KQ	Proteobacteria	1	Gammaproteobacteria	1	Thiotrichales	1	Piscirickettsiaceae	1	Methylophaga	1	58	GAGTTTGATCTGGCTCAGATTGAACGCTGGCGGCATGCCTAACACATGCAAGTCGAACGatgatttccagcttgctggaatgattAGTGGCGGACGGGTGAGTAATATATAGGGATCTGCCTGTTAGTGGGGACGAACAGCCGGAAACGGaCTGCTAATACCGCATACGCTCTACGGAGGAAAGTaggggaccgtcgggcctcACGCTAACAGATGAACCTATATCAGATTAGCTAGATGGTGGGGTAAAGGCCTACCATGGCGACGATCTGTAGCTGGTTTGAGAGAATGATCAGCCACACTGGGACTGAGACACGGCCCAGACTCCTACGGGAGGCAGCAGTGGGGAATATTGGACAATGGGCGCAAGCCTGATCCAGCAATGCCGCGTGTGTGAAG…
IPJVRIW02C3ST8	Proteobacteria	1	Gammaproteobacteria	1	Thiotrichales	1	Piscirickettsiaceae	1	Methylophaga	1	54	GAGTTTGATCTGGCTCAGATTGAACGCTGGCGGCATGCCTAACACATGCAAGTCGAACGatgatttccagcttgctggaatgattAGTGGCGGACGGGTGAGTAATATATAGGGATCTGCCTGTTAGTGGGGGACAACAGCCGGAAACGGCTGCTAATACCGCATACGCTCTACGGAGGAAAGTgggggaccctcgggcctcACGCTAACAGATGAACCTATATCAGATTAGCTAGATGGTGGGGTAAAGGCCTACCATGGCGACGATCTGTAGCTGGTTTGAGAGAATGATCAGCCACACTGGGACTGAGACACGGCCCAGACTCCTACGGGAGGCAGCAGTGGGGAATAgTTGGACAATGGGCGCAAGCCTGATCCAGCAATGCCGCGTGTGTGAAG…
IPJVRIW02D6AJ4	Proteobacteria	1	Gammaproteobacteria	1	Thiotrichales	1	Piscirickettsiaceae	1	Methylophaga	1	49	GAGTTTGATCTGGCTCAGATTGAACGCTGGCGGCATGCCTAACACATGCAAGTCGAACGatgatttccagcttgctggaatgattAGTGGCGGACGGGTGAGTAATATATAGGGATCTGCCTGTTAGTGGGGGACAACAGCCGGAAACGGCTGCTAATACCGCATACGCTCTACGGAGGAAAGTgggggaccctcgggcctcACGCTAACAGATGAACCTATATCAGATTAGCTAGATGGTGGGGTAAAGGCCTACCATGGCGACGATCTGTAGCTGGTTTGAGAGAATGATCAGCCACACTGGGACTGAGACACGGCCCAGACTCCTACGGGAGGCAGCAGTGGGGAATATTGGACAATGGGCGCAAGCCTGACC
IPJVRIW02C9JZO	Proteobacteria	1	Gammaproteobacteria	1	Thiotrichales	1	Piscirickettsiaceae	1	Methylophaga	1	47	GAGTTTGATCTGGCTCAGATTGAACGCTGGCGGCATGCCTAACACATGCAAGTCGAACGatgatttccagcttgctggaatgattAGTGGCGGACGGGTGAGTAATATATAGGGATCTGCCTGTTAGTGGGGGACAACAGCCGGAAACGGCTGCTAATACCGCATACGCTCTACGGAGGAAAGTgggggaccctcgggcctcACGCTAACAGATGAACCTATATCAGATTAGCTAGATGGTGGGGTAAGGGCCTACCATGGCGACGATCTGTAGCTGGTTTGAGAGAATGATCAGCCACACTGGGACTGAGACACGGCCCAGACTCCTACGGGAGGCAGCAGTGGGGAATATTGGACAATGGGCGCAAGCCTGATCCAGCAATGCCGCGTGTGTGAAGA…
IPJVRIW02EXLHP	Proteobacteria	1	Gammaproteobacteria	1	Thiotrichales	1	Piscirickettsiaceae	1	Methylophaga	1	41	GAGTTTGATCATGGCTCAGATTGAACGCTGGCGGCATGCCTAACACATGCAAGTCGAACGatgatttccagcttgctggaatgattAGTGGCGGACGGGTGAGTAATATATAGGGATCTGCCTGTTAGTGGGGGACAACAGCCGGAAACGGCTGCTAATACCGCATACGCTCTACGGAGGAAAGTgggggaccctcgggcctcACGCTAACAGATGAACCTATATCAGATTAGCTAGATGGTGGGGTAAAGGCCTACCATGGCGACGATCTGTAGCTGGTTTGAGAGAATGATCAGCCACACTGGGACTGAGACACGGCCCAGACTCCTACGGGAGGCAGCAGTGGGGAATATTGGACAATGGGCGCAAGCCTGATCCAGCAATGCCGCGTGTGTGAAG…
IPJVRIW02C08GB	Proteobacteria	1	Gammaproteobacteria	1	Thiotrichales	1	Piscirickettsiaceae	1	Methylophaga	1	36	GAGTTTGATCTGGCTCAGATTGAACGCTGGCGGCATGCCTAACACATGCAAGTCGAACGatgatttccagcttgctggaatgattAGTGGCGGACGGGTGAGTAATATATAGGGATCTGCCTGTTAGTGGGGGACAACAGCCGGAAACGGCTGCTAATACCGCATACGCTCTACGGAGGAAAGTgggggaccctcgggcctcACGCTAACAGATGAACCTATATCAGATTAGCTAGATGGTGGGGTAAAGGCCTACCATGGCGACGATCTGTAGCTGGTTTGAGAGAATGATCAGCCACACTGGGACTGAGACACGGCCCAGACTCCTACGGGAGGCAGCAGTGGGGAATATTGGACAATGGGCGCAAGCCTGATCCAGCAATGCCGCGTGTGTGAAGA…
IPJVRIW02D57UZ	Proteobacteria	1	Gammaproteobacteria	1	Thiotrichales	1	Piscirickettsiaceae	1	Methylophaga	1	35	GAGTTTGATCTGGCTCAGATTGAACGCTGGCGGCATGCCTAACACATGCAAGTCGAACGatgatttccagcttgctggaatgattAGTGGCGGACGGGTGAGTAATATATAGGGATCTGCCTGTTAGTGGGGACGAACAGCCGGAACGGACTGCTAATACCGCATACGCTCTACGGAGGAAGTggggacccgtcggcctcACGCTAACAGATGAACCTATATCAGATTAGCTAGATGGTGGGGTAAAGGCCTACCATGGCGACGATCTGTAGCTGGTTTGAGAGAATGATCAGCCACACTGGGACTGAGACACGGCCCAGACTCCTACGGGAGGCAGCAGTGGGGAATATTGGACAATGGGCGCAAGCCTGATCCAGCAATGCCGCGTGTGTGAAGAAG…
IPJVRIW02EQFV6	Proteobacteria	1	Gammaproteobacteria	1	Thiotrichales	1	Piscirickettsiaceae	1	Methylophaga	1	18	GAGTTTGATCCTGGCTCAGATTGAACGCTGGCGGCATGCCTAACACATGCAAGTCGAACGatgatttccagcttgctggaatgattAGTGGCGGACGGGTGAGTAATATATAGGGATCTGCCTGTTAGTGGGGGACAACAGCCGGAAACGGCTGCTAATACCGCATACGCTCTACGGAGGAAAGTgggggaccctcgggcctcACGCTAACAGATGAACCTATATCAGATTAGCTAGATGGTGGGGTAAAGGCCTACCATGGCGACGATCTGTAGCTGGTTTGAGAGAATGATCAGCCACACTGGGACTGAGACACGGCCCAGACTCCTACGGGAGGCAGCAGTGGGGAATATTGGACAATGGGCGCAAGCCTGATCCAGCAATGCCGCGTGTGTGAAG…
IPJVRIW02D2IJU	Proteobacteria	1	Gammaproteobacteria	1	Thiotrichales	1	Piscirickettsiaceae	1	Methylophaga	1	18	GAGTTTGATCATGGCTCAGATTGAACGCTGGCGGCATGCCTAACACATGCAAGTCGAACGatgatttccagcttgctggagtgattAGTGGCGGACGGGTGAGTAATATATAGGGATCTGCCTGTTAGTGGGGGACAACAGCCGGAAACGGCTGCTAATACCGCATACGCTCTACGGAGGAAAGTgggggaccctcgggcctcACGCTAACAGATGAACCTATATCAGATTAGCTAGATGGTGGGGTAAAGGCCTACCATGGCGACGATCTGTAGCTGGTTTGAGAGAATGATCAGCCACACTGGGACTGAGACACGGCCCAGACTCCTACGGGAGGCAGCAGTGGGGAATATTGGACAATGGGCGCAAGCCTGATCCAGCAATGCCGCGTGTGTGAAG…
IPJVRIW02C3C2R	Proteobacteria	1	Gammaproteobacteria	1	Thiotrichales	1	Piscirickettsiaceae	1	Methylophaga	1	16	GAGTTTGATCCTGGCTCAGATTGAACGCTGGCGGCATGCCTAACACATGCAAGTCGAACGatgatttccagcttgctggaatgattAGTGGCGGACGGGTGAGTAATATATAGGGATCTGCCTGTTAGTGGGGGACAACAGCCGGAAACGGCTGCTAATACCGCATACGCTCTACGGAGGAAAGTgggggaccctcgggcctcACGCTAACAGATGAACCTATATCAGATTAGCTAGATGGTGGGGTAAAGGTCTACCATGGCGACGATCTGTAGCTGGTTTGAGAGAATGATCAGCCACACTGGGACTGAGACACGGCCCAGACTCCTACGGGAGGCAGCAGTGGGGAATATTGGACAATGGGCGCAAGCCTGATCCAGCAATGCCGCGTGTGTGAAG…
IPJVRIW02EHF1X	Proteobacteria	1	Gammaproteobacteria	1	Thiotrichales	1	Piscirickettsiaceae	1	Methylophaga	1	12	GAGTTTGATCTGGCTCAGATTGAACGCTGGCGGCATGCCTAACACATGCAAGTCGAACGatgatttccagcttgctggaatgattAGTGGCGGACGGGTGAGTAATATATAGGGATCTGCCTGTTAGTGGGGGACgAACAGCCGGAACGGACTGCTAATACCGCATACGCTCTACGGAGGAAAGTaggggacccgtcggccgtcACGCTAACAGATGAACCTATATCAGATTAGCTAGATGGTGGGGTAAAGGCCTACCATGGCGACGATCTGTAGCTGGTTTGAGAGAATGATCAGCCACACTGGGACTGAGACACGGCCCAGACTCCTACGGGAGGCAGCAGTGGGGAATATTGGACAATGGGCGCAAGCCTGATCCAGCAATGCCGCGTGTGTGAA…
IPJVRIW02DAU1W	Proteobacteria	1	Gammaproteobacteria	1	Thiotrichales	1	Piscirickettsiaceae	1	Methylophaga	1	12	GAGTTTGATCTGGCTCAGATTGAACGCTGGCGGCATGCCTAACACATGCAAGTCGAACGatgatttccagcttgctggaatgattAGTGGCGGACGGGTGAGTAATATATAGGGATCTGCCTGTTAGTGGGGGACAACAGCCGGAAACGGCTGCTAATACCGCATACGCTCTACGGAGGAAAGTgggggaccctcgggcctcACGCTAACAGATGAACCTATATCAGATTAGCTAGATGGTGGGGTAAAGGCCTACCATGGCGACGATCTGTAGCTGGTTTGAGAGAATGATCAGCCACACTGGGACTGAGACACGGCCCAGACTCCTACGGGAGGCAGCAGTGGGGAATATTGGACAATGGGCGCAAGCCTGATCCAGCC
IPJVRIW02ET7NR	Proteobacteria	1	Gammaproteobacteria	0.99	Thiotrichales	0.97	Piscirickettsiaceae	0.97	Methylophaga	0.97	12	GAGTTTGATCTGGCTCAGATTGAACGCTGGCGGCATGCCTAACACATGCAAGTCGAACGatgatttccagcttgctggaatgattAGTGGCGGACGGGTGAGTAATATATAGGGATCTGCCTGTTAGTGGGGacgAACAGCGGAACGGACGTGCTAATAaCCgCCATACGCTCTACGGAGgGAAAGGtagggggacccgtcggggcctcACGCTAACAGATGAACCTATATCAGATTAGCTAGATGGTGGGGTAAAGGgcCGTACCAcTGGCGACgGATCTGTAGCTGGTTTGAGAGAATGATCAGCCACACTGGGACTGgAGACACGGCCCAGACTCCTACGGGAGGCgAGCAGTGGGGAATATTGGACAATGGGCGCAAGCCTGATCCAGCAATGCC…
IPJVRIW02DVPRW	Proteobacteria	1	Gammaproteobacteria	1	Thiotrichales	1	Piscirickettsiaceae	1	Methylophaga	1	11	GAGTTTGATCTGGCTCAGATTGAACGCTGGCGGCATGCCTAACACATGCAAGTCGAACGatgatttccagcttgctggaatgattAGTGGCGGACGGGTGAGTAATATATAGGGATCTGCCTGTTAGTGGGGGACAACAGCCGGAAACGGCTGCTAATACCGCATACGCTCTACGGAGGAAAGTgggggaccctcgggcctcACGCTAACAGATGAACCTATATCAGATTAGCTagAGTGGGT
IPJVRIW02DRWAG	Proteobacteria	1	Gammaproteobacteria	1	Thiotrichales	0.99	Piscirickettsiaceae	0.98	Methylophaga	0.98	11	GAGTTTGATCTGGCTCAGATTGAACGCTGGCGGCATGCCTAACACATGCAAGTCGAACGatgatttccagcttgctggaatgattAGTGGCGGACGGGTGAGTAATATATAGGGATCTGCCTGTTAGTGGGGACGAACAGCGGAAcggACGTGCTAATACCGCATACGCTCTACGGAGGAAAGTaggggaccgtcgggccgtcACGCTAACAGATGAACCTATATCAGATTAGCTAGATGGTGGGGTAAAGGacCGTACCATGGCGACGATCTGTAGCTGGTTTGtAGAGAATGATCAGCCACACTGGGACgTGAGACACGGCCCAcGACTCCTACGGGAGgGCAGCAGTGGGGAAgTATTGGACAATGGGCGCAAGCCTGATCCAGCAATGCCGCGTG…
IPJVRIW02ESEQC	Proteobacteria	1	Gammaproteobacteria	1	Thiotrichales	1	Piscirickettsiaceae	1	Methylophaga	1	10	GAGTTTGATCATGGCTCAGAACGAACGCTGGCGGCATGCCTAACACATGCAAGTCGAACGatgatttccagcttgctggaatgattAGTGGCGGACGGGTGAGTAATATATAGGGATCTGCCTGTTAGTGGGGGACAACAGCCGGAAACGGCTGCTAATACCGCATACGCTCTACGGAGGAAAGTgggggaccctcgggcctcACGCTAACAGATGAACCTATATCAGATTAGCTAGATGGTGGGGTAAAGGCCTACCATGGCGACGATCTGTAGCTGGTTTGAGAGAATGATCAGCCACACTGGGACTGAGACACGGCCCAGACTCCTACGGGAGGCAGCAGTGGGGAATATTGGACAATGGGCGCAAGCCTGATCCAGCAATGCCGCGTGTGTGAAG…
IPJVRIW02EUDH0	Proteobacteria	1	Gammaproteobacteria	1	Thiotrichales	1	Piscirickettsiaceae	1	Methylophaga	1	9	GAGTTTGATCTGGCTCAGATTGAACGCTGGCGGCATGCCTAACACATGCAAGTCGAACGatgatttccagcttgctggaatgattAGTGGCGGACGGGTGAGTAATATATAGGGATCTGCCTGTTAGTGGGGGACAACAGCCGGAAACGGCTGCTAATACCGCATACGCTCTACGGAGGAAAGTgggggaccctcgggcctcACGCTAACAGATGAACCTATATCAGATTAGCTAGATGGTGGGGTAAAGGCCTACCATGGCGACGATCTGTAGCTGGTTTGAGAGAATGATCAGCCACACTGGGACTGAGACACGGCCCAGACTCCTACGGGAGGCAGCAGTGGGGAATATTGGACAATGGGCGCAAGCCTGATCCAGCAATGCCGCGTGTGTGAAGA…
IPJVRIW02EK9JX	Proteobacteria	1	Gammaproteobacteria	1	Thiotrichales	1	Piscirickettsiaceae	1	Methylophaga	1	7	GAGTTTGATCTGGCTCAGATTGAACGCTGGCGGCATGCCTAACACATGCAAGTCGAACGatgatttccagcttgctggaatgattAGTGGCGGACGGGTGAGTAATATATAGGGATCTGCCTGTTAGTGGGGACGAACAGCCGGAACGGACTGCTAATACCGCATACGCTCTACGGAGGAAAGTagggggacccgtcgggcctcACGCTAACAGATGAACCTATATCAGATTAGCTAGATGGTGGGGTAAAGgGCCTACCATGGCGACGATCTGTAGCTGGTTTGAGAGAATGATCAGCCACACTGGGACTGAGACACGGCCCAGACTCCTACGGGAGGCAGCAGTGGGGAAgTATTGGACAATGGGCGCAAGCCTGATCCAGCAATGCCGCGTGTGTG…
IPJVRIW02DDYYM	Proteobacteria	1	Gammaproteobacteria	1	Thiotrichales	1	Piscirickettsiaceae	1	Methylophaga	1	7	GAGTTTGATCTTGGCTCAGATTGAACGCTGGCGGCATGCCTAACACATGCAAGTCGAACGatgatttccagcttgctggaatgattAGTGGCGGACGGGTGTGTAATATATAGGGATCTGCCTGTTAGTGGGGGACAACAGCCGGAAACGGCTGCTAATACCGCATACGCTCTACGGAGGAAAGTgggggaccctcgggcctcACGCTAACAGATGAACCTATATCAGATTAGCTAGATGGTGGGGTAAAGGCCTACCATGGCGACGATCTGTAGCTGGTTTGAGAGAATGATCAGCCACACTGGGACTGAGACACGGCCCAGACTCC
IPJVRIW02DBIBT	Proteobacteria	1	Gammaproteobacteria	1	Thiotrichales	1	Piscirickettsiaceae	1	Methylophaga	1	7	GAGTTTGATCCTGGCTCAGATTGAACGCTGGCGGCATGCCTAACACATGCAAGTCGAACGatgatttccagcttgctggaatgattAGTGGCGGACGGGTGAGTAATATATAGGGATCTGCCTGTTAGTGGGGGACgAACAGCCGGAAACGGaCTGCTAATACCGCATACGCTCTACGGAGgGAAAGTgggggaccctcgggcctcACGCTAACAGATGAACCTATATCAGATTAGCTAGATGGTGGGTAAAGGCGtAACCATGGCGACGATCTGTAGCTGGTTTGAGtAGAATGATCAGCCACACTGGGACTGgAGACACGGCCCAGACTC
IPJVRIW02ESWOM	Proteobacteria	1	Gammaproteobacteria	1	Thiotrichales	1	Piscirickettsiaceae	1	Methylophaga	1	6	GAGTTTGATCGTGGCTCAGATTGAACGCTGGCGGCATGCCTAACACATGCAAGTCGAACGatgatttccagcttgctggaatgattAGTGGCGGACGGGTGAGTAATATATAGGGATCTGCCTGTTAGTGGGGGACAACAGCCGGAAACGGCTGCTAATACCGCATACGCTCTACGGAGGAAAGTgggggaccctcgggcctcACGCTAACAGATGAACCTATATCAGATTAGCTAGATGGTGGGGTAAAGGCCTACCATGGCGACGACT
IPJVRIW02D3F15	Proteobacteria	1	Gammaproteobacteria	1	Thiotrichales	1	Piscirickettsiaceae	1	Methylophaga	1	5	GAGTTTGATCGTGGCTCAGATTGaAACGCTGGCGGCATGCCTAACACATGCAAGTCGAACGatgatttccagcttgctggaatgattAGTGGCGGACGGGTGAGTAATATATAAGGATCTGCCTGTTAGTGGGGGACAACAGCCGGgaAAACGGCTGCTAATACCGCATACGCTCTACGGAGGAAAGTgggggaccctcgggcctcACGCTAACAGATGAACCTATATCAGATTAGCTAGATGGTGGGGTAAAGGCCTACCATGGCGACgGATCTGTAGCTGGTTTtGAGAGAATGATCAGCCACACTGGGACTGAGACACGgGCCCAGACTCCTACGGGAGgGCAGCAGTGGgGGAATATTGGGacAAAT
IPJVRIW02CZSKM	Proteobacteria	1	Gammaproteobacteria	1	Thiotrichales	1	Piscirickettsiaceae	1	Methylophaga	1	4	GAGTTTGATCTGGCTCAGATTGAACGCTGGCGGCATGCCTAACACATGCAAGTCGAACGatgatttccagcttgctggaatgattAGTGGCGGACGGGTGAGTAATATATAGGGATCTGCCTGTTAGTGGGGGACAACAGCCGGAAACGGCTGCTAATACCGCATACGCTCTACGGAGGAAAGTgggggaccctcgggcctcACGCTAACAGATGAACCTATATCAGATTAGCTAGATGGTGGGGTAAAGGCCTACCATGGCGACGATCTGTAGCTGGTTTGAGAGAATGATCAGCCACACTGGGACTGAGACACGGCCCAGACTCCTACGGGAGGCG
IPJVRIW02DC99F	Proteobacteria	1	Gammaproteobacteria	1	Thiotrichales	1	Piscirickettsiaceae	1	Methylophaga	1	4	GAGTTTGATCGTGGCTCAGATTGAACGCTGGCGGCATGCCTAACACATGCAAGTCGAACGatgatttccagcttgctggaatgattAGTGGCGGACGGGTGAGTAATATATAGGGATCTGCCTGTTAGTGGGGGACAACAGCCGGAAACGGCTGCTAATACCGCATACGCTCTACGGAGGAAAGTgggggaccctcgggcctcACGCTAACAGATGAACCTATATCAGATTAGCTAGATGGTGGGGTAAAGGCCTACCATGGCGACGATCTGTAGCTGGTTTGAGAGAATGATCAGCCACACTGGGACTGAGACACGGCCCAGAcCTCCgTACGGGAGGCAGCAgGTGGGGAATAGTTGG
IPJVRIW02EIPN4	Proteobacteria	1	Gammaproteobacteria	1	Thiotrichales	1	Piscirickettsiaceae	1	Methylophaga	1	4	GAGTTTGATCCTGGCTCAGATTGAGCGCTGGCGGCATGCCTGACACATGCGAGTCGAACGatgatttccagcttgctggaatgattAGTGGCGGACGGGTGAGTAATATATAGGGATCTGCCTGTTAGTGGGGGACAACAGCCGGAAACGGCTGCTAATACCGCATACGCTCTACGGAGGAAAGTgggggaccctcgggcctcACGCTAACAGATGAACCTATATCAGATTAGCTAGATGGTGGGGTAAAGGCCTACCATGGCGACGATCTGTAGCTGGTTTGAGAGAATGATCAGCCACACTGGGACTGAGACACGGCCCAGACTCCTACGGGAGGCAGCAGTGGGGAATATTGGACAATGGGCGCAAGCCTGATCCAGCAGTGCCGCGTGTGTGAAG…
IPJVRIW02DO0W3	Proteobacteria	1	Gammaproteobacteria	1	Thiotrichales	1	Piscirickettsiaceae	1	Methylophaga	1	3	GAGTTTGATCATGGCTCAGATTGAACGCTGGCGGCATGCCTAACACATGCAAGTCGAACGatgatttccagcttgctggaatgattAGTGGCGGACGGGTGAGTAATATATAGGGATCTGCCTGTTAGTGGGGGACgAACGAgaCCGGAAACGGCgTGCTAATAaCCgCCATACGCTCTACGGAGGAAAGTagggggaccctacgggccgtcACGCTAACAGATGAACCTATATCAGATTAGCTAGATGGTGGGGTAAAGGCCgtAACCATGGCGACGATCTGTAGCTGGTTTGAGAGAATGATCAGCCACAcCTGGGACTGgAGACACGGCCCA
IPJVRIW02EJE54	Proteobacteria	1	Gammaproteobacteria	1	Thiotrichales	1	Piscirickettsiaceae	1	Methylophaga	1	3	GAGTTGATCGTGGCTCAGATTGAACGCTGGCGGCATGCCTAATACATGCAAGTCGAACGatgatttccagcttgctggaatgattAGTGGCGGACGGGTGAGTAATATATAGGGATCTGCCTGTTAGCGGGGGACAACAGCCGGAAACGGCTGCTAATACCGCATACGCTCTACGGAGGAAAGTgggggaccctcgggcctcACGCTAACAGATGAACCTATATCAGATTAGCTAGATGGTGGGGTAAAGGCCTACCATGGCGACGATCTGTAGCTGGTTTGAGAGAATGATCAGCCACACgTGGGACTGAGACGacCGGCCCAGACTCCgTACGGGAGGCAGC
IPJVRIW02DFFW9	Proteobacteria	1	Gammaproteobacteria	1	Thiotrichales	1	Piscirickettsiaceae	1	Methylophaga	1	3	GAGTTTGATCATGGCTCAGATTGAACGCTGGCGGCATGCCTAACACATGCAAGTCGAACGatgatttccagcttgctggaatgattAGTGGCGGACGGGTGAGTAATATATAGGGATCTGCCTGTTAGTGGGGGACAACAGCCGGAAACGGCTGCTAATACCGCAGTACgCTCTACGGAGGAAAGTgggggaccctcgggcctcACGCTAACAGATGAACCTATATCAGATTAGCTAGATGGTGGGGTAAAGGCCTACCATGGCGACGATCTGTAGCTGGTTTGAGAGAATGATCAGCCACACTGGGACTGAGACACGgGCCCAGACTCCTACGGGAGGCAGCAGTGGGGAATATTGGACAATGGGCGCAAGCCTGATCCAGCAATGCCGCGTGTGTGA…
IPJVRIW02DEGFD	Proteobacteria	1	Gammaproteobacteria	1	Thiotrichales	1	Piscirickettsiaceae	1	Methylophaga	1	3	GAGTTTGATCGTGGCTCAGATTGAACGCTGGCGGCATGCCTAACACATGCAAGTCGAACGatgatttccagcttgctggaatgattAGTGGCGGACGGGTGAgGTAATATATAGGGATCgTGCCTGTTAcGTGGgGGGACAACGAGCCgGAAAacGGCTAGCTAATACCGCATACGCTCTACGGAGgAAAAGTgggggaccctggggcctcACGCTAACAGATGAACCTATATCAGATTAGCTAGATGGTGGGGTAAAGGCCTACCATGGCGACGATCTGTAGCTGGTTTGAGAGAATGATCAGCCACACTGGGACTGAGACACGGCCCAGACTCCTACGGGAGGCAGCAGTGGGGAATATTGGACAATGGGCGCAAGCCTGATCCAGCAATGCCGCGT…
IPJVRIW02DZ8R3	Proteobacteria	1	Gammaproteobacteria	1	Thiotrichales	1	Piscirickettsiaceae	1	Methylophaga	1	2	GAGTTTGATCCTGGCTCAGATTGAACGCTGGCGGCATGCCTAACACATGCAAGTCGAACGatgatttccagcttgctggaatgattAGTGGCGGACGGGTGAGTAATATATAGGGATCTGCCTGTTAGTGGGGACGAACAGCGGAACGGACgTGCAATAACCGCATACGCTCTACGGAGGAAAGTaggggccgtcgggcctcACGCTAACAGATGAACCTATATCAGATTAGCTAGATGGTGGGGTAAAGGCCgTACCAcTGGCGACGATCTGTAGCTGGTTTGAGAGAATGATCAGCCACACTGGGACTGAGACACGGCCCAGACTCCTACGGGAGGCAGCAGTGGGGAATAgTTGGACAATGGGCGCAAGCCTGATCCAGCAATGCCGCGTGTGTGA…
IPJVRIW02DUQBI	Proteobacteria	1	Gammaproteobacteria	1	Thiotrichales	1	Piscirickettsiaceae	1	Methylophaga	1	2	GAGTTTGATCGTGGCTCAGATTGAACGCTGGCGGCATGCCTAACACATGCAAGTCGAACGatgatttccagcttgctggaatgattAGTGGCGGACGGGTGAGTAATATATAGGGATCTGCCTGTTAGTGGGGACGAACAGCGGAACGGACGTGCAATAaCGCCATACGCTCTACGGAGGAAAGTaggggaccgtcgggcctcACGCTAACAGATGAACCTATATCAGATTAGCTAGATGGTGGGGTAAAGGCCgTACCAcTGGCGACGATCTGTAGCTGGTTTGAGAGAATGATCAGCCACACTGGGACTGAGACACGGCCCAGACTCCTACGGGAGGCgAGCAGTGGGGAATAgTTGGACAATGGGCGCAAGCCTGATCCAGCAATGCCGCGTGTG
IPJVRIW02EKQGZ	Proteobacteria	1	Gammaproteobacteria	1	Thiotrichales	1	Piscirickettsiaceae	1	Methylophaga	1	2	GAGTTTGATCCTGGCTCAGATTGAACGCTGGCGGCATGCCTAACACATGCAAGTCGAACGatgatttccagcttgctggaatgattAGTGGCGGACGGGTGAGTAATATATAGGGATCTGCCTGTTAGTGGGGGACAACAGCCGGAAACGGCTGCTAATACCGCATACGCTCTACGGAGGAAAGTgggggaccctcgggcctcACGCTAACAGATGAACCTATATCAGATTAGCTAGATGGTGGGGTAAAGGCCTACCATGGCGACGATCTGTAGCTGGTTTGAGAGAATGATCAGCCACACTGGGACTGAGACACGGCCCAGACTCCTACGGGAGGCAGCAGTAAAAAATATTGGACAATGGGCGCAAGCCTGATCCAGCAATGCCGCGTGTGTGAAG…
IPJVRIW02DCDS8	Proteobacteria	1	Gammaproteobacteria	0.99	Thiotrichales	0.98	Piscirickettsiaceae	0.98	Methylophaga	0.98	2	GAGTTTGATCTGGCTCAGATTGAACGCTGGCGGCATGCCTAACACATGCAAGTCGAACGatgatttccagcttgctggaatgattAGTGGCGGACGGGTGAGTAATATATAGGGATCTGCCTGTTAGTGGGGGACAACAGCCGGAAACGGCTGCTAATACCGCATACGCTCTACGGAGGAAAGTgggggaccctcgggcctcACGCTAACAGATGACGCTATATCAGtATTAGCTagAGTGGGTAGGgGTaAACGGCCTACCAGtGGCGACGATCTGTAGCgtTGGTTTGAGAaGAATGATCAcGCCACACgTGGGACTGAGACGACCGG
IPJVRIW02ED6P9	Proteobacteria	1	Gammaproteobacteria	1	Thiotrichales	1	Piscirickettsiaceae	1	Methylophaga	1	2	GAGTTTGATCATGGCTCAGATTGAACGCTGGCGGCATGCCTAACACATGCAAGTCGAACGatgatttccagcttgctggaatgattAGTGGCGGACGGGTGAGTAATATATAGGGATCTGCCTGTTAGTGGGGGACAACAGCCGGAAACGGCTGCTAATACCGCATACGCTCTACGGAGGAAAGTgggggacccgtcgggcctcACGCTAACAGATGAACCTATATCAGATTAGCTAGATGGTGGGGTAAAGGCCTACCATGGCGACGATCTGTAGCTGGTTTGAGAaatagatACACGACCGACCAaCctagggtACGGGTACGTAGGAACGAACCGGACCCCGGACCCGAACGTACCCTTACCC
IPJVRIW02D31N9	Proteobacteria	1	Gammaproteobacteria	1	Thiotrichales	1	Piscirickettsiaceae	1	Methylophaga	1	2	GAGTTTGATCGTGGCTCAGATTGAACGCTGGCGGCACGCCTAACACATTCGAGTCGAACGatgatttccagcttgctggaatgattAGTGGCGGACGGGTGAGTAATATATAGGGATCTGCCTGTTAGTGGGGGACAACAGCCGGAAACGGCTGCTAATACCGCATACGCTCTACGGAGGAAAGTgggggaccctcgggcctcACGCTAACAGATGAACCTATATCAGATTAGCTAGATGGTGGGGTAAAGGCCTACCATGGCGACGATCTGTAGCTGGTTTGAGAGAATGATCAGCCACACTGGGACTGAGACACGGCCCAGACTCCTACGGGAGGCAGCAGTGGGGAATATTGGACAATGGGCGCAAGCCTGATCCGGCAATGCCGCGTGTGTGAAG…
IPJVRIW02EMITI	Proteobacteria	1	Gammaproteobacteria	1	Thiotrichales	1	Piscirickettsiaceae	1	Methylophaga	1	2	GAGTTTGATCCTGGCTCAGATTGAACGCTGGCGGCATGCCTAACACATGCAAGTCGAACGatgatttccagcttgctggaatgattAGTGGCGGACGGGTGAGTAATATATAGGGATCTGCCTGTTAGTGGGGGACAACAGCCGGAAACGGCTGCTAATACCGCATACGCTCTACGGAGGAAAGTgggggaccctcgggcctcACGCTAACAGATGAACCTATATCAGATTAGCTAGATGGTGGGGTAAAGGCCTACCATGGCGACGATCCATAGCTGGTTTGAGAGGATGATCAGCCACACTGGGACTGAGACACGGCCCAGACTCCTACGGGAGGCAGCAGTGGGGAATCTTAGACAATGGGGGAACCCTGAatCCTAGCcACTGCCGaCGTGAcGT…
IPJVRIW02EC2TK	Proteobacteria	1	Gammaproteobacteria	1	Thiotrichales	1	Piscirickettsiaceae	1	Methylophaga	1	2	GAGTTTGATCGTGGCTCAGATTGAACGCTGGCGGCATGCCTAACACATGCAAGTCGAACGatgtatttccagcttgctggaatgattAGTGGCGGACGGGTGAGTAATATAgTAGGGATCTGCCTGTTAGgTGGGGGACAACAGgaCCGGAAACGGCTGaCTAATACCGCATACGCTCTACGGAGGAAAGGtcggggaccctcgggcctcACGCTAACAGATGAACCTATATCAGATTAGCTAGATGGTAGGGGTAAGGCCTACCATGGCGACGATCTGTAGCTGGTTTGAGAGAATGATCAGCCACGCTGGGACTGAGACACGGCCCAGACTCC
IPJVRIW02DH5C9	Proteobacteria	1	Gammaproteobacteria	1	Thiotrichales	1	Piscirickettsiaceae	1	Methylophaga	1	2	GAGTTTGATCTGGCTCAGATTGAACGCTGGCGGCATGCCTAACACATGCAAGTCGAACGatgatttccagcttgctggaatgattAGTGGCGGACGGGTGAGTAATATATAGGGATCTGCCTGTTAGTGGGGGACAACAGCCGGAAACGGCTGCTAATACCGCATACGCTCTACGGAGGAAAGTgggggaccctcgggcctcACGCTAACAGATGAACCTATATCAGATTAGCTAGATGGTGGGGTAAAGGCCTACCATGGCGACGATCTGTAGCTGGTA
IPJVRIW02EZ0VW	Proteobacteria	1	Gammaproteobacteria	1	Thiotrichales	1	Piscirickettsiaceae	1	Methylophaga	1	2	GAGTTTGATCGTGGCTCAGATTGAACGCTGGCGGCATGCCTAACACATGCAAGTCGAACGatgatttccagcttgctggaatgattAGTGGCGGACGGGTGAGTAATATATAGGGATCTGCCTGTTAGTGGGGGACAACAGCCGGAAACGGCTGCTAATACCGCATACGCTCTACGGAGGAAAGTggggggaccctcgggcctcACGCTAACAGATGAACCTATATCAGATTAGCTAGATGGTGGGGTAAAGGCTACCATGCACGATCTGTGGCGTGGTTaGAGAgaagtagatacACgaccaaCACgtACGGGAACCGGAACgAcCGAACCGGACCCG
IPJVRIW02EP20N	Proteobacteria	1	Gammaproteobacteria	1	Thiotrichales	1	Piscirickettsiaceae	1	Methylophaga	1	2	GAGTTtTGATCAGTGCTCAGTATtaGAACGCGtgGGCGGCAgtcgTACCTAACACACGCaAAGTCGAaACGatgatttccagcttgctggaatgattAGTGGCGGACGGGTGAGTAATATATAGGGATCTGCCTGTTAGTGGGGGACAACAGCCGGAAACGGCTGCTAATACCGCATACGCTCTACGGAGGAAAGTgggggaccctcgggcctcACGCTAACAGATGAACCTATATCAGATTAGCTAGATGGTGGGGTAAAGGCCTACCATGGCGACGATCTGTAGCTGGTTTGAGAGAATGATCAGCCACACTGGGACTGAGACACGGCCCAGACTCCTACGGGAGGCAGCAGTGGGGAATATTGGACAATGGGCGCAAGCCTGATCCAGCAATGCCA…
IPJVRIW02EXKL7	Proteobacteria	1	Gammaproteobacteria	1	Thiotrichales	1	Piscirickettsiaceae	1	Methylophaga	1	1	GAGTTTGATCCTGGCTCAGATTGAACGCTGGCGGCATGCCTAACACATGCAAGTCGAACGatgatttccagcttgctggaatgattAGTGGCGGACGGGTGAGTAATATATAGGGATCTGCCTGTTAGTGGGGGACAACAGCCGGAAACGGCTGCTAATACCGCATACGCTCTACGGAGGGAAGTgggggaccctcgggcctcACGCTAACAGATGAACCTATATCAGATTAGCTAGATGGTGGGGTAAAGGCCTACCATGGCGACGATCTGTAGCTGGTTTGAGAGAATGATCAGCCACACTGGGACTGAGACACGGCCCAGCTCGACGTGTCGCTCNNNGGGTA
IPJVRIW02DFDH9	Proteobacteria	0.99	Gammaproteobacteria	0.99	Thiotrichales	0.97	Piscirickettsiaceae	0.96	Methylophaga	0.96	1	GAGTTTGATCTGGCTCAGATTGAACGCTGGCGGCATGCCTAACACATGCAAGTCGAACGatgatttccagcttgctggaatgattAGTGGCGGACGGGTGAGTAATATATAGGGATCTGCCTGTTAGTGGGGACGAACAGCGGAAcggACGTGCTAATACCGCATACGCTCTACGGAGgGAAAGTagggggacccgtcgggcctcACGCTAACAGATGAACCTATAaTCAGATTAGCTAGATGGTGGGGTAAAGGGCCGT
IPJVRIW02ERDYW	Proteobacteria	1	Gammaproteobacteria	1	Thiotrichales	0.98	Piscirickettsiaceae	0.98	Methylophaga	0.98	1	GAGTTTGATCATGGCTCAGATTGAACGCTGGCGGCATGCCTAACACATGCAAGTCGAACGatgatttcctagcttgctggaatgattAGTGGCGgGACGGGTGAGTAATATATAGGGAGTCTGCCTGTTAaGTGGGGGACgAACAGCGGAACGGACTGCTAATACCGCgATACGCTCTACGGAGGAGAGTgggggacccgtcgggcctcACGCTAACAGATGAACCTATATCAGATTAGCTGGATGGTGGGGTAAAGGCCTACCATGGCGACGATCTGTAGCTGGTTCGAGAGAATGATCAGCCACACTGGGACTGAGACACGGCCCAGACTCCTACGGGAGgGCAGCAGTtGGGGAATATTGGACAATGGGCGCAAGCCTGATCCAGCAATGCCGCGT…
IPJVRIW02EFQYS	Proteobacteria	1	Gammaproteobacteria	1	Thiotrichales	1	Piscirickettsiaceae	1	Methylophaga	1	1	GAGTTTGATCGTGGCTCAGATTGAACGCTGGCGGCATGCCTAACACATGCAAGTCGAACGatgatttccagcttgctggaatgattAGTGGCGGACGGGTGAGTAATATATAGGGATCTGCCTGTTAGTGGGGGACAACAGCCGGAAACGGCTGCTAATACCGCATACGCTCTACGGAGGAAAGGtgggggaccctcgggcctcACGCTAACAGATGAACCTATATCAGATTAGCTaggtAGTGGTAGGGGTAAAGGCCGTACCACTACGGACGGACCGGAATCTGTAAGGCT
IPJVRIW02EIXVB	Proteobacteria	1	Gammaproteobacteria	1	Thiotrichales	1	Piscirickettsiaceae	1	Methylophaga	1	1	GAGTTTGATCATGGCTCAGGTTGAACGCTGGCGGCATGCCTAACACATGCAAGTCGAACGatgatttccagcttgctggaatgattAGTGGCGGACGGGTGAGTAATATATAGGGATCTGCCTGTTAGTGGGGGACAACAGCCGGAAACGGCTGCTAATACCGCATACACTCTACGGAGGAAAGTgggggaccctcgggcctcACGCTAACAGATGAACCTATATCAGATTAGCTAGATGGTGGGGTAAAGGCCTACCATGGCGACGATCTGTAGCTGGTTTGAGAGAATGATCAACCACACTGGGACTGAGACACGGCCCAGACTCCTACGGGAGGCAGCAGTGGGGAATATTGGACAATGGGCGAAAGCCTGATCCAGCAATGCCGCGTGTGTGAAG…
IPJVRIW02EQ0MI	Proteobacteria	1	Gammaproteobacteria	1	Thiotrichales	1	Piscirickettsiaceae	1	Methylophaga	1	1	GAGTTTGATCATGGCTCAGATTGAACGCTGGCGGCGTGCCTAACACATGCAAGTCGAACGatgatttccagcttgctggaatgattAGTGGCGACGGGTGAGTAATATATAGGGATCTGCCTGTTATGGGGGACAACAGCCGGAAACGGCTGCTAATACCGCATACGCTCTACGGNGAAATGGgggaccctgggcctcACGCTAACAGATGAACCTATATCAGATTAGCTAGATGTGGGTAAAGCTACCATGGCGACGATCTGTAGCTGGTTTGAGNGAATGATCAGCCACACTGGGACTGAGACACGGCCCAGACTCCTACGGGAGGCAGCAGTGGGGAATATTGGACAATGGGC
IPJVRIW02DO55U	Proteobacteria	1	Gammaproteobacteria	1	Thiotrichales	1	Piscirickettsiaceae	1	Methylophaga	1	1	GAGTTTGATCTGGCTCAGATTGAACGCTGGCGGCATGCCTAACACATGCAAGTCGAACGatgatttccagcttgctggaatgattAGTGGCGGACGGGTGAGTAATATATAGGGATCTGCCTGTTAGTGGGgGGACAACAGCCGGAAACGGCTGCTAATACGCACTACGCTCTACGAGGAAAGTaggggaccggtccggccgtcACGCTAACaAGATGAACCTAacTATCAGATTAGTCAGATGGTGGGGTAAGGGaCGTACCACTGCGACGATCTGTAGCTGGTTTGAGAGAATGATCAGCCACACTGGGACTGAGACACGGCCCAGACTCCTACGGGAGGCAGCAGTGGGGAATATTGGACAATGGGCGCAAGCCTGATCCAGCAATGCCGCGTGTG…
IPJVRIW02EAHV7	Proteobacteria	1	Gammaproteobacteria	1	Thiotrichales	1	Piscirickettsiaceae	1	Methylophaga	1	1	GAGTTTGATCCTGGCTCAGATTGAACGCTGGCGGCATGCCTAACACATGCAAGTCGAACGatgatttccgagctttgctggaatgattAGTGGCGGACGGGTGAGTAATATATAGGGATCTGCCTGGTTATGGGGGACAACAGCCGGAAACGGCTGCTAATACCGCATACGCTCTACGGAGGAAATGggggaccctcgggcctcaCGCTAACAGATGAACCTATATCAGATTAGCTAGAATGTGGGTAAAGGCCTACCATGCGACGATCTGTAGCTaGGTTTGAGAGAATGATCAGCCACACTGGGACTGAGACACGGCCCAGACTCCTACGGGAGgGCAGCAGTGGGGAATAgTTGGACAaATGGGCGCAAGCCTGATCCAGCAATGCCGCGTGTGTG…
IPJVRIW02DK7RJ	Proteobacteria	0.97	Gammaproteobacteria	0.97	Thiotrichales	0.95	Piscirickettsiaceae	0.94	Methylophaga	0.94	1	GAGTTTGATCTGGCTCAGATTGAACGCTGGCGGCATGCCTAACACATGCAAGTCGAACGatgatttccagcttgctggaatgattAGTGGCGGACGGGTGAGTAATATATAGGGATCTGCCTGTTAGTGGGGGACAACAGCCGGAAACGGCTGCTAATACCGCATACGCTCTACGGAGGAAAGTgggggacctcggccgtcACGCTACAGATGACTACTATCAGATTAGTCtAGATGGTGGGGTAAAGGggacCGTACCACtGGCgGACGATCTGTAGCTGGTTTGgtAGAGAATaGATCAGCCACACTGGGACgTGAGACACGGCCCGacGACTCCTACcGGGAGGGCGAG
IPJVRIW02EIKIM	Proteobacteria	0.96	Gammaproteobacteria	0.95	Thiotrichales	0.93	Piscirickettsiaceae	0.93	Methylophaga	0.93	1	GAGTTTGATCGTGGCTCAGATTGAACGCTGGCGGCATGCCTAACACATGCAAGTCGAACGatgatttccagcttgctggaatgattAGTGGCGGACGGGTGAGTAATATATAGGGATCTGCCTGTTAGTGGGGacgAACAGCGGAACGGACGTGCTAATAaCCGCCACTAcgaCTCTACGGAGgGAAAGGtagggggacccggtccgggccgtcACGCTAACAGATGAACCTaATATCAGATTAGtCTAGATGGTGGGGTAAAGGgaCCTACCATGGCGACGATCTGTAGCTGGTTTGAGAGAATGATCAGCCACACTGGGACTGAGACACGGCCCAGACTCCTACGGGAGG
IPJVRIW02EOZRR	Proteobacteria	1	Gammaproteobacteria	1	Thiotrichales	1	Piscirickettsiaceae	1	Methylophaga	1	1	GAGTTTGATCCTGGCTCAGATTGAACGCTGGCGGCATGCCTAACACATGCAAGTCGAACGatgatttccagcttgctggaatgattAGTGGCGGACGGGTGAGTAATATATAGGGATCTGCCTGTTAGTGGGGGACAACAGCCGGAAACGGCTGCTAATACCGCATACGCTCTACCCGGNGGAAAGTgggggaccctcgggcctcACGCTAACAGATGAACCTATATCAGATTAGCTAGATGGTGGGGTAAAGGCCTACCATGGCGACGATCTGTAGCTGGTTTGAGAGAATGATCAGCCACACTGGGACTGAGACACGGCCCAGACTCCTACGGGAGGCAGCAGTGGGGAATATTGGACAATGGGCGCAAGCCTGATCCAGCAATGCCGCGTGTGTGA…
IPJVRIW02DXMLC	Proteobacteria	1	Gammaproteobacteria	1	Thiotrichales	1	Piscirickettsiaceae	1	Methylophaga	1	1	GAGTTTGATCTTGGCTCAGATTGAACGCTGGCGGCATGCCTAACACATGCAAGTCGAACGatgatttccagcttgctggaatgattAGTGGCGGACGGGTGAGTAATATATAGGGATCTGCCTGTTAGTGGGGGACGAACAagCCGGAAACGGacTGCTAAATACCGCATAACgCTCTAACgGAGGAAAGTagggggaccctcgggcctcACGCTAACAGATGAACCTATATCAGATTAGCTAGATGGTGGGTAAAGGCCTACCATGGCGACGATCTGTAGCTGGTTTGAGAGAATGATCAGCCACACTGGGACTGAGACACGGCCCAGACTCCTACGGGAGG
IPJVRIW02DXMIF	Proteobacteria	1	Gammaproteobacteria	1	Thiotrichales	1	Piscirickettsiaceae	1	Methylophaga	1	1	GAGTTTGATCATGGCTCAGATTGAACGCTGGCGGCATGCCTAaACACATGCAAGTCGAACGatgatttccagcttgctggaatgattAGTGGCGGACGGGTGAGTAaATATATAGGGATCTGCCTGTTAGTGGGGGACaAACAGCCGGAAaACGGCTGCTAATACCGCAATACgCCCTAACGGAggAAAAGTgggggaccctcgggcctcACGCTAACAGATGAACCTATATCAGATTAGCTAGATGGTGGGGTAAAGGCCTACCATGGCGACGATCTGTAGCTGGTTTGAGAGAGTGATCAGCCACACTGGGACTGAGACACGGCCCAGACTCCTACGGGAGGCAGCAGTGGGGAATATTGGACAATGGGCGCAAGCCTG
IPJVRIW02DOGO5	Proteobacteria	0.98	Gammaproteobacteria	0.98	Thiotrichales	0.97	Piscirickettsiaceae	0.97	Methylophaga	0.97	1	GAGTTTGATCGTGGCTCAGATTGAACGCTGGCGGCATGCCTAACACATGCAAGTCGAACGatgatttccagcttgctggaatgattAGTGGCGGACGGGTGAGTAATATATAGGGATCTGCCTGTTAGTGGGGGACgAACAGCCGGAAACGGaCTGCTAATACCGCATACGCTCTACGGAGGAAAGTgggggacccgtcgggcctcACGCTAACAGATGAACCTATATCAGATTAGCTAGATGGTGGGGTAAAGGCCTACCATGGCGACGATCTGTAGCTGGCTTGAGAGAATTATCAGCACACTGGACGTGAGACACGGCCCGacGACTCCTACcGGGAGGgcgAGCAGTGGGGAAGGTAATTGGTACGAATAGGGCGGCAAGACC
IPJVRIW02C1JAQ	Proteobacteria	1	Gammaproteobacteria	1	Thiotrichales	1	Piscirickettsiaceae	1	Methylophaga	1	1	GAGTTTGATCGTGGCTCAGATTGAACGCTGGCGGCATGCCTAACACATGCAAGTCGAACGatgatttccagcttgctggaatgattAGTGGCGGACGGGTGAGTAATATATAGGGATCTGCCTGTTAGTGGGGGACAACAGCCGGAAACGGCTGCTAATACCGCATACGCTCTACGGAGGAAAGTgggggaccctcgggcctcACGCTAACAGACGACCTACTATCAGATTAGTCtAGATGGTGGGGTAAGGGacCGTACCACtGGCGACGATCTcGTAGCTGGTTTGAGAGAATGATCAGCCACACTGGGACTGAGACACGGCCCAGACTCCTACGGGAGGCAGCAGTGGGGAATATTGGACAATGGGCGCAAGCCTGATCCAGCAATGCCGCGTGTG…
IPJVRIW02ELYUE	Proteobacteria	1	Gammaproteobacteria	1	Thiotrichales	1	Piscirickettsiaceae	1	Methylophaga	1	1	GAGTTTGATCGTGGCTCAGATTGAACGCTGGCGGCATGCCTAACACATGCAAGTCGAACGatgatttccagcttgctggaatgattAGTGGCGGACGGGTGAGTAATATATAGGGATCTGCCTGTTAGTGGGGGACAACAGCCGGAAACGGCTGCTAATACCGCATACGCTCTACGGAGGAAAGTgggggaccctcgggcctcACGCTAACAGATGAACCTATATCAGATTAGCTAGATGGTGGGGTAAAGGCCTACCATGGCGACGATCTGTAGCTGGTTTGAGAGAATGATCAGCCACACTGGGAcCTGAcGACGCCGACCACGTACCTACCGGTACGGGGACGGACGACGACGTAGGGGGTAAGGGGTAAatTTAGgTTACGGAAACTAAGGGTCG…
IPJVRIW02D04DX	Proteobacteria	1	Gammaproteobacteria	1	Thiotrichales	1	Piscirickettsiaceae	1	Methylophaga	1	1	GAGTTTGATCTAgtcgGTCTCAGTAGttAGACGTCgtcGGCGGCACGCCTAACACATGCAAGTCGAACGatgatttccagcttgctggaatgattAGTGGCGGACGGGTGAGTAATATATAGGGATCTGCCTGTTAGTGGGGGACAACAGCCGGAAACGGCTGCTAATACCGCATACGCTCTACGGAGGAAAGTgggggaccctcgggcctcACGCTAACAGATGAACCTATATCAGATTAGCTAGATGGTGGGGTAAAGGCCTACCATGGCGACGATCTGTAGCTGGTTTGAGAGAATGATCAGCCACACTGGGACTGAGACACGGCCCAGACTCCTACGGGAGGCAGCAGTGGGGAATATTGGACAATGGGCGCAAGCCTGATCCAGCAATGCCGCG…
IPJVRIW02DNWHF	Proteobacteria	1	Gammaproteobacteria	1	Thiotrichales	0.97	Piscirickettsiaceae	0.97	Methylophaga	0.97	1	GAGTTTGATCATGGCTCAGATTGAACGCTGGCGGCATGCCTAACACATGCAAGTCGAACGatgatttccagcttgctggaatgattAGTGGCGGACGGGTGAGTAATATATAGGGATCTGCCTGTTAGTGGGGGACAACAGCCGGAAACGGCTGaCTAAcTACCGCATACGCTCGTACGGAagGAAAGGtcgggggaccctcgggcctcaCGACTAACAGATacGAACCTATATCAGtATTAGCTAGATGgGTAGGgGTAAAGGCCTACCATGGCGACGATCTGTAGCtTGGTTTGAGAGAGTGATCAGCCACACgTGGGACTGAGAC
IPJVRIW02EER5J	Tenericutes	0.95	Mollicutes	0.95	Acholeplasmatales	0.92	Acholeplasmataceae	0.92	Acholeplasma	0.92	49	GAGTTTGATCTGGCTCAGGATGAACGCTGGCGGCGTGCCTAATACATGCAAGTCGAACGcactagtttactagtgAGTGGCGAACGGGTGAGTAACACGTAGGTAACCTGCCCTTAAGACGAGGATAACCATTGGAAACGATGGCTAAGACTGGATAGGAATATTTGAGGCATCTTAAATATTtTAAAAGacctagcaataggtATGCTTAAGGAGGGGCCTGCGGCGCATTAGTTAGTTGGTGAGGTGAGAGCTCACCAAGACGATGATGCGTAGCCGGACTGAGAGGTTGAACGGCCACATTGGGACTGAGAGACGGCCCAAACTCCTACGGGAGGCAGCAGTAGGGAATTTTCGGCAATGGAGGAAACTCTGACCGAGCAACGCCGCGTGAATGAC…

## Sheet: 1%NaCl
Classifier: RDP Naive Bayesian rRNA Classifier Version 2.11, September 2015
Taxonomical Hierarchy: RDP 16S rRNA training set 16
Submit Date: Thu Apr 26 14:59:43 EDT 2018
Confidence threshold (for classification to Root ONLY): 50 %
						Sequences	%
					Methylophaga spp. (Gamma)	12286	97.8185
					Hyphomicrobium spp. (Alpha)	31	0.246815
					Marinicella spp. (Gamma)	118	0.93949
					Rhodobacterales (Alpha)	44	0.350318
					Oceanibaculum (Alpha)	5	0.0398089
					Bacteroidetes	44	0.350318
					Autres	32	0.254777
						12560
													12560
Name	Kingdom		phylum		class		order		family		genus		Cluster size	Sequences
IPJVRIW02DN3LP	Bacteria	1	Bacteroidetes	1	Flavobacteriia	0.21	Flavobacteriales	0.21	Cryomorphaceae	0.1	Wandonia	0.1	1	GAGTTTGATCATGGCTCAGGATGAACGCTAGCGGCAGGCCTAATACATGCAAGTCGAACGggatttgagtagcaatacttaatgagAGTGGCGCACGGGTGCGTAACGCGTATGCAACCTACCTTTAACAGGGGGATAGCTCCGAGAAATCGAAATTAATACCCCATAGAaTTATTGATTGGCATCAATTAATAAtTAAAGCtccgGCGGTTAAAGATGGGCATGCGTGCCATTAGCTAGTTGGTGAGGTAACGGCTCACCAAGGCAACGATGGCTAGGGGTTCTGAGAGGATTATCCCCCACACTGGTACTGAGACACGGACCAGACTCCTACGGGAGGCAGCAGTAAGGAATATTGGGCAATGGACGCAAGTCTGACCCAGCCATGCCGCGTGCAGG…
IPJVRIW02DENC3	Bacteria	1	Bacteroidetes	1	Flavobacteriia	1	Flavobacteriales	1	Flavobacteriaceae	1	Aequorivita	0.93	23	GAGTTTGATCATGGCTCAGGATGAACGCTAGCGGCAGGCCTAACACATGCAAGTCGAGGGgtatatcgtgcttgcacgatggagACCGGCGCACGGGTGAGTAACGCGTATGCAATCTGCCCTCTACAGGGGAATAGCCCAGGGAAACTTGGATTAATGCCCCATGGTCCATAtTGACAGCATtTGATATATGGTAAAGAtttaTCGGTAGAGGATGAGCATGCGTACCATTAGCTTGTTGGTGTGGTAACGGCACACCAAGGCTACGATGGTTAGGGGCCCTGAGAGGGGGATCCCCCACACTGGTACTGAGACACGGACCAGACTCCTACGGGAGGCAGCAGTGAGGAATATTGGACAATGGGCGGGAGCCTGATCCAGCCATGCCGCGTGCAGGAA…
IPJVRIW02DQ5HJ	Bacteria	1	Bacteroidetes	1	Flavobacteriia	1	Flavobacteriales	1	Flavobacteriaceae	1	Aequorivita	0.87	2	GAGTTTGATCATGGCTCAGGATGAACGCTAGCGGCAGGCCTAACACATGCAAGTCGAGGGgtatatcgtgcttgcacgatggagACCGGCGCACGGGTGAGTAACGCGTATGCAATCTGCCCTCTACAGGGGAATAGCCCAGGGAAACTTGGATTAATGCCCCATGGTCCATATTGACAGCTATTTGATATATAGGtaaagtatttaTCGGTAGAGGATGAGCATGCGTACCATTAGCTTGTTGGTGTGGTAACGGCACACCAAGGCTACGATgGGTTAcGGGGCCCTGAGgAGGGGGAcTCCCCCACACTGGTACgTGAGACgACCGGACAGACTCCTACGGGAGGCAGCAGTGGaGGAATATTGGACAATGGGCGGGA
IPJVRIW02DJ1R9	Bacteria	1	Bacteroidetes	1	Flavobacteriia	1	Flavobacteriales	1	Flavobacteriaceae	1	Aequorivita	0.94	2	GAGTTTGATCCTGGCTCAGGATGAACGCTAGCGGCAGGCCTAACACATGCAAGTCGAGGGgtagaaagtgcttgcacttttgagACCGGCGGACGGGTGAGTAACGCGTATGCAATCTGCCTTGTACAGGGGAATAGCCCAGGGAAACTTGGATTAATGCCCCATAGTaTTATAGAACGGCATTGTTTTATAAtTAAAGAtttaTCGGTACAAGATGAGCATGCGTCCCATTAGCTAGTTGGTGTGGTAACGGCACACCAAGGCTACGATGGGTAGGGGCCCTGAGAGGGGGATCCCCCACACTGGTACTGAGACACGGACCAGACTCCTACGGGAGGCAGCAGTGAGGAATATTGGACAATGGGCGAGAGCCTGATCCAGCCATGCCGCGTGCAGGAA…
IPJVRIW02DQYU7	Bacteria	1	Bacteroidetes	1	Flavobacteriia	1	Flavobacteriales	1	Flavobacteriaceae	1	Aequorivita	0.93	1	GAGTTTGATCGTGGCTCAGATTGAACGCTAGCGGCAGGCCTAACACATGCAAGTCGAGGGgtatatcgtgcttgcacgatggagACCGGCGCACGGGTGAGTAACGCGTATGCAATCTGCCCTCTACAGGGGAAgTAGCCCAGGGAAACTTGGATTAATGCCCCATGGTCCATATTGACAGCAGTTTgatATATGGTAAAGAtttaTCGGTAGAGGATGAGCATGCGTACCATTAGCTTGTTGGTGTGGTAACGGCACACCAAGGCTACGATGGTtTAGGGGCCCTGAGAGGGGGA
IPJVRIW02EYLYP	Bacteria	1	Bacteroidetes	1	Flavobacteriia	1	Flavobacteriales	1	Flavobacteriaceae	1	Formosa	1	1	GAGTTTGATCCTGGCTCAGGATGAACGCTAGCGGCAGGCTTAACACATGCAAGTCGAGGGgtaacaggggcgcttgcgcccgctgacgACCGGCGCACGGGTGCGTAACGCGTATGCAATCTACCTTTTACAGGGGGATAGCCCAGAGAAATTTGGATTAATACCTCATAGTaTATGGCCTTGGCATCAAGGCCATAtTAAAGAtttaTCGGTAAAAGATGAGCATGCGTTCTATTAGCTGGATGGTAAGGTAACGGCTTACCATGGCGACGATAGATAGGGGCCCTGAGAGGGGGATCCCCCACACTGGTACTGAGACACGGACCAGACTCCTACGGGAGGCAGCAGTGAGGAATATTGGACAATGGGCGGGAGCCTGATCCAGCCATGCCGCGTGCA…
IPJVRIW02C91AW	Bacteria	1	Bacteroidetes	1	Flavobacteriia	1	Flavobacteriales	1	Flavobacteriaceae	1	Winogradskyella	0.98	14	GAGTTTGATCGTGGCTCAGGATGAACGCTAGCGGCAGGCCTAACACATGCAAGTCGAACGgtaacagggaaaagcttgctttttcgctgacgAGTGGCGCACGGGTGAGTAACGCGTATACAATCTGCCTTCCACAGGGGGATAGCCTTTAGAAATGAAGATTAATATCCCATGGCaATCCCGGATGGCATCATTTGGGGTtTAAAGCttcgGCGGTGGAAGATGAGTATGCGTTCTATTAGCTAGATGGTGTGGTAACGGCACACCATGGCGACGATAGATCGGGGCCCTGAGAGGGGGATCCCCCACACTGGTACTGAGACACGGACCAGACTCCTACGGGAGGC
IPJVRIW02D4O33	Bacteria	1	Proteobacteria	0.99	Alphaproteobacteria	0.95	Rhizobiales	0.91	Beijerinckiaceae	0.49	Methylovirgula	0.41	3	GAGTTTGATCCTGGCTCAGAACGAACGCTGGCGGCAGGCCTAACACATGCAAGTCGAACGctgtagcaatacagAGTGGCAGACGGGTGAGTAACACGTGGGAATCTTCCTATCGGTACGGAATAGCTCAGGGAAACTTGGGGTAATACCGCATACGCCTCGGGGTAAGGAgttatTCGCCGAcTAGACGAGCCGCCGTCTGATTAGCTAGTTGGTGgAGGTAAgtAGGCTCACCAAcgGACGACGATCAGTAGCTGGTCTGAGAGGAgTGATCAGCCACACTGGGACgTGAGACACGGCCCAcGACTCCTA
IPJVRIW02ESUZG	Bacteria	1	Proteobacteria	1	Alphaproteobacteria	1	Rhizobiales	1	Hyphomicrobiaceae	0.95	Devosia	0.95	1	GAGTTTGATCCTGGCTCAGAACGAACGCTGGCGGCAGGCTTAACACATGCAAGTCGAACGccccttcggggggAGTGGCAGACGGGTGAGTAACGCGTGGGAATCTACCCAGTTCTACGGAACAACAGTTGGAAACGACTGCTAATACCGTATACGCCCTAAGGGGGAAAGAtttaTCGGAATTGGATGAGCCCGCGTAAGATTAGCTAGTTGGTGGGGTAATGGCCTACCAAGGCGACGATCTTTAGCTGGTCTGAGAGGATGATCAGCCACACTGGGACTGAGACACGGCCCAGACTCCTACGGGAGGCAGCAGTGGGGAATATTGGACAATGGGCGCAAGCCTGATCCAGCCATGCCGCGTGAGTGATGAAGGCCTTAGGGTTGTAAAGCTCTTTC…
IPJVRIW02DHZ75	Bacteria	1	Proteobacteria	1	Alphaproteobacteria	1	Rhizobiales	1	Hyphomicrobiaceae	0.93	Hyphomicrobium	0.9	15	GAGTTTGATCTGGCTCAGAACGAACGCTGGCGGCAGGCCTAACACATGCAAGTCGAACGctgtagcaatacagAGTGGCAGACGGGTGAGTAACACGTGGGAATCTTCCTATCGGTACGGAATAGCTCAGGGAAACTTGGGGTAATACCGCATACGCCTTCGGGGAAGGAttaTCGCCGATAGACGAGCCGCGTCTGgATTAGCTAGTGGTGAGGTAATGGCTCACAAGGCGACGATCAGTAGCTGGTCTGAGAGGATGATCAGCCACACTGGGACTGAGACACGGCCCAGACTCCTACGGGAGGCAGCAGTGGGGAATATTGGACAATGGGCGAAAGCCTGATCC
IPJVRIW02EISTR	Bacteria	1	Proteobacteria	1	Alphaproteobacteria	1	Rhizobiales	1	Hyphomicrobiaceae	0.91	Hyphomicrobium	0.86	10	GAGTTTGATCCTGGCTCAGAACGAACGCTGGCGGCAGGCCTAACACATGCAAGTCGAACGctgtagcaatacagAGTGGCAGACGGGTGAGTAACACGTGGGAATCTTCCTATCGGTACGGAATAGCTCAGGGAAACTTGGGGTAATACCGCATACGCCTCGGGGTAAGGAttaTCGCCGAcTAGACGAGCCGCCGTCTGATTAGCTAGTTGGTGAGGTAATaGGCgTCACCAAGGaCGACGATCAGTAGCTGGTCTGAGAGGATGATCAGCCACACTGGGACgTGAGACACGGCCCAGACTCCTACGGGAGGCAGCAGTGGGGAAgTATTGGACAATGGGCGAAAGCCTGATCCAGCCATGCCGCGTGAGTGACGAAGGTCTTCGGATTGTAAAGCTC…
IPJVRIW02D380I	Bacteria	1	Proteobacteria	1	Alphaproteobacteria	1	Rhizobiales	0.98	Hyphomicrobiaceae	0.77	Hyphomicrobium	0.76	3	GAGTTTGATCGTGGCTCAGAACGAACGCTGGCGGCAGGCCTAACACATGCAAGTCGAACGctgtagcaatacagAGTGGCAGACGGGTGAGTAACACGTGGGAATCTTCCTATCGGTACGGAATAGCTCAGGGAAACTTGGGGTAATACCGCATACGCCTCGGGTAAGGAttaTCGCCGATAGACGAGCCGCCGTCTGATTAGCTAGTTGGTGAGGTAAgtAGGCTCACCAAcgGACGACGATCAGTAGCTGGTCTGAGAGGATGATCAGCCACACTGGGACgTGAGACACGGCCCAcGACTCCTACGGGAGGCAGCAGTGGGGAAgtAATTGGACAATGGGCGAAAGaCCTGATCCAGCCATGCCGCGTGAGTGACGAAGGTCTTCGGATTGTAAAGC…
IPJVRIW02C8FWU	Bacteria	1	Proteobacteria	0.99	Alphaproteobacteria	0.98	Rhizobiales	0.77	Hyphomicrobiaceae	0.48	Hyphomicrobium	0.45	2	GAGTTTGATCATGGCTCAGAACGAACGCTGGCGGCAGGCCTAACACATGCAAGTCGAACGctgtagcaatacagAGTGGCAGACGGGTGAGTAACACGTGGGAATCTTCCTATCGGTACGGAATAGCTCAGGGAAACTTGGGGTAATACCGCATACGCCTCGGGAAGGAttaTCGCGACTAGACGAGCCGCCGTCTGATTAGCTAGTTGGTGGaGGTAAgtAGGCgTCACCAAcgGACgGACGATCAGTAGCTGGTCTGAGAGGAgTGATCAGCCACACTGGGACgTGAGACACGGCCCAcGACTCCTACGGGA
IPJVRIW02EOY8G	Bacteria	1	Proteobacteria	1	Alphaproteobacteria	1	Rhizobiales	1	Hyphomicrobiaceae	0.76	Hyphomicrobium	0.69	1	GAGTTGATCTTGGCTCAGAACGAACGCTGGCGGCAGGCCTAACACATGCAAGTCGAACGctgtagcaatacagAGTGGCAGACGGGTGAGTAACACGTGGGAATCTTCCTATCGGTACGGAATAGCTCAGGGAAACTTGGGGTAATACCGCATACGCCTCGGGTAAGGAttaTCGCGACTAGACGAGCCGCGTCTGATTAGCTAGTTGGTGAGGTAATGGCTCACCAAGGCGACGATCAGTAGCTGGTCTGAGAGGATGATCAGCCACACTGGGACTGAGACACGGCCCAGACTCCTACGGGAGGCAGCAGTGGGGAAgTATTGGACAATGGGCGAAAGCCTGATCCAGCCATGCCGCGTGAGTGACGAAGGTCTTCGGATTGTAAAgACTCTTTTGGT…
IPJVRIW02D2FCV	Bacteria	1	Proteobacteria	1	Alphaproteobacteria	0.97	Rhizobiales	0.97	Phyllobacteriaceae	0.92	Hoeflea	0.5	5	GAGTTTGATCATGGCTCAGAACGAACGCTGGCGGCAGGCTTAACACATGCAAGTCGAGCGcactcttcggagtgAGCGGCAGACGGGTGAGTAACGCGTGGGAATCTACCCAACTCTACGGAATAACTCAGGGAAACTTGTGCTAATACCGTATACGCCCTTCGGGGAAGGAttaTCGGAGTTGGATGAGCCCGCGTTGGATTAGCTAGTTGGTGGGGTAAAGGCCTACCAAGGCGACGATCCATAGCTGGTCTGAGAGGATGATCAGCCACACTGGGACTGAGACACGGCCCAGACTCCTACGGGAGGCAGCAGTGGGGAATATTGGACAATGGGCGCAAGCCTGATCCAGCCATGCCGCGTGAGTGATGAAGGCCCTAGGGTTGTAAAGCTCTTTCA…
IPJVRIW02D8YM3	Bacteria	1	Proteobacteria	1	Alphaproteobacteria	0.98	Rhizobiales	0.97	Phyllobacteriaceae	0.87	Hoeflea	0.79	2	GAGTTTGATCGTGGCTCAGAACGAACGCTGGCGGCAGGCTTAACACATGCAAGTCGAGCGcactcttcggagtgAGCGGCAGACGGGTGAGTAACGCGTGGGAATCTACCCAACTCTACGGAATAACTCAGGGAAACTTGTGCTAATACCGTATACGCCCTTCGGGGAAAGATtATCGAGTTGAGTGAGCCCGCGTTGGATTAGCTAGTTGGTGGGGTAAAGGCCTACCAAGGCGACGATCCATAGCTGGTCTGAGAGGATGATCAGCCACACTGGGACTGAGACACGGCCCAGACTCCTACGGGAGGCAGCAGTGGGGAATATTGGACAATGGGCGCAAGCCTGATCCAGCAaATGCCGCGTGTGTGAAGAAGGC
IPJVRIW02EG2BN	Bacteria	1	Proteobacteria	1	Alphaproteobacteria	1	Rhizobiales	0.9	Phyllobacteriaceae	0.47	Hoeflea	0.32	1	GAGTTTGATCTTAGCTCAGAACGAACGCTGGCGGCAGGCTTAACACATGCAAGTCGAGCGcactcttcggagtgAGCGGCAGACGGGTGAGTAACGCGTGGGAATCTACCCAACTTcTACGGAATAACTCAGGGAAACTTGTGCTAATACCGTATACGCCTTCGGGAAGGAttaTCGAGTTGGATGtAGACCGCGTTGGATTAGCTAGTTGGTGGGTAAAGGGCCgTACCAAGGaCGACGATCCATAGCTGGTCTGAGAGGAgTGAT
IPJVRIW02DUHXU	Bacteria	1	Proteobacteria	1	Alphaproteobacteria	1	Rhizobiales	1	Phyllobacteriaceae	0.95	Pseudaminobacter	0.81	1	GAGTTTGATCTTGGCTCAGAACGAACGCTGGCGGCAGGCTTAACACATGCAAGTCGAGCGccccgcaaggggAGCGGCGGACGGGTGAGTAACGCGTGGGAATCTACCCAGCTCTACGGAATAACCCAGGGAAACTTGGACTAATACCGTATACGTCCTGGAGAAGATtATACGAGTGGATGAGCCGCGTCGGAgTTAGCTAGTTGGTGgAGGTAAgTGGCTCACCAAcGGCGACGATCCGTAGCTGGTCTGAGAGGATGATCAGCCACACTGGGACTGAGACACGGCCCAGACTCCTACGGGAGGCAGCAGTGGGGAAgTATTGGACAATGGGCGAAAGCCTGATCCAGCCATGCCGCGTGAGTGATGAGGGCCCTAGGGTTGTAAAGC
IPJVRIW02DHVIC	Bacteria	1	Proteobacteria	1	Alphaproteobacteria	1	Rhodobacterales	1	Rhodobacteraceae	1	Paracoccus	0.85	3	GAGTTTGATCGTGGCTCAGAACGAACGCTGGCGGCAGGCCTAACACATGCAAGTCGAGCGaacccttcggggttAGCGGCGGACGGGTGAGTAACGCGTGGGAATATGCCCTTTGCTACGGAATAGCCCTGGGAAACTGGGAGTAATACCGTATGTGCCCTACGGGGGAAAGAtttaTCGGCAAAGGATTAGCCCGCGTTGGATTAGGTAGTTGGTGGGGTAATGGCCTACCAGGCCGACGATCCATAGCTGGTTTGAGAGGATGATCAGCCACACTGGGACTGAGACACGGCCCAGACTCCTACGGGAGGCAGCAGTGGGGAATCTTAGACAATGGGGGCAACCCTGATCTAGCCATGCCGTGTGAGTGGTGAAGGCCTTAGGGTTGTAAAGCTCTTT…
IPJVRIW02DJKZV	Bacteria	1	Proteobacteria	0.99	Alphaproteobacteria	0.99	Rhodobacterales	0.96	Rhodobacteraceae	0.96	Roseibaca	0.4	1	GAGTTTGATCGTGGCTCAGAACGAACGCTGGCGGCAGGCTTAACACATGCAAGTCGAGCGaagacttcggtcttAGCGGCGGACGGGTGAGTAACGCGTGGGAACATACCCTAAGGTACGGAATAGTCCTGGGAAACTGGGGTAAGTACCGTATGTGCCTCGGGAAGGAttaTCGCTAGATGCCGCGTGATAGTAGTGTGGGTAGTGCTACCAANCGACGATCATAGCTGGTTTGtAGAGGATGATCAGCCACACTGGGACgTGAGACACGGCCCAGACTCCTACGGGAGGCAGCAGTGGGGAAgTCTTAGACAATGGGCgGCAAGCCTGATCTAGCCATGCCGCGTGAGCGATGAAGGCCCTAGGGTTGTAAAGaCTCTTTCGCTGGGGAAGGataaT…
IPJVRIW02DKVP0	Bacteria	1	Proteobacteria	1	Alphaproteobacteria	1	Rhodobacterales	1	Rhodobacteraceae	1	Roseibacterium	0.08	2	GAGTTTGATCCTGGCTCAGATTGAACGCTGGCGGCATGCCTAACACATGCAAGTCGAGCGaggccttcgggcctAGCGGCGGACGGGTGAGTAACGCGTGGGAATATGCCCTTTGCTACGGAATAGCCCTGGGAAACTGGGAGTAATACCGTATGTGCCCTACGGGGGAAAGAtttaTCGGCAAAGGATTAGCCCGCGTTGGATTAGGTAGTTGGTGGGGTAATGGCCTACCAAGCCGACGATCCATAGCTGGTTTGAGAGGATGATCAGCCACACTGGGACTGAGACACGGCCCAGACTCCTACGGGAGGCAGCAGTGGGGAATCTTAGACAATGGGGGAAACCCTGATCTAGCCATGCCGCGTGAGTGATGAAGGCCCTAGGGTCGTAAAGCTCTTT…
IPJVRIW02EKO60	Bacteria	1	Proteobacteria	1	Alphaproteobacteria	1	Rhodobacterales	1	Rhodobacteraceae	1	Roseicyclus	0.56	8	GAGTTTGATCATGGCTCAGAACGAACGCTGGCGGCAGGCTTAACACATGCAAGTCGAGCGaggccttcgggcctAGCGGCGGACGGGTGAGTAACGCGTGGGAACGTGCCCTTCACTACGGAATAGTCCCGGGAAACTGGGTTTAATACCGTATACGCCCTTCGGGGGAAGGAatTACGTGAAGGATCGGCCCGCGTTGGATTAGGTAGTTGGTGGGGTAAgTGGCCgTACCAAGCCGAcCGATCCATAGCTGGTTTTAGtAGGATGATCAGCCACACTGGGACTGAGACACGGCCCAGACTCCTACGGGAGGCAGCAGTGGGGAAgTCTTAGACAATGGGGGAAACCCgTGATCTAGCCATGCCGCGTGAGTGACGAAGGCCTTAGGGTCGTAAAGCT…
IPJVRIW02DQ8ZD	Bacteria	1	Proteobacteria	1	Alphaproteobacteria	1	Rhodobacterales	1	Rhodobacteraceae	1	Roseicyclus	0.59	3	GAGTTTGATCTTGGCTCAGAACGAACGCTGGCGGCAGGCTTAACACATGCAAGTCGAGCGaggccttcgggcctAGCGGCGGACGGGTGAGTAACGCGTGGGAACGTGCCCTTCACTACGGAATAGTCCCGGGAAACTGGGTTTAATACCGTATACGCCTCGGGAAGGAaTTCGTGAGATCGCCGCGTGATAGTAGTGTGGGTAGTGCTACCAANCGACGATCCATAGCTGGTTTTAGtAGGATGATCAGCCACACTGGGACTGAGACACGGCCCAcGACTCCTACGGGAGGCAGCAGTGGGGAATCTTAGACAATGGGGGAAACCCgTGATCTAGCCATGCCGCGTGAGTGACGAAGGCCTTAGGGTCGTAAAGCTCTTTCAACGGTGAAGAtaaTGA…
IPJVRIW02DM3Q0	Bacteria	1	Proteobacteria	1	Alphaproteobacteria	1	Rhodobacterales	1	Rhodobacteraceae	1	Roseicyclus	0.32	1	GAGTTTGATCGTGGCTCAGAACGAACGCTGGCGGCAGGCCTAACACATGCAAGTCGAACGaagccttcgggcttAGTGGCGAACGGGTGAGTAACGCGTGGGAATATGCCCTTCTCTGCGGAATAGTCTCGGGAAACTGGGGGTAATACCGCAGTACgCCCTTCGGGGAAAGGAagttaTCGGAGAAGGATAGCCGCGTGGATTAGGTAGTTaGGTGGGGTAAgTGGCCCACCAAGCCGACGATCCATAGCTGGTTTGAGAGGATGATCAGCCACACTGGGACTGAGACACGGCCCAGACTCCTACGGGAGGCAGCAGTGGGGAATCTTAGACAATGGGGGAAACCCTGATCTAGCCATGCCGCGTGAGTGATGAAGGCCTAGGGTCGTAAAGCTCTTT…
IPJVRIW02EXRHE	Bacteria	1	Proteobacteria	1	Alphaproteobacteria	1	Rhodobacterales	1	Rhodobacteraceae	1	Roseicyclus	0.6	1	GAGTTTGATCTTGGCTCAGAACGAACGCTGGCGGCAGGCTTAACACATGCAAGTCGAGCGaggccttcgggcctAGCGGCGGACGGGTGAGTAACGCGTGGGACGTGCCCTTCACTACGGAATAGTCCCGGGAAACTGGGTTTAATACCGTATACGCCTTCGGGGAAAGGaaTTCGTGAGGATCGGCCGCGTTGGATTAGGTAGTTGGTGGGTAATGGCCTACCAAGCCGACGATCCATAGCTGGTTTTAGAGGATGATCAGCCACACTGGGACTGAGACACGGCCCAGACTCCTACGGGAGGCAGCAGTGGGGAATCTTAGACAATGGGGGAAACCCTGATCTAGCCATGCCGCGTGAGTGACGAAGGCCTTAGGTCGGTAaAAGCTCTTTCAACGGT…
IPJVRIW02EIWVZ	Bacteria	1	Proteobacteria	1	Alphaproteobacteria	1	Rhodobacterales	1	Rhodobacteraceae	1	Roseicyclus	0.52	1	GAGTTTGATCGTGGCTCAGAACGAACGCTGGCGGCAGGCTTAACACATGCAAGTCGAGCGaggccttcgggcctAGCGGCGGACGGGTGAGTAACGCGTGGGAACGTGCCCTTCACTACGGAATAGTCCCGGGAAACTGGGTTTAATACCGTATACGCCCTTCGGGGAAGGAatTACGTGAAGGATCGCCGCGTGATAGTAGTGTGGGTATGCTACCAAGCGACGATCCATAGCTGGTTTTAGtAGGATGATCAGCCACACTGGGACTGAGACACGGCCCAGACTCCTACGGGAGGCAGCAGTGGGGAATCTTAGACAATGGGGGAAACCCgTGATCTAGCCATGCCGCGTGAGTGACGAAGGCCTTAGGGTCGTAAAGCTCTTTCAACGGTGAAGAta…
IPJVRIW02D4D27	Bacteria	1	Proteobacteria	1	Alphaproteobacteria	1	Rhodobacterales	1	Rhodobacteraceae	1	Roseicyclus	0.49	1	GAGTTTGATCCTGGCTCAGAACGAACGCTGGCGGCAGGCTTAACACATGCAAGTCGAGCGaggccttcgggcctAGCGGCGGACGGGTGAGTAACGCGTGGGAACGTGCCCTTCACTACGGAATAGTCCCGGGAAACTGGGTTTAATACCGTATACGCCCTTCGGGGAAGGAAtTACGTGAGGATCGCCGCGTGGATAGTAGTTGGTGGGTAAGTGGCCTACCAAGCCGACGATCCATAGCTGGTTTAGTAGGATGATCAGCCACACTGGGACTGAGACACGGCCCAcGACTCCTACGGGAGGCAGCAGTGGGGAATCTTAGACAATGGGGGAAACCCgTGATCTAGCCATGCCGCGTGAGTGACGAAGGCCTTAGGGTTGTAAAGCTCTTTCGCCGGT…
IPJVRIW02DNU73	Bacteria	1	Proteobacteria	1	Alphaproteobacteria	1	Rhodobacterales	1	Rhodobacteraceae	1	Stappia	1	21	GAGTTTGATCTGGCTCAGAACGAACGCTGGCGGCAGGCTTAACACATGCAAGTCGAACGgtctcttcggaggcAGTGGCAGACGGGTGAGTAACGCGTGGGAACATACCTTTCGGTACGGAACAACAGTTGGAAACGACTGCTAATACCGTATACGCCCTGAGGGGGAAAGAtttaTCGCCGAGAGATTGGCCCGCGTTGGATTAGCTAGTTGGTGGGGTAATGGCCTACCAAGGCGACGATCCATAGCTGGTCTGAGAGGATGATCAGCCACACTGGGACTGAGACACGGCCCAGACTCCTACGGGAGGCAGCAGTGGGGAATATTGGACAATGGGCGCAAGCCTGATCCAG
IPJVRIW02DIJVW	Bacteria	1	Proteobacteria	1	Alphaproteobacteria	1	Rhodobacterales	1	Rhodobacteraceae	1	Thalassobacter	0.7	1	GAGTTTGATCATGGCTCAGAACGAACGCTGGCGGCAGGCCTAACACATGCAAGTCGAGCGctaccttcgggtggAGCGGCGAACGGGTTAGTAACGCGTGGGAACATACCCTTCTCTAAGGAATAGTCTCGGGAAACTGGGGGTAATACCTTATACGCCTCGGGAAGATtATCGAGATGATGCCGCGTAGATAGATAGTTGGTGGGaGTAATAGgCGTACCAAcGTaCTACGATCTATAGCTGGTTTAGTAGGATaGATCAGCAACACTGGACTGAGACACGGCCCAGACTCCTACGGAGGCAGCAGTGGGGAATCTTAGACAATGGGCGAAAGCCTGATCTAGCCATGCCGCGTGAGTGATGAAGGCCCTAGGGTCGTAAAGCTCTTTCGCCAGGGAT…
IPJVRIW02ED3EE	Bacteria	1	Proteobacteria	1	Alphaproteobacteria	1	Rhodobacterales	1	Rhodobacteraceae	1	Thalassobacter	0.41	1	GAGTTTGATCTGGCTCAGAACGAACGCTGGCGGCAGGCCTAACACATGCAAGTCGAGCGctaccttcgggtggAGCGGCGAACGGGTTAGTAACGCGTGGGAACATACCCTTCTCTAAGGAATAGTCTCGGGAAACTGGGGGTAATACCTTATACGCCCTTCGGGGAAGAttaTCGGAGATGGATTGGCCCGCGTTAGATTAGATAGTTGGTGGGGTAATGGCCTACCAAGTCTACGATCTATAGCTGGTTTTAGAGGATGATCAGCAACACTGGGACTGAGACACGGCCCAGACTCCTACGGGAGGCAGCAGTGGGGAATCTTAGACAATGGGCGAAAGCCTGATCTAGCCATGCCGCGTGAGTGATGAAGGCCCTAGGGTCGTAAAGCTCTTtTCGC…
IPJVRIW02EQMLW	Bacteria	1	Proteobacteria	1	Alphaproteobacteria	1	Rhodospirillales	1	Rhodospirillaceae	1	Oceanibaculum	1	5	GAGTTTGATCTTGGCTCAGAACGAACGCTGGCGGCATGCTTAACACATGCAAGTCGAACGatcttttcggagatAGTGGCGGACGGGTGAGTAACGCGTGGGAACCTGCCCCGAGGTACGGAATAACTCATGGAAACGTGAGCTAATACCGTATGTGACCTGAGGGTGAAAGAtttaTCGCCTTGGGAGGGGCCCGCGTCGGATTAGGTAGTTGGTGGGGTAATGGCCTACCAAGCCTGCGATCCGTAGCTGGTCTGAGAGGATGATCAGCCACACTGGAACTTAGACACGGTCCAGACTCCTACGGGAGGCAGCAGTGGGGAATATTGGACAATGGGGGCAACCCTGATCCAGCAATGCCGCGTGCGTGATGAAGGCCTTAGGGTTGTAAAGCGCTTT…
IPJVRIW02EH7P3	Bacteria	1	Proteobacteria	1	Gammaproteobacteria	1	Alteromonadales	1	Alteromonadaceae	1	Marinobacter	1	1	GAGTTTGATCTTGGCTCAGATTGAACGCTGGCGGCAGGCTTAACACATGCAAGTCGAGCGgaaacgaagatagcttgctatcaggcgtcgAGCGGCGGACGGGTGAGTAATGCTTAGGAATCTGCCCAGTAGTGGGGGATAGCCCGGGGAAACTCGGATTAATACCGCATACGCCCTTTTGGGGAAAGCaggggatcttcggaccttGCGCTATTGGATGAGCCTAAGTCGGATTAGCTAGTTGGTGGGGTAAAGGCCCACCAAGGCGACGATCCGTAGCTGGTCTGAGAGGATGATCAGCCACATCGGGACTGAGACACGGCCCGAACTCCTACGGGAGGCAGCAGTGGGGAATATTGGACAATGGGCGCAAGCCTGATCCAGCCATGCCGCGTGTGT…
IPJVRIW02C53OU	Bacteria	1	Proteobacteria	1	Gammaproteobacteria	1	Gammaproteobacteria_incertae_sedis	1			Marinicella	1	115	GAGTTTGATCTGGCTCAGATTGAACGCTGGCGGTATGCCTAACACATGCAAGTCGAACGgtaacagagagtagcttgctactttgctgacgAGTGGCGGACGGGTGAGTAACGCGTGGGAATCTACCCAGTAGTTGGGGATAGCCCGGAGAAATCCGGATTAAAACCGAATAATATCTACGGATGAAAGGgtgcctctattanaaagcacTTGCTATTGGATGAGCCCGCGTTAGATTAGTTAGTTGGTGGGGTAAAGGCCTACCAAGACTGCGATCTATAGCTGGTTTGAGAGGATGATCAGCCACATTGGGACTGAGACACGGCCCAGACTCCTACGGGAGGCAGCAGTGGGGAATATTGGACAATGGGCGCAAGCCTGATCCAGCAATACCGCGTG…
IPJVRIW02C0OQ9	Bacteria	1	Proteobacteria	1	Gammaproteobacteria	1	Gammaproteobacteria_incertae_sedis	0.97			Marinicella	0.97	3	GAGTTTGATCCTGGCTCAGATTGAACGCTGGCGGTATGCCTAACACATGCAAGTCGAACGgtaacagagagtagcttgctactttgctgacgAGTGGCGGACGGGTGAGTAACGCGTGGGAATCTACCCAGTAGTTGGGAGTAGaCCCGGAGAAATaCCGGATTAAAACCGAAaTAATATCTACGGATGAAAGGgtagcctcgttcttgaaagcacTTGCTATTGGATGAGCCCGCGTTAGATTAG
IPJVRIW02ETMRL	Bacteria	1	Proteobacteria	1	Gammaproteobacteria	0.98	Methylococcales	0.44	Methylococcaceae	0.44	Methylocaldum	0.36	2	GAGTTTGATCCTGGCTCAGATTGAACGCTGGCGGCATGCTTAACACATGCAAGTCGAACGgcagcagcatctagcttgctagatggctggcgAGTGGCGGACGGGTGAGTAACGCGTAGGAATCTGCCTTGCAGCGGGGGATAGCCCGGGGAAACTCGGATTAATACCGCATACGCTCTACGGAGGAAAGTgggcctcttcttgaaagctcACACTGCAAGATGAGCCTACGTCCGATTAGCTTGTTGGTGGGGTAATGGCCTACCAAGGCGACGATCGGTAGCTGGTCTGAGAGGATGATCAGCCACACCGGGACTGAGACACGGCCCGGACTCCTACGGGAGGCAGCAGTGGGGAATATTGGACAATGGGCGCAAGCCTGATCCAGCAATGCCGCGT…
IPJVRIW02EOKWT	Bacteria	0.97	Proteobacteria	0.73	Gammaproteobacteria	0.57	Pseudomonadales	0.12	Pseudomonadaceae	0.11	Azorhizophilus	0.11	2	GAGTTTGATCATGGCTCAGATTGAACGCTGGCGGCATGCCTAACACATGCAAGTCGAACGatgatttccagcttgctggaatgattAGTGGCGGACGGGTGAGTAATATATAGGGATCTGCCTGTTAGTGGGGGACAACAGCCGGAAACGGCTGCTAATACCGCATACGCTCTACGGAGGAAAGTgggggaccctcgggcctcacgctaacagatgaacgactatactagagtaagtacgtacgtaagtaggttgggggttaaaggggggtaaaccgggtacccctaacctaggtcgggaccggaacgtacttcgttaggtacgtcggttttgggtttaggaaggaaagtaagtagtactacgaccgacccaacctacgggtacgggtacgtaggaacg…
IPJVRIW02C46LC	Bacteria	0.97	Proteobacteria	0.81	Gammaproteobacteria	0.73	Pseudomonadales	0.17	Pseudomonadaceae	0.16	Azorhizophilus	0.16	1	GAGTTTGATCATGGCTCAGATTGAACGCTGGCGGCATGCCTAACACATGCAAGTCGAACGatgatttccagcttgctggaatgattAGTGGCGGACGGGTGAGTATATATAGGGATCTGCCTGTTAGTGGGGGACAACAGCCGGAAACGGCTGCTAATACCGCATACGCTCTACGGAGGAAAGTgggggaccctcgggcctcacgctaacagatgaacactatactacgatagtacgtacgtaagtaggttggggggttaaagggggtaaaccggtacccctaacctaggtcgggaccggaacgtacttcgttaggtacgtcggttttgggtttaggaaggaaagtaagtagtactacgaccgacccaacctacgggtacgggtacgtaggaacgaacc…
IPJVRIW02EXQG1	Bacteria	1	Proteobacteria	1	Gammaproteobacteria	1	Pseudomonadales	1	Pseudomonadaceae	1	Pseudomonas	0.99	6	GAGTTTGATCTTGGCTCAGATTGAACGCTGGCGGCAGGCCTAACACATGCAAGTCGAGCGgatgagtggagcttgctccatgattcAGCGGCGGACGGGTGAGTAATGCCTAGGAATCTGCCTGGTAGTGGGGGACAACGTTTCGAAAGGAACGCTAATACCGCATACGTCCTACGGGAGAAAGTgggggatcttcggacctcACGCTATCAGATGAGCCTAGGTCGGATTAGCTAGTTGGTGAGGTAAAGGCTCACCAAGGCGACGATCCGTAACTGGTCTGAGAGGATGATCAGTCACACTGGAACTGAGACACGGTCCAGACTCCTACGGGAGGCAGCAGTGGGGAATATTGGACAATGGGCGAAAGCCTGATCCAGCCATGCCGCGTGTGTGAAG…
IPJVRIW02EF5D0	Bacteria	1	Proteobacteria	1	Gammaproteobacteria	1	Thiotrichales	1	Piscirickettsiaceae	1	Methylophaga	1	4997	GAGTTTGATCTGGCTCAGATTGAACGCTGGCGGCATGCCTAACACATGCAAGTCGAACGatgatttccagcttgctggaatgattAGTGGCGGACGGGTGAGTAATATATAGGGATCTGCCTGTTAGTGGGGGACAACAGCCGGAAACGGCTGCTAATACCGCATACGCTCTACGGAGGAAAGTgggggaccctcgggcctcACGCTAACAGATGAACCTATATCAGATTAGCTAGATGGTGGGTAAAGGCCTACCATGGCGACGATCTGTAGCTGGTTTGAGAGAATGATCAGCCACACTGGGACTGAGACACGGCCCAGACTCCTACGGGAGGCAGCAGTGGGGAATATTGGACAATGGGCGCAAGCCTGATCCAGCAATGCCGCGTGTGTGAAG
IPJVRIW02D68GQ	Bacteria	1	Proteobacteria	1	Gammaproteobacteria	1	Thiotrichales	1	Piscirickettsiaceae	1	Methylophaga	1	2102	GAGTTTGATCTGGCTCAGATTGAACGCTGGCGGCATGCCTAACACATGCAAGTCGAACGatgatttccagcttgctggaatgattAGTGGCGGACGGGTGAGTAATATATAGGGATCTGCCTGTTAGTGGGGGACAACAGCCGGAAACGGCTGCTAATACCGCATACGCTCTACGGAGGAAAGTgggggaccctcgggcctcACGCTAACAGATGAACCTATATCAGATTAGCTAGATGGTGGGGTAAAGGCCTACCATGGCGACGATCTGTAGCTGGTTTGAGAGAATGATCAGCCACACTGGGACTGAGACACGGCCCAGACTCCTACGGGAGGCAGCAGTGGGGAATATTGGACAATGGGCGCAAGCCTGATCCAGCAATGCCGCGTGTGTGAAGA…
IPJVRIW02DDHMK	Bacteria	1	Proteobacteria	1	Gammaproteobacteria	1	Thiotrichales	1	Piscirickettsiaceae	1	Methylophaga	1	666	GAGTTTGATCATGGCTCAGATTGAACGCTGGCGGCATGCCTAACACATGCAAGTCGAACGatgatttccagcttgctggaatgattAGTGGCGGACGGGTGAGTAATATATAGGGATCTGCCTGTTAGTGGGGGACAACAGCCGGAAACGGCTGCTAATACCGCATACGCTCTACGGAGGAAAGTgggggaccctcgggcctcACGCTAACAGATGAACCTATATCAGATTAGCTAGATGGTGGGGTAAAGGCCTACCATGGCGACGATCTGTAGCTGGTTTGAGAGAATGATCAGCCACACTGGGACTGAGACACGGCCCAGACTCCTACGGGAGGCAGCAGTGGGGAATATTGGACAATGGGCGCAAGCCTGATCCAGCAATGCCGCGTGTGTGAAG…
IPJVRIW02D7K10	Bacteria	1	Proteobacteria	1	Gammaproteobacteria	1	Thiotrichales	1	Piscirickettsiaceae	1	Methylophaga	1	596	GAGTTTGATCGTGGCTCAGATTGAACGCTGGCGGCATGCCTAACACATGCAAGTCGAACGatgatttccagcttgctggaatgattAGTGGCGGACGGGTGAGTAATATATAGGGATCTGCCTGTTAGTGGGGGACAACAGCCGGAAACGGCTGCTAATACCGCATACGCTCTACGGAGGAAAGTgggggaccctcgggcctcACGCTAACAGATGAGCCTATATCAGATTAGCTAGATGGTGGGGTAAAGGCCTACCATGGCGACGATCTGTAGCTGGTTTGAGAGAATGATCAGCCACACTGGGACTGAGACACGGCCCAGACTCCTACGGGAGGCAGCAGTGGGGAATATTGGACAATGGGCGCAAGCCTGATCCAGCAATGCCGCGTGTGTGAAG…
IPJVRIW02DMDN1	Bacteria	1	Proteobacteria	1	Gammaproteobacteria	1	Thiotrichales	1	Piscirickettsiaceae	1	Methylophaga	1	581	GAGTTTGATCTGGCTCAGATTGAACGCTGGCGGCATGCCTAACACATGCAAGTCGAACGatgatttccagcttgctggaatgattAGTGGCGGACGGGTGAGTAATATATAGGGATCTGCCTGTTAGTGGGGGACgAACAGCCGGAAACGGaCTGCTAATAaCCGCATACGCTCTACGGAGGAAAGTagggggacccgtcgggcctcACGCTAACAGATGAACCTATATCAGATTAGCTAGATGGTGGGGTAAAGGgaCCTACCATGGCGACGATCTGTAGCTGGTTTGAGAGAATGATCAGCCACACTGGGACTGAGACACGGCCCAGACTCCTACGGGAGGCAGCAGTGGGGAAgTATTGGACAATGGGCGCAAGCCTGATCCAGCAATGCCGCGTG…
IPJVRIW02C1JFS	Bacteria	1	Proteobacteria	1	Gammaproteobacteria	1	Thiotrichales	1	Piscirickettsiaceae	1	Methylophaga	1	411	GAGTTTGATCATGGCTCAGATTGAACGCTGGCGGCATGCCTAACACATGCAAGTCGAACGatgatttccagcttgctggaatgattAGTGGCGGACGGGTGAGTAATATATAGGGATCTGCCTGTTAGTGGGGGACAACAGCCGGAAACGGCTGCTAATACCGCATACGCTCTACGGAGGAAAGTgggggaccctcgggcctcACGCTAACAGATGAGCCTATATCAGATTAGCTAGATGGTGGGGTAAAGGCCTACCATGGCGACGATCTGTAGCTGGTTTGAGAGAATGATCAGCCACACTGGGACTGAGACACGGCCCAGACTCCTACGGGAGGCAGCAGTGGGGAATATTGGACAATGGGCGCAAGCCTGATCCAGCAATGCCGCGTGTGTGAAG…
IPJVRIW02DOQXS	Bacteria	1	Proteobacteria	1	Gammaproteobacteria	1	Thiotrichales	1	Piscirickettsiaceae	1	Methylophaga	1	393	GAGTTTGATCTGGCTCAGATTGAACGCTGGCGGCATGCCTAACACATGCAAGTCGAACGatgatttccagcttgctggaatgattAGTGGCGGACGGGTGAGTAATATATAGGGATCTGCCTGTTAGTGGGGGACAACAGCCGGAAACGGCTGCTAATACCGCATACGCTCTACGGAGGAAAGTgggggaccctcgggcctcACGCTAACAGATGAACCTATATCAGATTAGCTAGATGGTGGGGTAAAGGCCTACCATGGCGACGATCTGTAGCTGGTTTGAGAGAATGATCAGCCACACTGGGACTGAGACACGGCCCAGACTCCTACGGGAGGCAGCAGTGGGGAATATTGGACAATGGGCGCAAGCCTGATCCAGCAATGCCGCGTGTGTGAAGA…
IPJVRIW02EPXFA	Bacteria	1	Proteobacteria	1	Gammaproteobacteria	1	Thiotrichales	1	Piscirickettsiaceae	1	Methylophaga	1	318	GAGTTTGATCTGGCTCAGATTGAACGCTGGCGGCATGCCTAACACATGCAAGTCGAACGatgatttccagcttgctggaatgattAGTGGCGGACGGGTGAGTAATATATAGGGATCTGCCTGTTAGTGGGGGACAACAGCCGGAAACGGaCTGCTAATACCGCATACGCTCTACGGAGGAAAGTgggggaccctcgggcctcACGCTAACAGATGAGCCTATATCAGATTAGCTAGATGGGGGTAA
IPJVRIW02EFY8V	Bacteria	1	Proteobacteria	1	Gammaproteobacteria	1	Thiotrichales	1	Piscirickettsiaceae	1	Methylophaga	1	198	GAGTTTGATCTGGCTCAGATTGAACGCTGGCGGCATGCCTAACACATGCAAGTCGAACGatgatttccagcttgctggaatgattAGTGGCGGACGGGTGAGTAATATATAGGGATCTGCCTGTTAGTGGGGGACAACAGCCGGAAACGGCTGCTAATACCGCATACGCTCTACGGAGGAAAGTgggggaccctcgggcctcACGCTAACAGATGAACCTATATCAGATTAGCTAGATGGTGGGGTAAAGGCCTACCATGGCGACGATCTGTAGCTGGTTTGAGAGAATGATCAGCCACACTGGGACTGAGACACGGCCCAGACTCCTACGGGAGGCAGCAGTGGGGAATATTGGACAATGGGCGCAAGCCTGATCCAGCAATGCCGCGTGTGTGAAGA…
IPJVRIW02DXT8J	Bacteria	1	Proteobacteria	1	Gammaproteobacteria	1	Thiotrichales	1	Piscirickettsiaceae	1	Methylophaga	1	131	GAGTTTGATCATGGCTCAGATTGAACGCTGGCGGCATGCCTAACACATGCAAGTCGAACGatgatttccagcttgctggaatgattAGTGGCGGACGGGTGAGTAATATATAGGGATCTGCCTGTTAGTGGGGGACAACAGCCGGAAACGGCTGCTAATACCGCATACGCTCTACGGAGGAAAGTgggggaccctcgggcctcACGCTAACAGATGAACCTATATCAGATTAGCTAGATGGTGGGGTAAAGGCCTACCATGGCGACGATCTGTAGCTGGTTTGAGAGAATGATCAGCCACACTGGGACTGAGACACGGCCCAGACTCCTACGGGAGGCAGCAGTGGGGAATATTGGACAATGGGCGCAAGCCTGATCCAGCAATGCCGCGTGTGTGAAG…
IPJVRIW02DD8SZ	Bacteria	1	Proteobacteria	1	Gammaproteobacteria	1	Thiotrichales	1	Piscirickettsiaceae	1	Methylophaga	1	129	GAGTTTGATCTGGCTCAGATTGAACGCTGGCGGCATGCCTAACACATGCAAGTCGAACGatgatttccagcttgctggaatgattAGTGGCGGACGGGTGAGTAATATATAGGGATCTGCCTGTTAGTGGGGGACAACAGCCGGAAACGGCTGCTAATACCGCATACGCTCTACGGAGGAAAGTgggggaccctcgggcctcACGCTAACAGATGAACCTATATCAGATTAGCTAGATGGTGGGGTAAAGGCCTACCATGGCGACGATCTGTAGCTGGTTTGAGAGAATGATCAGCCACACTGGGACTGAGACACGGCCCAGACTCCTACGGGAGGCAGCAGTGGGGAATATTGGACAATGGGCGCAAGCCTGATCCAGCAATGCCGCGTGTGTGAAGA…
IPJVRIW02D7FAT	Bacteria	1	Proteobacteria	1	Gammaproteobacteria	1	Thiotrichales	1	Piscirickettsiaceae	1	Methylophaga	1	128	GAGTTTGATCGTGGCTCAGATTGAACGCTGGCGGCATGCCTAACACATGCAAGTCGAACGatgatttccagcttgctggaatgattAGTGGCGGACGGGTGAGTAATATATAGGGATCTGCCTGTTAGTGGGGGACAACAGCCGGAAACGGCTGCTAATACCGCATACGCTCTACGGAGGAAAGTgggggaccctcgggcctcACGCTAACAGATGAACCTATATCAGATTAGCTAGATGGTGGGGTAAAGGCCTACCATGGCGACGATCTGTAGCTGGTTTGAGAGAATGATCAGCCACACTGGGACTGAGACACGGCCCAGACTCCTACGGGAGGCAGCAGTGGGGAATATTGGACAATGGGCGCAAGCCTGATCCAGCAATGCCGCGTGTGTGAAG…
IPJVRIW02DAYSQ	Bacteria	1	Proteobacteria	1	Gammaproteobacteria	1	Thiotrichales	1	Piscirickettsiaceae	1	Methylophaga	1	117	GAGTTTGATCATGGCTCAGATTGAACGCTGGCGGCATGCCTAACACATGCAAGTCGAACGatgatttccagcttgctggaatgattAGTGGCGGACGGGTGAGTAATATATAGGGATCTGCCTGTTAGTGGGGGACAACAGCCGGAAACGGCTGCTAATACCGCATACGCTCTACGGAGGAAAGTgggggaccctcgggcctcACGCTAACAGATGAGCCTATATCAGATTAGCTAGATGGTGGGGTAAAGGCCTACCATGGCGACGATCTGTAGCTGGTTTGAGAGAATGATCAGCCACACTGGGACTGAGACACGGCCCAGACTCCTACGGGAGGCAGCAGTGGGGAATATTGGACAATGGGCGCAAGCCTGATCCAGCAATGCCGCGTGTGTGAAG…
IPJVRIW02DW1LL	Bacteria	1	Proteobacteria	1	Gammaproteobacteria	1	Thiotrichales	1	Piscirickettsiaceae	1	Methylophaga	1	115	GAGTTTGATCTGGCTCAGATTGAACGCTGGCGGCATGCCTAACACATGCAAGTCGAACGatgatttccagcttgctggaatgattAGTGGCGGACGGGTGAGTAATATATAGGGATCTGCCTGTTAGTGGGGGACgAACAGCCGGAAACGGaCTGCTAATACCGCATACGCTCTACGGAGGAAAGTagggggacccgtcggcctcACGCTAACAGATGAGCCTATATCAGATTAGCTAGATGGTGGGGTAAAGGgaCCTACCATGGCGACGATCTGTAGCTGGTTTGAGAGAATGATCAGCCACACTGGGACTGAGACACGGCCCAGACTCCTACGGGAGgGCAGCAGTGGGGAAgTATTGGACAATGGGCGCAAGCCTGATCCAGCAATGCCGCGTGT…
IPJVRIW02EE1OQ	Bacteria	1	Proteobacteria	1	Gammaproteobacteria	1	Thiotrichales	1	Piscirickettsiaceae	1	Methylophaga	1	95	GAGTTTGATCTGGCTCAGATTGAACGCTGGCGGCATGCCTAACACATGCAAGTCGAACGatgatttccagcttgctggaatgattAGTGGCGGACGGGTGAGTAATATATAGGGATCTGCCTGTTAGTGGGGGACAACAGCCGGAAACGGCTGCTAATACCGCATACGCTCTACGGAGGAAAGTgggggaccctcgggcctcACGCTAACAGATGAACCTATATCAGATTAGCTAGATGGTGGGGTAAAGGCCTACCATGGCGACGATCTGTAGCTGGTTTGAGAGAATGATCAGCCACACTGGGACTGAGACACGGCCCAGACTCCTACGGGAGGCAGCAGTGGGGAATATTGGACAATGGGCGCAAGCCTGATCCAGCAATGCCGCGTGTGTGAAGA…
IPJVRIW02EAGBJ	Bacteria	1	Proteobacteria	1	Gammaproteobacteria	1	Thiotrichales	1	Piscirickettsiaceae	1	Methylophaga	1	94	GAGTTTGATCTGGCTCAGATTGAACGCTGGCGGCATGCCTAACACATGCAAGTCGAACGatgatttccagcttgctggaatgattAGTGGCGGACGGGTGAGTAATATATAGGGATCTGCCTGTTAGTGGGGGACgAACAGCCGGAAACGGaCTGCTAATACCGCATACGCTCTACGGAGGAAAGTgggggacccgtcgggcctcACGCTAACAGATGAACCTATATCAGATTAGCTAGATGGT
IPJVRIW02ELSJB	Bacteria	1	Proteobacteria	1	Gammaproteobacteria	1	Thiotrichales	1	Piscirickettsiaceae	1	Methylophaga	1	83	GAGTTTGATCGTGGCTCAGATTGAACGCTGGCGGCATGCCTAACACATGCAAGTCGAACGatgatttccagcttgctggaatgattAGTGGCGGACGGGTGAGTAATATATAGGGATCTGCCTGTTAGTGGGGGACgAACAGCCGGAAACGGaCTGCTAATACCGCATACGCTCTACGGAGGAAAGTagggggacccgtcgggcctcACGCTAACAGATGAACCTATATCAGATTAGCTAGATGGTGGGGTAAAGgGCCTACCATGGCGACGATCTGTAGCTGGTTTGAGAGAATGATCAGCCACACTGGGACTGAGACACGGCCCAGACTCCTACGGGAGGCAGCAGTGGGGAAgTATTGGACAATGGGCGCAAGCCTGATCCAGCAATGCCGCGTGT…
IPJVRIW02D6SJ2	Bacteria	1	Proteobacteria	1	Gammaproteobacteria	1	Thiotrichales	1	Piscirickettsiaceae	1	Methylophaga	1	81	GAGTTTGATCTTGGCTCAGATTGAACGCTGGCGGCATGCCTAACACATGCAAGTCGAACGatgatttccagcttgctggaatgattAGTGGCGGACGGGTGAGTAATATATAGGGATCTGCCTGTTAGTGGGGGACAACAGCCGGAAACGGCTGCTAATACCGCATACGCTCTACGGAGGAAAGTgggggaccctcgggcctcACGCTAACAGATGAACCTATATCAGATTAGCTAGATGGTGGGGTAAAGGCCTACCATGGCGACGATCTGTAGCTGGTTTGAGAGAATGATCAGCCACACTGGGACTGAGACACGGCCCAGACTCCTACGGGAGGCAGCAGTGGGGAATATTGGACAATGGGCGCAAGCCTGATCCAGCAATGCCGCGTGTGTGAAG…
IPJVRIW02DNR3T	Bacteria	1	Proteobacteria	1	Gammaproteobacteria	1	Thiotrichales	1	Piscirickettsiaceae	1	Methylophaga	1	79	GAGTTTGATCTGGCTCAGATTGAACGCTGGCGGCATGCCTAACACATGCAAGTCGAACGatgatttccagcttgctggaatgattAGTGGCGGACGGGTGAGTAATATATAGGGATCTGCCTGTTAGTGGGGGACAACAGCCGGAAACGGCTGCTAATACCGCATACGCTCTACGGAGGAAAGTgggggaccctcgggcctcACGCTAACAGATGAACCTATATCAGATTAGCTAGATGGTGGGGTAAAGGCCTACCATGGCGACGATCTGTAGCTGGTTTGAGAGAATGATCAGCCACACTGGGACTGAGACACGGCCCAGACTCCTACGGGAGGCAGCAGTGGGGAATATTGGACAATGGGCGCAAGCCTGATCCAGCAATGCCGCGTGTGTGAAGA…
IPJVRIW02C3JK4	Bacteria	1	Proteobacteria	1	Gammaproteobacteria	1	Thiotrichales	1	Piscirickettsiaceae	1	Methylophaga	1	79	GAGTTTGATCTGGCTCAGATTGAACGCTGGCGGCATGCCTAACACATGCAAGTCGAACGatgatttccagcttgctggaatgattAGTGGCGGACGGGTGAGTAATATATAGGGATCTGCCTGTTAGTGGGGACGAACAGCCGGAAACGGaCTGCTAATACCGCATACGCTCTACGGAGGAAAGTaggggacccgtcgggcctcACGCTAACAGATGAACCTATATCAGATTAGCTAGATGGTGGGGTAAAGGCCTACCATGGCGACGATCTGTAGCTGGTTTGAGAGAATGATCAGCCACACTGGGACTGAGACACGGCCCAGACTCCTACGGGAGGCAGCAGTGGGGAATATTGGACAATGGGCGCAAGCCTGATCCAGCAATGCCGCGTGTGTGAA…
IPJVRIW02DUE9O	Bacteria	1	Proteobacteria	1	Gammaproteobacteria	1	Thiotrichales	1	Piscirickettsiaceae	1	Methylophaga	1	76	GAGTTTGATCATGGCTCAGATTGAACGCTGGCGGCATGCCTAACACATGCAAGTCGAACGatgatttccagcttgctggaatgattAGTGGCGGACGGGTGAGTAATATATAGGGATCTGCCTGTTAGTGGGGGACAACAGCCGGAAACGGCTGCTAATACCGCATACGCTCTACGGAGGAAAGTgggggaccctcgggcctcACGCTAACAGATGAACCTATATCAGATTAGCTAGATGGTGGGGTAAAGGCCTACCATGGCGACGATCTGTAGCTGGTTTGAGAGAATGATCAGCCACACTGGGACTGAGACACGGCCCAGACTCCTACGGGAGGCAGCAGTGGGGAATATTGGACAATGGGCGCAAGCCTGATCCAGCAATGCCGCGTGTGTGAAG…
IPJVRIW02DEVYX	Bacteria	1	Proteobacteria	1	Gammaproteobacteria	1	Thiotrichales	1	Piscirickettsiaceae	1	Methylophaga	1	69	GAGTTTGATCTGGCTCAGATTGAACGCTGGCGGCATGCCTAACACATGCAAGTCGAACGatgatttccagcttgctggaatgattAGTGGCGGACGGGTGAGTAATATATAGGGATCTGCCTGTTAGTGGGGGACAACAGCCGGAAACGGCTGCTAATACCGCATACGCTCTACGGAGGAAAGTgggggaccctcgggcctcACGCTAACAGATGAACCTATATCAGATTAGCTAGATGGTGGGGTAAAGGCCTACCATGGCGACGATCTGTAGCTGGTTTGAGAGAATGATCAGCCACACTGGGACTGAGACACGGCCCAGACTCCTACGGGAGGCAGCAGTGGGGAATATTGGACAATGGGCGCAAGCCTGATCCAGCAATGCCGCGTGTGTGAAGA…
IPJVRIW02DOVQ8	Bacteria	1	Proteobacteria	1	Gammaproteobacteria	1	Thiotrichales	1	Piscirickettsiaceae	1	Methylophaga	1	56	GAGTTTGATCTTGGCTCAGATTGAACGCTGGCGGCATGCCTAACACATGCAAGTCGAACGatgatttccagcttgctggaatgattAGTGGCGGACGGGTGAGTAATATATAGGGATCTGCCTGTTAGTGGGGGACAACAGCCGGAAACGGCTGCTAATACCGCATACGCTCTACGGAGGAAAGTgggggaccctcgggcctcACGCTAACAGATGAACCTATATCAGATTAGCTAGATGGTGGGGTAAAGGCCTACCATGGCGACGATCTGTAGCTGGTTTGAGAGAATGATCAGCCACACTGGGACTGAGACACGGCCCAGACTCCTACGGGAGGCAGCAGTGGGGAATATTGGACAATGGGCGCAAGCCTGATCCAGCAATGCCGCGTGTGTGAAG…
IPJVRIW02DTCIU	Bacteria	1	Proteobacteria	1	Gammaproteobacteria	1	Thiotrichales	1	Piscirickettsiaceae	1	Methylophaga	1	50	GAGTTTGATCTGGCTCAGATTGAACGCTGGCGGCATGCCTAACACATGCAAGTCGAACGatgatttccagcttgctggaatgattAGTGGCGGACGGGTGAGTAATATATAGGGATCTGCCTGTTAGTGGGGGACAACAGCCGGAAAcCGGCTGCTAATACCGCATACGCTCTACGGAGGAAAGTgggggaccctcgggcctcACGCTAACAGATGAaCCCTATATCAGATTAGCTAGATGGTGGGGTAAAGGCCTACCATGGCGACGATCTGTAGCTGGTTTGAGAGAATGATCAGCCACACTGGGACTGAGACACGGCCCAGACTCCTACGGGAGGCAGCAGTGGGGAATATTGGACAATGGGCGCAAGCCTGATCCAGCAATGCCGCGTGTGTGAA…
IPJVRIW02DTHY9	Bacteria	1	Proteobacteria	1	Gammaproteobacteria	1	Thiotrichales	1	Piscirickettsiaceae	1	Methylophaga	1	40	GAGTTTGATCCTGGCTCAGATTGAACGCTGGCGGCATGCCTAACACATGCAAGTCGAACGatgatttccagcttgctggaatgattAGTGGCGGACGGGTGAGTAATATATAGGGATCTGCCTGTTAGTGGGGGACAACAGCCGGAAACGGCTGCTAATACCGCATACGCTCTACGGAGGAAAGTgggggaccctcgggcctcACGCTAACAGATGAACCTATATCAGATTAGCTAGATGGTGGGGTAAAGGCCTACCATGGCGACGATCTGTAGCTGGTTTGAGAGAATGATCAGCCACACTGGGACTGAGACACGGCCCAGACTCCTACGGGAGGCAGCAGTGGGGAATATTGGACAATGGGCGCAAGCCTGATCCAGCAATGCCGCGTGTGTGAAG…
IPJVRIW02DH8G5	Bacteria	1	Proteobacteria	1	Gammaproteobacteria	1	Thiotrichales	1	Piscirickettsiaceae	1	Methylophaga	1	40	GTAGTTTGATCATGGCTCAGATTGAACGCTGGCGGCATGCCTAACACATGCAAGTCGAACGatgatttccagcttgctggaatgattAGTGGCGGACGGGTGAGTAATATATAGGGATCTGCCTGTTAGTGGGGGACAACAGCCGGAAACGGCTGCTAATACCGCATACGCTCTACGGAGgGAAAGTgggggaccctcgggcctcACGCTAACAGATGAACCTATATCAGATTAGCTAGATGGTGGGGTAAAGGCCTACCATGGCGACGATCTGTAGCTGGTTTGAGAGAATGATCAGCCACACTGGGAcCTGAGACACGgGCCCAGACTCCTACGGGAGGCAGCAGTGGGGAATATTGGACAATGGGCGCAAGCCTGATCCAGCAATGaCCGCGTGTG…
IPJVRIW02EM7SR	Bacteria	1	Proteobacteria	1	Gammaproteobacteria	1	Thiotrichales	1	Piscirickettsiaceae	1	Methylophaga	1	36	GAGTTTGATCCTGGCTCAGATTGAACGCTGGCGGCATGCCTAACACATGCAAGTCGAACGatgatttccagcttgctggaatgattAGTGGCGGACGGGTGAGTAATATATAGGGATCTGCCTGTTAGTGGGGGACAACAGCCGGAAACGGCTGCTAATACCGCATACGCTCTACGGAGGAAAGTgggggaccctcgggcctcACGCTAACAGATGAACCTATATCAGATTAGCTAGATGGTGGGGTAAAGGCCTACCATGGCGACGATCTGTAGCTGGTTTGAGAGAATGATCAGCCACACTGGGACTGAGACACGGCCCAGACTCCTACGGGAGGCAGCAGTGGGGAATATTGGACAATGGGCGCAAGCCTGATCCAGCAATGCCGCGTGTGTGAAG…
IPJVRIW02DDGIS	Bacteria	1	Proteobacteria	1	Gammaproteobacteria	1	Thiotrichales	1	Piscirickettsiaceae	1	Methylophaga	1	22	GAGTTTGATCGTGGCTCAGATTGAACGCTGGCGGCATGCCTAACACATGCAAGTCGAACGatgatttccagcttgctggaatgattAGTGGCGGACGGGTGAGTAATATATAGGGATCTGCCTGTTAGTGGGGGACAACAGCCGGAAACGGCTGCTAATACCGCATACGCTCTACGGAGGAAAGTgggggaccctcgggcctcACGCTAACAGATGAGCCTATATCAGATTAGCTAGATGGTGGGGTAAAGGCCTATCATGGCGACGATCTGTAGC
IPJVRIW02C1B3M	Bacteria	1	Proteobacteria	1	Gammaproteobacteria	1	Thiotrichales	1	Piscirickettsiaceae	1	Methylophaga	1	21	GAGTTTGATCATGGCTCAGATTGAACGCTGGCGGCATGCCTAACACATGCAAGTCGAACGatgatttccagcttgctggaatgattAGTGGCGGACGGGTGAGTAATATATAGGGATCTGCCTgGTTAGTGGGGGACAACAGCCGGAAACGGCTGCTAATACCGCATACGCTCTAACgGAGgGAAAGTggggggaccctcgggcctcACGCTAACAGATGAACCTATATCAGATTAGCTAGATGGTGGGGTAAAGGCCTACCATGGCGACGATCTGTAGCTGGTTTGAGAGAATGATCAGCCACACTGGGACTGAGACACGGCCCAGACTCCTACGGGAGGCAGCgAGTGGGGAATATTGGACAATGGGCGCAAGCCTGATCCAGCAATGCCGCGTGTG…
IPJVRIW02DEYHS	Bacteria	1	Proteobacteria	1	Gammaproteobacteria	1	Thiotrichales	1	Piscirickettsiaceae	1	Methylophaga	1	21	GAGTTTGATCGTGGCTCAGATTGAACGCTGGCGGCATGCCTAACACATGCAAGTCGAACGatgatttccagcttgctggaatgattAGTGGCGGACGGGTGAGTAATATATAGGGATCTGCCTGTTAGTGGGGGACgAACAGCCGGAACGGACTGCTAATACCGCATACGCTCTACGGAGGAAAGTgggggaccctcgggcctcACGCTAACAGATGAACCTATATCAGATTAGCTAGATGGTGGGGTAAAGGCCTACCATGGCGACGATCTGTAGCTGGTTTGAGAGAATGATCAGCCACACTGGGACTGAGACACGGCCCAGACTCCTACGGGAGGCAGCAGTGGGGAATATTGGACAATGGGCGCAAGCCTGATCCAGCAATGCCGCGTGTGTGAA…
IPJVRIW02EUM4R	Bacteria	1	Proteobacteria	1	Gammaproteobacteria	1	Thiotrichales	1	Piscirickettsiaceae	1	Methylophaga	1	21	GAGTTTGATCATGGCTCAGATTGAACGCTGGCGGCATGCCTAACACATGCAAGTCGAACGatgatttccagcttgctggaatgattAGTGGCGGACGGGTGAGTAATATATAGGGATCTGCCTGTTAGTGGGGGACAACAGCCGGAAACGGCTGCTAATACCGCATACGCTCTACGGAGGAAAGTgggggaccctcgggcctcACGCTAACAGATGAACCTATATCAGATTAGCTAGATGGTGGGGTAAAGGCCTACCATGGCGACGATCTGTAGCTGGTTTGAGAGAATGATCAGCCACACTGGGACTGAGACACGGCCCAGACTCCTACGGGAGGCAGCAGTGGGGAATATTGGACAATGGGCGCAAGCCTGATCCAGCAATGCCGCGTGTGTGAAG…
IPJVRIW02DJB5Y	Bacteria	1	Proteobacteria	1	Gammaproteobacteria	1	Thiotrichales	1	Piscirickettsiaceae	1	Methylophaga	1	20	GAGTTTGATCTGGCTCAGATTGAACGCTGGCGGCATGCCTAACACATGCAAGTCGAACGatgatttccagcttgctggaatgattAGTGGCGGACGGGTGAGTAATATATAGGGATCTGCCTGTTAGTGGGGGACAACAGCCGGAAACGGCTGCTAATACCGCATACGCTCTACGGAGGAAAGTgggggaccctcgggcctcACGCTAACAGATGAACCTATATCAGATTAGCTAGATGGTGGGGTAAAGGCCTACCATGGCGACGATCTGTAGCTGGTTTGAGAGAATGATCAGCCACACTGGGACTGAGACACGGCCCAGACTCCTACGGGAGGCAGCAGTGGGGAATATTGGACAATGGGCGCAAGCCTGGT
IPJVRIW02DX6SF	Bacteria	1	Proteobacteria	1	Gammaproteobacteria	1	Thiotrichales	1	Piscirickettsiaceae	1	Methylophaga	1	19	GAGTTTGATCTGGCTCAGATTGAACGCTGGCGGCATGCCTAACACATGCAAGTCGAACGatgatttccagcttgctggaatgattAGTGGCGGACGGGTGAGTAATATATAGGGATCTGCCTGTTAGTGGGGGACAACAGCCGGAAACGGCTGCTAATACCGCATACGCTCTACGGAGGAAAGTgggggaccctcgggcctcACGCTAACAGATGAACCTATATCAGATTAGCTAGATGGTGGGGTAAAGGCCTACCATGGCGACGATCTGTAGCTGGTTTGAGAGAATGATCAGCCACACTGGGACTGAGACACGGCCCAGACTCCTACGGGAGGCAGCAGTGGGGAATATTGGACAATGGGCGCAAGCCTGATCCAGCAATGCCGCGTGTGTGAAGA…
IPJVRIW02ETTZK	Bacteria	1	Proteobacteria	1	Gammaproteobacteria	1	Thiotrichales	1	Piscirickettsiaceae	1	Methylophaga	1	19	GAGTTTGATCGTGGCTCAGATTGAACGCTGGCGGCATGCCTAACACATGCAAGTCGAACGatgatttccagcttgctggaatgattAGTGGCGGACGGGTGAGTAATATATAGGGATCTGCCTGTTAGTGGGGGACAACAGCCGGAAACGGCTGCTAATACCGCATACGCTCTACGGAGGAAAGTgggggaccctcgggcctcACGCTAACAGATGAACCTATATCAGATTAGCTAGATGGTGGGGTAAAGGCCTACCATGGCGACGATCTGTAGCTGGTTTGAGAGAATGATCAGCCACACTGGGACTGAGACACGGCCCAGACTCCTACGGGAGGCAGCAGTGGGGAGTATTGGACAATGGGCGCAAGCCTGATCCAGCAATGCCGCGTGTGTGAAG…
IPJVRIW02DESRI	Bacteria	1	Proteobacteria	1	Gammaproteobacteria	1	Thiotrichales	1	Piscirickettsiaceae	1	Methylophaga	1	18	GAGTTTGATCTGGCTCAGATTGAACGCTGGCGGCATGCCTAACACATGCAAGTCGAACGatgatttccagcttgctggaatgattAGTGGCGGACGGGTGAGTAATATATAGGGATCTGCCTGTTAGTGGGGGACAACAGCCGGAAACGGCTGCTAATACCGCATACGCTCTACGGAGGAAAGTgggggaccctcgggcctcACGCTAACAGATGAACCTATATCAGATTAGCTAGATGGTGGGGTAAAGGCCTACCATGGCGACGATCTGTAGCTGGTTTGAGAGAATGATCAGCCACACTGGGACTGAGACACGGCCCAGACTCCTACGGGAGGCAGCAGTGGGGAATATTGGACAATGGGCGCAAGCCTGATCCAGCAATACG
IPJVRIW02DF6KK	Bacteria	1	Proteobacteria	1	Gammaproteobacteria	1	Thiotrichales	1	Piscirickettsiaceae	1	Methylophaga	1	16	GAGTTTGATCTGGCTCAGATTGAACGCTGGCGGCATGCCTAACACATGCAAGTCGAACGatgatttccagcttgctggaatgattAGTGGCGGACGGGTGAGTAATATATAGGGATCTGCCTGTTAGTGGGGGACAACAGCCGGAAACGGCTGCTAATACCGCATACGCTCTACGGAGGAAAGTgggggaccctcgggcctcACGCTAACAGATGAACCTATATCAGATTAGCTAGATGGTGGGGTAAAGGCCTACCATGGCGACGATCC
IPJVRIW02DMUO5	Bacteria	1	Proteobacteria	1	Gammaproteobacteria	1	Thiotrichales	1	Piscirickettsiaceae	1	Methylophaga	1	14	GAGTTTGATCATGGCTCAGATTGAACGCTGGCGGCATGCCTAACACATGCAAGTCGAACGatgatttccagcttgctggaatgattAGTGGCGGACGGGTGAGTAATATATAGGGATCTGCCTGTTAGTGGGGACGAACAGCCGGAAACGGaCTGCTAATACCGCATACGCTCTACGGAGGAAAGTagggggacccgtcgggcctcACGCTAACAGATGAGCCTATATCAGATTAGCTAGATGGTGGGGTAAAGGgaCCTACCATGGCGACGATCTGTAGCTGGTTTGAGAGAATGATCAGCCACACTGGGACTGAGACACGGCCCAcGACTCCTACGGGAGGCAGCAGTGGGGAATATTGGACAATGGGCGCAAGCCTGATCCAGC
IPJVRIW02DR0AB	Bacteria	1	Proteobacteria	1	Gammaproteobacteria	1	Thiotrichales	1	Piscirickettsiaceae	1	Methylophaga	1	14	GAGTTTGATCTTGGCTCAGATTGAACGCTGGCGGCATGCCTAACACATGCAAGTCGAACGatgatttccagcttgctggaatgattAGTGGCGGACGGGTGAGTAATATATAGGGATCTGCCTGTTAGTGGGGGACAACAGCCGGAAACGGCTGCTAATACCGCATACGCTCTACGGAGGAAAGTgggggaccctcgggcctcACGCTAACAGATGAGCCTATATCAGATTAGCTAGATGGTGGGGTAAAGGCCTACCATGGCGACGATCTGTAGCTGGTTTGAGAGAATGATCAGCCACACTGGGACTGAGACACGGCCCAGACTCCTACGGGAGGCAGCAGTGGGGAATATTGGACAATGGGCGCAAGCCTGATCCAGCAATGCCGCGTGTGTGAAG…
IPJVRIW02EZ3C1	Bacteria	1	Proteobacteria	1	Gammaproteobacteria	1	Thiotrichales	1	Piscirickettsiaceae	1	Methylophaga	1	11	GAGTTTGATCGTGGCTCAGATTGAACGCTGGCGGCATGCCTAACACATGCAAGTCGAACGatgatttccagcttgctggaatgattAGTGGCGGACGGGTGAGTAATATATAGGGATCTGCCTGTTAGTGGGGGACAACAGCCGGAAACGGCTGCTAATACCGCATACGCTCTACGGAGGAAATGggggaccctcgggcctcACGCTAACAGATGAaCCCTATATCAGATTAGCTAGATGGTGGGGTAAaAGGCCTACCATGGCGACGATCTGTA
IPJVRIW02DU0RL	Bacteria	1	Proteobacteria	1	Gammaproteobacteria	1	Thiotrichales	1	Piscirickettsiaceae	1	Methylophaga	1	10	GAGTTTGATCATGGCTCAGATTGAACGCTGGCGGCATGCCTAACACATGCAAGTCGAACGatgatttccagcttgctggaatgattAGTGGCGGACGGGTGAGTAATATATAGGGATCTGCCTGTTAGTGGGGGACAACAGCCGGAAACGGCTGCTAATACCGCATACGCTCTACGGAGGAAAGTgggggaccctcgggcctcACGCTAACAGATGAACCTATATCAGATTAGCTAGATGGTGGGGTAAAGGCCTACCATGGCGACGATCTGTAGCTGGTTTGAGAGAATGATCAGCCACACTGGGACTGAGACACGGCCCAGACTCCTACGGGAGGCAGCAGTGGGGAATATTGGACAATGGGCGCAAGCCTAG
IPJVRIW02C8G9G	Bacteria	1	Proteobacteria	1	Gammaproteobacteria	1	Thiotrichales	1	Piscirickettsiaceae	1	Methylophaga	1	10	GAGTTTCATGGCTCAGATTGAACGCTGGCGGCATGCCTAACACATGCAAGTCGAACGatgatttccagcttgctggaatgattAGTGGCGGACGGGTGAGTAATATATAGGGATCTGCCTGTTAGTGGGGGACAACAGCCGGAAACGGCTGCTAATACCGCATACGCTCTACGGAGgAAAAGTgggggaccctcgggcctcACGCTAACAGATGAACCTATATCAGATTAGCTAGATGGTGGGGTAAAGGCCTACCATGGCGACGATCTGTAGCTGGTTTGAGAGAATGATCAGCCACACTGGGACTGAGACACGGCCCAGACTCCTACGGGAGGCAGCAGTGGGGAATATTGGACAATGGGCGCAAGCCTGATCCAGCAATGCCGCGTGTGTGAAGAA…
IPJVRIW02C5B7S	Bacteria	1	Proteobacteria	1	Gammaproteobacteria	1	Thiotrichales	1	Piscirickettsiaceae	1	Methylophaga	1	8	GAGTTTGATCGTGGCTCAGATTGAACGCTGGCGGCATGCCTAACACATGCAAGTCGAACGatgatttccagcttgctggaatgattAGTGGCGGACGGGTGAGTAATATATAGGGATCTGCCTGTTAGTGGGGACGAACAGCCGGAACGGACTGCTAATACCGCATACGCTCTACGGAGGAAAGTaggggacccgtcgggcctcACGCTAACAGATGAACCTATATCAGATTAGCTAGATGGTGGGGTAAAGGCCTACCATGGCGACGATCTGTAGCTGGTTTGAGAGAATGATCAGCCACACTGGGACTGAGACACGGCCCAGACTCCTACGGGAGGCAGCAGTGGGGAAgTATTGGACAATGGGCGCAAGCCTGATCCAGCAATGCCGCGTGTGTGA…
IPJVRIW02DJS1F	Bacteria	1	Proteobacteria	1	Gammaproteobacteria	1	Thiotrichales	1	Piscirickettsiaceae	1	Methylophaga	1	8	GAGTTTGATCCTGGCTCAGATTGAACGCTGGCGGCATGCCTAACACATGCAAGTCGAACGatgatttccagcttgctggaatgattAGTGGCGGACGGGTGAGTAATATATAGGGATCTGCCTGTTAGTGGGGGACgAACAGCCGGAACGGACTGCTAATACCGCATACGCTCTACGGAGGAAAGTgggggacccgtcgggcctcACGCTAACAGATGAGCCTATATCAGATTAGCTAGATGGTGGGgGTAAAGGgCCTACCATGGCGACGATCTGTAGCTGGTTTGAGAGAATGATCAGCCACACTGGGACTGAGACACGGCCCAGACTCCTACGGGAGGCAGCAGTGGGGAATATTGGACAATGGGCGCAAGCCTGATCCAGCAATGCCGCGTGTGT…
IPJVRIW02DM34L	Bacteria	1	Proteobacteria	1	Gammaproteobacteria	1	Thiotrichales	1	Piscirickettsiaceae	1	Methylophaga	1	8	GAGTTTGATCATGGCTCAGATTGAACGCTGGCGGCATGCCTAACACATGCAAGTCGAACGatgatttccagcttgctggaatgattAGTGGCGGACGGGTGAGTAATATATAGGGATCTGCCTGTTAGTGGGGGACAACAGCCGGAAACGGCTGCTAATACCGCATACGCTCTACGGAGGAAAGTgggggaccctcgggcctcACGCTAACAGATGAACCTATATCAGATTAGCTAGATGGTGGGGTAAAGGCCTACCATGGCGACGATCTGTAGCTGGTTTGAGAGAATGATCAcGCCACACgTGGGACTGAGACGacCGGCCCAGACCT
IPJVRIW02ECBSL	Bacteria	1	Proteobacteria	1	Gammaproteobacteria	1	Thiotrichales	1	Piscirickettsiaceae	1	Methylophaga	1	7	GAGTTTGATCCTGGCTCAGATTGAACGCTGGCGGCATGCCTAACACATGCAAGTCGAACGatgatttccagcttgctggaatgattAGTGGCGGACGGGTGAGTAATATATAGGGATCTGCCTGTTAGTGGGGACGAACAGCCGGAACGGACTGCTAATACCGCATACGCTCTACGGAGGAAAGTagggggacccgtcggccgtcACGCTAACAGATGAACCTATATCAGATTAGCTAGATGGTGGGGTAAAGGgaCCTACCATGGCGACGATCTGTAGCTGGTTTGtAGAGAATGATCAGCCACACTGGGACTGAGACACGGCCCAcGACTCCTACGGGAGgGCAGCAGTGGGGAAgtAATTGGACAATGGGCGCAAGCCTGATCCAGCAATGCCGCG…
IPJVRIW02C4KNY	Bacteria	1	Proteobacteria	1	Gammaproteobacteria	1	Thiotrichales	1	Piscirickettsiaceae	1	Methylophaga	1	6	GAGTTTCTGGCTCAGATTGAACGCTGGCGGCATGCCTAACACATGCAAGTCGAACGatgatttccagcttgctggaatgattAGTGGCGGACGGGTGAGTAATATATAGGGATCTGCCTGTTAGTGGGGGACAACAGCCGGAAACGGCTGCTAATACCGCATACGCTCTACGGAGGAAAGTgggggaccctcgggcctcACGCTAACAGATGAACCTATATCAGATTAGCTAGATGGTGGGGTAAAGGCCTACCATGGCGACGATCTGTAGCTGGTTTGAGAGAATGATCAGCCACACTGGGACTGAGACACGGCCCAGACTCCTACGGGAGGCAGCAGTGGGGAATATTGGACAATGGGCGCAAGCCTGATCCAGCAATGCCGCGTGTGTGAAGAAGG…
IPJVRIW02EZO05	Bacteria	1	Proteobacteria	1	Gammaproteobacteria	1	Thiotrichales	1	Piscirickettsiaceae	1	Methylophaga	1	6	GAGTTTGATCCTGGCTCAGATTGAACGCTGGCGGCATGCCTAACACATGCAAGTCGAACGatgatttccagcttgctggaatgatAGTGGCGGACGGGTGAGTAATATATAGGGATCTGCCTGTTAGTGGGGGACAACAGCCGGAAACGGCTGCTAATACCGCATACGCTCTACGGAGGAAAGTgggggaccctcgggcctcACGCTAACAGATGAGCCTATATCAGATTAGCTAGATGGTGGGgGTAAA
IPJVRIW02EH9DG	Bacteria	1	Proteobacteria	1	Gammaproteobacteria	1	Thiotrichales	1	Piscirickettsiaceae	1	Methylophaga	1	6	GAGTTTGATCGTGGCTCAGATTGAACGCTGGCGGCATGCCTAACACATGCAAGTCGAACGatgagtttccagcttgctggaatgattAGTGGCGGACGGGTGAGTAATATATAGGGATCTGCCTGTTAGgTGGGGGACAACAGCCGgGAAACGGCTGCTAATACCGCATACGgCTACTACGGAGGGAAAGTgggggaccctcgggcctcACGCTAACAGATGAACCTATATCAGATTAGCTAGATGGTGGGGTAAAGGCCTACCATGGCGACGATCTGTAGCTGGTTTGAGAGAATGATCAGCCACACTGGGACTGAGACACGGCCCAGACTCCTACGGGAGGCAGCgAGTGGGGAATATTGGACAATaGGGCGCAAGCCTGATCCAGCAATGCCGCGT…
IPJVRIW02C69X4	Bacteria	1	Proteobacteria	1	Gammaproteobacteria	1	Thiotrichales	1	Piscirickettsiaceae	1	Methylophaga	1	5	GAGTTTGATCTTGGCTCAGATTGAACGCTGGCGGCATGCCTAACACATGCAAGTCGAACGatgatttccagcttgctggaatgattAGTGGCGGACGGGTGAGTAATATATAGGGATCTGCCTGTTAGTGGGGGACAACAGCCGGAAACGGCTGCTAATACCGCATACGCTCTACGGAGGAAAGTgggggaccctcgggcctcACGCTAACAGATGAACCTATATCAGATTAGCTAGATGGTGGGGTAAAGGCCTACCGTGGCGACGATCTGTAGCTGGTTTGAGAGAACGATCAGCCACACTGGGACTGAGACACGGCCCAGACTCCTACGGGAGGCAGCAGTGGGGAATATTGGACAATGGGCGCAAGCCTGATCCAGCAATGCCGCGTGTGTGAAG…
IPJVRIW02EG51Z	Bacteria	1	Proteobacteria	1	Gammaproteobacteria	1	Thiotrichales	1	Piscirickettsiaceae	1	Methylophaga	1	5	GAGTTTGATCGTGGCTCAGATTGAACGCCGGCGGCATGCCTAACACATGCAAGTCGAACGatgatttccagcttgctggaatgattAGTGGCGGACGGGTGAGTAATATATAGGGATCTGCCTGTTAGTGGGGGACAACAGCCGGAAACGGCTGCTAATACCGCATACGCTCTACGGAGGAAAGTgggggaccctcgggcctcACGCTAACAGATGAACCTATATCAGATTAGCTAGATGGT
IPJVRIW02DRPSY	Bacteria	1	Proteobacteria	1	Gammaproteobacteria	1	Thiotrichales	1	Piscirickettsiaceae	1	Methylophaga	1	5	GAGTTTGATCTGGCTCAGATTGAACGCTGGCGGCATGCCTAACACATGCAAGTCGAACGatgatttccagcttgctggaatgattAGTGGCGGACGGGTGAGTAATATATAGGGATCTGCCTGTTAGTGGGGGACgAACAGCCGGAAACGGaCTGCTAATACCGCATACGCTCTACGGAGGAAAGTgggggacccgtcgggcctcACGCTAACAGATGACCTATATCAGATTAGCTAGATGGTGGGGTAAAGGCCTACCATGGCGACGATCTGTAGCTGGTTTGAGAGAATGATCAGCCACACTGGGACTGAGACACGGCCCAGACTCCTACGGGAGGCAGCAGTGGGGAATATTGGACAATGGGCGAA
IPJVRIW02ETVP1	Bacteria	1	Proteobacteria	1	Gammaproteobacteria	1	Thiotrichales	1	Piscirickettsiaceae	1	Methylophaga	1	5	GAGTTTGATCATGGCTCAGATTGAACGCTGGCGGCATGCCTAACACATGCAAGTCGAACGatgatttccagcttgctggaatgattAGTGGCGGACGGGTGAGTAATATATAGGGATCTGCCTGTTAGTGGGGGACAACAGCCGGAAACGGCTGCTAATACCGCATACGCTCTACGGAGGAAAGTgggggaccctcgggcctcACGCTAACAGATGAACCTATATCAGATTAGCTAGATGGTGGGGTAAAGGCCTACCATGGCGACGATCTGTAGCTGGTTTGAGAGAATGATCAGCCACACTGGGACTTAGACACGGCCC
IPJVRIW02EOJMM	Bacteria	1	Proteobacteria	1	Gammaproteobacteria	1	Thiotrichales	1	Piscirickettsiaceae	1	Methylophaga	1	5	GAGTTTGATCCTGGCTCAGATTGAACGCTGGCGGCATGCCTAACACATGCAAGTCGAACGatgatttccagcttgctggaatgattAGTGGCGGACGGGTGAGTAATATATAGGGATCTGCCTGTTAGTGGGGGACAACAGCCGGAAACGGCTGCTAATACCGCATACGCTCTACGGGAaGAGGGCggccgcGCNCNCACANANNGACCTATATCAGATTAGCTAGATGGTGGGGTAAAGGCCTACCATGGCGACGATCTGTAGCTGGTTTGAGAGAATGATCAGCCACACTGGGACTGAGACACGGCCCAGACTCCTACGGGAGGCAGCAGTGGGGAATATTGGACAATGGGCGCAAGCCTGATCCAGCAATGCCGCGTGTGTGAAGAAGGCCCTCGG…
IPJVRIW02DBLZM	Bacteria	1	Proteobacteria	1	Gammaproteobacteria	1	Thiotrichales	1	Piscirickettsiaceae	1	Methylophaga	1	5	GAGTTTGATCTTGGCTCAGATTGAACGCTGGCGGCATGCCTAACACATGCAAGTCGAACGatgatttccagcttgctggaatgattAGTGGCGGACGGGTGAGTAATATATAGGGATCTGCCTGTTAGTGGGGGACAACAGCCGGAAACGGCTGCTAATACCGCATACGCTCTACGGAGGAAAGTgggggaccctcgggcctcACGCTAACAGATGAGCCTATATCAGATTAGCTAGATGGTGGGGTAAAGGCCTACCATGGCGACGATCTGTAGCTGGTTTGAGAGAATGATCAGCCACACTGGGACTGAGACACGGCCCAGACTCCTACGGGAGGCAGCAGTGGGGAATATTGGACAATGGGCGCAAGCCTGATCCAGCAATGCCGCGTGTGTGAAG…
IPJVRIW02EKWVJ	Bacteria	1	Proteobacteria	1	Gammaproteobacteria	1	Thiotrichales	1	Piscirickettsiaceae	1	Methylophaga	1	5	GAGTTTGATCTGGCTCAGATTGAACGCTGGCGGCATGCCTAACACATGCAAGTCGAACGatgatttccagcttgctggaatgattAGTGGCGGACGGGTGAGTAATATATAGGGATCTGCCTGTTAGTGGGGGACAACAGCCGGAAACGGCTGCTAATACCGCATACGCTCTACGGAGGAAAGTgggggaccctcgggcctcACGCTAACAGATGAACCTATATCAGATTAGCTAGATGGTGGGGTAAAGGCCTACCATGGCGACGATCTGTAGCTGGTTTGAGAGAATGATCAGCCACACTGGGACTGAGACACGGCCCAGACTCCTACGGGAGGCAGCAGTGGGGAATCTTAGGaCAATGGGCGAAGACgTCGANCTAcGCGATagcGCCGTGAGTG…
IPJVRIW02DM5KJ	Bacteria	1	Proteobacteria	1	Gammaproteobacteria	1	Thiotrichales	1	Piscirickettsiaceae	1	Methylophaga	1	5	GAGTTTGATCGTGGCTCAGATTGAACGCTGGCGGCATGCCTAACACATGCAAGTCGAACGatgatttccagcttgctggaatgattAGTGGCGGACGGGTGAGTAATATATAGGGATCTGCCTGTTAGTGGGGGACAACAGCCGGAAACGGCTGCTAATACCGCATACGCTCTACGGAGGAAAGTgggggaccctcgggcctcACGCTAACgAGATaGAACCTATATCAGtATTAGCTAGATGgGTAGGgGTAAAGGCCTACCATGGCGACGATCTGTAGCTGGTTTGAGAGAATGATCAGCCACACgTGGGACTGAGAC
IPJVRIW02DX9RW	Bacteria	1	Proteobacteria	1	Gammaproteobacteria	1	Thiotrichales	1	Piscirickettsiaceae	1	Methylophaga	1	5	GAGTTTGATCTGGCTCAGATTGAACGCTGGCGGCATGCCTAACACATGCAAGTCGAACGatgatttccagcttgctggaatgattAGTGGCGGACGGGTGAGTAATATATAGGGATCTGCCTGTTAGTGGGGGACgAACAGCCGGAAACGGCTGCTAATACCGCACTACgCTCTACGGAGGAAAGTgggggacccgtcgggcctcACGCTAACAGATGAACCTATATCAGATTAGCTAGATGGTGGGGTAAAGgGCCTACCATGGCGACGATCTGTAGCTGGTTTGAGAGAATGATCAGCCACACTGGGACTGAGACACGGCCCAGACTCCTACGGGAGGCAGCAGTGGGGAATATTGGACAATGGGCGCAAGCCTGATCCAGCAATGCCGCGTGTGTG…
IPJVRIW02EXEEU	Bacteria	1	Proteobacteria	1	Gammaproteobacteria	1	Thiotrichales	1	Piscirickettsiaceae	1	Methylophaga	1	4	GAGTTTGATCGTGGCTCAGATTGAACGCTGGCGGCATGCCTAACACATGCAAGTCGAACGatgatttccagcttgctggaatgattAGTGGCGGACGGGTGAGTAATATATAGGGATCTGCCTGTTAGTGGGGGACAACAGCCGGAAACGGCTGCTAATACCGCATACGCTCTACGGAGGAAAGTgggggaccctcgggcctcACGCTAACAGATGAGCCTATATCAGATTAGCTAGATGGTGGGGTAAAGGCCTACCATGGCGACGATCTGTAGCTGGTTTGAGAGAATGATCAGCCACACTGGGACTGAGACACGGCCCAGACTCCTACGGGAGGCAGCAGTGGGGAATATTGGACAATGGGCGCAAGCCTGATCCAGAC
IPJVRIW02C3GSS	Bacteria	1	Proteobacteria	1	Gammaproteobacteria	1	Thiotrichales	1	Piscirickettsiaceae	1	Methylophaga	1	4	GAGTTTGATCCTGGCTCAGATTGAACGCTGGCGGCATGCCTAACACATGCAAGTCGAACGatgatttccagcttgctggaatgattAGTGGCGGACGGGTGAGTAATATATAGGGATCTGCCTGTTAGTGGGGGACAACAGCCGGAAACGGCTGCTAATACCGCATACGCTCTACGGAGGAAAGTgggggaccctcgggcctcACGCTAACAGATGACgCCTATATCAGtATTAGCTAGATGgGTAGGgGTAAAGGCCTACCATGGCGACGATCTGTAGCtTGGTTTGAGAGAATGATCAGCCACACgTGGGACTGAGACACcGGCCCAGACCTCCGT
IPJVRIW02DGGDU	Bacteria	1	Proteobacteria	1	Gammaproteobacteria	1	Thiotrichales	1	Piscirickettsiaceae	1	Methylophaga	1	4	GAGTTTGATCCTGGCTCAGATTGAACGCTGGCGGCATGCCTAACACATGCAAGTCGAACGatgatttccagcttgctggaatgattAGTGGCGGACGGGTGAGTAATATATAGGGATCTGCCTGTTAGTGGGGGACAACAGCCGGAAACGGCTGCTAATACCGCATACGCTCTACGGAGGAAAGTgggggaccctcgggcctcACGCTAACAGATGAACTACTATCAGATAGCTAGATGGTGGGGTAAAGGgacCGTACCAcTGGCGACGATCTGTAGCTGGTTTGtAGAGAATGATCAGCCACACTGGGACgTGAGACACGGCCCAcGACTCCTACcGGGAGGgcgAGCAGTGGGGAAgTATTGGACgAATGGCGGCAAGCCTGATCCAGCAATGCCG…
IPJVRIW02EWLQ2	Bacteria	1	Proteobacteria	1	Gammaproteobacteria	1	Thiotrichales	1	Piscirickettsiaceae	1	Methylophaga	1	4	GAGTTTGATCCTGGCTCAGATTGAACGCTGGCGGCATGCCTAACACATGCAAGTCGAACGatgatttccagcttgctggaatgattAGTGGCGGACGGGTGAGTAATATATAGGGATCTGCCTGTTAGTGGGGGACAACAGCCGGAAACGGCTGCTAATACCGCATACGCTCTACGGAGGAAAGTgggggaccctcgggcctcACGCTAACAGATGAACCTATATCAGATTAGTTAGTTGGTGGGGTAAAGGCCTACCAAGACTGCGATCTATAGCTGGTTTGAGAGGATGATCAGCCACATTGGGACTGAGACACGGCCCAGACTCCTACGGGAGGCAGCAGTGGGGAATATTGGACAATGGGCGCAAGCCTGATCCAGCAATACCGCGTGTGTGAAG…
IPJVRIW02EZCLR	Bacteria	1	Proteobacteria	1	Gammaproteobacteria	1	Thiotrichales	1	Piscirickettsiaceae	1	Methylophaga	1	3	GAGTTTGATCGTGGCTCAGATTGAACGCTGGCGGCATGCCTAACACATGCAAGTCGAACGatgatttccagcttgctggaatgattAGTGGCGGACGGGTGAGTAATATATAGGGATCTGCCTGTTAGTGGGGGACAACAGCCGGAAACGGCTGCTAATACCGCATACGCTCTACGGAGGAAAGTgggggaccctcgggcctcACGCTAACAGATGAACCTATATCAGATTAGCTAGANGTGGGTAAAGGCTACCATGGCGACGATCTGTAGCTGGTTTGAGAGAATGATCAGCCACACTGGGACTGAGACACGGCCCAGACTCCTACGGGAGGCAGCAGTGGGGAANATTGGACAATGGGCGCAAGCCTGATCCAGCAATGCCGCGTGTAGtG
IPJVRIW02CZLHG	Bacteria	1	Proteobacteria	1	Gammaproteobacteria	1	Thiotrichales	1	Piscirickettsiaceae	1	Methylophaga	1	3	GAGTTTGATCCTGGCTCAGATTGAACGCTGGCGGCATGCCTAACACATGCAAGTCGAACGatgatttccagcttgctggaatgattAGTGGCGGACGGGTGAGTAATATATAGGGATCTGCCTGTTAGTGGGGGACAACAGCCGGAAACGGCTGCTAATACCGCATACGCTCTACGGAGGAAAGTgggggaccctcgggcctcACGCTAACAGATGAACCTATATCAGATTAGCTAGATGGTGGGGTAAAGGCCTACCATGGCGACGATCTGTAGCTGGTTTGAGAGAATGACT
IPJVRIW02ELSJZ	Bacteria	1	Proteobacteria	1	Gammaproteobacteria	1	Thiotrichales	1	Piscirickettsiaceae	1	Methylophaga	1	3	GAGTTTGATCTGGCTCAGATTGAACGCTGGCGGCATGCCTAACACATGCAAGTCGAACGatgatttccagcttgctggaatgattAGTGGCGGACGGGTGAGTAATATATAGGGATCTGCCTGTTAGTGGGGGACAACAGCCGGAAACGGCTGCTAATACCGCATACGCTCTACGGAGGAAAGTgggggaccctcgggcctcACGCTAACAGATGAACCTATATCAGATTAGCTAGATGGTGGGGTAAaAGGCCTACCATGGCGACGATCTGTAGCTGGTTTTAGAGAA
IPJVRIW02EQNIX	Bacteria	1	Proteobacteria	1	Gammaproteobacteria	1	Thiotrichales	1	Piscirickettsiaceae	1	Methylophaga	1	3	GAGTTTGATCGTGGCTCAGATTGAACGCTGGCGACATGCCTAACACATGCAAGTCGAACGatgatttccagcttgctggaatgattAGTGGCGGACGGGTGAGTAATATATAGGGATCTGCCTGTTAGTGGGGGACAACAGCCGGAAACGGCTGCTAATACCGCATACGCTCTACGGAGGAAAGTgggggaccctcgggcctcACGCTAACAGATacGAGCCTATATCAGATTAGCTagAGTAGGTcGGGGTAAAGGCCTACCGAtGGCGACGATCTGTAGgtCTGGTTTGAGAGAATGATCAGCCACgACTGGGACTGA
IPJVRIW02DQML5	Bacteria	1	Proteobacteria	1	Gammaproteobacteria	1	Thiotrichales	1	Piscirickettsiaceae	1	Methylophaga	1	3	GAGTTTGATCCTGGCTCAGATTGAACGCTGGCGGCATGCCTATCACATGCAAGTCGAACGatgatttccagcttgctggaatgattAGTGGCGGACGGGTGAGTAATATATAGGGATCTGCCTGTTAGTGGGGGACAACGTTTCGAAAGGAACGCTAATACCGCATACGTCCTACGGGAGAAAGTgggggatcgttcggacctcACGCTAACAGATGAACCTATATCAGATTAGCTAGATGGTGGGGTAAAGGCCTACCATGGCGACGATCTGTAGCTGGTTTGAGAGAATGATCAGCCACACTGGGACTGAGACACGGCCCAGACTCCTACGGGAGGCAGCAGTGGGGAATATTGGACAATGGGCGCAAGCCTGATCCAGCAATGCCGCGTGTGTGAA…
IPJVRIW02DY9FG	Bacteria	1	Proteobacteria	1	Gammaproteobacteria	1	Thiotrichales	1	Piscirickettsiaceae	1	Methylophaga	1	3	GAGTTTGATCGTGGCTCAGATTGAACGCTGGCGGCATGCCTAACACATGCAAGTCGAACGatgatttccagcttgctggaatgattAGTGGCGACGGGTGAGTAATATATAGGGATCTGCCTGTTATGGGGGACAACAGCCGGAAACGGCTGCTAATACCGCATACGCTCTACGGNGGAAATGggggaccctcgggcctcaCGCTAACAGATGAACCTATATCAGATTAGCTAGATGTGGGTAAAGGCCTACCATGGCGACGATCTGTAGCTGGTTTGAGAGAATGATCAGCCACACTGGGACTGAGACACGGCCCAGACTCCTACGGGAGGCAGCAGTGGGGAATATTgGGACAATGGGCGCAAGCCTGATCCAGCAATGCCGCGTGTGTGAAGAAGG…
IPJVRIW02EXOC9	Bacteria	1	Proteobacteria	1	Gammaproteobacteria	1	Thiotrichales	1	Piscirickettsiaceae	1	Methylophaga	1	2	GAGTTTGATCTGGCTCAGATTGAACGCTGGCGGCATGCCTAACACATGCAAGTCGAACGatgatttccagcttgctggaatgattAGTGGCGGACGGGTGAGTAATATATAGGGATCTGCCTGTTAGTGGGGGACAACAGCCGGAAACGGCTGCTAATACCGCATACGCTCTACGGAGGAAAGTgggggaccctcgggcctcACGCTAACAGATGAACCTATATCAGATTAGCTAGATGGTGGGGTAAAGGCCTACCATGGCGACGACT
IPJVRIW02DL90B	Bacteria	1	Proteobacteria	1	Gammaproteobacteria	1	Thiotrichales	1	Piscirickettsiaceae	1	Methylophaga	1	2	GAGTTTGATCGTGGCTCAGATTGAACGCTGGCGGCATGCCTAACACATGCAAGTCGAACGatgatttccagcttgctggaatgattAGTGGCGGACGGGTGAGTAATATATAGGGATCTGCCTGTTAGTGGGGGACGAACGCCGGAACGGACTGCTAATACCGCATACGCTCTACGGAGGAAAGTaggggacccgtcggcctcACGCTAACAGATGAACCTATATCAGATTAGCTAGATGGTGGGGTAAAGgGCCTACCATGGCGACGATCTGTAGCTGGTTTGAGAGAATGATCAGCCACACTGGGACTGAGACACGGCCCAGACTCCTACGGGAGGCAGCAGTGGGGAATATTGGACAATGGGCGCAAGCCTGATCCAGCAATGCCGCGTGTGTGAA…
IPJVRIW02EZQ26	Bacteria	1	Proteobacteria	1	Gammaproteobacteria	1	Thiotrichales	1	Piscirickettsiaceae	1	Methylophaga	1	2	GAGTTTGATCCTGGCTCAGATTGAACGCTgGGCGGCATGCCTAACACATGCAAGTCGAACGatgatttccagcttgctggaatgattAGTGGCGGACGGgGTGAGTAATATATAGGGGATCTGCCTGTTAGTGGGGgGACAAACAGCCggGAAAacGGCTGACTAATACCGCATACGCTCTACGGAGGAAAGTgggggaccctcgggcctcACGCTAACAGATGAACCTATATCAGATTAGCTAGATGGTGGGgGTAAaAGGCCTACCATGGCGACGATCTGTAGCTGGTTTGAGAGAATGATCAGCCACACTGGGACTGAGACACGGCCCAGACTCCTACGGGAGGCAGCAGT
IPJVRIW02C4LMV	Bacteria	1	Proteobacteria	1	Gammaproteobacteria	1	Thiotrichales	1	Piscirickettsiaceae	1	Methylophaga	1	2	GTAGTTTGATCTGGCTCAGATTGAACGCTGGCGGCATGCCTAACACATGCAAGTCGAACGatgatttccagcttgctgggaatgattAGTGGCGGACGGGTGAGTAATATaGTAGGGATCTGCCTGTTAGgTGGGGGACAACAGaCCGGAAACGGCTAgcCTAATACCgCCATACGCTCTACGGAAgGAAAGGtgggggaccctcgggcctcACGCTAACAGATGAACCTATaGTCAGATTAGCTAGgATGGTGGGGTAAAGGCCTACCATGGCGACGATCTGTAGCTGGTTTGAGAGAATGATCAGCCACACTGGGACTGAGACACGGCCCAGACT
IPJVRIW02EZW3M	Bacteria	1	Proteobacteria	1	Gammaproteobacteria	1	Thiotrichales	1	Piscirickettsiaceae	1	Methylophaga	1	2	GAGTTTGATCGTGGCTCAGATTGAACGCTGGCGGCATGCCTAACACATGCAAGTCGAACGatgatttccagcttgctggaatgattAGTGGCGGACGGGTGAGTAATATATAGGGATCTGCCTGTTAGTGGGGGACAACAGCCGGAAACGGCTGCTAATACCGCATACGCTCTACGGAGGAAAGTgggggaccctcgggcctcACGCTAACAGATGAGCCTATATCAGATTAGCTAGATGGTGGGGTAAAGGCCTACCATGGCGACGATCTGTAGCTGGTTTGAGNGAATGATCAcGCCACNCGTGACNGACGACCGCGCCTCCACGcnnGGACGGGACGGACGG
IPJVRIW02EZTW9	Bacteria	1	Proteobacteria	1	Gammaproteobacteria	1	Thiotrichales	1	Piscirickettsiaceae	1	Methylophaga	1	2	GAGTTTGATCATGGCTCAGATTGAACGCTGGCGGCATGCCTAACACATGCAAGTCGAACGatgatttccagcttgctggaatgattAGTGGCGGACGGGTGAGTAATATATAGGGATCTGCCTGTTAGTGGGGGACAACAGCCGGAAACGGCTGCTAATACCGCATACGCTCTACGGAGGAAAGTgggggaccctcgggcctcACGCTAACAGATGAACCTATATCAGATTAGCTAGATGGTGGGTAAAAGGCCTACCATGGCACGTATCGTAGTAGtcGTAGTAGAGAACG
IPJVRIW02D2VFC	Bacteria	1	Proteobacteria	1	Gammaproteobacteria	1	Thiotrichales	1	Piscirickettsiaceae	1	Methylophaga	1	2	GAGTTTGATCCTGGCTCAGATTGAACGCTGGCGGCATGCCTAACACATGCAAGTCGAACGatgatttccagcttgctggaatgattAGTGGCGGACGGGTGAGTAATATATAGGGATCgTGCCTGTTAGTGGGGACGAACAaGCCGGAAACGGaCTGCTAATAaCCGCAGTACgcGTCTACGGAGGAAAGTggggaccctcggcctcACGCTAACAGATGAACCTATATCAGATTAGCTAGATGGTGGGGTAAAGGaCCTACCATGGCGACGATCTGTAGCTGGTTTGAGAGAATGATCAGCCACACTGGGACTGAGACACGGCCCAGACTCCTACGGGAGGCAGCAGTGGGGAATATTGGACAATGGGCGCAAGCCTGATCCAGCAATGCCGCGTGTG…
IPJVRIW02DO7WN	Bacteria	1	Proteobacteria	1	Gammaproteobacteria	1	Thiotrichales	1	Piscirickettsiaceae	1	Methylophaga	1	1	GAGTTTGGagTCGTaGGCTCGAGACttGAACGCTcGgcCGGCATcGacCGTAACACATGgCAAgGTCGAACGatgatttccagcttgctggaatgattAGTGGCGGACGGGTGAGTAATATATAGGGATCTGCCTGTTAGTGGGGGACAACAGCCGGAAACGGCTGCTAATACCGCATACGCTCTACGGAGGAAAGTgggggaccctcgggcctcACGCTAACAGATGAACCTATATCAGATTAGCTAGATGGTGGGGTAAAGGCCTACCATGGCGACGATCTGTAGCTGGTTTGAGAGAATGATCAGCCACACTGGGACTGAGACACGGCCCAGACTCCTACGGGAGGCAGCAGTGGGGAATATTGGACAATGGGCGCAAGCCTGATCCAGCAATGCC…
IPJVRIW02EQ63X	Bacteria	1	Proteobacteria	1	Gammaproteobacteria	1	Thiotrichales	1	Piscirickettsiaceae	1	Methylophaga	1	1	GAGTTTGATCTGGCTCAGATTGAACGCTGGCGGCATGCCTAACACATGCAAGTCGAACGatgatttccagcttgctggaatgattAGTGGCGGACGGGTGAGTAATATATAGGGATCTGCCTGTTAGTGGGGGACAACAGCCGGAAACGGCTGCTAATACCGCATACGCTCTACGGAGGAAAGTggggggacccctcggggcccttacgacgtactaacgagtagtaggaACCCTTATAATTCCAAGGAATTTTAGCTAGATGGTGGGgGTAAAGGCCTACCATGGCGACGATCTGTAGCTGGTTTGAGAGAATGATCAGCCACACTGGGACTGAGACACGGCCCAGACTCCTACGGGAGGCAGCAGTGGGGAATATTGGACAATGGGCGCAAGCCT
IPJVRIW02D2S9F	Bacteria	1	Proteobacteria	1	Gammaproteobacteria	1	Thiotrichales	1	Piscirickettsiaceae	1	Methylophaga	1	1	GAGTTTGATCGTGGCTCAGATTGAACGCTGGCGGCATGCCTAACACATGCAAGTCGAACGatgatttccagcttgctggaatgattAGTGGCGGACGGGTGAGTAATATATAGGGATCTGCCTGTTAGTGGGGACGAACAGCGGAACGGACGTGCAATAACGCATACGCTCTACGGAGGAAAGTaggggcccgtcgggcctcACGCTAACAGATGAACCTATATCAGATTAGCTAGATGGTGGGGTAAAGGgcCGTACCAcTGGCGACGATCTGTAGCTGGTTTGAGAGAATGATCAGCCACACTGGGACTGAGACACGGCCCAGACTCCTACGGGAGGC
IPJVRIW02ET9K1	Bacteria	1	Proteobacteria	1	Gammaproteobacteria	1	Thiotrichales	1	Piscirickettsiaceae	1	Methylophaga	1	1	GAGTTTGATCTGGCTCAGATTGAACGCTGGCGGCATGCCTAACACATGCAAGTCGAACGatgatttccagcttgctggaatgattAGTGGCGGACGGGTGAGTAATATATAGGGATCTGCCTGTTAGTGGGGGACAACAGCCGGAAACGGCTGCTAATACCGCATACGCTCTACGGAGGAAAGTgggggaccctcgggcctcACGCTAACAGATGAACgCTATATCAGTATAGCTAGAGTGGGGTAAGGGGGTAAACGGACCCTAACCTAGTGGGACCGGAACGTAC
IPJVRIW02EMQUB	Bacteria	1	Proteobacteria	1	Gammaproteobacteria	1	Thiotrichales	1	Piscirickettsiaceae	1	Methylophaga	1	1	GAGTTTGATCTGGCTCAGATTGAACGCTGGCGGCATGCCTAACACATGCAAGTCGAACGatgatttccagcttgctggaatgattAGTGGCGGACGGGTGAGTAATATATAGGGATCTGCCTGTTAGTGGGGGACAACAGCCGGAAACGGCTGCTAATACCGCATACGCTCTACGGAGGAAAGTgggggaccctcgggcctcACGCTAACAGATGAACgCTATATCAGTATAGCTagAGTGGGTAGGggGTAAACGgaCCTACCAGtGGCCGA
IPJVRIW02EIRPZ	Bacteria	1	Proteobacteria	1	Gammaproteobacteria	1	Thiotrichales	1	Piscirickettsiaceae	1	Methylophaga	1	1	GAGTTTGtATCCTGGCTCAGATTGAACGCTGGCGGCATGCCTAACACATGCAAGTCGAACGatgatttccagcttgctggaatgattAGTGGCGGACGGGTGAGTAATATATAGGGATCTGCCTGTTAGTGGGGGACAACAGCCGGAAACGGCTGCTAATACCGCATACGCTCTACGGAGGAAAGTgggggaccctcgggcctcACGCTAACAGATGAACCTATATCAGATTAGCTAGGTGTGGGTAAGGCGTACCATGGCGACGATCTGTAGCTGGTTTGAGtAGAATGAaTCAGCCACACTGGGACTGgAGACACGGCCCAGGACTCTACGGAGGCGAGCAGTGGGGAATAgTTGGACAATGGG
IPJVRIW02DEBBW	Bacteria	1	Proteobacteria	1	Gammaproteobacteria	1	Thiotrichales	1	Piscirickettsiaceae	1	Methylophaga	1	1	GTAGTTGATCTGGCTCAGATTGAACGCTGGCGGCATGCCTAACACATGCAAGTCGAACGatgatttccagcttgctggaatgattAGTGGCGGACGGGTGAGTAATATATAGGGATCTGCCTGTTAGTGGGGACGAACAGCGGAAACGgACTGCTAATACGCATACGCTCTACGGAGGAAAGTaggggacccgtcgggcctcACGCTAACAGATGAACCTATATCAGATTAGCTAGATGGTGGGGTAAAGGCCgTACCATGGCGACGATCTGTAGCTGGTTTGAGAGAATGATCAGCCACACTGGGACTGAGACACGGCCCAGACTCCTACGGGAGGCgAGCAGTGGGGAAT
IPJVRIW02D84ZH	Bacteria	1	Proteobacteria	1	Gammaproteobacteria	1	Thiotrichales	1	Piscirickettsiaceae	1	Methylophaga	1	1	GAGTTTGATCTGGCTCAGATTGAACGCTGGCGGCATGCCTAACACATGCAAGTCGAACGatgatttccagcttgctggaatgattAGTGGCGGACGGGTGAGTAATATATAGGGATCTGCCTGTTAGTGGGGGACAACAGCCGGAAACGGCTGCTAATACCGCATACGCTCTACGGAGGAAAGTgggggaccctcgggcctcACGCTAACAGATGAACCTATATCAGATTAGCTAGATGGTGGGGTAAAGGCCTACCACgtcgGACGACGActcGTAGTACTCGTTTGgtttaGGAGGAAGTAAGAGTACTACGACCGACCCAACCTACGGGTACGGGTAcGTAGGGAA
IPJVRIW02DV18X	Bacteria	1	Proteobacteria	1	Gammaproteobacteria	1	Thiotrichales	1	Piscirickettsiaceae	1	Methylophaga	0.99	3	GAGTTTGATCCTGGCTCAGATTGAACGCTGGCGGCATGCCTAACACATGCAAGTCGAACGatgatttccagcttgctggaatgattAGTGGCGGACGGGTGAGTAATATATAGGGATCTGCCTGTTAGTGGGGGACAACAGCCGGAAACGGCTGCTAAcTACCGCATACGCTCGTACGGAagGAAAGGtcgggggacccgtcgggcctcaCGACTAACAGATacGAACCTATATCAGtATTAGCTAGATGgGTAGGgGTAAAGGCCTACCATGGCGACGATCTGTAGCtTGGTTTGAGAGAATGATCAGCCACACgTGGGACTGAGAC
IPJVRIW02D2ABX	Bacteria	1	Proteobacteria	1	Gammaproteobacteria	0.99	Thiotrichales	0.99	Piscirickettsiaceae	0.99	Methylophaga	0.99	12	GAGTTTGATCCTGGCTCAGATTGAACGCTGGCGGCATGCCTAACACATGCAAGTCGAACGatgatttcctagcttgctggaatgattAGTGGCGGACGGGTGAGTAATATATAGGGATCTGCCTGTTAGTGGGGGACgAACAGCCGGAAACGGaCTGCTAATACCGCATACGCTCTACGGAGGAAAGTgggggacccgtcgggcctcACGCTAACAGATGAACCTATATCAGATTAGCTAGATGGTGGGgGTAAAGGgacCGTACCAcTGGCgGACGATCTGTAGCTGGTTT
IPJVRIW02DQRPS	Bacteria	1	Proteobacteria	1	Gammaproteobacteria	0.99	Thiotrichales	0.99	Piscirickettsiaceae	0.99	Methylophaga	0.99	9	GAGTTTGATCTTGGCTCAGATTGAACGCTGGCGGCATGCCTAACACATGCAAGTCGAACGatgatttccagcttgctggaatgattAGTGGCGGACGGGTGAGTAATATATAGGGATCTGCCTGTTAGTGGGGGACgAACAGCCGGAAACGGaCTGCTAATAaCCGCATACGCTCTACGGAGgGAAAGTagggggaccgttcggccgtcACGCTAACAGATGAACCTATATCAGATTAGTCtAGATGGTGGGGTAAAGGgacCGTACCACtGGCGACGATCTGTAGCTGGTTTGtAGAGAAT
IPJVRIW02D1JPL	Bacteria	1	Proteobacteria	0.99	Gammaproteobacteria	0.99	Thiotrichales	0.99	Piscirickettsiaceae	0.99	Methylophaga	0.99	8	GAGTTTGATCCTGGCTCAGATTGAACGCTGGCGGCATGCCTAACACATGCAAGTCGAACGatgatttccagcttgctggaatgattAGTGGCGGACGGGTGAGTAATATATAGGGATCTGCCTGTTAGTGGGGACGAACAGCGGAAACGGacGTGCTAATAaCCgCCATACGCTCTACGGAGGAAAGTagggggacccggtccgggccgtcACGCTAACAGATGAACCTATATCAGATTAGCTAGATGGTGGGGTAAAGGgacCGTACCAcTGGCGACGATCTGTAGCTGGTTTGtAGAGAATGATCAGCCACACTGGGACgTGAGACACGG
IPJVRIW02D48EB	Bacteria	1	Proteobacteria	1	Gammaproteobacteria	0.99	Thiotrichales	0.99	Piscirickettsiaceae	0.99	Methylophaga	0.99	5	GAGTTTGATCTGGCTCAGATTGAACGCTGGCGGCATGCCTAACACATGCAAGTCGAACGatgatttccagcttgctggaatgattAGTGGCGGACGGGTGAGTAATATATAGGGATCTGCCTGTTAGTGGGGGACAACAGCCGGAAACGGCTGCTAATACCGCATACGCTCTACGGAGGAAAGTgggggacccgtcgggccgtcACGCTAACAGATGAACCTATATCAGATTAGCTAGATGGTGGGGTAAAGGgaCCTACCATGGCGACGATCTGTAGCTGGTTTGtAGAGAATGATCAGCCACcACTGGGACgTGAgGACACGGCCCGAcgaACTCCTACGGGAGGgcgAGCAGTGGGGAAgtaATTTGGACgAATAGGGcgGCAAgaCCTCGATCCA
IPJVRIW02DUFL4	Bacteria	1	Proteobacteria	1	Gammaproteobacteria	1	Thiotrichales	0.99	Piscirickettsiaceae	0.99	Methylophaga	0.99	3	GAGTTTGATCTGGCTCAGATTGAACGCTGGCGGCATGCCTAACACATGCAAGTCGAACGatgatttccagcttgctggaatgattAGTGGCGGACGGGTGAGTAATATATAGGGATCTGCCTGTTAGTGGGGGACAACAGCCGGAAACGGCTGCTAATACCGCATACGCTCTACGGAGGAAAGTgggggaccctcgggcctcACGCTAACAGATGAGCCTATATCAGATTAGCTAGATGGGGGGTAAGGACG
IPJVRIW02D0GV2	Bacteria	1	Proteobacteria	1	Gammaproteobacteria	1	Thiotrichales	0.99	Piscirickettsiaceae	0.99	Methylophaga	0.99	2	GAGTTTGATCTGGCTCAGATTGAACGCTGGCGGCATGCCTAACACATGCAAGTCGAACGatgatttccagcttgctggaatgattAGTGGCGGACGGGTGAGTAATATATAGGGATCTGCCTGTTAGTGGGGGACAACAGCCGGAAACGGCTGCTAATACCGCATACGCTCTACGGAGGAAAGTgggggaccctcgggcctcACGCTAACAGATGAACCTATATCAGATTAGCTAGGNGTGGGGTAAGGACGTACCACTGCGACGATCTGTAGCTGGTTTGtAGAGAATaGATCAGCACCACTGGGACgTGAGACACGGCCCGacGACTCCTACcGGGAGGgcgAGCAGTGGGGAAggtAATTGGTaCgAATaGGGCgGCAAGCCTcGATCCA
IPJVRIW02DO340	Bacteria	1	Proteobacteria	1	Gammaproteobacteria	1	Thiotrichales	1	Piscirickettsiaceae	0.99	Methylophaga	0.99	2	GAGTTTGATCTGGCTCAGATTGAACGCTGGCGGCATGCCTAACACATGCAAGTCGAACGatgatttccagcttgctggaatgattAGTGGCGGACGGGTGAGTAATATATAGGGATCTGCCTGTTAGTGGGGACgaACAGCGGAACGGACTGCAATACGCATACGCTCTACGGAGgGAAAGTagggggacccgtcgggcctcACGCTAACAGATGAACCTATATCAGATTAGCTAGATaGGTGGGGTAAAGGCCgTACCATGGCGACGATaCTGTAGCTGGTTTGAGAGAATGATCA
IPJVRIW02EYDKV	Bacteria	1	Proteobacteria	1	Gammaproteobacteria	1	Thiotrichales	0.99	Piscirickettsiaceae	0.99	Methylophaga	0.99	2	GAGTTTGATCTTGGCTCAGATTGAACGCTGGCGGCATGCCTAACACATGCAAGTCGAACGatgatttccagcttgctggaatgattAGTGGCGGACGGGTGAGTAATATATAGGGATCTgGCCTGTTAGTGGGGGACAACgAGCCGGAAACGGCTagACTAAcTACCGCATACGCTACGTAACGGAAGgGAAAGGtgggggaccctcgggcctcACGCTAACAGATGAGCTATATCAGATTAGCTAGATGGTGGGGTAAAGGCCTACCATGGCGACGATCTGTAGCTGGTTTGAGAGAATGAT
IPJVRIW02DIG7N	Bacteria	1	Proteobacteria	0.99	Gammaproteobacteria	0.99	Thiotrichales	0.99	Piscirickettsiaceae	0.99	Methylophaga	0.99	1	GAGTTTGATCTGGCTCAGATTGAACGCTGGCGGCATGCCTAACACATGCAAGTCGAACGatgatttccagcttgctggaatgattAGTGGCGGACGGGTGAGTAATATATAGGGATCTGCCTGTTAGTGGGGGACAACAGCCGGAAACGGCTGCTAATACCGCATACGCTCTACGGAGGAAAGTgggggaccctcgggcctcACGCTAACAGATGAACCTATATCAGATTAGCTAGATGGTGGGGTAAAGGCCTACCATGGCGACGATCTGTAGCTGGTtGTGAGAagtagagtaCACGACCGACCAaCctacgggtACGGGTACGTAGGAACGAACCGGACCCCggacccgAACGtaccccccttaaccGGGGGAAGgggcCAaggccaagGTtgGGG…
IPJVRIW02D7B7I	Bacteria	1	Proteobacteria	0.99	Gammaproteobacteria	0.98	Thiotrichales	0.98	Piscirickettsiaceae	0.98	Methylophaga	0.98	1	GAGTTTGATCTGGCTCAGATTGAACGCTGGCGGCATGCCTAACACATGCAAGTCGAACGatgatttccagcttgctggaatgattAGTGGCGGACGGGTGAGTAATATATAGGGATCTGCCTGTTAGTGGGGGACAACAGCCGGAAACGGCTGCTAATACCGCATACGCTCTACGGAGGAAAGTgggggaccctcgggcctcacgctaacagatgaacnctatatcagtatagctagagtggggtaagggggtaaacggTCCCTAAcCAGTCGGGACCGGAACGTATTCGTTAggttagGTTCGTAGGG
IPJVRIW02D5JE7	Bacteria	1	Proteobacteria	1	Gammaproteobacteria	1	Thiotrichales	0.98	Piscirickettsiaceae	0.98	Methylophaga	0.98	1	GAGTTTGATCGTGGCTCAGATTGAACGCTGGCGGCATGCCTAACACATGCAAGTCGAACGatgatttccagcttgctggaatgattAGTGGCGGACGGGTGAGTAATATATAGGGATCTGCCTGTTAGTGGGGGACAACAGCCGGAAACGGaCTGCTAATACCGCATACGCGTCTACGGAGGGAAAGTgggggaccctcgggcctcACGCTAACAGATGAACCTAcTATCAGATTAGTCtAGaTAGGTGGGGTAAAGGgaccgtaCCCAACTGgcgGACGACTACTGTAGCTGGTTTGgtAGAGAATaGATCAGCCAC
IPJVRIW02EHTMZ	Bacteria	1	Proteobacteria	1	Gammaproteobacteria	0.99	Thiotrichales	0.98	Piscirickettsiaceae	0.98	Methylophaga	0.98	1	GAGTTTGATCGTGGCTCAGATTGAACGCTGGCGGCATGCCTAACACATGCAAGTCGAACGatgatttccgagctttgcttggaatgattAGTgGGCGGACGGGTGAGTAATATATAGGGATCTGCCgTGTTAGTGGGGGACAACAGCCGGAAACGGCTGCTAATACCGCATACGACGTCTACGGagGAAAGTgggggaccctcgggcctcACGCTAACAGATcGAGCCTATATCAGATTAGC
IPJVRIW02DFXMA	Bacteria	1	Proteobacteria	1	Gammaproteobacteria	1	Thiotrichales	0.98	Piscirickettsiaceae	0.98	Methylophaga	0.97	43	GAGTTTGATCTGGCTCAGATTGAACGCTGGCGGCATGCCTAACACATGCAAGTCGAACGatgatttccagcttgctggaatgattAGTGGCGGACGGGTGAGTAATATATAGGGATCTGCCTGTTAGTGGGGACGAACAGCGGAACGGACTGCTAATAaCCGCATACGCTCTACGGAGGAAAGTaggggacccgtcgggccgtcACGCTAACAGATGAACCTATATCAGATTAGCTAGATGGTGGGGTAAAGGgaCCTACCATGGCGACGATCTGTAGCTGGTTTGtAGAGAATGATCAGCCACACTGGGACTGAGACACGGCCCAGACTCCTACGGGAGgGCAGCAGTGGGGAAgTATTGGACAATGGGCGCAAGCCTGATCCAGCAATGCCGCGTGT…
IPJVRIW02ETYAN	Bacteria	1	Proteobacteria	1	Gammaproteobacteria	0.99	Thiotrichales	0.97	Piscirickettsiaceae	0.97	Methylophaga	0.97	2	GTAGTTTGATCGTGGCTCAGATTGAACGCTGGCGGCATGCCTAACACATGCAAGTCGAACGatgatttccagcttgctgggaatgattAGTGGCGGACGGGTGAGTAATATAGTAGGGATCTcGCCTGTTAGgTGGGGGACAACAGaCCGGAAACGGCTAgcCTAATACCGCATACGCTCTACGGAGGAAAGGtgggggaccctcgggcctcACGCTAACAGATGAACCTATaGTCAGATTAGCTAGgATGGTGGGGTAAAGGCCTACCATGGCcGACGATCTGTAGCTGGTTTGAGAGAATGATCAGCCACACTGGGACTGAGACACGGCCCAGACTCCTACGGGAGGCG
IPJVRIW02CZWZO	Bacteria	1	Proteobacteria	1	Gammaproteobacteria	1	Thiotrichales	0.97	Piscirickettsiaceae	0.97	Methylophaga	0.97	2	GAGTTTGATCTTGGCTCAGATTGAACGCTGGCGGCATGCCTAACACATGCAAGTCGAACGatgatttccagcttgctggaatgattAGTGGCGGACGGGTGAGTAATATATAGGGATCTGCCTGTTAGTGGGGGACAAaCAGCCGGAAACGGCTGCTaAATACCGCATACGCTCTACGGAGgAAAAGTgggggaccctcgggcctcACGCTAACAGATGAACCTaATATCAGATTAGCTAGATGGTGGGGTAAAAGggacCGTACCAcTGGCGACGATCTGTAGCTGGTTTGtAGAGAATaGATCAGCACACTGGACGTGAGACACGGCCAGACTCTACGGAGGCgAGCAGTGGGAAGTAagTTAGGTAC
IPJVRIW02DM4II	Bacteria	1	Proteobacteria	1	Gammaproteobacteria	1	Thiotrichales	0.96	Piscirickettsiaceae	0.95	Methylophaga	0.95	22	GAGTTTGATCTGGCTCAGATTGAACGCTGGCGGCATGCCTAACACATGCAAGTCGAACGatgatttccagctgctggaatgattAGTGGCGGACGGGTGAGTAATATATAGGGATCTGCCTGTTAGTGGGGacgAACAGCGGAACGGACGTGCTAATAaCCGCATACGCTCTACGGAGGAAAGTaggggaccgtcggccgtcACGCTAACAGATGAACCTATATCAGATTAGCTAGATGGTGGGGTAAAGGgacCGTACCATGGCGACGATCTGTAGCTGGTTTGtAGAGAATGATCAGCCACACTGGGACTGAGACACGGCCCAcGACTCCTACGGGAGGCgAGCAGTGGGGAAgTATTGGACAATGGGCGCAAGCCTGATCCAGCAATGCCGCGTGT…
IPJVRIW02ELFMH	Bacteria	1	Proteobacteria	1	Gammaproteobacteria	1	Thiotrichales	0.95	Piscirickettsiaceae	0.95	Methylophaga	0.95	2	GAGTTTGATCGTGGCTCAGATTGAACGCTGGCGGCATGCCTAACACATGCAAGTCGAACGatgatttccagcttgctggaatgattAGTGGCGGACGGGTGAGTAATATATAGGGATCTGCCTGTTAGGTGGGGACAACAGaCCGGAAACGGCTGCTAAcTACCGCATACGCTCTACGGAAgGAAAGGtcggggacccgtcgggcctcaCGACTAACAGATcGAACCTATACCAGtATTAGCTAGATGgGTAGGgGTAAAGGCCTACCATGGCGACGATCTGTAGCTGGTTTGAGAGAATGATCAGCCACACgTGGGACTGAGAC
IPJVRIW02D6F6C	Bacteria	1	Proteobacteria	0.99	Gammaproteobacteria	0.99	Thiotrichales	0.96	Piscirickettsiaceae	0.95	Methylophaga	0.95	1	GAGTTTGATCATGGCTCAGATTGAACGCTGGCGGCATGCCTAACACATGCAAGTCGAACGatgatttccagcttgctggaatgattAGTGGCGGACGGGTGAGTAATATATAGGGATCTGCCTGTTAGTGGggaCGAACAGACGGAACGGACGTNCAATACGaCCATACGCGTCTACGAgGAAAGTagggggacccgtcgggcctcACGaCTAACAGATGAACCTATATCAGATTAGCTAGATGGTGGGGTAAAGG
IPJVRIW02ENDHP	Bacteria	1	Proteobacteria	0.98	Gammaproteobacteria	0.98	Thiotrichales	0.93	Piscirickettsiaceae	0.93	Methylophaga	0.93	1	GAGTTTGATCTTGGCTCAGATTGAACGCTGGCGGCATGCCTAACACATGCAAGTCGAACGatgatttccagcttgctggaatgattAGTGGCGGACGGGTGAGTAATATATAGGGATCTGCCTGTTAGTGGGGGACAACAGCCGGAAACGGCTGCTAATACCGCATACGCTCTACGGAGGAAAGTgggggaccctcgggcctcACGCTAACAGATGAACCTAcTATCAGATTAGTCtagAGTAGGTGGGgGTAAAGGggaccgTACCCAactggcgGACCGGAATCTGTAgGCTGGTTTGgtAGAGAATaGATCAGCCACACTGGGACgTGAGACACGGCCCGacGACgTCCTACcGGGAgGGCgAGCAGTGGGGAAgtAATTGGTaCgAATaGGGCgG…
IPJVRIW02D1CCY	Bacteria	1	Proteobacteria	0.98	Gammaproteobacteria	0.97	Thiotrichales	0.93	Piscirickettsiaceae	0.91	Methylophaga	0.91	2	GAGTTTGATCTGGCTCAGATTGAACGCTGGCGGCATGCCTAACACATGCAAGTCGAACGatgatttccagcttgctggaatgattAGTGGCGGACGGGTGAGTAATATATAGGGATCTGCCTGTTAGTGGGGGACAACAGCCGGAAACGGCTGCTAATACCGCATACGCTCTACGGAGGAAAGTgggggaccctcgggcctcACGCTAACAGATGAACTACTATCAGATAGTCTAGATGGTGGGgGTAAAGGgaccgtaCCCACTGGCGGACGATCTGTAGCTGGTTTGgtAGAGAATaGATCAGCCACcACTGGGACgTGAGACACGGCCCGAcgaACTCCTtAcCGGGAagGGCgAGCAGTGGGGAAggtAATTGGTaCgAATaGGGCgGCAAGCCT…
IPJVRIW02DRJYS	Bacteria	1	Proteobacteria	0.98	Gammaproteobacteria	0.97	Thiotrichales	0.91	Piscirickettsiaceae	0.9	Methylophaga	0.9	1	GAGTTTGATCCTGGCTCAGATTGAACGCTGGCGGCATGCCTAACACATGCAAGTCGAACGatgatttccagcttgctggaatgattAGTGGCGGACGGGTGAGTAATATATAGGGATCTGCCTGTTAGTGGGGgcGACAGCGGAACGGACGTGCTATACGCATACGCTCTACGGAGGAAAGTaggggaccggtcggccgtcACGCTAACAGATGAACCTAcTATCAGATTAGtCTAGATGGTGGGgGTAAAGGggaccgtaCCCACTGGCgGACGATCTGTAGCTGGTTTGgtAGAGAAT
IPJVRIW02C81WA	Bacteria	1	Proteobacteria	0.99	Gammaproteobacteria	0.98	Thiotrichales	0.92	Piscirickettsiaceae	0.9	Methylophaga	0.9	1	GAGTTTGATCGTGGCTCAGATTGAACGCTGGCGGCATGCCTAACACATGCAAGTCGAACGatgagtttccagcttgctggaatgattAGTGGCGGACGGGTGAGTAATATATAGGGATCTGCCTGTTAGgTGGGGGACAACAGACCggGAAACGGcTAGCTAATACCGCACTACggCTACTACGGAGGGAAAGTgggggaccctcgggcctcACGCTAACAGATGAGCCTATATCAGATTAGCTAGATGGT
IPJVRIW02DL6HO	Bacteria	1	Proteobacteria	1	Gammaproteobacteria	0.98	Thiotrichales	0.9	Piscirickettsiaceae	0.9	Methylophaga	0.88	1	TTTGATCGTGGCTCAGATTGAACGCTGGCGGCATGCCTAACACATGCAAGTCGAACGatgatttccagcttgctggaatgattAGTGGCGGACGGGTGAGTAATATATAGGGATCTGCTGTTAGGTGGGGACAAcaCGACCGGAAACGGCTGaCTAAcTACCGCATACGCTCGTACGGGaagGAAAGGgtcggggacccgtcgggcctcaCGACTAACAGATacGAACCTATATCAGtATTAGCTAGAgTgGGTAGGgGTAAAGGCCTACCATGGCGACGATCTGTAGCTGGTTTGAGAGAATGATCAGCCACAC
IPJVRIW02EJGXR	Bacteria	1	Proteobacteria	0.98	Gammaproteobacteria	0.94	Thiotrichales	0.9	Piscirickettsiaceae	0.88	Methylophaga	0.88	1	GAGTTTGATCCTGGCTCAGATTGAACGCTGGCGGCATGCCTAACACATGCAAGTCGAACGatgatttccagcttgctggaatgattAGTGGCGGACGGGTGAGTAATATATAGGGATCTGCCTGTTAGTGGGGACGAACAGCCGGAACGGACTGCTAATACCGCATACGCTCTACGGAGGAAAGTaggggacccgtcgggcctcACGCTAACGATGAGCTACTATCAGATTAGTCtAGATGGTGGGGTAAAGGgaCCTACCACtGGCGACGATCTGTAGCTGGTTTGtAGAGAATaGATCAGCCACcACTGGGACgTGAGACACGGCCCAcGACTCCTACG
IPJVRIW02EXNX6	Bacteria	1	Proteobacteria	0.97	Gammaproteobacteria	0.96	Thiotrichales	0.86	Piscirickettsiaceae	0.86	Methylophaga	0.86	1	GAGTTTGATCTTGGCTCAGATTGAACGCTGGCGGCATGCCTAACACATGCAAGTCGAACGatgatttccagcttgctggaatgattAGTGGCGGACGGGTGAGTAATATATAGGGATCTGCCTGTTAGTGGGGGACAACAGCCGGAAACGGCTGCTAATACCGCATACGCTCTACGGAGGAAAGTgggggaccctcgggcctcacgctaacagatgaaccncatactacagtaagttagtacgtagtaggttagggggttaagggggtaaccggtaccctaacctaggtcgggaccggaacgtACTTCGTTAGGTACGTCGGTTTGGGTTTAGGAAGGAAGTAAgTAGTACTACGACCGACCCAACCGTACGGTACGGGTACGTA
IPJVRIW02EZEVD	Bacteria	1	Proteobacteria	0.98	Gammaproteobacteria	0.92	Thiotrichales	0.81	Piscirickettsiaceae	0.78	Methylophaga	0.77	1	GAGTTTGATCTGGCTCAGATTGAACGCTGGCGGCATGCCTAACACATGCAAGTCGAACGatgatttccagcttgctggaatgattAGTGGCGGACGGGTGAGTAATATATAGGGATCTGCCTGTTAGTGGGGGACAACAGCCGGAAACGGCTGCTAATACCGCATACGCTCTACGGAGGAAAGTggggggacccctcggcgtccacgacgtactaacgagtagtaaccgtaaaccttaattactacgAAGTTAAGTTACGTACGTAAGTAGGTTGGGGGGTTAAAGGGGGGTAAACCGGTACCCCTAACCTAGGTCGGGACCGG
IPJVRIW02EF33M	Bacteria	1	Proteobacteria	0.97	Gammaproteobacteria	0.93	Thiotrichales	0.84	Piscirickettsiaceae	0.77	Methylophaga	0.76	1	GAGTTTGATCGTGGCTCAGATTGAACGCTGGCGGCATGCCTAACACATGCAAGTCGAACGatgatttccagcttgctggaatgattAGTGGCGGACGGGTGAGTAATATATAGGGATCTGCCTGTTAGTGGGGACGAACAGCCGGAACGGACTGCTAATACCGCATACGCTCTACGGAGGAAAGTagggggaccgtcgggccgtcACGCTAACAGATGACgACTATATaCAGtATTAGTCtagAGTGGGTAGGgGTAACGGaCCTACCATGGCGACGATCTGTAGCgttGGTTTGGAGAAGAA
IPJVRIW02D4EC6	Bacteria	0.99	Proteobacteria	0.93	Gammaproteobacteria	0.88	Thiotrichales	0.75	Piscirickettsiaceae	0.75	Methylophaga	0.75	3	GAGTTTGATCATGGCTCAGATTGAACGCTGGCGGCATGCCTAACACATGCAAGTCGAACGatgatttccagcttgctggaatgattAGTGGCGGACGGGTGAGTAATATATAGGGATCTGCCTGTTAGTGGGGGACAACAGCCGGAAACGGCTGCTAATACCGCATACGCTCTACGGAGGAAAGTgggggaccctcgggcctcacgctaacaagtnacgaactatactacgagtaagttacgacgtaagtagttggggggttaaaggggggtaaaccggtacccctaacctaggtcgggacccggaacgtacttcgttaggtacgtcggttttgggtttaggaaggaaagtaagtagtactacgaccgacccaACCTACGGGtACGGGTACGT
IPJVRIW02EJ629	Bacteria	0.99	Proteobacteria	0.92	Gammaproteobacteria	0.89	Thiotrichales	0.77	Piscirickettsiaceae	0.75	Methylophaga	0.74	1	GAGTTTGATCTGGCTCAGATTGAACGCTGGCGGCATGCCTAACACATGCAAGTCGAACGatgatttccagcttgctggaatgattAGTGGCGGACGGGTGAGTAATATATAGGGATCTGCCTGTTAGTGGGGGACAACGACGGaccGGAAcgGCGTGACTAAcTACCGCATACGCTCGTACGGAaGGAAGGgtcggggacccgtcgggcctcaCGACTAACAGATacGAACCTATATCAGtATTAG
IPJVRIW02C9S88	Bacteria	0.99	Proteobacteria	0.9	Gammaproteobacteria	0.86	Thiotrichales	0.7	Piscirickettsiaceae	0.68	Methylophaga	0.68	1	GAGTTTGATCGTGGCTCAGATTGAACGCTGGCGGCATGCCTAACACATGCAAGTCGAACGatgatttccagcttgctggaatgattAGTGGCGGACGGGTGAGTAATATATAGGGATCTGCCTGTTAGTGGGGGACAACAGCCGGAAACGGCTGCTAATACCGCATACGCTCTACGGAGGAAAGTgggggaccctcgggcctcacgctaacagatgaacgtctatactcagttagtacgtacgtagagttgggggtaaagggggtaaaccggtcccctaacctaggtcgggaccggaacgtactTCGTTAGGTACGTCGGTTTTGGGTtTAGAGGAAAGTAGTAGTACTACGACCGACCCAACCTACGGGTACGGGTACGTAGGAACGAACCGGACCCC…
IPJVRIW02EUX8O	Bacteria	0.99	Proteobacteria	0.99	Gammaproteobacteria	0.94	Thiotrichales	0.62	Piscirickettsiaceae	0.62	Methylophaga	0.62	1	GAGTTtTGATCATGGCTCAGTATtaGAACGCGtgGGCGGCATcGaCCTAACACATGaCAAGTaCGAACGatgtactttccagtcttgcgtaggaatgtattaGGTGGCGgGACGGGTGAGTAATATAgTAGGGATCTcgCCTTGTTAGGGTGGGgggaacaAACACGGaCCgGGAAACGGCTGCTAAcTACCGCATACGCTCTACGGGAagGAAAGGtcgggggaccctcgggcctcaCGACTAACAGATGAACCTATATCAGATTAGCTAGATGGTGGGGTAAAGGCCTACCATGGCGACGATCTGTAGCTGGTTTGAGAGAATGATCAGCCACACTGGGACTGAGACACGGCCCAGACTCCTACGGGAGGCAGCAGTGGGGAATATTGGACAATGGG…
IPJVRIW02C0WQX	Bacteria	0.98	Proteobacteria	0.87	Gammaproteobacteria	0.8	Thiotrichales	0.6	Piscirickettsiaceae	0.56	Methylophaga	0.55	1	GAGTTTGATCTGGCTCAGATTGAACGCTGGCGGCATGCCTAACACATGCAAGTCGAACGatgatttccagcttgctggaatgattAGTGGCGGACGGGTGAGTAATATATAGGGATCTGCCTGTTAGTGGGGGACAACAGCCGGAAACGGCTGCTAATACCGCATACGCTCTACGGAGGAAAGTgggggaccctcgggcctcacgctaacagatgaacgtactatactacgagttagttacgtacgtaagtaggttggggggttaaaggggggtaaaccggtacccctaacctaggtcgggaccggaacgtactTCGTTAGgTAcGTCGGTTTTGGGTTTAGGAaggaaAGTAAGTAGTACTACGACCGACCCAACCTACGGGTACGGGTACGTAGGAA…
IPJVRIW02DGUFZ	Bacteria	1	Proteobacteria	0.86	Gammaproteobacteria	0.79	Thiotrichales	0.51	Piscirickettsiaceae	0.43	Methylophaga	0.43	1	GAGTTTGATCTGGCTCAGATTGAACGCTGGCGGCATGCCTAACACATGCAAGTCGAACGatgatttccagcttgctggaatgattAGTGGCGGACGGGTGAGTAATATATAGGGATCTGCCTGTTAGTGGGGGACAACAGCCGGAAACGGCTGCTAATACCGCATACGCTCTACGGAGGAAAGTgggggaccctcgggcctcacgctaacagatgaactactatactacgagttagtacgtacgtaagtaggttggggggttaaaggggggtaaaccggtacccctaacctaggtcgggaccggaacgtacttcgttaggtacgtcggttttgggtttaggaaggaagtaagtagtactacggaccgacccaacctacgggtacgggtacgtaggaacg…
IPJVRIW02CZ7EB	Bacteria	0.99	Proteobacteria	0.72	Gammaproteobacteria	0.68	Thiotrichales	0.43	Piscirickettsiaceae	0.37	Methylophaga	0.37	2	GAGTTTGATCTTGGCTCAGATTGAACGCTGGCGGCATGCCTAACACATGCAAGTCGAACGatgatttccagcttgctggaatgattAGTGGCGGACGGGTGAGTAATATATAGGGATCTGCCTGTTAGTGGGGGACAACAGCCGGAAACGGCTGCTAATACCGCATACGCTCTACGGAGGAAAGTgggggaccctcgggcctcacgctaacagatgaacgtactatactacgaagttaagtacgtacgtaagtaggttggggggttaaaggggggtaaaccggtacccctaacctaggtcgggaccggaacgtacttcgttaggtacgtcggttttgggtttaggaaggaaagtaagtagtactacgaccgacccaacctacgggtacgggtacgtagg…
IPJVRIW02C1AY3	Bacteria	0.98	Proteobacteria	0.82	Gammaproteobacteria	0.73	Thiotrichales	0.37	Piscirickettsiaceae	0.35	Methylophaga	0.35	2	GAGTTTGATCTTGGCTCAGATTGAACGCTGGCGGCATGCCTAACACATGCAAGTCGAACGatgatttccagcttgctggaatgattAGTGGCGGACGGGTGAGTAATATATAGGGATCTGCCTGTTAGTGGGGGACAACAGCCGGAAACGGCTGCTAATACCGCATACGCTCTACGGAGGAAAGTgggggaccctcgggcctcacgctaacagatgaacgtactatactacgagttagtacgtacgtaataggttgggggttaaaggggggtaaaccggtacccctaacctaggtcgggaccggaacgtacttcgttaggtacgtcggttttgggtttaggaaggaaagtaagtagtactacgaccgacccaacctacgggtacgggtactaggaacga…
IPJVRIW02C0C9K	Bacteria	1	Tenericutes	0.98	Mollicutes	0.98	Acholeplasmatales	0.95	Acholeplasmataceae	0.95	Acholeplasma	0.95	3	GAGTTTGATCGTGGCTCAGGATGAACGCTGGCGGCGTGCCTAATACATGCAAGTCGAACGcactagtttactagtgAGTGGCGAACGGGTGAGTAACACGTAGGTAACCTGCCCTTAAGACGAGGATAACCATTGGAAACGATGGCTAAGACTGGATAGGAATATTTGAGGCATCTTAAATATTtTAAAAGacctagcaataggtATGCTTAAGGAGGGGCCTGCGGCGCATTAGTTAGTTGGTGAGGTGAGAGCTCACCAAGACGATGATGCGTAGCCGGACTGAGAGGTTGAACGGCCACATTGGGACTGAGAGACGGCCCAAACTCCTACGGGAGGCAGCAGTAGGGAATTTTCGGCAATGGAGGAAACTCTGACCGAGCAACGCCGCGTGAATGA…

## Sheet: Ref300N-23C
Classifier: RDP Naive Bayesian rRNA Classifier Version 2.11, September 2015
Taxonomical Hierarchy: RDP 16S rRNA training set 16
Submit Date: Thu Apr 26 14:59:43 EDT 2018
Confidence threshold (for classification to Root ONLY): 50 %							Sequences	%
					Methylophaga spp. (Gamma)		9391	97.7211
					Hyphomicrobium spp. (Alpha)		0	0
					Marinicella spp. (Gamma)		140	1.45682
					Rhodobacterales (Alpha)		27	0.280957
					Rhodospirillales (Alpha)		0	0
					Bacteroidetes		20	0.208117
					Autres		32	0.332986
							9610
Name	Kingdom		phylum		class		order		family		genus		Cluster size	Sequences
IPJVRIW02DUC1F	Bacteria	1	Bacteroidetes	1	Flavobacteriia	1	Flavobacteriales	1	Flavobacteriaceae	1	Aequorivita	0.92	9	GAGTTTGATCTTGGCTCAGGATGAACGCTAGCGGCAGGCCTAACACATGCAAGTCGAGGGgtagaaagtgcttgcacttttgagACCGGCGGACGGGTGAGTAACGCGTATGCAATCTGCCTTGTACAGGGGAATAGCCCAGGGAAACTTGGATTAATGCCCCATAGTaTTATAGAACGGCATTGTTTTATAAtTAAAGAtttaTCGGTACAAGATGAGCATGCGTCCCATTAGCTAGTTGGTGTGGTAACGGCACACCAAGGCTACGATGGGTAGGGGCCCTGAGAGGGGGATCCCCCACACTGGTACTGAGACACGGACCAGACTCCTACGGGAGGCAGCAGTGAGGAATATTGGACAATGGGCGAGAGCCTGATCCAGCCATGCCGCGTGCAGGAA…
IPJVRIW02DFX2N	Bacteria	1	Bacteroidetes	1	Flavobacteriia	1	Flavobacteriales	1	Flavobacteriaceae	1	Aequorivita	0.85	1	GAGTTTGATCCTGGCTCAGGATGAACGCTAGCGGCAGGCCTAACACATGCAAGTCGAGGGgtatattgtgcttgcacaatagagACCGGCGCACGGGTGAGTAACGCGTATGGAATCTGCCTTGTACAGGGGAATAGCCCAGGGAAACTTGGATTAATGCCCCATAGTaTCAAGAGACGGCATTGTCTTTTGAtTAAAGAtttaTCGGTACAAGATGATCATGCGTCCCATTAGCTAGTTGGTGTGGTAACGGCACACCAAGGCTACGATGGGTAGGGGCCCTGAGAGGGGGATCCCCCACACTGGTACTGAGACACGGACCAGACTCCTACGGGAGGCAGCAGTGAGGAATATTGGACAATGGGCGAGAGCCTGATCCAGCCATGCCGCGTGCAGGAA…
IPJVRIW02C8DYX	Bacteria	1	Bacteroidetes	1	Flavobacteriia	1	Flavobacteriales	1	Flavobacteriaceae	1	Winogradskyella	1	10	GAGTTTGATCATGGCTCAGGATGAACGCTAGCGGCAGGCCTAACACATGCAAGTCGAACGgtaacagggaaagcttgctttttcgctgacgAGTGGCGCACGGGTGAGTAACGCGTATACAATCTGCCTTCCACAGGGGGATAGCCTTTAGAAATGAAGATTAATATCCCATGGCaATCCCGGATGGCATCATTTGGGGTtTAAAGCttcgGCGGTGGAAGATGAGTATGCGTTCTATTAGCTAGATGGTGTGGTAACGGCACACCATGGCGACGATAGATCGGGGCCCTGAGAGGGGGATCCCCCACACTGGTACTGAGACACGGACCAGACTCCTACGGGAGGCAGCAGTGAGGAATATTGGACAATGGGCGGGAGCCTGATCCAGCCATGCCGCGT…
IPJVRIW02DTLYC	Bacteria	1	Proteobacteria	1	Alphaproteobacteria	1	Rhizobiales	1	Hyphomicrobiaceae	0.91	Devosia	0.91	3	GAGTTTGATCATGGCTCAGAACGAACGCTGGCGGCAGGCTTAACACATGCAAGTCGAACGccccttcgggggAGTGGCAGACGGGTGAGTAACGCGTGGGAATCTACCCAGTTCTACGGAACAACAGTTGGAAACGACTGCTAATACCGTATACGCCCTAAGGGGGAAAGAtttaTCGGAATTGGATGAGCCCGCGTAAGATTAGCTAGTTGGTGGGGTAATGGCCTACCAAGGCGACGATCTTTAGCTGGTCTGAGAGGATGATCAGCCACACTGGGACTGAGACACGGCCCAGACTCCTACGGGAGGCAGCAGTGGGGAATATTGGACAATGGGCGCAAGCCTGATCCAGCCATGCCGCGTGAGTGATGAAGGCCTTAGGGTTGTAAAGCTCTTTCA…
IPJVRIW02DA75X	Bacteria	1	Proteobacteria	1	Alphaproteobacteria	1	Rhizobiales	1	Phyllobacteriaceae	0.93	Hoeflea	0.81	3	GAGTTTGATCCTGGCTCAGAACGAACGCTGGCGGCAGGCTTAACACATGCAAGTCGAGCGcactcttcggagtgAGCGGCAGACGGGTGAGTAACGCGTGGGAATCTACCCAACTCTACGGAATAACTCAGGGAAACTTGTGCTAATACCGTATACGCCCTCGGGGAAGGAttaTCGGAGTTGGATGAGCCCGCGTTGGATTAGCTAGTTGGTGGGGTAAAGgGCCTACCAAGGCGACGATCCATAGCTGGTCTGAGAGGATGATCAGCCACACTGGGACTGAGACACGGCCCAGACTCCTACGGGAGGCAGCAGTGGGGAATATTGGACAATGGGCGCAAGCCTGATCCAGCCATGCCGCGTGAGTGATGAAGGCCCTAGGGTTGTAAAGCTCTTTCA…
IPJVRIW02DYQOO	Bacteria	1	Proteobacteria	1	Alphaproteobacteria	1	Rhodobacterales	1	Rhodobacteraceae	1	Donghicola	0.77	2	GAGTTTGATCTTGGCTCAGAACGAACGCTGGCGGCAGGCCTAACACATGCAAGTCGAACGaagccttcgggcttAGTGGCGGACGGGTTAGTAACGCGTGGGAACGTGCCTTTCACTACGGAATAGTCCCGGGAAACTGGGTTTAATACCGTATACGCCTTCGGGGAAGGAattACGGTGAAGATCGCCGCGTAGATAGTAGTTGGTGGGTAAGTGGCCTACCAAGCCTACGATCTATAGCTGGTTTTAGtAGGATGATCAGCAACACTGGGACTGAGACACGGCCCAGACTCCTACGGGAGGCAGCAGTGGGGAAgTCTTGGACAATGGGCgGCAAGCCTGATCCAGCCATGCCGCGTGAGTGATGAAGGCCTTAGGGTCGTAAAGCTCTTTCGCCAG…
IPJVRIW02DYTYZ	Bacteria	1	Proteobacteria	1	Alphaproteobacteria	1	Rhodobacterales	1	Rhodobacteraceae	1	Paracoccus	0.93	1	GAGTTTGATCATGGCTCAGAGCGAACGCTGGCGGCAGGCCTAACACATGCAAGTCGAGCGaacccttcggggttAGCGGCGGACGGGTGAGTAACGCGTGGGAATATGCCCTTTGCTACGGAATAGCCCTGGGAAACTGGGAGTAATACCGTATGTGCCCTACGGGGGAAAGAtttaTCGGCAAAGGATTAGCCCGCGTTGGATTAGGTAGTTGGTGGGGTAATGGCCTACCAAGCCGACGATCCATAGCTGGTTTGAGAGGATGATCAGCCACACTGGGACTGAGACACGGCCCAGACTCCTACGGGAGGCAGCAGTGGGGAATCTTAGACAATGGGGGCAACCCTGATCTAGCCATGCCGCGTGAGTGATGAAGGCCTTAGGGTTGTAAAGCTCTTT…
IPJVRIW02ESBV0	Bacteria	1	Proteobacteria	1	Alphaproteobacteria	0.98	Rhodobacterales	0.98	Rhodobacteraceae	0.98	Ponticoccus	0.44	2	GAGTTTGATCGTGGCTCAGAACGAACGCTGGCGGCAGGCCTAACACATGCAAGTCGAACGaagccttcgggcttAGTGGCGAACGGGTGAGTAACGCGTGGGAATATGCCCTTCTCTGCGGAATAGTCTCGGGAAACTGGGGGTAATACCGCATACGCCCTCGGGGAAGGAttaTCGAGAAGGATAGCCGCGTGGATAGTAGTTGGTGGGGTAAGTGGCCACCAAGCCGACGATCCATAGCTGGTTTGtAGAGGATGATCAGCCACACTGGGA
IPJVRIW02EYI19	Bacteria	1	Proteobacteria	1	Alphaproteobacteria	1	Rhodobacterales	1	Rhodobacteraceae	1	Pseudorhodobacter	0.41	1	GAGTTTGATCGTGGCTCAGAACGAACGCTGGCGGCAGGCCTAACACATGCAAGTCGAACGaagccttcgggcttAGTGGCGAACGGGTGAGTAACGCGTGGGAATATGCCCTTCTCTGCGGAATAGTCTCGGGAAACTGGGGGTAATACCGCATACGCCTCGGGAAGAttATCGNGAGATAGCCGCGTGATAGTAGTGGTGGGTAGTGGCCACCAAGCCGACGATCCATAGCTGGTTTGtAGAGGATGATCAGCCACACTGGGACTGAGACAC
IPJVRIW02DS691	Bacteria	1	Proteobacteria	1	Alphaproteobacteria	1	Rhodobacterales	1	Rhodobacteraceae	1	Roseicyclus	0.43	2	GAGTTTGATCCTGGCTCAGAACGAACGCTGGCGGCAGGCTTAACACATGCAAGTCGAGCGaggccttcgggcctAGCGGCGGACGGGTGAGTAACGCGTGGGAACGTGCCCTTCACTACGGAATAGTCCCGGGAAACTGGGTTTAATACCGTATACGCCCTTCGGGGGAAAGGaatTCGGTGAAGGATCGGCCCGCGTTGGATTAGGTAGTTGGTGGGGTAAgTGGCCTACCAAGCCGACGATCCATAGCTGGTTTTAGAGGATGATCAGCCACACTGGGACTGAGACACGGCCCAGACTCCTACGGGAGGCAGCAGTGGGGAATCTTAGACAATGGGGGAAACCCTGATCTAGCCATGCCGCGTGAGTGACGAAGGCCTTAGGGTCGTAAAaGCTCTT…
IPJVRIW02D5WLZ	Bacteria	1	Proteobacteria	1	Alphaproteobacteria	1	Rhodobacterales	1	Rhodobacteraceae	1	Roseinatronobacter	0.12	1	GAGTTTGATCTTGGCTCAGAACGAACGCTGGCGGCAGGCTTAACACATGCAAGTCGAGCGaagacttcggtcttAGCGGCGGACGGGTGAGTAACGCGTGGGAACATACCCTAAGGTACGGAATAGTCCTGGGAAACTGGGGGTAATACCGTATGTGCCCTTCGGGGGAAAGAtttaTCGCCTTAGGATTGGCCCGCGTTGGATTAGGTAGTTGGTGGGGTAATGGCCTACCAAGCCGACGATCCATAGCTGGTTTGAGAGGATGATCAGCCACACTGGGACTGAGACACGGCCCAGACTCCTACGGGAGGCAGCAGTGGGGAATCTTAGACAATGGGCGCAAGCCTGATCTAGCCATGCCGCGTGAGCGATGAAGGCCCTAGGGTTGTAAAGCTCTTT…
IPJVRIW02D0JO4	Bacteria	1	Proteobacteria	1	Alphaproteobacteria	1	Rhodobacterales	1	Rhodobacteraceae	1	Stappia	1	9	GAGTTTGATCTTGGCTCAGAACGAACGCTGGCGGCAGGCTTAACACATGCAAGTCGAACGgtctcttcggaggcAGTGGCAGACGGGTGAGTAACGCGTGGGAACATACCTTTCGGTACGGAACAACAGTTGGAAACGACTGCTAATACCGTATACGCCCTGAGGGGGAAAGAtttaTCGCCGAGAGATTGGCCCGCGTTGGATTAGCTAGTTGGTGGGGTAATGGCCTACCAAGGCGACGATCCATAGCTGGTCTGAGAGGATGATCAGCCACACTGGGACTGAGACACGGCCCAGACTCCTACGGGAGGCAGCAGTGGGGAATATTGGACAATGGGCGCAAGCCTGATCCAGCCATGCCGCGTGAGTGATGAAGGCCTTAGGGTTGTAAAGCTCTTT…
IPJVRIW02DL59E	Bacteria	1	Proteobacteria	1	Alphaproteobacteria	1	Rhodobacterales	1	Rhodobacteraceae	1	Thalassobacter	0.59	6	GAGTTTGATCGTGGCTCAGAACGAACGCTGGCGGCAGGCCTAACACATGCAAGTCGAGCGctaccttcgggtggAGCGGCGAACGGGTTAGTAACGCGTGGGAACATACCCTTCTCTAAGGAATAGTCTCGGGAAACTGGGGGTAATACCTTATACGCCTCGGGAAGATtATCGAGATGATGGCCGCGTTAGATTAGATAGTTGGTGGGTAAGTGGCCTACCAAGTCTACGATCTATAGCTGGTTTAGTAGGATGATCAGCAACACTGGGACTGAGACACGGCCCAGACTCCTACGGGAGGCAGCAGTGGGGAATCTTAGACAATGGGCGAAAGCCTGATCTAGCCATGCCGCGTGAGTGATGAAGGCCCTAGGGTCGTAAAGCTCTTTCGCCAGGGAT…
IPJVRIW02EJBI0	Bacteria	1	Proteobacteria	1	Alphaproteobacteria	1	Rhodobacterales	1	Rhodobacteraceae	1	Thalassobacter	0.58	2	GAGTTTGATCATGGCTCAGAACGAACGCTGGCGGCAGGCCTAACACATGCAAGTCGAGCGctaccttcgggtggAGCGGCGAACGGGTTAGTAACGCGTGGGAACATACCCTTCTCTAAGGAATAGTCTCGGGAAACTGGGGGTAATACCTTATACGCCCTTCGGGAAGAGTtATCGAGATGATTGCCGCGTAGATAGATAGTTGGTGGGTAAGTGGCCgTACCAAGTCTACGATCTATAGCTGGTTTAGAGGATGATCAGCAACACTGGACTGAGACACGGCCCAGACTCCTACGGGAGCAGCAGTGGGAANCTTAGACAATGGGCGAAAGCCTGATCTAGCCATGCCGCGTGAGTGATGAAGGCCCTAGGGTCGTAAAGCTCTTTCGCCAGGGACGA…
IPJVRIW02C2G45	Bacteria	1	Proteobacteria	1	Alphaproteobacteria	1	Rhodobacterales	1	Rhodobacteraceae	1	Thalassobacter	0.33	1	GAGTTTGATCCTGGCTCAGATTGAACGCTGGCGGCATGCCTAACACATGCAAGTCGAGCGctaccttcgggtggAGCGGCGAACGGGTTAGTAACGCGTGGGAACATACCCTTCTCTAAGGAATAGTCTCGGGAAACTGGGGGTAATACCTTATACGCCCTCGGGAAGGAttaTCGGAGATGGATTGGCCGCGTTAGATTAGATAGTTGGTGGGTAAGTGGCCTACCAAGTCTACGATCTATAGCTGGTTTAGAGGATGATCAGCAACACTGGGACTGAGACACGGCCCAGACTCCTACGGGAGGCAGCAGTGGGAATCTTAGACAATGGGCGAAAGCCTGATCTAGCCATGCCGCGTGAGTGATGAAGGCCCTAGGGTCGTAAAGCTCTTTCGCCAGG…
IPJVRIW02DE4JE	Bacteria	1	Proteobacteria	0.73	Deltaproteobacteria	0.69	Myxococcales	0.19	Cystobacteraceae	0.13	Anaeromyxobacter	0.12	1	GAGTTTGATCTTGGCTCAGAACGAACGCTGGCGGCGTGCTTAACACATGCAAGTCGAACGagaacagaaccttcgggttctaagtagAGTGGCGAACGGGTGAGTAACACGTGAGTAACGTGCCTTCTAGTGGGGGATAACAGTTCGAAAGGACTGCTAATACCGCATGAGaCCACAGTGGCTGAGGCCGCCGGGGtCAAAGCcttcggGCGCTAGAAGATCGGCTCGCGGCCCATTAGGTAGTTGGCGGGGTAATGGCCCACCAAGCCTGAGATGGGTAGCTGGTCTGAGAGGATGATCAGCCACACTGGGACTGAGATACGGCCCAGACTCCTACGGGAGGCAGCAGTGGGGAATATTGCGCAATGGGCGAAAGCCTGACGCAGCAACGCCGCGTGT…
IPJVRIW02DXO0F	Bacteria	1	Proteobacteria	1	Gammaproteobacteria	1	Alteromonadales	1	Alteromonadaceae	1	Marinobacter	1	6	GAGTTTGATCGTGGCTCAGATTGAACGCTGGCGGCAGGCTTAACACATGCAAGTCGAGCGgaaacgaagatagcttgctatcaggcgtcgAGCGGCGGACGGGTGAGTAATGCTTAGGAATCTGCCCAGTAGTGGGGGATAGCCCGGGGAAACTCGGATTAATACCGCATACGCCCTTTTGGGGAAAGCaggggatcttcggaccttGCGCTATTGGATGAGCCTAAGTCGGATTAGCTAGTTGGTGGGGTAAAGGCCCACCAAGGCGACGATCCGTAGCTGGTCTGAGAGGATGATCAGCCACATCGGGACTGAGACACGGCCCGAACTCCTACGGGAGGCAGCAGTGGGGAATATTGGACAATGGGCGCAAGCCTGATCCAGCCATGCCGCGTGTGT…
IPJVRIW02EMU3V	Bacteria	0.97	Proteobacteria	0.65	Gammaproteobacteria	0.5	Chromatiales	0.05	Halothiobacillaceae	0.04	Thiofaba	0.04	1	GAGTTTGATCCTGGCTCAGATTGAACGCTGGCGGCATGCCTAACACATGCAAGTCGAACGatgatttccagcttgctggaatgattAGTGGCGGACGGGTGAGTAATATATAGGGATCTGCCTGTTAGTGGGGGACAACAGCCGGAAACGGCTGCTAATACCGCATACGCTCTACGGAGGAAAGTggggggaccctcggggcccctacgacgtactaacgagtagtaaccgtaaccttaattactacgaagttaagttacgtacgtaagtaggttggggggttaaagggggggtaaaccggtacccctaacctaggtcgggaccggaacgtacttcgttaggtacgtcggttttgggtttaggaaggaaagtaagtgtactagaccgacccaacctacg…
IPJVRIW02C3NUF	Bacteria	1	Proteobacteria	1	Gammaproteobacteria	1	Gammaproteobacteria_incertae_sedis	1			Marinicella	1	74	GAGTTTGATCTGGCTCAGATTGAACGCTGGCGGTATGCCTAACACATGCAAGTCGAACGgtaacagaagaaagcttgctttcttgctgacgAGTGGCGGACGGGTGAGTAACGCGTGGGAATCTACCCAGTAGTTGGGGATAGCCCGGAGAAATCCGGATTAAAACCGAATAATATCTACGGATGAAAGGgtgcctctatttataagcacTTGCTATTGGATGAGCCCGCGTTAGATTAGTTTGTTGGTGGGGTAACGGCCTACCAAGACTGCGATCTATAGCTGGTTTGAGAGGATGATCAGCCACATTGGGACTGAGACACGGCCCAGACTCCTACGGGAGGCAGCAGTGGGGAATATTGGACAATGGGCGCAAGCCTGATCCAGCAATACCGCGTG…
IPJVRIW02DYRRZ	Bacteria	1	Proteobacteria	1	Gammaproteobacteria	1	Gammaproteobacteria_incertae_sedis	1			Marinicella	1	65	GAGTTTGATCGTGGCTCAGATTGAACGCTGGCGGTATGCCTAACACATGCAAGTCGAACGgtaacagagagtagcttgctactttgctgacgAGTGGCGGACGGGTGAGTAACGCGTGGGAATCTACCCAGTAGTTGGGGATAGCCCGGAGAAATCCGGATTAAAACCGAATAATATCTACGGATGAAAGGgtgcctctatttataagcacTTGCTATTGGATGAGCCCGCGTTAGATTAGTTAGTTGGTGGGGTAAAGGCCTACCAAGACTGCGATCTATAGCTGGTTTGAGAGGATGATCAGCCACATTGGGACTGAGACACGGCCCAGACTCCTACGGGAGGCAGCAGTGGGGAATATTGGACAATGGGCGCAAGCCTGATCCAGCAATACCGCGT…
IPJVRIW02DY8LE	Bacteria	1	Proteobacteria	1	Gammaproteobacteria	1	Gammaproteobacteria_incertae_sedis	1			Marinicella	1	1	GAGTTTGATCGTGGCTCAGATTGAACGCTGGCGGTATGCCTAACACATGCAAGTCGAACGgtaacagaagaaagcttgctttcttgctgacgAGTGGCGGACGGGTGAGTAACGCGTGGGAATCTACCCAGTAGTTGGGGATAGCCCGGAGAAATCCGGATTAAAACCGAATAATATCTACGGATGAAAGGgtgcctctatttataagcacTTGCTATTGGATGAGCCCGCGTTAGATTAGTTTGTTGGTGGGGTAACGGCCTACCATGGCGACGATCTGTAGCTGGTTTGAGAGAATGATCAGCCACACTGGGACTGAGACACGGCCCAGAATCCTACGGGAGGCAGCAGTGGGGAATATTGGACAATGGGCGCAAGCCTGATCCAGCAATGCCGCGT…
IPJVRIW02DSVT3	Bacteria	0.91	Proteobacteria	0.77	Gammaproteobacteria	0.57	Pseudomonadales	0.17	Pseudomonadaceae	0.17	Azorhizophilus	0.17	1	GAGTTTGATCTTGGCTCAGATTGAACGCTGGCGGCATGCCTAACACATGCAAGTCGAACGatgatttccagcttgctggaatgattAGTGGCGGACGGGTGAGTAATATATAGGGATCTGCCTGTTAGTGGGGGACAACAGCCGGAAACGGCTGCTAATACCGCATACGCTCTACGGAGGAAAGTgggggaccctcgggcctcacgctaacagatgaacgtctattactacgagttaagttacgtacgtaagtaggttggggggttaaaggggggtaaaccggtacccctaacctaggtcgggaccggaacgtacttcgttaggtacgtcggttttgggtttaggaaggaaagtaagtagtactacgaccgacccaacctacgggtacgggtacgtagg…
IPJVRIW02DUP7I	Bacteria	0.96	Proteobacteria	0.78	Gammaproteobacteria	0.62	Pseudomonadales	0.15	Pseudomonadaceae	0.15	Azorhizophilus	0.15	1	GAGTTTGATCTGGCTCAGATTGAACGCTGGCGGCATGCCTAACACATGCAAGTCGAACGatgatttccagcttgctggaatgattAGTGGCGGACGGGTGAGTAATATATAGGGATCTGCCTGTTAGTGGGGGACAACAGCCGGAAACGGCTGCTAATACCGCATACGCTCTACGGAGGAAAGTgggggaccctcgggcctcacgctaacagatgaacgactattactacgagttaagttacgtacgtaagtaggttggggggttaaagggggggtaaaccgggtacccctaacctaggtcgggaccggaacgtacttcgttaggtacgtcggttttgggtttaggaaggaaagtaagtagtactacgaccgacccaacctacgggtacgggtacgtag…
IPJVRIW02DZRIV	Bacteria	1	Proteobacteria	1	Gammaproteobacteria	1	Pseudomonadales	1	Pseudomonadaceae	1	Pseudomonas	0.97	11	GAGTTTGATCGTGGCTCAGATTGAACGCTGGCGGCAGGCCTAACACATGCAAGTCGAGCGgatgagtggagcttgctccatgattcAGCGGCGGACGGGTGAGTAATGCCTAGGAATCTGCCTGGTAGTGGGGGACAACGTTTCGAAAGGAACGCTAATACCGCATACGTCCTACGGGAGAAAGTgggggatcttcggacctcACGCTATCAGATGAGCCTAGGTCGGATTAGCTAGTTGGTGAGGTAAAGGCTCACCAAGGCGACGATCCGTAACTGGTCTGAGAGGATGATCAGTCACACTGGAACTGAGACACGGTCCAGACTCCTACGGGAGGCAGCAGTGGGGAATATTGGACAATGGGCGAAAGCCTGATCCAGCCATGCCGCGTGTGTGAAG…
IPJVRIW02ERSCS	Bacteria	1	Proteobacteria	1	Gammaproteobacteria	1	Thiotrichales	1	Piscirickettsiaceae	1	Methylophaga	1	2013	GAGTTTGATCTGGCTCAGATTGAACGCTGGCGGCATGCCTAACACATGCAAGTCGAACGatgatttccagcttgctggaatgattAGTGGCGGACGGGTGAGTAATATATAGGGATCTGCCTGTTAGTGGGGGACAACAGCCGGAAACGGCTGCTAATACCGCATACGCTCTACGGAGGAAAGTgggggaccctcgggcctcACGCTAACAGATGAACCTATATCAGATTAGCTAGATGGTGGGGTAAAGGCCTACCATGGCGACGATCTGTAGCTGGTTTGAGAGAATGATCAGCCACACTGGGACTGAGACACGGCCCAGACTCCTACGGGAGGCAGCAGTGGGGAATATTGGACAATGGGCGCAAGCCTGATCCAGCAATGCCGCGTGTGTGAAGA…
IPJVRIW02CZILB	Bacteria	1	Proteobacteria	1	Gammaproteobacteria	1	Thiotrichales	1	Piscirickettsiaceae	1	Methylophaga	1	1881	GAGTTTGATCTGGCTCAGATGAACGCTGGCGGCATGCCTAACACATGCAAGTCGAACGatgatttccagcttgctgggaatgattAGTGGCGGACGGGTGAGTAATATATAGGGATCTGCCTGTTAGTGGGGGACAACAGCCGGAAACGGCTGCTAATACCGCATACGCTCTACGGAGGAAAGTgggggaccctcgggcctcACGCTAACAGATGAACCTATATCAGATTAGCTAGATGGTGGGGTAAAGGCCTACCATGGCGACGATCTGTAGCTGGTTTGAGAGAATGATCAGCCACACTGGGACTGAGACACGGCCCAGACTCCTACGGGAGGCAGCAGTGGGGAATATTGGACAATGGGCGCAAGCCTGATCCAGCAATGCCGCGTGTGTGAAGA…
IPJVRIW02EUB59	Bacteria	1	Proteobacteria	1	Gammaproteobacteria	1	Thiotrichales	1	Piscirickettsiaceae	1	Methylophaga	1	1570	GAGTTTGATCTGGCTCAGATTGAACGCTGGCGGCATGCCTAACACATGCAAGTCGAACGatgatttccagcttgctggaatgattAGTGGCGGACGGGTGAGTAATATATAGGGATCTgGCCTGTTAGTGGGGGACAACAGCCGGAAACGGCTGCTAATACCGCATACGgCTCTACGGAGGAAAGTgggggaccctcgggcctcACGCTAACAGATGAACCTATATCAGATTAGCTAGATGGTGGGGTAAAGGCCTACCAT
IPJVRIW02DDSNV	Bacteria	1	Proteobacteria	1	Gammaproteobacteria	1	Thiotrichales	1	Piscirickettsiaceae	1	Methylophaga	1	1031	GAGTTTGATCTGGCTCAGATTGAACGCTGGCGGCATGCCTAACACATGCAAGTCGAACGatgatttccagcttgctggaatgattAGTGGCGGACGGGTGAGTAATATATAGGGATCTGCCTGTTAGTGGGGGACAACAGCCGGAAACGGCTGCTAATACCGCATACGCTCTACGGAGGAAAGTgggggaccctcgggcctcACGCTAACAGATGAGCCTATATCAGATTAGCTAGATGGTGGGGTAAAGGCCTACCATGGCGACGATCTGTAGCTGGTTTGAGAGAATGATCAGCCACACTGGGACTGAGACACGGCCCAGACTCCTACGGGAGGCAGCAGTGGGGAATATTGGACAATGGGCGCAAGCCTGATCCAGCAATGCCGCGTGTGTGAAGA…
IPJVRIW02D9OC7	Bacteria	1	Proteobacteria	1	Gammaproteobacteria	1	Thiotrichales	1	Piscirickettsiaceae	1	Methylophaga	1	584	GAGTTTGATCTGGCTCAGATTGAACGCTGGCGGCATGCCTAACACATGCAAGTCGAACGatgattccagcttgctggaatgattAGTGGCGGACGGGTGAGTAATATATAGGGATCTGCCTGTTAGTGGGGGACAACAGCCGGAAACGGCTGCTAATACCGCATACGCTCTACGGAGGAAAGTgggggaccctcgggcctcACGCTAACAGATGAGCCTATATCAGATTAGCTAGATGGTGGGGTAAAGGCCTACCATGGCGACGATCTGTAGCTGGTTTGAGAGAATGATCAGCCACACTGGGACTGAGACACGGCCCAGACTCCTACGGGAGGCAGCAGTGGGGAATATTGGACAATGGGCGCAAGCCTGATCCAGCAATGCCGCGTGTGTGAAGAA…
IPJVRIW02DDLFR	Bacteria	1	Proteobacteria	1	Gammaproteobacteria	1	Thiotrichales	1	Piscirickettsiaceae	1	Methylophaga	1	386	GAGTTTGATCTGGCTCAGATTGAACGCTGGCGGCATGCCTAACACATGCAAGTCGAACGatgatttccagcttgctggaatgattAGTGGCGGACGGGTGAGTAATATATAGGGATCTGCCTGTTAGTGGGGGACAACAGCCGGAAACGGCTGCTAATACCGCATACGCTCTACGGAGGAAAGTgggggaccctcgggcctcACGCTAACAGATGAACCTATATCAGATTAGCTAGATGGTGGGGTAAAGGCCTACCATGGCGACGATCTGTAGCTGGTTTGAGAGAATGATCAGCCACACTGGGACTGAGACACGGCCCAGACTCCTACGGGAGGCAGCAGTGGGGAATATTGGACAATGGGCGCAAGCCTGATCCAGCAATGCCGCGTGTGTGAAGA…
IPJVRIW02DSJFG	Bacteria	1	Proteobacteria	1	Gammaproteobacteria	1	Thiotrichales	1	Piscirickettsiaceae	1	Methylophaga	1	292	GAGTTTGATCTGGCTCAGATTGAACGCTGGCGGCATGCCTAACACATGCAAGTCGAACGatgatttccagcttgctggaatgattAGTGGCGGACGGGTGAGTAATATATAGGGATCTGCCTGTTAGTGGGGGACAACAGCCGGAAACGGCTGCTAATACCGCATACGCTCTACGGAGGAAAGTgggggaccctcgggcctcACGCTAACAGATGAACCTATATCAGATTAGCTAGATGGTGGGGTAAAGGCCTACCATGGCGACGATCTGTAGCTGGTTTGAGAGAATGATCAGCCACACTGGGACTGAGACACGGCCCAGACTCCTACGGGAGGCAGCAGTGGGGAATATTGGACAATGGGCGCAAGCCTGATCCAGCAATGCCGCGTGTGTGAGAA…
IPJVRIW02EW4XN	Bacteria	1	Proteobacteria	1	Gammaproteobacteria	1	Thiotrichales	1	Piscirickettsiaceae	1	Methylophaga	1	232	GAGTTTGATCTGGCTCAGATTGAACGCTGGCGGCATGCCTAACACATGCAAGTCGAACGatgatttccagcttgctggaatgattAGTGGCGGACGGGTGAGTAATATATAGGGATCTGCCTGTTAGTGGGGGACAACAGCCGGAAACGGCTGCTAATACCGCATACGCTCTACGGAGGAAAGTgggggaccctcgggcctcACGCTAACAGATGACCTATATCAGATTAGCTAGATGGTGGGGTAAAGGCCTACCATGGCGACGATCTGTAGCTGGTTTGAGAGAATGATCAGCCACACTGGGACTGAGACACGGCCCAGACTCCTACGGGAGGCAGCAGTGGGGAATATTGGACAATGGGCGCAAGCCTGATCCAGCATGCCGCGTGTGTGAAGAAG…
IPJVRIW02C2POE	Bacteria	1	Proteobacteria	1	Gammaproteobacteria	1	Thiotrichales	1	Piscirickettsiaceae	1	Methylophaga	1	170	GAGTTTGATCATGGCTCAGATTGAACGCTGGCGGCATGCCTAACACATGCAAGTCGAACGatgatttccagcttgctggaatgattAGTGGCGGACGGGTGAGTAATATATAGGGATCTGCCTGTTAGTGGGGGACAACAGCCGGAAACGGCTGCTAATACCGCATACGCTCTACGGAGGAAAGTgggggaccctcgggcctcACGCTAACAGATGAACCTATATCAGATTAGCTAGATGGTGGGGTAAAGGCCTACCATGGCGACGATCTGTAGCTGGTTTGAGAGAATGATCAGCCACACTGGGACTGAGACACGGCCCAGACTCCTACGGGAGGCAGCAGTGGGGAATATTGGACAATGGGCGCAAGCCTGATCCAGCAATGCCGCGTGTGTGAAG…
IPJVRIW02EK1VK	Bacteria	1	Proteobacteria	1	Gammaproteobacteria	1	Thiotrichales	1	Piscirickettsiaceae	1	Methylophaga	1	165	GAGTTTGATCTGGCTCAGATTGAACGCTGGCGGCATGCCTAACACATGCAAGTCGAACGatgatttccagcttgctggaatgattAGTGGCGGACGGGTGAGTAATATATAGGGATCTGCCTGTTAGTGGGGGACAACAGCCGGAAACGGCTGCTAATACCGCATACGCTCTACGGAGGAAAGTgggggaccctcgggcctcACGCTAACAGATGAACCTATATCAGATTAGCTAGATGGTGGGGTAAAGGCCTACCATGGCGACGATCTGTAGCTGGTTTGAGAGAATGATCAGCCACACTGGGACTGAGACACGGCCCAGACTCCTACGGGAGGCAGCAGTGGGGAATATTGGACAATGGGCGCAAGCCTGATCCAGCAATGCCGCGTGTGTGAAGA…
IPJVRIW02CZNJQ	Bacteria	1	Proteobacteria	1	Gammaproteobacteria	1	Thiotrichales	1	Piscirickettsiaceae	1	Methylophaga	1	158	GAGTTTGATCGTGGCTCAGATTGAACGCTGGCGGCATGCCTAACACATGCAAGTCGAACGatgatttccagcttgctggaatgattAGTGGCGGACGGGTGAGTAATATATAGGGATCTGCCTGTTAGTGGGGGACAACAGCCGGAAACGGCTGCTAATACCGCATACGCTCTACGGAGGAAAGTgggggaccctcgggcctcACGCTAACAGATGAGCCTATATCAGATTAGCTAGATGGTGGGGTAAAGGCCTACCATGGCGACGATCTGTAGCTGGTTTGAGAGAaATGATCAGCCACACTGGGACTGAGACACGGCCCAGACTCCTACGGGAGGCAGCAGTtGGGGAATATTGGACAaATGGGCGCAAGCCTGATCCAGC
IPJVRIW02D1BM1	Bacteria	1	Proteobacteria	1	Gammaproteobacteria	1	Thiotrichales	1	Piscirickettsiaceae	1	Methylophaga	1	111	GAGTTTGATCTGGCTCAGATTGAACGCTGGCGGCATGCCTAACACATGCAAGTCGAACGatgatttccagcttgctggaatgattAGTGGCGGACGGGTGAGTAATATATAGGGATCTGCCTGTTAGTGGGGGACAACAGCCGGAAACGGCTGCTAATACCGCATACGCTCTACGGAGGAAAGTgggggaccctcgggcctcACGCTAACAGATGAACCTATATCAGATTAGCTAGATGGTGGGGTAAAGGCCTACCATGGCGACGATCTGTAGCTGGTTTGAGAGAATGATCAGCCACACTGGGACTGAGACACGGCCCAGACTCCTACGGGAGGCAGCAGTGGGGAATATTGGACAATGGGCGCAAGCCTGATCCAGCAATGCCGCGTGTGTGAAGA…
IPJVRIW02DXJ8D	Bacteria	1	Proteobacteria	1	Gammaproteobacteria	1	Thiotrichales	1	Piscirickettsiaceae	1	Methylophaga	1	86	GAGTTTGATCTGGCTCAGATTGAACGCTGGCGGCATGCCTAACACATGCAAGTCGAACGatgatttccagcttgctggaatgattAGTGGCGGACGGGTGAGTAATATATAGGGATCTGCCTGTTAGTGGGGGACAACAGCCGGAAACGGCTGCTAATACCGCATACGCTCTACGGAGGAAAGTgggggaccctcgggcctcACGCTAACAGATGAACCTATATCAGATTAGCTAGATGGTGGGGTAAAGGCCTACCATGGCGACGATCTGTAGCTGGTTTGAGAGAATGATCAGCCACACTGGGACTGAGACACGGCCCAGACTCCTACGGGAGGCAGCAGTGGGGAATATTGGACAATGGGCGCAAGCCTGATCCAGCAATGCCGCGTGTGTGAAGA…
IPJVRIW02EINEL	Bacteria	1	Proteobacteria	1	Gammaproteobacteria	1	Thiotrichales	1	Piscirickettsiaceae	1	Methylophaga	1	81	GAGTTTGATCGTGGCTCAGATTGAACGCTGGCGGCATGCCTAACACATGCAAGTCGAACGatgatttccagcttgctggaatgattAGTGGCGGACGGGTGAGTAATATATAGGGATCTGCCTGTTAGTGGGGGACAACGGCCGGAAACGGCTGCTAATACCGCATACGCTCTACGGAGGAAAGTgggggaccctcgggcctcACGCTAACAGATGAACCTATATCAGATTAGCTAGATGGTGGGGTAAAGGCCTACCATGGCGACGATCTGTAGCTGGTTTGAGAGAATGATCAGCCACACTGGGACTGAGACACGGCCCAGACTCCTACGGGAGGCAGCAGTGGGGAATATTGGACAATGGGCGCAAGCCTGATCCAGCAATGCCGCGTGTGTGAAG…
IPJVRIW02DA3ZE	Bacteria	1	Proteobacteria	1	Gammaproteobacteria	1	Thiotrichales	1	Piscirickettsiaceae	1	Methylophaga	1	78	GAGTTTGATCTGGCTCAGATTGAACGCTGGCGGCATGCCTAACACATGCAAGTCGAACGatgatttccagcttgctggaatgattAGTGGCGGACGGGTGAGTAATATATAGGGATCTGCCTGTTAGTGGGGGACAACAGCCGGAAACGGCTGCTAATACCGCATACGCTCTACGGAGGAAAGTgggggaccctcgggcctcACGCTAACAGATGAACCTATATCAGATTAGCTAGATGGTGGGGTAAAGGCCTACCATGGCGACGATCTGTAGCTGGTTTGAGAGAATGATCAGCCACACTGGGACTGAGACACGGCCCAGACTCCTACGGGAGGCAGCAGTGGGGAATATTGGACAATGGGCGCAAGCCTGATCCAGCAATACGCG
IPJVRIW02EIHW8	Bacteria	1	Proteobacteria	1	Gammaproteobacteria	1	Thiotrichales	1	Piscirickettsiaceae	1	Methylophaga	1	75	GAGTTTGATCTGGCTCAGATTGAACGCTGGCGGCATGCCTAACACATGCAAGTCGAACGatgatttccagcttgctggaatgattAGTGGCGGACGGGTGAGTAATATATAGGGATCTGCCTGTTAGTGGGGGACAACAGCCGGAAACGGCTGCTAATACCGCATACGCTCTACGGAGGAAAGTgggggaccctcgggcctcACGCTAACAGATGAACCTATATCAGATTAGCTAGATGGTGGGGTAAAGGCCTACCATGGCGACGATCTGTAGCTGGTTTGAGAGAATGATCAGCCACACTGGGACTGAGACACGGCCCAGACTCCTACGGGAGGCAGCAGTGGGGAATATTGGACAATGGGCGCAAGCCTGATCCAGCAATGCCGCGTGTGTGAAGA…
IPJVRIW02DW0UW	Bacteria	1	Proteobacteria	1	Gammaproteobacteria	1	Thiotrichales	1	Piscirickettsiaceae	1	Methylophaga	1	57	GAGTTTGATCTGGCTCAGATTGAACGCTGGCGGCATGCCTAACACATGCAAGTCGAACGatgatttccagcttgctggaatgattAGTGGCGGACGGGTGAGTAATATATAGGGATCTGCCTGTTAGTGGGGGACAACAGCCGGAAACGGCTGCTAATACCGCATACGCTCTACGGAGGAAAGTgggggaccctcgggcctcACGCTAACAGATGAGCCTATATCAGATTAGCTAGATGGTGGGGTAAAGGCCTACCATGGCGACGATCTGTAGCTGGTTTGAGAGAATGATCAGCCACACTGGGACTGAGACACGGCCCAGACTCCTACGGGAGGCAGCAGTGGGGAATATTGGACAATGGGCGCAAGCCTGATCCAGCAATGCCGCGTGTGTGAAGA…
IPJVRIW02DDOAK	Bacteria	1	Proteobacteria	1	Gammaproteobacteria	1	Thiotrichales	1	Piscirickettsiaceae	1	Methylophaga	1	34	GTAGTTTGATCTTGGCTCAGATTGAACGCTGGCGGCATGCCTAACACATGCAAGTCGAACGatgatttccagcttgctggaatgattAGTGGCGGACGGGTGAGTAATATATAGGGATCTGCCTGTTAGTGGGGGACgAACAGCCGGAAACGGaCTGCTAATACCGCATACGCTCTACGGAGGAAAGTagggggacccgtcgggcctcACGCTAACAGATGAACCTATATCAGATTAGCTAGATGGTGGGgGTAAAGGgCCTACCATGGCGACGATCTGTAGCTGGTTTGAGAGAATGATCAGCCACACTGGGACTGAGACACGGCCCAGACTCCTACGGGAGgGCAGCAGTGGGGAATATTGGACAATGGGCGCAAGCCTGATCCAGCAATGCCGCGT…
IPJVRIW02EFAON	Bacteria	1	Proteobacteria	0.98	Gammaproteobacteria	0.98	Thiotrichales	0.96	Piscirickettsiaceae	0.96	Methylophaga	0.96	32	GAGTTTGATCGTGGCTCAGATTGAACGCTGGCGGCATGCCTAACACATGCAAGTCGAACGatgatttccagcttgctggaatgattAGTGGCGGACGGGTGAGTAATATATAGGGATCTGCCTGTTAGTGGGGACGAACAGCGGAACGGACTGCTAATACCGCATACGCTCTACGGAGgGAAAGTagggggacccgtccgggccgtcACGCTAACAGATGAACCTATATCAGATTAGCTAGATGGTGGGgGTAAAGGgaCCTACCATGGCGACGATCTGTAGCTGGTTTGtAGAGAATGATCAGCCACACTGGGACgTGAGACACGGCCCAcGACTCCTACGGGAGgGCAGCAGTGGGGAAgTATTGGACAATGGGCGCAAGCCTGATCCAGCAATGCC…
IPJVRIW02D7BH4	Bacteria	1	Proteobacteria	1	Gammaproteobacteria	1	Thiotrichales	1	Piscirickettsiaceae	1	Methylophaga	1	23	GAGTTTGATCATGGCTCAGATTGAACGCTGGCGGCATGCCTAACACATGCAAGTCGAACGatgatttccagcttgctggaatgattAGTGGCGGACGGGTGAGTAATATATAGGGATCTGCCTGTTAGTGGGGGACAACAGCCGGAAACGGCTGCTAATACCGCATACGCTCTACGGAGGAAAGTgggggaccctcgggcctcACGCTAACAGATGAGCCTATATCAGATTAGCTAGATGGTGGGGTAAAGGCCTACCATGGCGACGATCTGTAGCTGGTTTGAGAGAATGATCAGCCACACTGGGACTGAGACACGGCCCAGACTCCTACGGGAGGCAGCAGTGGGGAATATTGGACAATGGGCGCAAGCCTGATCCAGCAATGCCGCGTGTGTGAAG…
IPJVRIW02DJUY8	Bacteria	1	Proteobacteria	1	Gammaproteobacteria	1	Thiotrichales	1	Piscirickettsiaceae	1	Methylophaga	1	22	GAGTTTGATCATGGCTCAGATTGAACGCTGGCGGCATGCCTAACACATGCAAGTCGAACGatgatttccagcttgctggaatgattAGTGGCGGACGGGTGAGTAATATATAGGGATCTGCCTGTTAGTGGGGACGAACAGCCGGAAACGGaCTGCTAATACCGCATACGCTCTACGGAGGAAAGTaggggacccgtcgggcctcACGCTAACAGATGAACCTATATCAGATTAGCTAGATGGTGGGGTAAAGGCCgTACCATGGCGACGATCTGTAGCTGGTTTGAGAGAATGATCAGCCACACTGGGACTGAGACACGGCCCAGACTCCTACGGGAGGCAGCAGTGGGGAAgTATTGGACAATGGGCGCAAGCCTGATCCAGCAaATGCCGCGTGTG…
IPJVRIW02C6GMK	Bacteria	1	Proteobacteria	1	Gammaproteobacteria	1	Thiotrichales	1	Piscirickettsiaceae	1	Methylophaga	1	22	GAGTTTGATCGTGGCTCAGATTGAACGCTGGCGGCATGCCTAACACATGCAAGTCGAACGatgatttccagcttgctggaatgattAGTGGCGGACGGGTGAGTAATATATAGGGATCTGCCTGTTAGTGGGGGACAACAGCCGGAAACGGCTGCTAATACCGCATACGCTCTACGGAGGAAAGTgggggaccctcgggcctcACGCTAACAGATGAGCCTATATCAGATTAGCTAGATGGTAGGgGTAAAGGCCTACCATGGCGACGATCTGTAGCTGGTTTGAGAGAATGATCAGCCACACTGGGACTGAGACACGGCCCAGACTCCgTACGGGAGGCAGCAgGTGGGGAATAgTTGGACAA
IPJVRIW02DTNEO	Bacteria	1	Proteobacteria	1	Gammaproteobacteria	1	Thiotrichales	0.98	Piscirickettsiaceae	0.97	Methylophaga	0.97	21	GAGTTTGATCGTGGCTCAGATTGAACGCTGGCGGCATGCCTAACACATGCAAGTCGAACGatgatttccagcttgctggaatgattAGTGGCGGACGGGTGAGTAATATATAGGGATCTGCCTGTTAGTGGGGACGAACAGCCGGAAACGGAcgTGCTAATAaCCGCATACGCTCTACGGAGGAAAGTagggggaccgtcggccgtcACGCTAACAGATGAACCTATATCAGATTAGCTAGATGGTGGGGTAAAGGgaCCTACCATGGCgGACGATCTGTAGCTGGTTTGtAGAGAATGATCAGCCACACTGGGACgTGAGACACGGCCCAcGACTCCTACcGGGAGgGCAGCAGTGGGGAAgTATTGGACAATGGGCgGCAAGCCTGATCCAGCAATG…
IPJVRIW02DBE2L	Bacteria	1	Proteobacteria	1	Gammaproteobacteria	1	Thiotrichales	1	Piscirickettsiaceae	1	Methylophaga	1	20	GAGTTTGATCGTGGCTCAGATTGAACGCTGGCGGCATGCCTAACACATGCAAGTCGAACGatgatttccagcttgctggaatgattAGTGGCGGACGGGTGAGTAATATATAGGGATCTGCCTGTTAGgTGGGGGACAACAGCCGGAAACGGCTGCTAATACCGCATACGCTCTACGgGAGGAAAGTgggggaccctcgggcctcACGCTAACAGATGAGCCTATATCAGATTAGCTAGATGGTGGGGTAAAGGCCTACCATGGCGACGATCTGTAGCTGGTTTGAGAGAATGATCAGCCACACTGGGACTGAGACACGGCCCAGACTCCTACGGGAGGCAGCAGTGGGGAATATTGGACAATGGGCGCAAGCCTGATCCAGCAATGCCGCGTGTGTGA…
IPJVRIW02DWWA5	Bacteria	1	Proteobacteria	1	Gammaproteobacteria	1	Thiotrichales	1	Piscirickettsiaceae	1	Methylophaga	1	19	GAGTTTGATCGTGGCTCAGATTGAACGCTGGCGGCATGCCTAACACATGCAAGTCGAACGatgatttccagcttgctggaatgattAGTGGCGGACGGGTGAGTAATATATAGGGATCTGCCTGTTAGTGGGGGACAACAGCCGGAAACGGCTGCTAATACCGCATACGCTCTACGGAGGAAAGTgggggaccctcgggcctcACGCTAACAGATcGAACCTATATCAGgATTAGCTAGATGGTGGGGTAAAGGCCTACCATGGCGACGATCTGTAgGCTGGTTTGAGAGAATGATCAGCCACACTGGGACTGAGACACGGCCCAGACTCCTACGGGAGGCAGCAGTGGGGAATATTGGACAATGGGCGCAAGCCTGATCCAGCGaATGCCGCGTGTGT…
IPJVRIW02C4FJU	Bacteria	1	Proteobacteria	1	Gammaproteobacteria	1	Thiotrichales	0.91	Piscirickettsiaceae	0.9	Methylophaga	0.89	16	GAGTTTGATCGTGGCTCAGATTGAACGCTGGCGGCATGCCTAACACATGCAAGTCGAACGatgatttccagcttgctggaatgattAGTGGCGGACGGGTGAGTAATATATAGGGATCTGCCTGTTAGTGGGGacgAACAGCGGAACGGACGTGCTAATAaCCgCCATACGCTCTACGGAGGAAAGTagggggacccgtcgggccgtcACGCTAACAGATGAGCCTATATCAGATTAGCTAGATGGTGGGGTAAAGGgacCGTACCATGGCGACGATCTGTAGCTGGTTTGtAGAGAATGATCAGCCACACTGGGACgTGAGACACGGCCCAcGACTCCTACGGGAGGgcgAGCAGTGGGGAAgTATTGGACAATGGGCGCAAGCCTGATCCAGCAATG…
IPJVRIW02C4OSW	Bacteria	1	Proteobacteria	1	Gammaproteobacteria	1	Thiotrichales	1	Piscirickettsiaceae	1	Methylophaga	1	14	GAGTTTGATCTGGCTCAGATTGAACGCTGGCGGCATGCCTAACACATGCAAGTCGAACGatgatttccagcttgctggaatgattAGTGGCGGACGGGTGAGTAATATATAGGGATCTGCCTGTTAGTGGGGGACgAACAGCCGGAACGGACTGCTAATACCGCATACGCTCTACGGAGGAAAGTgggggacccgtcgggcctcACGCTAACAGATGAACCTATATCAGATTAGCTAGATGGTGGGGTAAAGGCCTACCATGGCGACGATCTGTAGCTGGTTTGAGAGAATGATCAGCCACACTGGGACTGAGACACGGCCCAGACTCCTACGGGAGGCAGCAGTGGGGAATATTGGACAATGGGCGCAAGCCTGATCCAGCAATGCCGCGTGTGTGAA…
IPJVRIW02C7RRR	Bacteria	1	Proteobacteria	1	Gammaproteobacteria	1	Thiotrichales	1	Piscirickettsiaceae	1	Methylophaga	1	14	GAGTTTGATCTGGCTCAGATTGAACGCTGGCGGCATGCCTAACACATGCAAGTCGAACGatgatttccagcttgctggaatgattAGTGGCGGACGGGTGAGTAATATATAGGGATCTGCCTGTTAGTGGGGGACAACAGCCGGAAACGGCTGCTAATACCGCATACGCTCTACGGAGGAAAGTgggggaccctcgggcctcACGCTAACAGATGAACCTATATCAGATTAGCTAGATGGTGGGgGTAAGGACGTACC
IPJVRIW02CZZEN	Bacteria	1	Proteobacteria	1	Gammaproteobacteria	1	Thiotrichales	1	Piscirickettsiaceae	1	Methylophaga	1	13	GAGTTTGATCGTGGCTCAGATTGAACGCTGGCGGCATGCCTAACACATGCAAGTCGAACGatgatttccagcttgctggaatgattAGTGGCGGACGGGTGAGTAATATATAGGGATCTGCCTGTTAGTGGGGGACAACAGCCGGAAACGGCTGCTAATACCGCATACGCTCTACGGAGGAAAGTgggggaccctcgggcctcACGCTAACAGATGAACCTATATCAGATTAGCTAGATGGTGGGGTAAaAGGCCTACCATGGCGACGATCTGTAGCTGGTTTGAGAGAATGATCAGCCACACTGGGACTGAGACACGGCCCAGACTCCTACGGGAGGCAGCAGTGGGGAATATTGGACAATGGGCGCAAGCCTGATCCAGCAATGCCGCGTGTGTGAA…
IPJVRIW02DGGWW	Bacteria	1	Proteobacteria	1	Gammaproteobacteria	1	Thiotrichales	1	Piscirickettsiaceae	1	Methylophaga	1	11	GAGTTTGATCGTGGCgTCAGATTGtAACGaCTGGCGGCGaTGCCTAACcaACATGCAAGTACGaatagatgattttccagcttgctggaatgattAGTGGCGGACGGGTGAGTAATATATAGGGATCTGCCTGTTAGTGGGGGACAACAGCCGGAAACGGCTGCTAATACCGCATACGCTCTACGGAGGAAAGTgggggaccctcgggcctcACGCTAACgAGATGACCTATATCAGATTAGCTAGATGGTGGGGTAAAGGCCTACCATGGCGACGATCTGTAGCTGGTTTGAGAGAATGATCAGCCACACTGGGACTGAGACACGGCCCAGACTCCTACGGGAGGCAGCAGTGGGGAATATTGGACAATGGGCGCAAGCCTGATCCAGCAATGCCGCG…
IPJVRIW02C1VDV	Bacteria	1	Proteobacteria	1	Gammaproteobacteria	1	Thiotrichales	1	Piscirickettsiaceae	1	Methylophaga	1	10	GTAGTTTGATCGgTGGCTCAGTATtGAACGCTGGCGGCATGCCTAACACATGCAAGTCGAACGatgatttccagcttgctggaatgattAGTGGCGGACGGGTGAGTAATATATAGGGATCTGCCTGTTAGTGGGGGACAACAGCCGGAAACGGCTGCTAATACCGCATACGCTCTACGGAGGAAAGTgggggaccctcgggcctcACGCTAACAGATGAACCTATATCAGATTAGCTAGATGGTGGGGTAAAGGCCTACCATGGCGACGATCTGTAGCTGGTTTGAGAGAATGATCAGCCACACTGGGACTGAGACACGGCCCAGACTCCTACGGGAGGCAGCAGTGGGGAATATTGGACAATGGGCGCAAGCCTGATCCAGCAATGCCGCGTGTGTG…
IPJVRIW02DR0MS	Bacteria	1	Proteobacteria	1	Gammaproteobacteria	1	Thiotrichales	1	Piscirickettsiaceae	1	Methylophaga	1	10	GAGTTTGATCCTGGCTCAGAACGAACGCTGGCGGCATGCCTAACACATGCAAGTCGAACGatgatttccagcttgctggaatgattAGTGGCGGACGGGTGAGTAATATATAGGGATCTGCCTGTTAGTGGGGGACAACAGCCGGAAACGGCTGCTAATACCGCATACGCTCTACGGAGGAAAGTgggggaccctcgggcctcACGCTAACAGATGAACCTATATCAGATTAGCTAGATGGTGGGGTAAAGGCCTACCATGGCGACGATCTGTAGCTGGTTTGAGAGAATGATCAGCCACACTGGGACTGAGACACGGCCCAGACTCCTACGGGAGGCAGCAGTGGGGAATATTGGACAATGGGCGCAAGCCTGATCCAGCAATGCCGCGTGTGTGAAG…
IPJVRIW02D6D5D	Bacteria	1	Proteobacteria	1	Gammaproteobacteria	1	Thiotrichales	1	Piscirickettsiaceae	1	Methylophaga	1	10	GAGTTTGATCATGGCTCAGATTGAACGCTGGCGGCATGCCTAACACATGCAAGTCGAACGatgatttccagcttgctggaatgattAGTGGCGGACGGGTGAGTAATATATAGGGATCTGCCTGTTAGTGGGGGACgAACAGCCGGAACGGACTGCTAATACCGCATACGCTCTACGGAGGAAAGTagggggacccgtcgggcgttcACGCTAACAGATGAACCTATATCAGATTAGCTAGATGGTGGGGTAAAGGgaCCTACCATGGCGACGATCTGTAGCTGGTTTGtAGAGAATGATCAGCCACACTGGGACTGAGACACGGCCCAcGACTCCTACGGGAGgGCAGCAGTGGGGAAgTATTGGACAATGGGCGCAAGCCTGATCCAGCAATGCCGC…
IPJVRIW02EUK7V	Bacteria	1	Proteobacteria	1	Gammaproteobacteria	1	Thiotrichales	1	Piscirickettsiaceae	1	Methylophaga	1	7	GAGTTTGATCGTGGCTCAGATTGAACGCTGGCGGCATGCCTAACACATGCAAGTCGAACGatgatttccagcttgctggaatgattAGTGGCGGACGGGTGAGTAATATATAGGGATCTGCCTGTTAGTGGGGGACAACAGCCGGAAACGGCTGCTAATACCGCATACGCTCTACGGAGGAAAGTgggggaccctcgggcctcACGCTAACAGATGAACCTATATCAGATTAGCTAGATGGTAGGGTAAAGGCCTACCATGGCGACGATCTGTAGCTGGTTTGAGAGAATGATCAGCCACACTGGGACTGAGACACGGCCCAGACTCCTACGGGAGGCgAGCAGTGGGGAggTAATTGGTacgAATAGGGcgGCAAgaCCTCGATCACGCATagCGCCG…
IPJVRIW02DSVDE	Bacteria	1	Proteobacteria	1	Gammaproteobacteria	1	Thiotrichales	1	Piscirickettsiaceae	1	Methylophaga	1	7	GTAGTTTGATCATGGCTCAGATTGAACGCTGGCGGCATGCCTAACACATGCAAGTCGAACGatgatttccagcttgctggaatgattAGTGGCGGACGGGTGAGTAATATATAGGGATCTGCCgTGTTAGTGGGGGACAACAGCCGGAAACGGCTGCTAATAcCCGCATAACgCTCTACGGAGgGAAAGTggggggaccctcgggcctcACGCTAACAGATGAACCTATATCAGATTAGCTAGATGGTGGGGTAAAGGCCTACCATGGCGACGATCTGTAGCTGGTTTGAGAGAATGATCAGCCACACTGGGACTGAGACACGGCcCCAGACTCCTACGGGAGGCgAGCAGTGGGGAATAgTTGGACAATGGGCGCAAG
IPJVRIW02DOT4I	Bacteria	1	Proteobacteria	1	Gammaproteobacteria	1	Thiotrichales	1	Piscirickettsiaceae	1	Methylophaga	1	7	GAGTTTGATCGTGGCTCAGATTGAACGCTGGCGGCATGCCTAACACATGCAAGTCGAACGatgatttccagcttgctggaatgattAGTGGCGGACGGGTGAGTAATATATAGGGATCTGCCTGTTAGTGGGGGACAACAGCCGGAAACGGCTGCTAATACCGCATACGCTCTACGGAGGAAAGTgggggaccctcgggcctcACGCTAACAGATGAACCTATATCAGATTAGCTAGATGGTGGGGTAAAGGCCTACCATGGCGACGATCTGTAGCTGGTTTGAGAGAATGATCAGCCACACTGGGACTGAGACACGGCCCAGACCCCTACGGGAGGCAGCAGTGGGGAATATTGGACAATGGGCGCAAGCCTGATCCAGCAATACCGCGTGTGTGAAG…
IPJVRIW02EWPUP	Bacteria	1	Proteobacteria	1	Gammaproteobacteria	1	Thiotrichales	0.99	Piscirickettsiaceae	0.99	Methylophaga	0.99	6	GAGTTTGATCTGGCTCAGATTGAACGCTGGCGGCATGCCTAACACATGCAGTCGAACGatgatttccagcttgctggaatgattAGTGGCGGACGGGTGAGTAATATATAGGGATCTGCCTGTTAGTGGGGGACAACAGCCGGAAACGGCTGCTAATACCGCATACGCTCTACGGAGGAAAGTgggggaccctcgggcctcACGCTAACAGATGAACTACTATCAGATTAGTCtAGATGGTGGGgGTAAAGGggacCGTACCACtGGCgGACGATCTGTAGCTGGTTTGtAGAGAATaGATCAGCCACACTGGGACgTGAGACACGGCCCGacGACTCCTACGGGAGGGcgAGCAGTGGGGAAgtAATTGGACgAATaGGGCGCAAGCCTGATCCAGCA…
IPJVRIW02C2KMD	Bacteria	1	Proteobacteria	1	Gammaproteobacteria	1	Thiotrichales	1	Piscirickettsiaceae	1	Methylophaga	1	6	GAGTTTGATCATGGCTCAGATTGAACGCTGGCGGCATGCCTAACACATGCAAGTCGAACGatgatttccagcttgctggaatgattAGTGGCGGACGGGTGAGTAATATATAGGGATCTGCCTGTTAGTGGGGGACaAACAGCCGGAAACGGCTGCTAATACCGCATACGCTACTACGGGAGGAAAGTgggggaccctcgggcctcACGCTAACAGATGAACCTATATCAGATTAGCTAGATGTGGGGTAaAAGGCCTACCATGGCGACGATCTGTAGCTGGTTTGAGAGAATGATCAGCCACACTGGGACTGAGACACGGCCCAGACTCCTACGGGAGGCAGCAGTGGGGAATATTGGACAATGGGCGCAAGCCTGATCCAGC
IPJVRIW02D6PI4	Bacteria	1	Proteobacteria	1	Gammaproteobacteria	1	Thiotrichales	1	Piscirickettsiaceae	1	Methylophaga	1	6	GAGTTTGATCCTGGCTCAGATTGAACGCTGGCGGCATGCCTAACACATGCAAGTCGAACGatgatttccagcttgctggaatgattAGTGGCGGACGGGTGAGTAATATATAGGGATCTGCCTGTTAGTGGGGGACAACAGCCGGAAACGGCTGCTAATACCGCATACGCTCTACGGAGGAAAGTgggggaccctcgggcctcACGCTAACAGATGAACCTATATCAGATTAGCTAGATGGTGGGGTAAAGGCCTACCATGGCGACGATCTGTAGTTGGTTTgGAGA
IPJVRIW02CZQ6V	Bacteria	1	Proteobacteria	1	Gammaproteobacteria	1	Thiotrichales	1	Piscirickettsiaceae	1	Methylophaga	1	6	GAGTTTGATCTGGCTCAGATTGAACGCTGGCGGCATGCCTAACACATGCAAGTCGAACGatgatttccagcttgctggaatgattAGTGGCGGACGGGTGAGTAATATATAGGGATCTGCCTGTTAGTGGGGGACAACAGCCGGAAACGGCTGCTAATACCGCATACGCTCTACGGAGGAAAGTgggggaccctcgggcctcACGCTAACAGATGAACCTATATCAGATTAGCTAGATGGTGGGGTAAAGGCCTACCATGGCGACGACT
IPJVRIW02DJV7B	Bacteria	1	Proteobacteria	1	Gammaproteobacteria	1	Thiotrichales	1	Piscirickettsiaceae	1	Methylophaga	1	5	GAGTTTGATCTTGGCTCAGATTGAACGCTGGCGGCATGCCTAACACATGCAAGTCGAACGatgatttccagcttgctggaatgattAGTGGCGGACGGGTGAGTAATATATAGGGATCTGCCTGTTAGTGGGGGACAACAGCCGGAAACGGCTGCTAATACCGCATACGCTCTAACgGAGGGAAATgggggaccctcgggcctcACGCTAACAGATGAACCTATATCAGATTAGCTAGATGGTGGGGTAAAGGCCTACCATGGCGACGATCTGTAGCTGGTTTGAGAGAATGATCAGCCACACTGGGACTGAGACACGgGCCCAGACTCCTACGGGAGGCGGCAGTGGGGAATATTGGACAATGGGCGCAAGCCTGATCCAGCAATGCCGCGTGTGTGA…
IPJVRIW02ETS9I	Bacteria	1	Proteobacteria	1	Gammaproteobacteria	1	Thiotrichales	1	Piscirickettsiaceae	1	Methylophaga	1	5	GAGTTTGATCGTGGATCAGATTGAACGCTGGCGGCATGCCTAACACATGCAAGTCGAACGatgatttccagcttgctggaatgattAGTGGCGGACGGGTGAGTAATATATAGGGATCTGCCTGTTAGTGGGGGACAACAGCCGGAAACGGCTGCTAATACCGCATACGCTCTACGGAGGAAAGTgggggaccctcgggcctcACGCTAACAGATGAACCTATATCAGATTAGCTAGATGGTGGGGTAAAGGCCTACCATGGCGACGATCTGTAGCTGGTTTGAGAGAATGATCAGCCACACTGGGACTGAGACACGGCCCAGACTCCTACGGGGAGCAGC
IPJVRIW02EAS3E	Bacteria	1	Proteobacteria	1	Gammaproteobacteria	1	Thiotrichales	1	Piscirickettsiaceae	1	Methylophaga	1	5	GAGTTTGATCTTGGCTCAGATTGAACGCTGGCGGCATGCCTAACACATGCAAGTCGAACGatgatttccagcttgctggaatgattAGTGGCGGACGGGTGAGTAATATATAGGGATCTGCCTGTTAGTGGGGGACAACAGCCGGAAACGGCTGCTAATACCGCATACGCTCTACGGAGGAAAGTgggggaccctcgggcctcACGCTAACAGATGACGCTATATCAGtATTAGCTAGATgGGTAGGgGTaAACGGCCTACCaGTGGCGACGATCTGTAGC
IPJVRIW02C0OWA	Bacteria	1	Proteobacteria	1	Gammaproteobacteria	1	Thiotrichales	1	Piscirickettsiaceae	1	Methylophaga	1	4	GAGTTTGATCGTGGCTCAGATTGAACGCTGGCGGCATGCCTAACACATGCAAGTCGAACGatgatttccagcttgctggaatgattAGTGGCGGACGGGTGAGTAATATATAGGGATCTGCCTGTTAGTGGGGGACAACAGCCGGAAACGGCTGCTAATACCGCATACGCTCTACGGAGGAAAGTgggggacccctcgggcctcACGCTAACAGATGAACCTATATCAGATTAGCTAGATGTGGGTAAAGGCTACCATGGCGACGATCTGTAGCTGGTTTGAGAGAATGATCAGCCACACTGGGACTGAGACACGGCCCAGACTCTACGGGAGGC
IPJVRIW02DMUGM	Bacteria	1	Proteobacteria	1	Gammaproteobacteria	1	Thiotrichales	1	Piscirickettsiaceae	1	Methylophaga	1	4	GAGTTTGATCTAGCTCAGATTGAACGCTGGCGGCATGCCTAACACATGCAAGTCGAACGatgatttccagcttgctggaatgattAGTGGCGGACGGGTGAGTAATATATAGGGATCTGCCTGTTAGTGGGGGACAACAGCCGGAAACGGCTGCTAATACCGCATACGCTCTACGGAGGAAAGTgggggaccctcgggcctcACGCTAACAGATGAACTACTATCAGATAGTCTAGATGTGGGGTggAAAGGCCTACCATGGCGACGATCTGTAGCTGGTTTGAGAGAATGATCAGCCACACTGGGACTGAGACACGGCCCAGACTCCTACGGGAGGCAGCAGTGGGGAATATTGGACAATGGGCGCAAGCCTGATCCAGCAATGCCGCGTGTGTGAAG…
IPJVRIW02EUA31	Bacteria	1	Proteobacteria	1	Gammaproteobacteria	1	Thiotrichales	1	Piscirickettsiaceae	1	Methylophaga	1	4	GAGTTTGATCGTGGCTCAGATTGAACGCTGGCGGCATGCCTAACACATGCAAGTCGAACGatgatttccagcttgctggaatgattAGTGGCGGACGGGTGAGTAATATATAGGGATCTGCCTGTTAGTGGGGGACAACAGCCGGAAACGGCTGCTAATACCGCATACGCTCTACGGAGGAAAGTgggggaccctcgggcctcACGCTAACAGATGAACCTATATCAGATTAGCTAGATGGTGGGGTAAAGGCCTACCATGGCGACGATCTGTAGCTGGTTTGAGAGAATGATCAGCCACACTGGGACTGAGACACGGCCCAGACTCCTACGGGAGGCAGCAGTGGGGAATATTGGGCAATGGCGC
IPJVRIW02ERWK6	Bacteria	1	Proteobacteria	1	Gammaproteobacteria	1	Thiotrichales	0.99	Piscirickettsiaceae	0.99	Methylophaga	0.99	3	GAGTTTGATCCTGGCTCAGATTGAACGCTGGCGGCATGCCTAACACATGCAAGTCGAACGatgatttccagcttgctggaatgattAGTGGCGGACGGGTGAGTAATATATAGGGATCTGCCTGTTAGTGGGGGACAACAGCCGGAAACGGCTGCTAATACCGCATACGCTCTACGGAGGAAAGTgggggaccctcgggcctcACGCTAACAGATGAACTACTATCAGATTAGtCTAGAaTGGTGGGgGTAAAGGggaccgtaCCCAACTGGCGACGATCTGTAGCTGGTTTGtAGAGAATaGATCAGCCACACTGGGACgTGAGACACGGCCC
IPJVRIW02DGB44	Bacteria	1	Proteobacteria	1	Gammaproteobacteria	1	Thiotrichales	1	Piscirickettsiaceae	1	Methylophaga	1	3	GAGTTTGATCCTGGCTCAGATTGAACGCTGGCGGCATGCCTAACACATGCAAGTCGAACGatgatttccagcttgctggaatgattAGTGGCGGACGGGTGAGTAATATATAGGGATCTGCCTGTTAGTGGGGGACAACAGCCGGAAACGGCTGCTAATACCGCATACGCTCTACGGAAgGAAAGGtcgggggaccctcgggcctcaCGACTAACAGATGACgCCTATATCAGATTAGCTAGATGGTAGGgGTAAAGGCCTACCATGGCGACGATCTGTAGCTGGTTTGAGAGAATGATCAGCCACAC
IPJVRIW02DJXOI	Bacteria	1	Proteobacteria	1	Gammaproteobacteria	1	Thiotrichales	0.99	Piscirickettsiaceae	0.99	Methylophaga	0.99	3	GAGTTTGATCTGGCTCAGATTGAACGCTGGCGGCATGCCTAACACATGCAAGTCGAACGatgatttccagcttgctggaatgattAGTGGCGGACGGGTGAGTAATATATAGGGATCTGCCTGTTAGTGGGGGACAACAGCCGGAAACGGCTGCTAATACCGCATACGCTCTACGGAGGAAAGTgggggaccctcgggcctcACGCTAACAGATGAACCTATATCAGGTaTAGCTAGATgGGTAGGgGTAAACGgcCCTACCaGTGGCGACGATCTGTAGCgtTGGTTTGAGAGAATGATCAGCCACgACTGGGACTGAGGacCACGGCCCA
IPJVRIW02DDIA0	Bacteria	1	Proteobacteria	1	Gammaproteobacteria	1	Thiotrichales	1	Piscirickettsiaceae	1	Methylophaga	1	2	GAGTTTGATCGTGGCTCAGATTGAACGCTGGCGGCATGCCTAACACATGCAAGTCGAACGatgatttccagcttgctggaatgattAGTGGCGGACGGGTGAGTAATATATAGGGATCTGCCTGTTAGTGGGGGACAACAGCCGGAAACGGCTGCTAATACCGCATACGCTCTACGGAGGAAAGTgggggaccctcgggcctcACGCTAACAGATGAGCCTATATCAGATTAGCTAGTTGGTGGGGTAAAGGCCTACCAAGACTGCGATCTATAGCTGGTTTGAGAGGATGATCAGCCACATTGGGACTGAGACACGGCCCAGACTCCTACGGGAGGCAGCAGTGGGGAATATTGGACAATGGGCGCAAGCCTGATCCAGCAATGCCGCGTGTGTGAAG…
IPJVRIW02D0GGL	Bacteria	1	Proteobacteria	0.94	Gammaproteobacteria	0.92	Thiotrichales	0.86	Piscirickettsiaceae	0.86	Methylophaga	0.85	2	GAGTTTGATCCTGGCTCAGATTGAACGCTGGCGGCATGCCTAACACATGCAAGTCGAACGatgatttccagcttgctggaatgattAGTGGCGGACGGGTGAGTAATATAgTAGGGATCTGCCTGTTAGgTGGGGGACAACAGaCCGGAAACGGCTGCTAATACCGCATACGCTCTACGGGAaGGAAGGgtcggggacccgtcgggcctcACGaCTAACAGATGACgCCTATATCaGTATTAGCTAG
IPJVRIW02DINXM	Bacteria	1	Proteobacteria	1	Gammaproteobacteria	1	Thiotrichales	1	Piscirickettsiaceae	1	Methylophaga	1	2	GAGTTTGATCTGGCTCAGATTGAACGCTGGCGGCATGCCTAACACATGCAAGTCGAACGatgatttccagcttgctggaatgattAGTGGCGGACGGGTGAGTAATATATAGGGATCTGCCTGTTAGTGGGGgGACAAGCAcggaCCGgGAAACGGcTGACTAAcTACCGCATACGcTACGTACGGGAAGGaagggtcggggacccgtcgggcctcaCGACTAACAGATGACCTATATCAGATTAGCTAGATGGTGGGGTAAAGGCCTACCATGGCGACGATCTGTAGCTGGTTTGAGAGAATGATCAGCCACACTGGGACTGAGACACGGCCCAGACTCCTACGGGAGGCAGCAGTGGGGAATATTGGACAATGGGCGCAAGCCTGATCCAGCAATGC…
IPJVRIW02ECGQZ	Bacteria	1	Proteobacteria	1	Gammaproteobacteria	1	Thiotrichales	1	Piscirickettsiaceae	1	Methylophaga	1	2	GTAGTTTGATCGTGGCTCAGATTGAACGCTGGCGGCATGCCTAACACATGCAAGTCGAACGatgatttccagcttgctggaatgattAGTGGCGGACGGGTGAGTAATATATAGGGATCTGCCTGGTTATGGGGGACAACAGCCGGAAACGGCTGCTAATACCGCATACGaCTCTACGgGAGGAAAGTgggggaccctcgggcctcACGCTAACAGATGAACCTATATCAGATTAGCTAGATGGTGGGGTAAAGGCCTACCATGGCGACGATCTGTAGCTGGTTTGAGAGAATGATCAGCCACACTGGGACTGAGACACGGCCCcaGGACTCCTACGGGAGGCAgGCAGTtgGGGGAATAatTGGGACAaATGGGCGCAAGCCTGATCCAGCAATGCCG…
IPJVRIW02D4U9N	Bacteria	1	Proteobacteria	1	Gammaproteobacteria	1	Thiotrichales	1	Piscirickettsiaceae	1	Methylophaga	1	2	GAGTTTGATCATGGCTCAGATTGAACGCTGGCGGCATGCCTAACACATGCAAGTCGAACGatgatttccagcttgctggaatgattAGTGGCGGACGGGTGAGTAATATATAGGGATCTGCCTGTTATGGGGGACAACAGCCGAAACGGCTGCTAATACCGCATACGCTCTACGGAGGAAATGggggaccctgggcctcaCGCTAACAGATGAACCTATATCAGATTAGCTAGATGTGGGGTAAAGGCCTACCATGGCGACGATCTGTAGCTGGTTTGAGAGAATGATCAGCCACACTGGGACTGAGACACGGCCCAGACTCCTACGGGAGGCAGCA
IPJVRIW02DDZ2Z	Bacteria	1	Proteobacteria	0.97	Gammaproteobacteria	0.95	Thiotrichales	0.75	Piscirickettsiaceae	0.75	Methylophaga	0.75	2	GAGTTTGATCGTGGCTCAGATTGAACGCTGGCGGCATGCCTAACACATGCAAGTCGAACGatgatttccagcttgctggaatgattAGTGGCGGACGGGTGAGTAATATATAGGGATCTGCCTGTTAGTGGGGACGAACAGCGGAACCGGacGTGCTAATAaCGCCATACGCTCTACGGAGgGAAAGGtagggggacccggtccgggccgtcACGCTAACAGATGAGCCTATATCAGATTAGCTAGATGGTGGGGTAAAGGgacCGTACCAcTGGCGACGATCTGTAGCTGGTTTGtAGAGAATGATCAGCCACACTGGGACgTGAGACACGGCCCGacGACTCCTACcGGGAGGgcgAGCAGTGGGGAAgtAATTGGACAATGGGCgGCAAGCCTGAT…
IPJVRIW02EC7Q2	Bacteria	1	Proteobacteria	1	Gammaproteobacteria	0.97	Thiotrichales	0.95	Piscirickettsiaceae	0.91	Methylophaga	0.91	2	GAGTTTGATCATGGCTCAGATTGAACGCTGGCGGCATGCCTAACACATGCAAGTCGAACGatgatttccagcttgctggaatgattAGTGGCGGACGGGTGAGTAATATATAGGGATCTGCCTGTTAGTGGGGACGAACAGCCGGAAACGGaCTGCTAATACCGCATACGCTCTACGGAGGAAAGTaggggacccgtcggccgtcACGCTAACAGATGAACCTAcTATCAGATTAGTCtAGATGGTGGGGTAAAGGgacCGTACCACtGGCGACGATCTGTAGCTGGTTTGtAGAGAATaGATCAGCCACACTGGGACgTGAGACACGGCCCGacGACTCCTACcGGGAGGgcgAGCAGTG
IPJVRIW02EJRG0	Bacteria	1	Proteobacteria	1	Gammaproteobacteria	1	Thiotrichales	1	Piscirickettsiaceae	1	Methylophaga	1	2	GAGTTTGATCGTGGCTCAGATTGAACGCTGGCGGCATGCCTAACACATGCAAGTCGAACGatgatttccagcttgctggaatgattAGTGGCGGACGGGTGAGTAATATATAGGGATCTGCCTGTTAGTGGGGGACAACAGCCGGAAACGGCTGCTAATACCGCATACGCTCTACGGAGGAAAGTgggggaccctcgggcctcACGCTAACAGATGAACCTATAcTCAGTATAGCTAGAgTggGGTAGGggGTAACGGCCTACCAgTGGCGACGATCTGTAgcGTTGGTTT
IPJVRIW02DEIT8	Bacteria	1	Proteobacteria	1	Gammaproteobacteria	1	Thiotrichales	1	Piscirickettsiaceae	1	Methylophaga	1	2	GAGTTTGATCTGGCTCAGATTGAACGCTGGCGGCATGCCTAACACATGCAAGTCGAACGatgatttccagcttgctggaatgattAGTGGCGGACGGGTGAGTAATATATAGGGATCTGCCTGTTAGTGGGGGACAACAGCCGGAAACGGCTGCTAATACCGCATACGCTCTACGGAGGAAAGTgggggaccctcgggcctcACGCTAACAGATGAACTATATCAGATAGTCTAGATGTGGGGTAAAGGggaccgtaCCCACTGGCgGACGATCTGTAGCTGGTTTGtAGAGAATaGATCAGCCACACTGGGACgTGAGACACGGCCCGacGACTCCTACcGGGAGGgcgAGCAGT
IPJVRIW02EM053	Bacteria	1	Proteobacteria	1	Gammaproteobacteria	1	Thiotrichales	1	Piscirickettsiaceae	1	Methylophaga	1	1	GAGTTtTGATCTGcGTCTAGATACGaAACGCTgGGCGgGCATGCCTAACACATGCAAGTCGAACGatgatttccagcttgctggaatgattAGTGGCGGACGGGTGAGTAATATATAGGGATCTGCCTGTTAGTGGGGGACAACAGCCGGAAACGGCTGCTAATACCGCATACGCTCTACGGAGGAAAGTgggggaccctcgggcctcACGCTAACAGATGAACCTATATCAGATTAGCTAGATGGTGGGGTAAAGGCCTACCATGGCGACGATCTGTAGCTGGTTTGAGAGAATGATCAGCCACACTGGGACTGAGACACGGCCCAGACTCCTACGGGAGGCAGCAGTGGGGAATATTGGACAATGGGCGCAAGCCTGATCCAGCAATGCCGCGTGTG…
IPJVRIW02DG5PV	Bacteria	1	Proteobacteria	0.99	Gammaproteobacteria	0.98	Thiotrichales	0.81	Piscirickettsiaceae	0.81	Methylophaga	0.8	1	GAGTTTGATCCTGGCTCAGATTGAACGCTGGCGGCATGCCTAACACATGCAAGTCGAACGatgatttccagcttgctggaatgattAGTGGCGGACGGGTGAGTAATATATAGGGATCTGCCTGTTAGgTGGGGGAACAACAcggaCCGGAAACGGcTGACTAAcTACCGCATACGCTCGTACGGGaagGAAAGGgtcgggggacccgtcgggcctcACGaCTAACAGATacGAACCTATATCAGtATTAGCTAGATGgGTAGGgGTAAAGGCCTACCATGGCGACGATCTGTAGCTGGTTTGAGAGAATGATCAGCCACACgTGGGACgTGGGAC
IPJVRIW02DZA0T	Bacteria	1	Proteobacteria	1	Gammaproteobacteria	0.99	Thiotrichales	0.93	Piscirickettsiaceae	0.93	Methylophaga	0.93	1	GAGTTTGATCGTGGCTCAGATTGAACGCTGGCGGCATGCCTAACACATGCAAGTCGAACGatgatttccagcttgctggaatgattAGTGGCGGACGGGTGAGTAATATATAGGGATCTGCCTGTTAGTGGGGGACAACGAgaCCGGAAACGGcTGACTAAcTACCGCATGCGCTCGTACGGAagGAAAGGtcggggaccctcgggcctcACGCTAACAGATGACgCCTATATCAGATTAGCTAGATGgGTAGGgGTAAAGGCCTACCATGGCGACGATCTGTAGCtTGGTTTGAGAGAATGATCAGCCACACgTGGGACTGAGACACGGCCCAGACTCCgTACGGGAGGCAGCAgGTGGGGAATAGTTGG
IPJVRIW02DA5IF	Bacteria	1	Proteobacteria	1	Gammaproteobacteria	0.99	Thiotrichales	0.98	Piscirickettsiaceae	0.98	Methylophaga	0.98	1	GAGTTTGATCTGGCTCAGATTGAACGCTGGCGGCATGCCTAACACATGCAAGTCGAACGatgatttccagcttgctggaatgattAGTGGCGGACGGGTGAGTAATATATAGGGATCTGCCTGTTAGTGGGGgGACAAGCACGGaccggGAAACGGcTGaCTTAAacTACCGCAATACcgCTTCCGTACGGGAAGGAAAGGgtccgggggacccgtccgggcctcaCGACTAACAGATGACCTATATCAGATTAGCTAGATGGTGGGGTAAAGGCCTACCATGGCGACGATCTGTAGCTGGTTTGAGAGAATGATCAGCCACACTGGGACTGAGACACGGCCCAGACTCCTACGGGAGGCAGCAGTGGGGAATATTGGACAATGGGCGCAAGCCTGATC…
IPJVRIW02D1K5J	Bacteria	1	Proteobacteria	1	Gammaproteobacteria	1	Thiotrichales	1	Piscirickettsiaceae	1	Methylophaga	1	1	GAGTTTGATCTGGCTCAGATTGAACGCTGGCGGCATGCCTAACACATGCAAGTCGAACGatgatttccagcttgctggaatgattAGTGGCGGACGGGTGAGTAATATATAGGGATCTGCCTGTTAGTGGGGACGAACAGCGGAACGGACTGCAATACGACATACGCTCTACGGAGGAAAGTagggggcccgtcgggcctcACGCTAACAGATGAACCTATATCAGATTAGCTAGATGGTGGGGTAAAGGaCCTACCATGGCGACGATCTGTAGCTGGTTTGAGAGAATGATCAGCCACaACTGGGACgTGAGACACGGCCCAGACTCCTACGGGAGGCgAGCATGGGGAATATTGGACAATGGGCGCAAGCCTGATCCAGCAA
IPJVRIW02EA11U	Bacteria	1	Proteobacteria	0.99	Gammaproteobacteria	0.99	Thiotrichales	0.99	Piscirickettsiaceae	0.99	Methylophaga	0.99	1	GAGTTTGATCGTGGCTCAGATTGAACGCTGGCGGCATGCCTAACACATGCAAGTCGAACGatgatttccagcttgctggaatgattAGTGGCGGACGGGTGAGTAATATATAGGGATCTGCCTGTTAGTGGGGGACgAACaaGACCGGAAACGGACgtGCTAATAaCCgCCATAACgaCTCTACGGAGGAAAGTagggggacccgtcgggcctcACGCTAACaAGATGAACCTATATCAGATTAGCTAGAT
IPJVRIW02DIZEG	Bacteria	1	Proteobacteria	1	Gammaproteobacteria	1	Thiotrichales	1	Piscirickettsiaceae	1	Methylophaga	1	1	GTAGTTTGATCATGGCTCAGATTGAACGCTGGCGGCATGCCTAACACATGCAAGTCGAACGatgatttccagcttgctggaatgattAGTGGCGGACGGGTGAGTAATaGTATAGGGATCTGCCTGGTTATGGGGGACAACAGCCGGAAACGGCTGCTAATACCGCATACGCTCTAACgGAGGGAACGgtgggggacccctcgggcctcaaCGCTAACAGATGAACCTATATCAGATTAGCTAGATGGTGGGGTAAAGGCCTACCATGGCGACGATCTGTAGCTGGTTTGAGAGAATGATCAGCCACACTGGGACTGAGACACGGCCCAGACTCCTACGGGAGGCAGCAGTGGGGAATATTGGACAATGGGCGCAAGCCTGATCC
IPJVRIW02EFXMW	Bacteria	1	Proteobacteria	1	Gammaproteobacteria	1	Thiotrichales	1	Piscirickettsiaceae	1	Methylophaga	1	1	GAGTTTGATCGTGGCTCAGATTGAACGCTGGCGGCATGCCTAACACATGCAAGTCGAACGattgatttccagcttgctggaatgattAGTGGCGGACGGGTGAGTAATaGTATAGGGATCTGCCTGgTTAGTGGGGACACAGCCGGAAACGGCTGCTAATACCGCATACGCTCTAACgGAGGGAAATgggggaccctcgggcctcACGCTAACAGATGAGCCTATATCAGATTAGCTAGATGGTGGGGTAAAGGCCTACCATGGCGACGATCTGTAGCTGGTTTGAGNGAATGATCAGCCACACTGGGACTGAGACACGGCCCAGACTCCTACGGGAGGCAGCAGTGGGGAATATTGGACAATGGGCGCAAGCCTGATCCAGCAATGCCGC
IPJVRIW02D12DH	Bacteria	1	Proteobacteria	0.95	Gammaproteobacteria	0.91	Thiotrichales	0.78	Piscirickettsiaceae	0.78	Methylophaga	0.78	1	GAGTTTGATCGTGGCTCAGATTGAACGCTGGCGGCATGCCTAACACATGCAAGTCGAACGatgatttccagcttgctggaatgattAGTGGCGGACGGGTGAGTAATATATAGGGATCTGCTGTTAGGTGGGGACAACacgGACCGGAAACGGCTGaCTAAcTACCGCATACGCTCGTACGGGaagGAAAGGgtcgggggacccgtcgggcctcaCGACTAACAGATacGAACCTATATCAGtATTA
IPJVRIW02DYVNR	Bacteria	1	Proteobacteria	1	Gammaproteobacteria	1	Thiotrichales	1	Piscirickettsiaceae	1	Methylophaga	1	1	GAGTTTGATCTGGCTCAGATTGAACGCTGGCGGCATGCCTAACACATGCAAGTCGAACGatgatttccagcttgctggaatgattAGTGGCGGACGGGTGAGTAATATATAGGGATCTGCCTGTTAGTGGGGGACAACAGCCGGAAACGGCTGCTAATACCGCATACGCTCTACGGAGGAAAGTgggggaccctcgggcctcACGCTAACAGATGACGCTATATCAGtATTAGCTagAGTGGGTAGGGggTaAACGGCCTACCAGtGGCGACGATCTGTAGCGTTGG
IPJVRIW02EDKEK	Bacteria	1	Proteobacteria	0.95	Gammaproteobacteria	0.88	Thiotrichales	0.77	Piscirickettsiaceae	0.77	Methylophaga	0.77	1	GAGTTTGATCTGGCTCAGATTGAACGCTGGCGGCATGCCTAACACATGCAAGTCGAACGatgatttccagcttgctggaatgattAGTGGCGGACGGGTGAGTAATATATAGGGATCTGCCTGTTAGTGGGGGACgAACAGCCGGAAACGGaCTGCTAATACCGCATACGCTCTACGGAGGAAAGTgggggacccgtcgggccgtcacgctaacagatgacgactatatacgagtagtacgtagtagtagtgggggttaaggggggtaaaccggtacccctaacctaggTCGGGACCGGGAACGTACTTCGTTAGGGTACGTCGG
IPJVRIW02DZHKB	Bacteria	0.99	Proteobacteria	0.9	Gammaproteobacteria	0.84	Thiotrichales	0.59	Piscirickettsiaceae	0.54	Methylophaga	0.52	1	GAGTTTGATCGTGGCTCAGATTGAACGCTGGCGGCATGCCTAACACATGCAAGTCGAACGatgatttccagcttgctggaatgattAGTGGCGGACGGGTGAGTAATATATAGGGATCTGCCTGTTAGTGGGGGACAACAGCCGGAAACGGCTGCTAATACCGCATACGCTCTACGGAGGAAAGTgggggaccctcgggcctcacgctaacagatgaacgtctattactacgagttagttacgtacgtaagtagttgggggttaaagggggtaaaccggtacccctaacctaggtcgggaccggaacgtacttcgttaggtacgtcggttttgggtttaggaaggaaagtaagtagtactacacgacccaacctacgggtacgggtacgtaggggaacc…
IPJVRIW02ELPE7	Bacteria	1	Proteobacteria	0.98	Gammaproteobacteria	0.97	Thiotrichales	0.93	Piscirickettsiaceae	0.93	Methylophaga	0.93	1	GAGTTTGATCGTGGCTCAGATTGAACGCTGGCGGCATGCCTAACACATGCAAGTCGAACGatgatttccagcttgctggaatgattAGTGGCGGACGGGTGAGTAATATATAGGGATCTGCCTGTTAGTGGGGGACAACAGCCGGAAACGGCTGCTAATACCGCATACGCTCTACGGAGGAAAGTgggggaccctcgggcctcacgctaacagatgaactactatactagatatacgagtagtaggtgggggtaaagggggtaaaccggtaccctaacctaggtcgggaccgaacgtacttcgttaggtacgtcggttttGGGTTTAGGAAGGAAAGTAAGTAGTAC
IPJVRIW02EP3II	Bacteria	1	Proteobacteria	0.99	Gammaproteobacteria	0.98	Thiotrichales	0.93	Piscirickettsiaceae	0.93	Methylophaga	0.93	1	GAGTTTGATCTTGGCTCAGATTGAACGCTGGCGGCATGCCTAACACATGCAAGTCGAACGatgatttccagcttgctggaatgattAGTGGCGGACGGGTGAGTAATATATAGGGATCTGCCTGTTAGTGGGGGACAACAGCCGGAAACGGCTGCTAATACCGCATACGCTCTACGGAGGAAAGTgggggaccctcgggcctcacgctaacagatgaactctatctacgatagtacgtacgtaagtaggtgggggtaaaggggtaaaccggtaccctaacctaggTCGGGACCGGAACGTACTTCGTTAGGTACGTCGGTTTTGGGTTTA
IPJVRIW02EFC0V	Bacteria	0.99	Proteobacteria	0.98	Gammaproteobacteria	0.91	Thiotrichales	0.78	Piscirickettsiaceae	0.78	Methylophaga	0.76	1	GAGTTTGATCATGGCTCAGATTGAACGCTGGCGGCATGCCTAACACATGCAAGTCGAACGatgatttccagcttgctggaatgattAGTGGCGGACGGGTGAGTAATAGTaTAGGGATCcTGCCTgGTTAGTGGGGGACAACAAgCCGGAAACGGaCTGCTAATAaCCGCATAACgCTCTAACgGAGgGAAAGTgggggaccctcgggcctcACGCTAACAGAActGAACCTAgtATTCAGATTAGCGtAGATGGTGGGGTAAAagGGCCgTACCATcGGCGACGATCTGTAGCTGGTTTGAGAGAATGATCAGCCACACTGGGACTGAGACACGgGCCCAGACTCCTACGGGAGgGCAGCAGT
IPJVRIW02D016V	Bacteria	1	Proteobacteria	1	Gammaproteobacteria	1	Thiotrichales	1	Piscirickettsiaceae	1	Methylophaga	1	1	GAGTTTGATCCTGGCTCAGATTGAACGCTGGCGGCATGCCTAACACATGCAAGTCGAACGatgatttccagcttgctggaatgattAGTGGCGGACGGGTGAGTAATATATAGGGATCTGCCTGTTAGTGGGGGACAACAGCCGGAAACGGCTGCTAATACCGCATACGCTCTACGGAGGAAAGTgggggaccctcgggcctcACGCTAACAGATGAaCTCTATACTAGATAAGTAcgtacgtaggtacgGGGTGGGGGGTTAAAaaggGGCCCttaACCCAattggggcGACCGGAATCTGTAgGCTGGgtTTTGAGAGAAaTGATCAGCCACACTGGGACTGAGACACGGCCCAGACTCCTACGGGAGGCAGCAGTGGGGAATATTGGACAATGGGC…
IPJVRIW02D9QRC	Bacteria	1	Proteobacteria	1	Gammaproteobacteria	1	Thiotrichales	1	Piscirickettsiaceae	1	Methylophaga	1	1	GAGTTTGATCATGGCTCAAATTGAACGCTGGCGGCATGCCTAACACATGCAAGTCGAACGatgatttccagcttgctggaatgattAGTGGCGGACGGGTGAGTAATATATAGGGATCTGCCTGTTAGTGGGGGACAACAGCCGGAAACGGCTGCTAATACCGCATACGCTCTACGGAGGAAAGTgggggaccctcgggcctcACGCTAACAGATGAACCTATATCAGATTAGCTAGATGGTGGGGTAAAGGCCTACCATGGCGACGATCTGTAGCTGGTTTGAGAGAATGATCAGCCACACTGGGACTGAGACATGGTTTAGATTTCTACGGGAGGCAGCAGTGGGGAATATTGGACAATGGGCGCAAGCCTGATCCAGCAATGCCGCGTGTGTGAAG…
IPJVRIW02EC74H	Bacteria	1	Proteobacteria	1	Gammaproteobacteria	1	Thiotrichales	0.68	Piscirickettsiaceae	0.68	Methylophaga	0.68	1	GAGTTTTATCGTGGCgTCAGATTGtAACGaCTGGCGgGCGaTGCCTAACcaACATGCAAGTACGACGaatgatttcctacgcttgtctggaagtagattAGTTgGCgGGACGGgGTGgAGTAATaATATAGGGAGTCTGCCTcGTTAGTTGGGgGACggAACAAGCCgGAAAccggGACGTGCTAATAaCCgCCATACGCTCTACGGAGGAAAGTgggggaccctcgggcctcACGCTAACAGATGAACCTATATCAGATTAGCTAGATGGTGGGGTAAAGGCCTACCATGGCGACGATCTGTAGCTGGTTTGAGAGAATGATCAGCCACACTGGGACTGAGACACGGCCCAGACTCCTACGGGAGGCAGCAGTGGGGAATATTGGACAATGGGCGCAA…
IPJVRIW02D5L47	Bacteria	0.98	Proteobacteria	0.86	Gammaproteobacteria	0.78	Thiotrichales	0.43	Piscirickettsiaceae	0.35	Methylophaga	0.35	1	GAGTTTGATCTGGCTCAGATTGAACGCTGGCGGCATGCCTAACACATGCAAGTCGAACGatgatttccagcttgctggaatgattAGTGGCGGACGGGTGAGTAATATATAGGGATCTGCCTGTTAGTGGGGGACAACAGCCGGAAACGGCTGCTAATACCGCATACGCTCTACGGAGGAAAGTgggggaccctcgggcctcacgctaacagatgaacgtactatactacgagttaagtacgtacgtaagtaggttggggggttaaaggggggtaaaccggtacccctaacctaggtcgggaccggaacgtacttcgttaggtacgtcggttttgggtttaggaaggaaagtaagtagtactacgaccgacccaacctacgggtacgggtacgtaggaa…
IPJVRIW02D60N8	Bacteria	0.99	Proteobacteria	0.97	Gammaproteobacteria	0.94	Thiotrichales	0.86	Piscirickettsiaceae	0.84	Methylophaga	0.84	1	GAGTTTGATCTGGCTCAGATTGAACGCTGGCGGCATGCCTAACACATGCAAGTCGAACGatgatttccagcttgctggaatgattAGTGGCGGACGGGTGAGTAATATATAGGGATCTGCCTGTTAGTGGGGGACaAACAGCCGGAAaACGGCTGCTAATACCGCATACGCTCTACGGAGGAAAAGtgggggaccctcgggcctcacgctaacagatgaacgtactaatactacgaagttaagtacgtacgtaagtaggttggggggttaaaaggggggtaaaccggtacccctaacctaggTCGGGACCGGAACGTACTTCGTTAGGTAcGTCGGTTTTG
IPJVRIW02D51X9	Bacteria	0.96	Proteobacteria	0.9	Gammaproteobacteria	0.8	Thiotrichales	0.62	Piscirickettsiaceae	0.58	Methylophaga	0.57	1	GAGTTTGATCTGGCTCAGATTGAACGCTGGCGGCATGCCTAACACATGCAAGTCGAACGatgatttccagcttgctggaatgattAGTGGCGGACGGGTGAGTAATATATAGGGATCTGCCTGTTAGTGGGGGACAACAGCCGGAAACGGCTGCTAATACCGCATACGCTCTACGGAGGAAAGTgggggaccctcgggcctcacgctaacagatgaacgtactaatactacgaagttaagtacgtacgtaagtaggttggggggttaaaaggggggtaaaccggtacccctaacctaggtcgggaccggaacgtACTTCGTTAGGTACGTCGGTTTtGGGTTTAGGAAGGAAAGTAAGTAGTACTACGACCGACCCAACCTACGGGTACGGGTACGTAG…
IPJVRIW02C01LU	Bacteria	1	Proteobacteria	1	Gammaproteobacteria	1	Thiotrichales	1	Piscirickettsiaceae	0.98	Methylophaga	0.98	1	GAGTTTGATCTGGCTCAGATTGAACGCTGGCGGCATGCCTAACACATGCAAGTCGAACGatgatttccagcttgctggaatgattAGTGGCGGACGGGTGAGTAATATATAGGGATCTGCCTGTTAGTGGGGGACAACAGCCGGAAACGGCTGCTAATACCGCATACGCTCTACGGAGGAAAGTgggggaccctcgggcctcacgctaacagatgaactactatactagattagtactagtaagtaggttggggggttaaaggggggtaaaccgtacccctaacctaggTCGGGACCGGAAACGTACTTCGTTAGGTACGT
IPJVRIW02EXHJP	Bacteria	1	Proteobacteria	1	Gammaproteobacteria	1	Thiotrichales	0.99	Piscirickettsiaceae	0.99	Methylophaga	0.99	1	GAGTTTGATCGTGGCTCAGATTGAACGCTGGCGGCATGCCTAACACATGCAAGTCGAACGatgatttccagcttgctggaatgattAGTGGCGGACGGGTGAGTAATATATAGGGATCTGCCTGTTAGTGGGGGACAACAGCCGGAAACGGCTGCTAATACCGCATACGCTCTACGGAGGAAAGTgggggaccctcgggcctcACGCTAACAGATacGAACCTATATCAGTATAGCTAGAGTggGTAGGgGTaAACGGCCTACAGTGGCGACGATCTGTAGCgTGGTTTGAGAGAATGATCAcGCCACACGT
IPJVRIW02DZCH2	Bacteria	0.98	Proteobacteria	0.84	Gammaproteobacteria	0.84	Thiotrichales	0.7	Piscirickettsiaceae	0.67	Methylophaga	0.66	1	GAGTTTGATCGTGGCTCAGATTGAACGCTGGCGGCATGCCTAACACATGCAAGTCGAACGatgatttccagcttgctggaatgattAGTGGCGGACGGGTGAGTAATATATAGGGATCTGCCTGTTAGTGGGGGACAACAGCCGGAAACGGCTGCTAATACCGCATACGCTCTACGGAGGAAAGTggggggaccctcgggcccacgctacaacgatgaccgtaactattactacgaattaagtactacgtaagtaggttggggggttaaaaggggggtaaaccggtacccctaacctaggtcgggaccggaacgtactTCGTTAGgTAcGTCGGTTTTGGGTTTAGGAAGGAaAGTAAGTAGTACTACGACCGACCCAACCT
IPJVRIW02EY4M3	Bacteria	1	Proteobacteria	1	Gammaproteobacteria	1	Thiotrichales	1	Piscirickettsiaceae	1	Methylophaga	1	1	GAGTTTGATCTTGGCTCAGATTGAACGCTGGCGGCATGCCTAACACATGCAAGTCGAACGatgatttccagcttgctggaatgattAGTGGCGGACGGGTGAGTAATATATAGGGATCTGCCTGTTAGTGGGGGACAACAGCCGGAAACGGCTGCTAATACCGCATACGCTCTACGGAGGAAAGTgggggaccctcgggcctcACGCTAACAGATGAGCCTATATCAGATTAGCTAGATGGTGGGGTAAAGGCCTACCATGGCGACGATCTGTAGCTGGTTTGAGAGAATGATCAGCCACACGTGTACTGACGACCGCCGcCGACGCCGTCGcnNNNGGGAACGGGG
IPJVRIW02EU4W8	Bacteria	1	Proteobacteria	1	Gammaproteobacteria	1	Thiotrichales	0.99	Piscirickettsiaceae	0.99	Methylophaga	0.99	1	GAGTTTGATCATGGCTCAGATTGAACGCTGGCGGCATGCCTAACACATGCAAGTCGAACGatgatttccagcttgctgggaatgattAGTGGCGGACGGGTGAGTAATGTAGTGGGGATCTGCCTGTTAGgTGGGGGACAACAGCCGGAAACGGCTGCTAATACCGCATACGCTCTACGGAGGAAAGGtgggggaccctcgggcctcACGCTAAcCAGATGAACCTATAGTCAgATtTAGCTAGGaTGGTGGGGTAAAGGCCTACCACGGCGAcCGATcTGGTAGCTGGTTTGAGAGAATGATCAGCCACACTGGGACTGAGACACGGCCCAGACTCCTACGGGAGGCgAGCAGTGGGGAATATTGGGaCAATGGGCGCAAGCCTGAtCCCAGCAATGC…
IPJVRIW02EC6ID	Bacteria	1	Proteobacteria	0.97	Gammaproteobacteria	0.95	Thiotrichales	0.82	Piscirickettsiaceae	0.82	Methylophaga	0.81	1	GAGTTTGATCGTGGCTCAGATTGAACGCTGGCGGCATGCCTAACACATGCAAGTCGAACGatgatttccagcttgctggaatgattAGTGGCGGACGGGTGAGTAATATATAGGGATCTGCCTGTTAGTGGGGacgAACAGCGGAACGGACGTGCTAATAaCGCCATACGCTCTACGGAGgGAAAGGtagggggacccggtccgggccgtccACGCTAACAGATGAACCTAcTATCAGATTAGTCtAGATGGTGGGgGTAAAGGggacCGTACCACtGGCgGACGATCTGTAGCTGGTTTGtAGAGAA
IPJVRIW02ESRV8	Bacteria	1	Proteobacteria	0.97	Gammaproteobacteria	0.96	Thiotrichales	0.95	Piscirickettsiaceae	0.93	Methylophaga	0.93	1	GAGTTTGATCGTGGCTCAGATTGAACGCTGGCGGCATGCCTAACACATGCAAGTCGAACGatgatttccagcttgctggaatgattAGTGGCGGACGGGTGAGTAATATATAGGGATCTGCCTGTTAGTGGGGGACgAACAAgCCGGAAACGGgaCTGCTAATAaCCGCATACGCTCTACGGAGgGAAAGTagggggacccgtcgggccgtcACGCTAACAGaATGAACCTATAATCAGNTANCTAGATGGTGGGGTAAA
IPJVRIW02D7RI4	Bacteria	1	Proteobacteria	1	Gammaproteobacteria	1	Thiotrichales	1	Piscirickettsiaceae	1	Methylophaga	1	1	GAGTTTGATCGTGGCTCAGATTGAACGCTGGCGGCATGCCTAACACATGCAAGTCGAACGgatgatttccagcttgctggaatggattAGTGGCGGACGGGTGAGTAAGTaTATAGGGATACTGCCTGTTAGTGGGGGACAAACAGCCgGAAAacgGGCTGCGTAAgTACCGCATACGCTCTACGGAGGAAAGTggggggaccctcgggcctcACGCTAACAGATGAACCTATAaTCAGATTAGCTAGATGGTGGGGTAAAGGCCTACCATGGCgGACGATCTGTAGCTGGTTTGAGAGAATGATCAGCCACACTGGGACTGAGACACGgGCCCAGACTCCTACGGGAGGCAGCAGTGGGGAATATTGGACAATGGGCGCAAGCCTGATCCAGCAA
IPJVRIW02DY3DM	Bacteria	1	Proteobacteria	1	Gammaproteobacteria	1	Thiotrichales	0.99	Piscirickettsiaceae	0.97	Methylophaga	0.97	1	GAGTTTGATCGTGGCTCAGATTGAACGCTGGCGGCATGCCTAACACATGCaAAGTCGAACGatgatttccagcttgctggaatgattAGTGGCGGACGAGTGAGTAAgTATATAGGGATCTGCCgTGTTAGTGGGGGACaAACAGCCGGAAACGGCTGCTAATACCGCATACGcTACTACGGGAcgGAAAGGtgggggaccctcgggcctcACGCTAACAGATGAACCTATATCAGATTAGCTAGgaATGGTGGGG
IPJVRIW02ECWTT	Bacteria	1	Proteobacteria	1	Gammaproteobacteria	0.99	Thiotrichales	0.94	Piscirickettsiaceae	0.94	Methylophaga	0.94	1	GAGTTTGATCTTGGCTCAGATTGAACGCTGGCGGCATGCCTAACACATGCAAGTCGAACGatgatttccagcttgctggaatgattAGTGGCGGACGGGTGAGTAATATATAGGGATCTGCCTGTTAGTGGGGGACAACAGCCGGAAACGGCTGCTAATACCGCATACGCTCTACGGAGGAAAGTgggggaccctcgggcctcACGCTAACAGATGAACCTCTATCAGATTAGtCTAGAGtGGTGGGggTTAAAGGggaccgTACCcaCTGGCgGACGATCTGTAGCTGGTTTGgtAGAGAATaGATCAGCCACcACTGGGACgTGAGACACGGCCCGacGACTCCTACcGGGAGGgcgAGCgAGTGGGGAAggtAATTGGTaCgAATAGGGGcggcCA…
IPJVRIW02DXNE2	Bacteria	1	Tenericutes	0.92	Mollicutes	0.92	Acholeplasmatales	0.89	Acholeplasmataceae	0.89	Acholeplasma	0.89	5	GAGTTTGATCCTGGCTCAGGATGAACGCTGGCGGCGTGCCTAATACATGCAAGTCGAACGcactagtttactagtgAGTGGCGAACGGGTGAGTAACACGTAGGTAACCTGCCCTTAAGACGAGGATAACCATTGGAAACGATGGCTAAGACTGGATAGGAATATTTGAGGCATCTTAAATATTtTAAAAGacctagcaataggtATGCTTAAGGAGGGCCTGCGGCGCATTAGTTAGTTGGTGAGGTGAGAGCTCACCAAGACGATGATGCGTAGCCGGACTGAGAGGTTGAACGGCCACATTGGGACTGAGAGACGGCCCAAACTCCTACGGGAGGCAGCAGTAGGGAATTTTCGGgCAATGGAGGAAACTCTGACCGAGCAACGCCGCGTGAATGA…

## Sheet: 900N-23C
Classifier: RDP Naive Bayesian rRNA Classifier Version 2.11, September 2015
Taxonomical Hierarchy: RDP 16S rRNA training set 16
Submit Date: Thu Apr 26 14:59:43 EDT 2018
Confidence threshold (for classification to Root ONLY): 50 %
						Sequences	%
					Methylophaga spp. (Gamma)	13647	97.1455
					Hyphomicrobium spp. (Alpha)	0	0
					Marinicella spp. (Gamma)	211	1.50199
					Rhodobacterales (Alpha)	108	0.768793
					Oceanibaculum (Alpha)	4	0.0284738
					Bacteroidetes	35	0.249146
					Autres	43	0.306093
						14048
Name	Kingdom		phylum		class		order		family		genus		Cluster size	Sequences
IPJVRIW02DVH87	Bacteria	1	Bacteroidetes	1	Flavobacteriia	1	Flavobacteriales	1	Flavobacteriaceae	1	Aequorivita	0.93	17	GAGTTTGATCATGGCTCAGGATGAACGCTAGCGGCAGGCCTAACACATGCAAGTCGAGGGgtagaaagtgcttgcacttttgagACCGGCGGACGGGTGAGTAACGCGTATGCAATCTGCCTTGTACAGGGGAATAGCCCAGGGAAACTTGGATTAATGCCCCATAGTaTTATAGAACGGCATTGTTTTATAAtTAAAGAtttaTCGGTACAAGATGAGCATGCGTCCCATTAGCTAGTTGGTGTGGTAACGGCACACCAAGGCTACGATGGGTAGGGGCCCTGAGAGGGGGATCCCCCACACTGGTACTGAGACACGGACCAGACTCCTACGGGAGGCAGCAGTGAGGAATATTGGACAATGGGCGAGAGCCTGATCCAGCCATGCCGCGTGCAGGAA…
IPJVRIW02DZH8J	Bacteria	1	Bacteroidetes	1	Flavobacteriia	1	Flavobacteriales	1	Flavobacteriaceae	1	Aequorivita	0.69	2	GAGTTTGATCTTGGCTCAGGATGAACGCTAGCGGCAGGCCTAACACATGCAAGTCGAGGGgtatattgtgcttgcacaatagagACCGGCGCACGGGTGAGTAACGCGTATGGAATCTGCCTTGTACAGGGGAATAGCCCAGGGAAACTTGGATTAATGCCCCATAGTaTCAAGAGACGGCATTGTCTTTTGAtTAAAGAtttaTCGGTACAAGATGATCATGCGTCCCATTAGCTAGTTGGTGTGGTAACGGCACACCAAGGCTACGATGGGTAGGGGCCCTGAGAGGGGGATCCCCCACACTGGTACTGAGACACGGACCAGACTCCTACGGGAGgGCAGCAGTGAGGAATATTGGGCAATGGGCGAGAGCCTGATCCAGCCATGCCGCGTGCAGGA…
IPJVRIW02EG0CP	Bacteria	1	Bacteroidetes	1	Flavobacteriia	1	Flavobacteriales	1	Flavobacteriaceae	1	Winogradskyella	0.99	15	GAGTTTGATCTTGGCTCAGGATGAACGCTAGCGGCAGGCCTAACACATGCAAGTCGAACGgtaacagggaaagcttgctttttcgctgacgAGTGGCGCACGGGTGAGTAACGCGTATACAATCTGCCTTCCACAGGGGGATAGCCTTTAGAAATGAAGATTAATATCCCATGGCaATCCCGGATGGCATCATTTGGGGTtTAAAGCttcgGCGGTGGAAGATGAGTATGCGTTCTATTAGCTAGATGGTGTGGTAACGGCACACCATGGCGACGATAGATCGGGGCCCTGAGAGGGGGATCCCCCACACTGGTACTGAGACACGGACCAGACTCCTACGGGAGGCAGCAGTGAGGAATATTGGACAATGGGCGGGAGCCTGATCCAGCCATGCCGCGT…
IPJVRIW02DYF7M	Bacteria	1	Bacteroidetes	1	Flavobacteriia	1	Flavobacteriales	1	Flavobacteriaceae	1	Winogradskyella	0.95	1	GAGTTTGATCCTGGCTCAGGATGAACGCTAGCGGCAGGCCTAACACATGCAAGTCGAACGgtaacagggaaagcttgctttttcgctgacgAGTGGCGCACGGGTGAGTAACGCGTATACAATCTGCCTTCCACAGGGGGAgTAGCCTTTAGAAATGAAGATTAATATCCCATGGCaATCCCGGATGGCATCATTTGGGGTtTAAAGCttcgGCGGTGGAAGATGAGTATGCGTTCTATTAGCTAGATGGTGTGGTAACGGCACACCATGGCGACGATAGATCGGGGCCCTGAGAGGGGGATCCCCCACACTGGTACTGAGACACGGACCAGACTCCTACGGGAGGCAGCAGTGAGGAATATTGGACAATGGGCGGGAGCCTGATCCAGCCATGCCGCG…
IPJVRIW02EDKIE	Bacteria	1	Ignavibacteriae	0.78	Ignavibacteria	0.78	Ignavibacteriales	0.78	Ignavibacteriaceae	0.78	Ignavibacterium	0.78	1	GAGTTTGATCGTGGCTCAGGACGAACGCTGGCGGCGTGCTTAACACATGCAAGTCAAGGGgaaagtctcgcttgcgagattagtatACTGGCGCACGGGTGAGTAATCTACAAATAATCTACCCAAGGGTACGGAATAACTTAGAGAAATCTGGGCTAATACCGTATAACgCAGCGGCACCGCATGGTGGTGCTGtTAAAGTtatttataACGCCTATGGATGAGTTTGCATCTGATTAGCTAGTTGGTAAGGTAAAAGCTTACCAAGGCAACGATCAGTAGCTGGTCTGAGAGGATGATCAGCCACACTGGAACTGAGACACGGTCCAGACTCCTACGGGAGGCAGCAGTGAGGAATATTGGGCAATGGGCGAAAGCCTGACCCAGCAACGCCGCGTG…
IPJVRIW02EUUO2	Bacteria	1	Proteobacteria	1	Alphaproteobacteria	1	Rhizobiales	1	Hyphomicrobiaceae	0.9	Devosia	0.9	2	GAGTTTGATCGTGGCTCAGAACGAACGCTGGCGGCAGGCTTAACACATGCAAGTCGAACGccccttcgggggAGTGGCAGACGGGTGAGTAACGCGTGGGAATCTACCCAGTTCTACGGAACAACAGTTGGAAACGACTGCTAATACCGTATACGCCCTAAGGGGGAAAGAtttaTCGGAATTGGATGAGCCCGCGTAAGATTAGCTAGTTGGTGGGGTAATGGCCTACCAAGGCGACGATCTTTAGCTGGTCTGAGAGGATGATCAGCCACACTGGGACTGAGACACGGCCCAGACTCCTACGGGAGGCAGCAGTGGGGAATATTGGACAATGGGCGCAAGCCTGATCCAGCCATGCCGCGTGAGTGATGAAGGCCTTAGGGTTGTAAAGCTCTTTCA…
IPJVRIW02C7W1Z	Bacteria	1	Proteobacteria	1	Alphaproteobacteria	0.99	Rhizobiales	0.99	Phyllobacteriaceae	0.97	Aminobacter	0.5	5	GAGTTTGATCATGGCTCAGAACGAACGCTGGCGGCAGGCTTAACACATGCAAGTCGAGCGcactcttcggagtgAGCGGCAGACGGGTGAGTAACGCGTGGGAATCTACCCAACTCTACGGAATAACTCAGGGAAACTTGTGCTAATACCGTATACGCCCTCGGGGAGGAttaTCGGAGTTGGATGAGCCGCGTTGGATTAGCTAGTTGGTGGGTAAAGGCCTACCAAGGCGACGATCCATAGCTGGTCTGAGAGGATGATCAGCCACACTGGGACTGAGACACGGCCCAGACTCCTACGGGAGGCAGCAGTGGGGAATATTGGACAATGGGCGCAAGCCTGATCCAGCCATGCCGCGTGAGTGATGAAGGCCCTAGGGTTGTAAAGCTCTTTCACCGG…
IPJVRIW02EHTR1	Bacteria	1	Proteobacteria	1	Alphaproteobacteria	1	Rhizobiales	0.99	Phyllobacteriaceae	0.68	Aminobacter	0.33	2	GAGTTTGATCATGGCTCAGAACGAACGCTGGCGGCAGGCTTAACACATGCAAGTCGAGCGcactcttcggagtgAGCGGCAGACGGGTGAGTAACGCGTGGGAATCTACCCATCTCTACGGAATAACTCAGGGAAACTTGTGCTAATACCGTATACGCCTCGGGAAGATtATCGAGATGATGAGCCGCGTGGATTAGCTAGTGTGGGTAAGGCGTACCAAGGCGACGATCCATAGCTGGTCTGAGAGGATGATCAGCCACACTGGGACTGAGACACGGCCAGACTCCTACGGGAGGCAGCAGTGGGGAATATTGGACAATGGGCGCAAGCCTGATCCAGCCATGCCGCGTGAGTGATGAAGGCCCTAGGGTTGTAAAGCTCTTTCACCGGTGAAGAtaa…
IPJVRIW02C7KFA	Bacteria	1	Proteobacteria	1	Alphaproteobacteria	1	Rhizobiales	0.99	Phyllobacteriaceae	0.57	Hoeflea	0.3	1	GAGTTTGATCGTGGCTCAGAACGAACGCTGGCGGCAGGCTTAACACATGCAAGTCGAGCGcactcttcggagtgAGCGGCAGACGGGTGAGTAACGCGTGGGAATCTACCCATCTCTACGGAATAACTCAGGGAAACTTGTGCTAATACCGTATACGCCTCGGGAAGATtATCGAGATGATGAGCCGCGTGGATTAGCTAGTTGTGGGTAAGGACCGTAcCAAGGCGACGATCCATAGaCTGGTCTGAGAGGATGATCAGCCACACTGGACTGAGACACGGCCCAGACTCCTACGGAGGCAGCAGTGGGAATATTGGACAATGGGCGCAAGCCTGATCCAGCCATGCCGCGTGAGTGATGAAGGCCCTAGGGTTGTAAAGCTCTTTCACCGGTGAAGAt…
IPJVRIW02DVGB5	Bacteria	1	Proteobacteria	1	Alphaproteobacteria	1	Rhodobacterales	1	Rhodobacteraceae	1	Donghicola	0.71	7	GAGTTTGATCTTGGCTCAGAACGAACGCTGGCGGCAGGCCTAACACATGCAAGTCGAACGaagccttcgggcttAGTGGCGGACGGGTTAGTAACGCGTGGGAACGTGCCTTTCACTACGGAATAGTCCCGGGAAACTGGGTTTAATACCGTATACGCCTTCGGGGAAGGAatTCGGTGAAGATCGCCGCGTTAGATTAGGTAGTTGGTGGGGTAAgTGGCCTACCAAGCCTACGATCTATAGCTGGTTTTAGtAGGATGATCAGCAACACTGGGACTGAGACACGGCCCAGACTCCTACGGGAGGCAGCAGTGGGGAAgTCTTGGACAATGGGCgGCAAGCCTGATCCAGCCATGCCGCGTGAGTGATGAAGGCCTTAGGGTCGTAAAGCTCTTTCGC…
IPJVRIW02D9SGZ	Bacteria	1	Proteobacteria	1	Alphaproteobacteria	1	Rhodobacterales	1	Rhodobacteraceae	1	Donghicola	0.8	3	GAGTTTGATCGTGGCTCAGAACGAACGCTGGCGGCAGGCCTAACACATGCAAGTCGAACGaagccttcgggcttAGTGGCGGACGGGTTAGTAACGCGTGGGAACGTGCCTTTCACTACGGAATAGTCCCGGGAAACTGGGTTTAATACCGTATACGCCTTCGGGGAAGGAaTTCGTGAAGATCGCCGCGTTAGATAGTAGTTGGTGGGTAAGTGGCTACCAAGCCTACGATCTATAGCTGGTTTTAGtAGGATGATCAGCAACACTGGGACTGAGACACGGCCCAGACTCCTACGGGAGGCAGCAGTGGGGAATCTTGGACAATGGGCGCAAGCCTGATCCAGCCATGCCGCGTGAGTGATGAAGGCCTTAGGGTCGTAAAGCTCTTTCGCCAGGGAT…
IPJVRIW02C5N8A	Bacteria	1	Proteobacteria	1	Alphaproteobacteria	1	Rhodobacterales	1	Rhodobacteraceae	1	Donghicola	0.79	2	GAGTTTGATCCTGGCTCAGAACGAACGCTGGCGGCAGGCCTAACACATGCAAGTCGAACGaagccttcgggcttAGTGGCGGACGGGTTAGTAACGCGTGGGAACGTGCCTTTCACTACGGAATAGTCCCGGGAAACTGGGTTTAATACCGTATACGCCTCGGGAAGGAatTACGTGAAGATCGCCGCGTAGATAgTAGTTGTGGGTAGTGCTACCAAGCTACGATCTATAGCTGGTTTTAGtAGGATGATCAGCAACACTGGGACgTGAGACACGGCCCAcGACTCCTACGGGAGGCAGCAGTGGGGAAgTCTTGGACAATGGGCgGCAAGCCTGATCCAGCCATGCCGCGTGAGTGATGAAGGCCTTAGGGTCGTAAAGCTCTTTCGCCAGGGATGA…
IPJVRIW02DLT5A	Bacteria	1	Proteobacteria	1	Alphaproteobacteria	1	Rhodobacterales	1	Rhodobacteraceae	1	Donghicola	0.62	2	GAGTTTGATCTTGGCTCAGAACGAACGCTGGCGGCAGGCCTAACACATGCAAGTCGAACGaagccttcgggcttAGTGGCGGACGGGTTAGTAACGCGTGGGAACGTGCCTTTCACTACGGAATAGTCCCGGGAAACTGGGTTTAGTACCGTATACGCCCTTCGGGGAAGAatTCGGTGAAGATCGCCGCGTTAGATTAGGTAGTTGGTGGGTAAGTGGCCTACCAAGCCTACGATCTATAGCTGGTTTTAGAGGATGATCAGCAACACTGGGACTGAGACACGGCCCAGACTCCTACGGGAGGCAGCAGTGGGGAATCTTGGACAATGGGCGCAAGCCTGATCCAGCCATGCCGCGTGAGTGATGAAGGCCTTAGGGTCGTAAAGCTCTTTCGCCAGG…
IPJVRIW02D5DB2	Bacteria	1	Proteobacteria	1	Alphaproteobacteria	1	Rhodobacterales	0.99	Rhodobacteraceae	0.99	Donghicola	0.54	1	GAGTTTGATCGTGGCTCAGAACGAACGCTGGCGGCAGGCCTAACACATGCAAGTCGAACGaagccttcgggcttAGTGGCGGACGGGTTAGTAACGCGTGGGAACGTGCCTTTCACTACGGAATAGTCCCGGGAAACTGGGTTTAATACCGTATACGCCTCGGGAAGGAattACGGTGAAGAATCGCCGCGTAGATAGTAgTGTGGGTAGTGCTACCAAGACTACGATCTATAGCTGTTTAGTAGGATGATCAGCAACACTGGGACgTGAGACACGGCCCAcGACTCCTACGGGAGgGCAGCAGTGGGGAAgtCTTTGGACAATaGGGCgGCAAGCCTGATCCAGCCATGCCGCGTGAGTGATGAAGGCCTTAGGGTCGTAAAGCTCTTTCGCCAGGGA…
IPJVRIW02DNKXI	Bacteria	1	Proteobacteria	1	Alphaproteobacteria	1	Rhodobacterales	1	Rhodobacteraceae	1	Maritimibacter	0.41	1	GAGTTTGATCTTGGCTCAGAACGAACGCTGGCGGCAGGCCTAACACATGCAAGTCGAACGaagccttcgggcttAGTGGCGGACGGGTTAGTAACGCGTGGGAACGTGCCTTTCACTACGGAATAGTCCCGGGAAACTGGGGGTAATACCGCATACGCCTCGGGGAAGGAttaTCGAGAAGGATAGCCGCGTGGATTAGTAGTTGGTGAGGTAACGGCTCACCAAGCCGACGATCCATAGCTGGTTTGtAGAGGATGATCAGCCACACTGGGACTGAGACACGGCCCAGACTCCTACcGGGAGGCAGCAGTGGGGAAgTCTTAGACAATGGGGGAAACCCgtaCGATCTAGCCATGCCGCGTGAGTGATGAAGGCCCTAGGGTCGTAAAGCTCTTTCGC…
IPJVRIW02ETF60	Bacteria	1	Proteobacteria	1	Alphaproteobacteria	1	Rhodobacterales	1	Rhodobacteraceae	1	Nereida	0.27	3	GAGTTTGATCGTGGCTCAGAACGAACGCTGGCGGCACGCCTAATACATGCAAGTCGAGCGcgcccttcggggtgAGCGGCGGACGGGTGAGTAACGCGTGGGAACATACCCTACTCTATGGAATAGTCCCGGGAAACTGGGGGTAATACCGTATACGCCCTTCGGGGGAAGGAttaTCGGAGTTGGATTGGCCGCGTTGGATTAGATAGTTGGTGGGGTAACGGCCTACCAAGTCGACGATCCATAGCTGGTTTGAGAGGATGATCAGCCACACTGGGACTGAGACACGGCCCAGACTCCTACGGGAGGCAGCAGTAGGGAATCTTAGACAATGGGCGAAAGCCTGATGTAGCGATGCCGCGTGTGTGACGAAGGTCTTAGGACCGTAAAGCACTTTCG…
IPJVRIW02D7S4M	Bacteria	1	Proteobacteria	1	Alphaproteobacteria	1	Rhodobacterales	1	Rhodobacteraceae	1	Paracoccus	0.99	10	GAGTTTGATCATGGCTCAGAACGAACGCTGGCGGCAGGCCTAACACATGCAAGTCGAGCGaacccttcggggttAGCGGCGGACGGGTGAGTAACGCGTGGGAATATGCCCTTTGCTACGGAATAGCCCTGGGAAACTGGGAGTAATACCGTATGTGCCCTACGGGGGAAAGAtttaTCGGCAAAGGATTAGCCCGCGTTGGATTAGGTAGTTGGTGGGGTAATGGCCTACCAAGCCGACGATCCATAGCTGGTTTGAGAGGATGATCAGCCACACTGGGACTGAGACACGGCCCAGACTCCTACGGGAGGCAGCAGTGGGGAATCTTAGACAATGGGGGCAACCCTGATCTAGCCATGCCGCGTGAGTGATGAAGGCCTTAGGGTTGTAAAGCTCTTT…
IPJVRIW02DDTWK	Bacteria	1	Proteobacteria	1	Alphaproteobacteria	0.99	Rhodobacterales	0.98	Rhodobacteraceae	0.98	Ponticoccus	0.42	1	GAGTTTGATCATGGCTCAGAACGAACGCTGGCGGCAGGCCTAACACATGCAAGTCGAACGaagccttcgggcttAGTGGCGAACGGGTGAGTAACGCGTGGGAATATGCCCTTCTCTGCGGAATAGTCTCGGGAAACTGGGGGTAATACCGCATACGCCTCGGGAAGATTATCGNGAGATAGCCGCGTGNTAGTAGTGTGGGTAGTGCCACCAGCGACGATCCATAGCTGGTTTGtAGAGGATGATCAGCCACACTGGGACTGAGACACGGCCCAGACTCCTACGGGAGGCAGCAGTGGGGAAgTCTTAGACAATGGGGAAACCCgTGATCTAGCCATGCCGCGTGAGTGATGAAGGCCCTAGGGTCG
IPJVRIW02DNP24	Bacteria	1	Proteobacteria	1	Alphaproteobacteria	0.94	Rhodobacterales	0.89	Rhodobacteraceae	0.89	Ponticoccus	0.53	1	GAGTTTGATCGTGGCTCAGAACGAACGCTGGCGGCAGGCCTAACACATGCAAGTCGAACGaagccttcgggcttAGTGGCGAACGGGTGAGTAACGCGTGGGAATATGCCCTTCTCTGCGGAATAGTCTCGGGAAACTGGGGGTAATACCGCATACGCCCTCGGGGAAGGAttaTCGAGAAGGATAGCCGCGTGGATTAGGTAGTTGGTGAGGTAACGGCTCACCAAGCCGACGATCCATAGCTGGTTTGAGAGGATGATCAGCCACACTGGGACTGAGACACGGCCCAGACTCCTACGGGAGGCAGCAGTGGGGAATATTGGACAATGGGCGCAAGCCTGATCCAGCAATGCCGCGTGTGTGAAGAAGGCCTCGGTTGTTAAG
IPJVRIW02DY6X0	Bacteria	1	Proteobacteria	1	Alphaproteobacteria	1	Rhodobacterales	1	Rhodobacteraceae	1	Roseibacterium	0.32	1	GAGTTTGATCTTGGCTCAGATTGAACGCTGGCGGCATGCCTAACACATGCAAGTCGAACGaagccttcgggcttAGTGGCGAACGGGTGAGTAACGCGTGGGAATATGCCCTTCTCTGCGGAATAGTCTCGGGAAACTGGGGGTAATACCGCATACGCCTCGGGAAGATTATCGAGAGATAGCCGCGTGGATAGTAGTTGGTGAGGTAACGGCTCACCAAGCCGACGATCCATAGCTGGTTTGAGAGGATGATCAGCCACACTGGGACTGAGACACGGCCCAGACTCCTACGGGAGGCAGCAGTGGGGAAgTCTTAGACAATGGGGGAAACCCgTGATCTAGCCATGCCGCGTGAGTGATGAAGGCCCTAGGGTCGTAAAGCTCTTTCGCCAGGGATGA…
IPJVRIW02EE89T	Bacteria	1	Proteobacteria	1	Alphaproteobacteria	1	Rhodobacterales	1	Rhodobacteraceae	1	Roseicyclus	0.15	1	GAGTTTGATCGTGGCTCAGAACGAACGCTGGCGGCAGGCCTAACACATGCAAGTCGAACGaagccttcgggcttAGTGGCGAACGGGTGAGTAACGCGTGGGAATATGCCCTTCTCTGCGGAATAGTCTCGGGAAACTGGGGGTAATACCGCATACGCCCTTCGGGGAAGGATtATCGAGAAGGATAGCCGCGTGGATTAGGTAGTTGGTGGGGTAAgTGGCCCACCAAGCCGACGATCCATAGCTGGTTTGAGAGGATGATCAGCCACACTGGGACTGAGACACGGCCCAGACTCCTACGGGAGGCAGCAGTGGGGAAgTCTTAGACAATGGGGGAAACCCTGATCTAGCCATGCCGCGTGAGTGATGAAGGCCTAGGGTCGTAAAGCTCTTTCGCCA…
IPJVRIW02EX6I7	Bacteria	1	Proteobacteria	1	Alphaproteobacteria	1	Rhodobacterales	1	Rhodobacteraceae	1	Stappia	1	60	GAGTTTGATCATGGCTCAGAACGAACGCTGGCGGCAGGCTTAACACATGCAAGTCGAACGgtctcttcggaggcAGTGGCAGACGGGTGAGTAACGCGTGGGAACATACCTTTCGGTACGGAACAACAGTTGGAAACGACTGCTAATACCGTATACGCCCTGAGGGGGAAAGAtttaTCGCCGAGAGATTGGCCCGCGTTGGATTAGCTAGTTGGTGGGGTAATGGCCTACCAAGGCGACGATCCATAGCTGGTCTGAGAGGATGATCAGCCACACTGGGACTGAGACAC
IPJVRIW02DAGW6	Bacteria	1	Proteobacteria	1	Alphaproteobacteria	1	Rhodobacterales	1	Rhodobacteraceae	1	Thalassobacter	0.59	7	GAGTTTGATCCTGGCTCAGAACGAACGCTGGCGGCAGGCCTAACACATGCAAGTCGAGCGctaccttcgggtggAGCGGCGAACGGGTTAGTAACGCGTGGGAACATACCCTTCTCTAAGGAATAGTCTCGGGAAACTGGGGGTAATACCTTATACGCCTCGGGAAGGAttaTCGAGATGATGCCGCGTAGATAGATAGTTGGTGGGTAAgtAGGCGTACCAAGTaCTACGATCTATAGCTGGTTTAGTAGGATGATCAGCAACACTGGACTGAGACACGGCCCAGACTCCTACGGGAGGCAGCAGTGGGAATCTTAGACAATGGGCGAAAGCCTGATCTAGCCATGCCGCGTGAGTGATGAAGGCCCTAGGGTCGTAAAaGCTCTTtTCGCCAGGGAT…
IPJVRIW02C8UCS	Bacteria	1	Proteobacteria	1	Alphaproteobacteria	1	Rhodobacterales	1	Rhodobacteraceae	1	Thalassobacter	0.49	3	GAGTTTGATCGTGGCTCAGAACGAACGCTGGCGGCAGGCCTAACACATGCAAGTCGAGCGctaccttcgggtggAGCGGCGAACGGGTTAGTAACGCGTGGGAACATACCCTTCTCTAAGGAATAGTCTCGGGAAACTGGGGGTAATACCTTATACGCCCTTCGGGGAAGGATtATCGAGATGGATTGGCCGCGTTAGATAGATAGTTGGTGGGTAAGTGGCGTACCAAGTCTACGATCTATAGCTGGTTTTAGtAGGATGATCAGCAACACTGGACTGAGACACGGCCCAGACTCCTACGGGAGGCAGCAGTGGGAATCTTAGACAATGGCGAAAGCCTGATCTAGCCATGCCGCGTGAGTGATGAAGGCCCTAGGGTCGTAAAGCTCTTtTCGCCAG…
IPJVRIW02C3N23	Bacteria	1	Proteobacteria	1	Alphaproteobacteria	1	Rhodobacterales	1	Rhodobacteraceae	1	Thalassobacter	0.57	3	GAGTTTGATCCTGGCTCAGAACGAACGCTGGCGGCAGGCCTAACACATGCAAGCCGAGCGctaccttcgggtggAGCGGCGAACGGGTTAGTAACGCGTGGGAACATACCCTTCTCTAAGGAATAGTCTCGGGAAACTGGGGGTAATACCTTATACGCCTCGGGAAGATtATCGAGATGGATGGCCGCGTAGATAGATAGTTGGTGGGTAAGTGGCCTACCAAGTCTACGATCTATAGCTGGTTTAGTAGGATGATCAGCAACACTGGACTGAGACACGGCCCAGACTCCTACGGGAGGCAGCAGTGGGGAATCTTAGACAATGGGCGAAAGCCTGATCTAGCCATGCCGCGTGAGTGATGAAGGCCCTAGGGTCGTAAAGCTCTTTCGCCAGGGATGA…
IPJVRIW02D6PGU	Bacteria	1	Proteobacteria	1	Alphaproteobacteria	1	Rhodobacterales	1	Rhodobacteraceae	1	Thalassobacter	0.59	2	GAGTTTGATCGTGGCTCAGAACGAACGCTGGCGGCAGGCCTAACACATGCAAGTCGAGCGctaccttcgggtggAGCGGCGAACGGGTTAGTAACGCGTGGGAACATACCCTTCTCTAAGGAATAGTCTCGGGAAACTGGGGGTAATACCTTATACGCCCTTCGGGGAAGATTATCGAGATGGATTGCCGCGTTAGATTAGATAGTTGGTGGGTAAGTGGCTACCAAGTCTACGATCTATAGCTGGTTTAGAGGATGATCAGCAACACTGGACTGAGACACGGCCCAGACTCCTACGGGAGGCAGCAGTGGGGAATCTTAGACAATGGGCGAAAGCCTGATCTAGCCATGCCGCGTGAGTGATGAAGGCCCTAGGGTCGTAAAGCTCTTTCACCAGGGA…
IPJVRIW02D43K4	Bacteria	1	Proteobacteria	1	Alphaproteobacteria	1	Rhodospirillales	1	Rhodospirillaceae	1	Oceanibaculum	1	4	GAGTTTGATCGTGGCTCAGAACGAACGCTGGCGGCATGCTTAACACATGCAAGTCGAACGatctcttcggagatAGTGGCGGACGGGTGAGTAACGCGTGGGAACCTGCCCCGAGGTACGGAATAACTCATGGAAACGTGAGCTAATACCGTATGTGACCTGAGGGTGAAAGAtttaTCGCCTTGGGAGGGGCCCGCGTCGGATTAGGTAGTTGGTGGGGTAATGGCCTACCAAGCCTGCGATCCGTAGCTGGTCTGAGAGGATGATCAGCCACACTGGAACTTAGACACGGCCCAGACTCCTACGGGAGGCAGCAGTGGGGAATATTGGACAATGGGGGCAACCCTGATCCAGCAATGCCGCGTGCGTGATGAAGGCCTTAGGGTTGTAAAGCGCTTT…
IPJVRIW02DI1JR	Bacteria	1	Proteobacteria	0.77	Deltaproteobacteria	0.63	Desulfobacterales	0.21	Desulfobacteraceae	0.15	Desulforegula	0.08	2	GAGTTTGATCATGGCTCAGAACGAACGCTGGCGGCGTGCTTAACACATGCAAGTCGAACGagaacagaaccttcgggttctaagtagAGTGGCGAACGGGTGAGTAACACGTGAGTAACGTGCCTTCTAGTGGGGGATAACAGTTCGAAAGGACTGCTAATACCGCATGAGaTCACAGTGGCTGAGGCCGCCGGGGtCAAAGCcttcggGCGCTAGAAGATGGGCTCGCGGCCCATTAGGTAGTTGGCGGGGTAATGGCCCACCAAGCCTGAGATGGGTAGCTGGTCTGAGAGGATGATCAGCCACACTGGGACTGAGATACGGCCCAGACTCCTACGGGAGGCAGCAGTGGGGAATATTGCGCAATGGGCGAAAGCCTGACGCAGCAACGCCGCGTGT…
IPJVRIW02DQV3E	Bacteria	1	Proteobacteria	1	Gammaproteobacteria	1	Alteromonadales	0.99	Alteromonadaceae	0.99	Marinobacter	0.99	4	GAGTTTGATCGTGGCTCAGATTGAACGCTGGCGGCAGGCTTAACACATGCAAGTCGAGCGgaaacgaagatagcttgctatcaggcgtcgAGCGGCGGACGGGTGAGTAATGCTTAGGAATCTGCCCAGTAGTGGGGGATAGCCCGGGGAAACTCGGATTAATACCGCATACGCCCTTTTGGGGAAAGCaggggatcttcggaccttGCGCTATTGGATGAGCCTAAGTCGGATTAGCTAGTTGGTGGGGTAAAGGCCCACCAAGGCGACGATCCGTAGCTGGTCTGAGAGGATGATCAGCCACATCGGGACTGAGACACGGCCCGAACTCCTACGGGAGGCAGCAGTGGGGAATATTGGACAAgTGGGCGCAAGCCTGATCCAGCCATGCCGCGTGTG…
IPJVRIW02DR2AU	Bacteria	1	Proteobacteria	1	Gammaproteobacteria	1	Alteromonadales	1	Alteromonadaceae	1	Marinobacter	1	3	GAGTTTGATCCTGGCTCAGATTGAACGCTGGCGGCAGGCTTAACACATGCAGGTCGAGCGgtaacagggggtgcttgcaccccgctgacgAGCGGCGGACGGGTGAGTAATACATAGGAATCTGCCCAGTAGTGGGGGATAGCCCGGGGAAACCCGGATTAATACCGCATACGCCCTACGGGGAAAGCaggggatcttcggaccttGCGCTATTGGATGAGCCTATGTCGGATTAGCTAGTTGGTAGGGTAAAGGCCTACCAAGGCGACGATCCGTAGCTGGTCTGAGAGGATGATCAGCCACATCGGGACTGAGACACGGCCCGAACTCCTACGGGAGGCAGCAGTGGGGAATATTGGACAATGGGGGCAACCCTGATCCAGCCATGCCGCGTGTGTG…
IPJVRIW02C9DU1	Bacteria	1	Proteobacteria	1	Gammaproteobacteria	1	Alteromonadales	1	Idiomarinaceae	1	Idiomarina	1	2	GAGTTTGATCGTGGCTCAGATTGAACGCTGGCGGCAGGCCTAACACATGCAAGTCGAGCGgtaacagagagaagcttgcttctctgctgacgAGCGGCGGACGGGTGAGTAATACTTGGGAATTTGCCTTTAGGCGGGGGACAACCACGGGAAACTGTGGCTAATACCGCATAATGTCTACGGACCAAAGTgggggaccttcgggcctcACACCTAAAGATGAGCCCAAGCGGGATTAGCTAGTTGGTGGGGTAAAGGCTCACCAAGGCGACGATCCCTAGCTGTTCTGAGAGGATGATCAGCCACACTGGGACTGAGACACGGCCCAGACTCCTACGGGAGGCAGCAGTGGGGAATATTGCACAATGGGGGAAGCCCTGATGCAGCCATGCCGCGTGT…
IPJVRIW02EIP20	Bacteria	0.92	Proteobacteria	0.7	Gammaproteobacteria	0.63	Chromatiales	0.12	Halothiobacillaceae	0.09	Thiofaba	0.07	1	GAGTTTGATCGTGGCTCAGATTGAACGCTGGCGGCATGCCTAACACATGCAAGTCGAACGatgatttccagcttgctggaatgattAGTGGCGGACGGGTGAGTAATATATAGGGATCTGCCTGTTAGTGGGGGACAACAGCCGGAAACGGCTGCTAATACCGCATACGCTCTACGGAGGAAAGTgggggaccctcgggcctcacnctaacagatgaacgtctatactacgagttagtacgtacgtaagtaggttggggggttaaaggggggtaaaccggtacccctaacctaggtcgggaccggaacgtacttcgttaggtacgtcggttttgggtttaggaaggaaagtaagtagtactacgaccgacccaacctacgggtacgggtacgtaggaac…
IPJVRIW02EORD4	Bacteria	1	Proteobacteria	1	Gammaproteobacteria	1	Gammaproteobacteria_incertae_sedis	1			Marinicella	1	100	GAGTTTGATCTGGCTCAGATTGAACGCTGGCGGTATGCCTAACACATGCAAGTCGAACGgtaacagaagaaagcttgctttcttgctgacgAGTGGCGGACGGGTGAGTAACGCGTGGGAATCTACCCAGTAGTTGGGGATAGCCCGGAGAAATCCGGATTAAAACCGAATAATATCTACGGATGAAAGGgtgcctctatttataagcacTTGCTATTGGATGAGCCCGCGTTAGATTAGTTTGTTGGTGGGGTAACGGCCTACCAAGACTGCGATCTATAGCTGGTTTGAGAGGATGATCAGCCACATTGGGACTGAGACACGGCCCAGACTCCTACGGGAGGCAGCAGTGGGGAATATTGGACAATGGGCGCAAGCCTGATCCAGCAATACCGCGTG…
IPJVRIW02C171I	Bacteria	1	Proteobacteria	1	Gammaproteobacteria	1	Gammaproteobacteria_incertae_sedis	1			Marinicella	1	99	GAGTTTGATCTGGCTCAGATTGAACGCTGGCGGTATGCCTAACACATGCAAGTCGAACGgtaacagagagtagcttgctactttgctgacgAGTGGCGGACGGGTGAGTAACGCGTGGGAATCTACCCAGTAGTTGGGGATAGCCCGGAGAAATCCGGATTAAAACCGAATAATATCTACGGATGAAAGGgtgcctcttcttgaaagcacTTGCTATTGGATGAGCCCGCGTTAGATTAGTTAGTTGGTGGGGTAAAGGCCTACCAAGACTGCGATCTATAGCTGGTTTGAGAGGATGATCAGCCACATTGGGACTGAGACACGGCCCAGACTCCTACGGGAGGCAGCAGTGGGGAATATTGGACAATGGGCGCAAGCCTGATCCAGCAATACCGCGTG…
IPJVRIW02DG414	Bacteria	1	Proteobacteria	1	Gammaproteobacteria	1	Gammaproteobacteria_incertae_sedis	1			Marinicella	1	7	GGTATCCTGGCTCAGATTGAACGCTGGCGGTATGCCTAACACATGCAAGTCGAACGgtaacagagagtagcttgctactttgctgacgAGTGGCGGACGGGTGAGTAACgACGTGGGAATCTACCCAGTAGTTGGGGATAGCCCGGAGAAATCCGGATTAAAACCGATAATATCTACGGATGAAAGGgtgcctcttcttgaaagcacTTGCTATGGATGAGCCCGCGTTAGATTAGTAGTTGGTGGGGTAAAGGCCTACCAAGACTGCGATCTATAGCTGGTTTGAGAGGATGATCAGCCACATTGGGACTGAGACACGGCCCAGACTCCTACGGGAGGCAGCAGTGGGGAATATTGGACAATGGGCGCAAGCCTGATCCAGCAAT
IPJVRIW02DWKR6	Bacteria	1	Proteobacteria	1	Gammaproteobacteria	1	Gammaproteobacteria_incertae_sedis	1			Marinicella	1	3	GAGTTTGtATCGTGGCTCAGATTGAACGCTGGCGGTATGCCTAACACATGCAAGTCGAACGgtaacagaagaaagcttgctttcttgctgacgAGTGGCGGACGGGTGAGTAACGCGTGGGAATCTACCCAGTAGTTGGGGATAGCCCGGAgGAAATCCGGATTAAAACCGAATAATATCTACGGATGAAAGGgtgcctctatttataagcacTTGCTATTGGATGAGCCCGCGTTAGATTAGTTTGTTGGTGGGGTAACGGCCTACCAAGACTGCGATCTATAGCTGGTTTGAGAGGATGATCAGCCACATTGGGACTGAGACACGGCCCAGACTCCTACGGGAGGCGGCAGTGGGGAATATTGGACAATGGGCGCAAGCCTGATCCAGCAATACCGC…
IPJVRIW02DLWGT	Bacteria	1	Proteobacteria	1	Gammaproteobacteria	1	Gammaproteobacteria_incertae_sedis	1			Marinicella	1	2	GAGTTTGATCATGGCTCAGATTGAACGCTGGCGGTATGCCTAACACATGCAAGTCGAACGgtaacagaggaaagcttgctttcttgctgacgAGTGGCGGACGGGTGAGTAACGCGTGGGAATCTACCCAGTAGTTGGGGATAGCCCGGAGAAATCCGGATTAAAACCGAATAATATCTACGGATGAAAGGgtgcctctatttataagcacTTGCTATTGGATGAGCCCGCGTTAGATTAGCTAGATGGTGGGGTAAAGGCCTACCATGGCGACGATCTGTAGCTGGTTTGAGAGAATGATCAGCCACACTGGGACTGAGACACGGCCCAGACTCCTACGGGAGGCAGCAGTGGGGAATATTGGACAATGGGCGCAAGCCTGATCCAGCAATGCCGCGT…
IPJVRIW02C1LQ4	Bacteria	1	Proteobacteria	0.98	Gammaproteobacteria	0.88	Methylococcales	0.35	Methylococcaceae	0.35	Methylosphaera	0.18	1	GAGTTTGATCATGGCTCAGTATtaGAACGCGtgGGCGGCATcGaCCTAACACATGaCAAGTaCGAACGatgtactttccagtcttgcgtaggaatgtattaGGTGGCGgGACGGGTGaAGTAATATAgTAGGGATCTcgCCTTGTTAGGGTGGGggaacaACACGGACCGgGAAACGGcTGACTAAacTACCGCATACGCTCGTACGGGaagGAAAGGgtcgggggacccgtcgggcctcaCGACTAACAGATGAACCTATATCAGATTAGCTAGATGGTGGGGTAAAGGCCTACCATGGCGACGATCTGTAGCTGGTTTGAGAGAATGATCAGCCACACTGGGACTGAGACACGGCCCAGACTCCTACGGGAGGCAGCAGTGGGGAATATTGGACAAT…
IPJVRIW02C1A0Z	Bacteria	1	Proteobacteria	1	Gammaproteobacteria	1	Oceanospirillales	1	Halomonadaceae	1	Halomonas	0.94	3	GAGTTTGATCCTGGCTCAGATTGAACGCTGGCGGCAGGCCTAACACATGCAAGTCGAGCGgcagcacggggagcttgctccctggtggcgAGCGGCGGACGGGTGAGTAATGCATAGGAATCTGCCCGATAGTGGGGGATAACCTGGGGAAACTCAGGCTAATACCGCATACGTCCTACGGGAGAAAGCgggggctcttcggacctcGCGCTATCGGATGAACCTATGTCGGATTAGCTGGTTGGTGAGGTAACGGCTCACCAAGGCGACGATCCGTAGCTGGTCTGAGAGGATGATCAGCCACATCGGGACTGAGACACGGCCCGAACTCCTACGGGAGGCAGCAGTGGGGAATATTGGACAATGGGGGCAACCCTGATCCAGCCATGCCGCGTGTGT…
IPJVRIW02C4TAL	Bacteria	0.93	Proteobacteria	0.74	Gammaproteobacteria	0.64	Pseudomonadales	0.18	Pseudomonadaceae	0.17	Azorhizophilus	0.17	3	GAGTTTGATCTGGCTCAGATTGAACGCTGGCGGCATGCCTAACACATGCAAGTCGAACGatgatttccagcttgctggaatgattAGTGGCGGACGGGTGAGTAATATATAGGGATCTGCCTGTTAGTGGGGGACAACAGCCGGAAACGGCTGCTAATACCGCATACGCTCTACGGAGGAAAGTgggggaccctcgggcctcacgctaacagatgaacgactatactacgaagttaagtacgtacgtaagtaggttggggggttaaaggggggtaaaccggtacccctaacctaggtcgggaccggaacgtacttcgttaggtacgtcggttttgggtttaggaaggaaagtaagtagtactacgaccgacccaacctacgggtacgggtacgtaggaa…
IPJVRIW02EXPVF	Bacteria	0.92	Proteobacteria	0.81	Gammaproteobacteria	0.61	Pseudomonadales	0.17	Pseudomonadaceae	0.17	Azorhizophilus	0.17	1	GAGTTTGATCTTGGCTCAGATTGAACGCTGGCGGCATGCCTAACACATGCAAGTCGAACGatgatttccagcttgctggaatgattAGNGGCGGACGGGTGAGTAATATATAGGGATCTGCCTGTTAGTGGGGGACAACAGCCGGAAACGGCTGCTAATACCGCATACGCTCTACGGAGGAAAGTgggggaccctcgggcctcacgctaacagatgaacgtactatactacgagtagtacgtacgtagtaggttggggggttaaaggggggtaaaccgggtaccctaacctaggtcgggaccggaacgtacttcgttaggtacgtcggttttgggtttaggaaggaaagtaagtagtactacgaccgacccaacctacgggtacgggtacgtaggaacg…
IPJVRIW02C1RSK	Bacteria	1	Proteobacteria	1	Gammaproteobacteria	1	Pseudomonadales	1	Pseudomonadaceae	1	Pseudomonas	0.99	5	GAGTTTGATCGTGGCTCAGATTGAACGCTGGCGGCAGGCCTAACACATGCAAGTCGAGCGgatgagtggagcttgctccatgattcAGCGGCGGACGGGTGAGTAATGCCTAGGAATCTGCCTGGTAGTGGGGGACAACGTTTCGAAAGGAACGCTAATACCGCATACGTCCTACGGGAGAAAGTgggggatcttcggacctcACGCTATCAGATGAGCCTAGGTCGGATTAGCTAGTTGGTGAGGTAAAGGCTCACCAAGGCGACGATCCGTAACTGGTCTGAGAGGATGATCAGTCACACTGGAACTGAGACACGGTCCAGACTCCTACGGGAGGCAGCAGTGGGGAATATTGGACAATGGGCGAAAGCCTGATCCAGCCATGCCGCGTGTGTGAAG…
IPJVRIW02D627C	Bacteria	1	Proteobacteria	1	Gammaproteobacteria	1	Pseudomonadales	0.95	Pseudomonadaceae	0.93	Pseudomonas	0.44	1	GAGTTTGATCCTGGCTCAGATTGAACGCTGGCGGCAGGCCTAACACATGCAAGTCGAGCGgatgagtggagcttgctccatgattcAGCGGCGGACGGGTGAGTAATGCCTAGGAATCTGCCTGGTAGTGGGGGACAACGTTTCGAAAGGAACGCTAATACCGCATACGTCCTACGGGAGAAAGTgggggatcttcggacctcACGCTATCAGATGAGCCTAGGTCGGATTAGCTAGTTGGTGAGGTAAAGGCTCACCAAGGCGACGATCCGTAACTGGTCTGAGAGAATGATCAGCCACACTGGGACTGAGACACGGCCCAGACTCCTACGGGAGGCAGCAGTGGGGAATATTGGACAATGGGCGCAAGCCTGATCCAGCAATGCCGCGTGTGTGAAG…
IPJVRIW02DC4OL	Bacteria	1	Proteobacteria	1	Gammaproteobacteria	1	Thiotrichales	1	Piscirickettsiaceae	1	Methylophaga	1	3185	GAGTTTGATCTGGCTCAGATTGAACGCTGGCGGCATGCCTAACACATGCAAGTCGAACGatgatttccagcttgctggaatgattAGTGGCGGACGGGTGAGTAATATATAGGGATCTGCCTGTTAGTGGGGGACAACAGCCGGAAACGGCTGCTAATACCGCATACGCTCTACGGAGGAAAGTgggggaccctcgggcctcACGCTAACAGATGAACCTATATCAGATTAGCTAGATGGTGGGGTAAAGGCCTACCATGGCGACGATCTGTAGCTGGTTTGAGAGAATGATCAGCCACACTGGGACTGAGACACGGCCCAGACTCCTACGGGAGGCAGCAGTGGGGAATATTGGACAATGGGCGCAAGCCTGATCCAGCAATGCCGCGTGTGTGAAGA…
IPJVRIW02DIGLY	Bacteria	1	Proteobacteria	1	Gammaproteobacteria	1	Thiotrichales	1	Piscirickettsiaceae	1	Methylophaga	1	1681	GAGTTTGATCTGGCTCAGATTGAACGCTGGCGGCATGCCTAACACATGCAAGTCGAACGatgatttccagcttgctggaatgattAGTGGCGGACGGGTGAGTAATATATAGGGATCTGCCTGTTAGTGGGGGACAACAGCCGGAAACGGaCTGCTAATACCGCATACGCTCTACGGAGGAAAGTgggggaccctcgggcctcACGCTAACAGATGAACCTATATCAGATTAGCTAGATGGTGGGGTAAAGGCCTACCATGGCGACGATCTGTAGCTGGTTTGAGAGAATGATCAGCCACACTGGGACTGAGACACGGCCCAGACTCCTACGGGAGGCAGCAGTGGGGAATATTGGACAATGGGCGCAAGCCTGATCCAGCAATGCCGCGTGTGTGAAG…
IPJVRIW02EZJ5E	Bacteria	1	Proteobacteria	1	Gammaproteobacteria	1	Thiotrichales	1	Piscirickettsiaceae	1	Methylophaga	1	1547	GAGTTTGATCTGGCTCAGATTGAACGCTGGCGGCATGCCTAACACATGCAAGTCGAACGatgatttccagcttgctggaatgattAGTGGCGGACGGGTGAGTAATATATAGGGATCTGCCTGTTAGTGGGGGACAACAGCCGGAAACGGCTGCTAATACCGCATACGCTCTACGGAGGAAAGTgggggaccctcgggcctcACGCTAACAGATGAGCCTATATCAGATTAGCTAGATGGTGGGGTAAAGGCCTACCATGGCGACGATCTGTAGCTGGTTTGAGAGAATGATCAGCCACACTGGGACTGAGACACGGCCCAGACTCCTACGGGAGGCAGCAGTGGGGAATATTGGACAATGGGCGCAAGCCTGATCCAGCAATGCCGCGTGTGTGAAGA…
IPJVRIW02EXTCJ	Bacteria	1	Proteobacteria	1	Gammaproteobacteria	1	Thiotrichales	1	Piscirickettsiaceae	1	Methylophaga	1	1279	GAGTTTGATCTGGCTCAGATTGAACGCTGGCGGCATGCCTAACACATGCAAGTCGAACGatgatttccagcttgctggaatgattAGTGGCGGACGGGTGAGTAATATATAGGGATCTGCCTGTTAGTGGGGGACAACAGCCGGAAACGGCTGCTAATACCGCATACGCTCTACGGAGGAAAGTgggggaccctcgggcctcACGCTAACAGATGAACCTATATCAGATTAGCTAGATGGTGGGGTAAAGGCCTACCATGGCGACGATCTGTAGCTGGTTTGAGAGAATGATCAGCCACACTGGGACTGAGACACGGCCCAGACTCCTACGGGAGGCAGCAGTGGGGAATATTGGACAATGGGCGCAAGCCTGATCCAGCAATGCCGCGTGTGTGAAGA…
IPJVRIW02DZHUB	Bacteria	1	Proteobacteria	1	Gammaproteobacteria	1	Thiotrichales	1	Piscirickettsiaceae	1	Methylophaga	1	766	GAGTTTGATCTGGCTCAGATTGAACGCTGGCGGCATGCCTAACACATGCAAGTCGAACGatgatttccagcttgctggaatgattAGTGGCGGACGGGTGAGTAATATATAGGGATCTGCCTGTTAGTGGGGGACAACAGCCGGAAACGGCTGCTAATACCGCATACGCTCTACGGAGGAAAGTgggggaccctcgggcctcACGCTAACAGATGAACCTATATCAGATTAGCTAGATGGTGGGGTAAAGGCCTACCATGGCGACGATCTG
IPJVRIW02CZEFK	Bacteria	1	Proteobacteria	1	Gammaproteobacteria	1	Thiotrichales	1	Piscirickettsiaceae	1	Methylophaga	1	742	GAGTTTGATCGTGGCTCAGATTGAACGCTGGCGGCATGCCTAACACATGCAAGTCGAACGatgatttccagcttgctggaatgattAGTGGCGGACGGGTGAGTAATATATAGGGATCTGCCTGTTAGTGGGGgGACAACAGCCGGAAACGGCTGCTAATACCGCATACGCTCTACGGAGGAAAGTgggggaccctcgggcctcACGCTAACAGATGAGCCTATATCAGATTAGCTAGATGGTGGGGTAAaAGGCCTACCATGGCGACGATCTGTAGCTGGTTTGAGAGAATGATCAGCCACACTGGGACTGAGACACGGCCCAGACTCCTACGGGAGGCAGCAGTGGGGAATATTGGACAATGGGCGCAAGCCTGATCCAGCAAT
IPJVRIW02EWURS	Bacteria	1	Proteobacteria	1	Gammaproteobacteria	1	Thiotrichales	1	Piscirickettsiaceae	1	Methylophaga	1	656	GAGTTTGATCCTGGCTCAGATTGAACGCTGGCGGCATGCCTAACACATGCAAGTCGAACGatgatttccagcttgctggaatgattAGTGGCGGACGGGTGAGTAATATATAGGGATCTGCCTGTTAGTGGGGGACAACAGCCGGAAACGGCTGCTAATACCGCATACGCTCTACGGAGGAAAGTgggggaccctcgggcctcACGCTAACAGATGAACCTATATCAGATTAGCTAGATGGTGGGGTAAAGGCCTACCATGGCGACGATCTGTAGCTGGTTTGAGAGAATGATCAGCCACACTGGGACTGAGACACGGCCCAGACTCCTACGGGAGGCAGCAGTGGGGAATATTGGACAATGGGCGCAAGCCTGATCCAGCAATGCCGCGTGTGTGAAG…
IPJVRIW02C144V	Bacteria	1	Proteobacteria	1	Gammaproteobacteria	1	Thiotrichales	1	Piscirickettsiaceae	1	Methylophaga	1	386	GAGTTTGATCTGGCTCAGATTGAACGCTGGCGGCATGCCTAACACATGCAAGTCGAACGatgatttccagcttgctggaatgattAGTGGCGGACGGGTGAGTAATATATAGGGATCTGCCTGTTAGTGGGGGACAACAGCCGGAAACGGCTGCTAATACCGCATACGCTCTACGGAGGAAAGTgggggaccctcgggcctcACGCTAACAGATGAACCTATATCAGATTAGCTAGATGGTGGGGTAAAGGCCTACCATGGCGACGATCTGTAGCTGGTTTGAGAGAATGATCAGCCACACTGGGACTGAGACACGGCCCAGACTCCTACGGGAGGCAGCAGTGGGGAATATTGGACAATGGGCGCAAGCCTGATCCAGCAATGCCGCGTGTGTGAAGA…
IPJVRIW02C629X	Bacteria	1	Proteobacteria	1	Gammaproteobacteria	1	Thiotrichales	1	Piscirickettsiaceae	1	Methylophaga	1	322	GAGTTTGATCTGGCTCAGATTGAACGCTGGCGGCATGCCTAACACATGCAAGTCGAACGatgatttccagcttgctggaatgattAGTGGCGGACGGGTGAGTAATATATAGGGATCTGCCTGTTAGTGGGGGACAACAGCCGGAAACGGCTGCTAATACCGCATACGCTCTACGGAGGAAAGTgggggaccctcgggcctcACGCTAACAGATGAACCTATATCAGATTAGCTAGATGGTGGGGTAAAGGCCTACCATGGCGACGATCTGTAGCTGGTTTGAGAGAATGATCAGCCACACTGGGACTGAGACACGGCCCAGACTCCTACGGGAGGCAGCAGTGGGGAATATTGGACAATGGGCGCAAGCCTGATCCAGCAATGCCGCGTGTGTGAAGA…
IPJVRIW02EJARS	Bacteria	1	Proteobacteria	1	Gammaproteobacteria	1	Thiotrichales	1	Piscirickettsiaceae	1	Methylophaga	1	296	GAGTTTGATCTGGCTCAGATTGAACGCTGGCGGCATGCCTAACACATGCAAGTCGAACGatgatttccagcttgctggaatgattAGTGGCGGACGGGTGAGTAATATATAGGGATCTGCCTGTTAGTGGGGGACAACAGCCGGAAACGGCTGCTAATACCGCATACGCTCTACGGAGGAAAGTgggggaccctcgggcctcACGCTAACAGATGAACCTATATCAGATTAGCTAGATGGTGGGGTAAAGGCCTACCATGGCGACGATCTGTAGCTGGTTTGAGAGAATGATCAGCCACACTGGGACTGAGACACGGCCCAGACTCCTACGGGAGGCAGCAGTGGGGAATATTGGACAATGGGCGCAAGCCTGATCCAGCAATGCCGCGTGTGTGAAGA…
IPJVRIW02DG7K5	Bacteria	1	Proteobacteria	1	Gammaproteobacteria	1	Thiotrichales	1	Piscirickettsiaceae	1	Methylophaga	1	295	GAGTTTGATCATGGCTCAGATTGAACGCTGGCGGCATGCCTAACACATGCAAGTCGAACGatgatttccagcttgctggaatgattAGTGGCGGACGGGTGAGTAATATATAGGGATCTGCCTGTTAGTGGGGGACAACAGCCGGAAACGGCTGCTAATACCGCATACGCTCTACGGAGGAAAGTgggggaccctcgggcctcACGCTAACAGATGAGCCTATATCAGATTAGCTAGATGGTGGGGTAAAGGCCTACCATGGCGACGATCTGTAGCTGGTTTGAGAGAATGATCAGCCACACTGGGACTGAGACACGGCCCAGACTCCTACGGGAGGCAGCAGTGGGGAATATTGGACAATGGGCGCAAGCCTGATCCAGCAATGCCGCGTGTGTGAAG…
IPJVRIW02CZ0AI	Bacteria	1	Proteobacteria	1	Gammaproteobacteria	1	Thiotrichales	1	Piscirickettsiaceae	1	Methylophaga	1	173	GAGTTTGATCTGGCTCAGATTGAACGCTGGCGGCATGCCTAACACATGCAAGTCGAACGatgatttccagcttgctggaatgattAGTGGCGGACGGGTGAGTAATATATAGGGATCTGCCTGTTAGTGGGGGACAACAGCCGGAAACGGCTGCTAATACCGCATACGCTCTACGGAGGAAAGTgggggaccctcgggcctcACGCTAACAGATGAACCTATATCAGATTAGCTAGATGGTGGGGTAAAGGCCTACCATGGCGACGATCTGTAGCTGGTTTGAGAGAATGATCAGCCACACTGGGACTGAGACACGGCCCAGACTCCTACGGGAGGCAGCAGTGGGGAATATTGGACAATGGGCGCAAGCCTGATCCAGCAATGCCGCGTGTGTGAAGA…
IPJVRIW02D7W2W	Bacteria	1	Proteobacteria	1	Gammaproteobacteria	1	Thiotrichales	1	Piscirickettsiaceae	1	Methylophaga	1	164	GAGTTTGATCTGGCTCAGATTGAACGCTGGCGGCATGCCTAACACATGCAAGTCGAACGatgatttccagcttgctggaatgattAGTGGCGGACGGGTGAGTAATATATAGGGATCTGCCTGTTAGTGGGGGACAACAGCCGGAAACGGCTGCTAATACCGCATACGCTCTACGGAGGAAAGTgggggaccctcgggcctcACGCTAACAGATGAACCTATATCAGATTAGCTAGATGGTGGGGTAAAGGCCTACCATGGCGACGATCTGTAGCTGGTTTGAGAGAATGATCAGCCACACTGGGACTGAGACACGGCCCAGACTCCTACGGGAGGCAGCAGTGGGGAATATTGGACAATGGGCGCAAGCCTGATCCAGCAATGCCGCGTGTGTGAAGA…
IPJVRIW02DB9FA	Bacteria	1	Proteobacteria	1	Gammaproteobacteria	1	Thiotrichales	1	Piscirickettsiaceae	1	Methylophaga	1	159	GAGTTTGATCTGGCTCAGATTGAACGCTGGCGGCATGCCTAACACATGCAAGTCGAACGatgatttccagcttgctggaatgattAGTGGCGGACGGGTGAGTAATATATAGGGATCTGCCTGTTAGTGGGGGACAACAGCCGGAAACGGCTGCTAATACCGCATACGCTCTACGGAGGAAAGTgggggaccctcgggcctcACGCTAACAGATGAACCTATATCAGATTAGCTAGATGGTGGGGTAAAGGCCTACCATGGCGACGATCTGTAGCTGGTTTGAGAGAATGATCAGCCACACTGGGACTGAGACACGGCCCAGACTCCTACGGGAGGCAGCAGTGGGGAATATTGGACAATGGGCGCAAGCCTGATCCAGCAATGCCGCGTGTGTGAAGA…
IPJVRIW02DFTGG	Bacteria	1	Proteobacteria	1	Gammaproteobacteria	1	Thiotrichales	1	Piscirickettsiaceae	1	Methylophaga	1	154	GAGTTTGATCTGGCTCAGATTGAACGCTGGCGGCATGCCTAACACATGCAAGTCGAACGatgatttccagcttgctggaatgattAGTGGCGGACGGGTGAGTAATATATAGGGATCTGCCTGTTAGTGGGGGACAACAGCCGGAAACGGCTGCTAATACCGCATACGCTCTACGGAGGAAAGTgggggaccctcgggcctcACGCTAACAGATGAACCTATATCAGATTAGCTAGATGGTGGGGTAAAGGCCTACCATGGCGACGATCTGTAGCTGGTTTGAGAGAATGATCAGCCACACTGGGACTGAGACACGGCCCAGACTCCTACGGGAGGCAGCAGTGGGGAATATTGGACAATGGGCGCAAGCCTGATCCAGCAATGCCGCGTGTGTGAAGA…
IPJVRIW02DE2CE	Bacteria	1	Proteobacteria	1	Gammaproteobacteria	1	Thiotrichales	1	Piscirickettsiaceae	1	Methylophaga	1	130	GAGTTTGATCGTGGCTCAGATTGAACGCTGGCGGCATGCCTAACACATGCAAGTCGAACGatgatttccagcttgctggaatgattAGTGGCGGACGGGTGAGTAATATATAGGGATCTGCCTGTTAGTGGGGGACAACAGCCGGAAACGGCTGCTAATACCGCATACGCTCTACGGAGGAAAGTgggggaccctcgggcctcACGCTAACAGATGAACCTATATCAGATTAGCTAGATGGTGGGGTAAAGGCCTACCATGGCGACGATCTGTAGCTGGTTTGAGAGAATGATCAGCCACACTGGGACTGAGACACGGCCCAGACTCCTACGGGAGGCAGCAGTGGGGAATATTGGACAATGGGCGCAAGCCTGATCCAGCAATGCCGCGTGTGTGAAG…
IPJVRIW02EWUCU	Bacteria	1	Proteobacteria	1	Gammaproteobacteria	1	Thiotrichales	1	Piscirickettsiaceae	1	Methylophaga	1	121	GAGTTTGATCGTGGCTCAGATTGAACGCTGGCGGCATGCCTAACACATGCAAGTCGAACGatgatttccagcttgctggaatgattAGTGGCGGACGGGTGAGTAATATATAGGGATCTGCCTGTTAGTGGGGGACAACAGCCGGAAACGGCTGCTAATACCGCATACGCTCTACGGAGGAAAGTgggggaccctcgggcctcACGCTAACAGATGAACCTATATCAGATTAGCTAGATGGTGGGGTAAAGGCCTACCATGGCGACGATCTGTAGCTGGTTTGAGAGAATGATCAGCCACACTGGGACTGAGACACGGCCCAGACTCCTACGGGAGGCAGCAGTGGGGAATATTGGACAATGGGCGCAAGCCTGATCCAGCAATGCCGCGTGTGTGAAG…
IPJVRIW02DAJGU	Bacteria	1	Proteobacteria	1	Gammaproteobacteria	1	Thiotrichales	1	Piscirickettsiaceae	1	Methylophaga	1	119	GAGTTTGATCTGGCTCAGATTGAACGCTGGCGGCATGCCTAACACATGCAAGTCGAACGatgatttccagcttgctggaatgattAGTGGCGGACGGGTGAGTAATATATAGGGATCTGCCTGTTAGTGGGGGACAACAGCCGGAAACGGCTGCTAATACCGCATACGCTCTACGGAGGAAAGTgggggaccctcgggcctcACGCTAACAGATGAACCTATATCAGATTAGCTAGATGGTGGGGTAAAGGCCTACCATGGCGACGATCTGTAGCTGGTTTGAGAGAATGATCAGCCACACTGGGACTGAGACACGGCCCAGACTCCTACGGGAGGCAGCAGTGGGGAATATTGGACAATGGGCGCAAGCCTGATCCAGCAATGCCGCGTGTGTGAAGA…
IPJVRIW02EVK7L	Bacteria	1	Proteobacteria	1	Gammaproteobacteria	1	Thiotrichales	1	Piscirickettsiaceae	1	Methylophaga	1	97	GAGTTTGATCTGGCTCAGATTGAACGCTGGCGGCATGCCTAACACATGCAAGTCGAACGatgatttccagcttgctggaatgattAGTGGCGGACGGGTGAGTAATATATAGGGATCTGCCTGTTAGTGGGGGACAACAGCCGGAAACGGCTGCTAATACCGCATACGCTCTACGGAGGAAAGTgggggaccctcgggcctcACGCTAACAGATGAGCCTATATCAGATTAGCTAGATGGTGGGGTAAAGGCCTACCATGGCGACGATCTGTAGCTGGTTTGAGAGAATGATCAGCCACACTGGGACTGAGACACGGCCCAGACTCCTACGGGAGGCAGCAGTGGGGAATATTGGACAATGGGCGCAAGCCTGATCCAGCAATGCCGCGTGTGTGAAGA…
IPJVRIW02D8H11	Bacteria	1	Proteobacteria	1	Gammaproteobacteria	1	Thiotrichales	1	Piscirickettsiaceae	1	Methylophaga	1	96	GAGTTTGATCGTGGCTCAGATTGAACGCTGGCGGCATGCCTAACACATGCAAGTCGAACGatgatttccagcttgctggaatgattAGTGGCGGACGGGTGAGTAATATATAGGGATCTGCCTGTTAGTGGGGGACAACAGCCGGAAACGGCTGCTAATACCGCATACGCTCTACGGAGGAAAGTgggggaccctcgggcctcACGCTAACAGATGAGCCTATATCAGATTAGCTAGATGGTGGGGTAAAGGCCTACCATGGCGACGATCTGTAGCTGGTTTGAGAGAATGATCAGCCACACTGGGACTGAGACACGGCCCAGACTCCTACGGGAGGCAGCAGTGGGGAATATTGGACAATGGGCGCAAGCCTGATCCAGCAATGCCGCGTGTGTGAAG…
IPJVRIW02EGA2A	Bacteria	1	Proteobacteria	1	Gammaproteobacteria	1	Thiotrichales	1	Piscirickettsiaceae	1	Methylophaga	1	78	GAGTTTGATCGTGGCTCAGATTGAACGCTGGCGGCATGCCTAACACATGCAAGTCGAACGatgatttccagcttgctggaatgattAGTGGCGGACGGGTGAGTAATATATAGGGATCTGCCTGTTAGTGGGGGACAACAGCCGGAAACGGCTGCTAATACCGCATACGCTCTACGGAGGAAAGTgggggaccctcgggcctcACGCTAACAGATGAACCTATATCAGATTAGCTAGATGGTGGGGTAAAGGCCTACCATGGCGAC
IPJVRIW02EL886	Bacteria	1	Proteobacteria	1	Gammaproteobacteria	1	Thiotrichales	1	Piscirickettsiaceae	1	Methylophaga	1	63	GAGTTTGATCTGGCTCAGATTGAACGCTGGCGGCATGCCTAACACATGCAAGTCGAACGatgatttccagcttgctggaatgattAGTGGCGGACGGGTGAGTAATATATAGGGATCTGCCTGTTAGTGGGGGACAACAGCCGGAAACGGCTGCTAATACCGCATACGCTCTACGGAGGAAAGTgggggaccctcgggcctcACGCTAACAGATGAACCTATATCAGATTAGCTAGATGGTGGGGTAAAGGCCTACCATGGCGACGATCTGTAGCTGGTTTGAGAGAATGATCAGCCACACTGGGACTGAGACACGGCCCAGACTCCTACGGGAGGCAGCAGTGGGGAATATTGGACAATGGGCGCAAGCCTGATCCAGCAATGCCGCGTGTGTGAAGA…
IPJVRIW02C7NFC	Bacteria	1	Proteobacteria	1	Gammaproteobacteria	1	Thiotrichales	1	Piscirickettsiaceae	1	Methylophaga	1	62	GAGTTTGATCTGGCTCAGATTGAACGCTGGCGGCATGCCTAACACATGCAAGTCGAACGatgatttccagcttgctggaatgattAGTGGCGGACGGGTGAGTAATATATAGGGATCTGCCTGTTAGTGGGGGACAACAGCCGGAAACGGCTGCTAATACCGCATACGCTCTACGGAGGAAAGTgggggaccctcgggcctcACGCTAACAGATGAACCTATATCAGATTAGCTAGATGGTGGGGTAAAGGCCTACCATGGCGACGATCTGTAGCTGGTTTGAGAGAATGATCAGCCACACTGGGACTGAGACACGGCCCAGACTCCTACGGGAGGCAGCAGTGGGGAATATTGGACAATGGGCGCAAGCCTGATCCAGCAATGCCGCGTGTGTGAAGA…
IPJVRIW02EAR4H	Bacteria	1	Proteobacteria	1	Gammaproteobacteria	1	Thiotrichales	1	Piscirickettsiaceae	1	Methylophaga	1	58	GAGTTTGATCTTGGCTCAGATTGAACGCTGGCGGCATGCCTAACACATGCAAGTCGAACGatgatttccagcttgctggaatgattAGTGGCGGACGGGTGAGTAATATATAGGGATCTGCCTGTTAGTGGGGGACAACAGCCGGAAACGGCTGCTAATACCGCATACGCTCTACGGAGGAAAGTgggggaccctcgggcctcACGCTAACAGATGAGCCTATATCAGATTAGCTAGATGGTGGGGTAAAGGCCTACCATGGCGACGATCTGTAGCTGGTTTGAGAGAATGATCAGCCACACTGGGACTGAGACACGGCCCAGACTCCTACGGGAGGCAGCAGTGGGGAATATTGGACAATGGGCGCAAGCCTGATCCAGCAATGCCGCGTGTGTGAAG…
IPJVRIW02D1KDU	Bacteria	1	Proteobacteria	1	Gammaproteobacteria	1	Thiotrichales	1	Piscirickettsiaceae	1	Methylophaga	1	58	GAGTTTGATCATGGCTCAGATTGAACGCTGGCGGCATGCCTAACACATGCAAGTCGAACGatgatttccagcttgctggaatgattAGTGGCGGACGGGTGAGTAATATATAGGGATCTGCCTGTTAGTGGGGGACAACAGCCGGAAACGGCTGCTAATACCGCATACGCTCTACGGAGGAAAGTgggggaccctcgggcctcACGCTAACAGATGAGCCTATATCAGATTAGCTAGATGGTGGGGTAAAGGCCTACCATGGCGACGATCTGTAGCTGGTTTGAGAGAATGATCAGCCACACTGGGACTGAGACACGGCCCAGACTCCTACGGGAGGCAGCAGTGGGGAATATTGGACAATGGGCGCAAGCCTGATCCAGCAATGCCGCGTGTGTGAAG…
IPJVRIW02DIZI7	Bacteria	1	Proteobacteria	1	Gammaproteobacteria	1	Thiotrichales	1	Piscirickettsiaceae	1	Methylophaga	1	56	GAGTTTGATCTGGCTCAGATTGAACGCTGGCGGCATGCCTAACACATGCAAGTCGAACGatgatttccagcttgctggaatgattAGTGGCGGACGGGTGAGTAATATATAGGGATCTGCCTGTTGTGGGGGACAACAGCCGGAAACGGCTGCTAATACCGCATACGCTCTACGGAGGAAAGTgggggaccctcgggcctcACGCTAACAGATGAACCTATATCAGATTAGCTAGATGgGTAGGggGTAAAGGCCTACCATGGCGACGATCTGTAGCTGGTTTGAGAGAATGATCAGCCACACgTGGGACTGAGACACGGCCCAGA
IPJVRIW02DS6DL	Bacteria	1	Proteobacteria	1	Gammaproteobacteria	1	Thiotrichales	1	Piscirickettsiaceae	1	Methylophaga	1	55	GAGTTTGATCTGGCTCAGATTGAACGCTGGCGGCATGCCTAACACATGCAAGTCGAACGatgatttccagcttgctggaatgattAGTGGCGGACGGGTGAGTAATATATAGGGATCTGCCTGTTAGTGGGGACGAACAGCCGGAAACGGaCTGCTAATACCGCATACGCTCTACGGAGGAAAGTagggggacccgtcgggcctcACGCTAACAGATGAACCTATATCAGATTAGCTAGATGGTGGGGTAAAGGaCCTACCATGGCGACGATCTGTAGCTGGTTTGAGAGAATGATCAGCCACACTGGGACTGAGACACGGCCCAGACTCCTACGGGAGGCAGCAGTGGGGAATATTGGACAATGGGCGCAAGCCTGATCCAGCAATGCCGCGTGTGTG…
IPJVRIW02DF9XE	Bacteria	1	Proteobacteria	1	Gammaproteobacteria	1	Thiotrichales	1	Piscirickettsiaceae	1	Methylophaga	1	55	GAGTTTGATCATGGCTCAGATTGAACGCTGGCGGCATGCCTAACACATGCAAGTCGAACGatgatttccagcttgctggaatgattAGTGGCGGACGGGTGAGTAATATATAGGGATCTGCCTGTTAGTGGGGGACAACAGCCGGAAACGGCTGCTAATACCGCATACGCTCTACGGAGGAAAGTgggggaccctcgggcctcACGCTAACAGATGAACCTATATCAGATTAGCTAGATGGTGGGGTAAAGGCCTACCATGGCGACGATCTGTAGCTGGTTTGAGAGAATGATCAGCCACACTGGGACTGAGACACGGCCCAGACTCCTACGGGAGGCAGCAGTGGGGAATATTGGACAATGGGCGCAAGCCTGATCCAGCAATACCGCGTGTGTGAAG…
IPJVRIW02DBJA3	Bacteria	1	Proteobacteria	1	Gammaproteobacteria	1	Thiotrichales	1	Piscirickettsiaceae	1	Methylophaga	1	47	GAGTTTGATCTGGCTCAGATTGAACGCTGGCGGCATGCCTAACACATGCAAGTCGAACGatgatttccagcttgctggaatgattAGTGGCGGACGGGTGAGTAATATATAGGGATCTGCCTGTTAGTGGGGGACAACAGCCGGAAACGGCTGCTAATACCGCATACGCTCTACGGAGGAAAGTgggggaccctcgggcctcACGCTAACAGATGAGCCTATATCAGATTAGCTAGATGGTGGGGTAAAGGCCTACCATGGCGACGATCTGTAGCTGGTTTGAGAGAATGATCAGCCACACTGGGACTGAGACACGGCCCAGACTCCTACGGGAGGCAGCAGTGGGGAATATTGGACAATGGGCGCAAGCCTGATCCAGCAATGCCGCGTGTGTGAAGA…
IPJVRIW02C2ABY	Bacteria	1	Proteobacteria	1	Gammaproteobacteria	1	Thiotrichales	1	Piscirickettsiaceae	1	Methylophaga	1	46	GAGTTTGATCCTGGCTCAGATTGAACGCTGGCGGCATGCCTAACACATGCAAGTCGAACGatgatttccagcttgctggaatgattAGTgGGCGGACGGGTGAGTAATATATAGGGATCTGCCTGTTAGTGGGGGACAACAGCCGGAAACGGCTGCTAATACCGCATACGCTCTACGGAGGAAAGTgggggaccctcgggcctcACGCTAACAGATGAGCCTATATCAGATTAGCTAGATGGTGGGGTAAAGGCCTACCATGGCGACGATCTGTAGCTGGTTTGAGAGAATGATCAGCCACACTGGGACTGAGACACGGCCCAGACTCCTACGGGAGGCAGCAGTGGGGAATATTGGACAATGGGCGCAAGCCTGATCCAGCAATGCCGCGTGTGTGAA…
IPJVRIW02C70OD	Bacteria	1	Proteobacteria	1	Gammaproteobacteria	1	Thiotrichales	1	Piscirickettsiaceae	1	Methylophaga	1	42	GAGTTTGATCCTGGCTCAGATTGAACGCTGGCGGCATGCCTAACACATGCAAGTCGAACGatgatttccagcttgctggaatgattAGTGGCGGACGGGTGAGTAATATATAGGGATCTGCCTGTTAGTGGGGACGAACAGCGGAACGGACTGCTAATACCGCATACGCTCTACGGAGGAAAGTagggggacccgtcgggcctcACGCTAACAGATGAACCTATATCAGATTAGCTAGATGGTGGGGTAAAGGCCTACCATGGCGACGATCTGTAGCTGGTTTGtAGAGAATGATCAGCCACACTGGGACTGAGACACGGCCCA
IPJVRIW02D8IGR	Bacteria	1	Proteobacteria	1	Gammaproteobacteria	1	Thiotrichales	1	Piscirickettsiaceae	1	Methylophaga	1	42	GAGTTTGATCGTGGCTCAGATTGAACGCTGGCGGCATGCCTAACACATGCAAGTCGAACGatgatttccagcttgctggaatgattAGTGGCGGACGGGTGAGTAATATATAGGGATCTGCCTGTTAGTGGGGGACGACAGCCGGAAACGGCTGCTAATACCGCATACGCTCTACGGAGGAAAGTgggggaccctcgggcctcACGCTAACAGATGAGCCTATATCAGATTAGCTAGATGGTGGGGTAAAGGCCTACCATGGCGACGATCTGTAGCTGGTTTGAGAGAATGATCAGCCACACTGGGACTGAGACACGGCCCAGACTCCTACGGGAGGCAGCAGTGGGGAATATTGGACAATGGGCGCAAGCCTGATCCAGCAATGCCGCGTGTGTGAAG…
IPJVRIW02DZKZW	Bacteria	1	Proteobacteria	1	Gammaproteobacteria	1	Thiotrichales	1	Piscirickettsiaceae	1	Methylophaga	1	40	GAGTTTGATCTTGGCTCAGATTGAACGCTGGCGGCATGCCTAACACATGCAAGTCGAACGatgatttccagcttgctggaatgattAGTGGCGGACGGGTGAGTAATATATAGGGATCTGCCTGTTAGTGGGGGACAACAGCCGGAAACGGCTGCTAATACCGCATACGCTCTACGGAGGAAAGTgggggaccctcgggcctcACGCTAACAGATGAACCTATATCAGATTAGCTAGATGGTGGGGTAAAGGCCTACCATGGCGACGATCTGTAGCTGGTTTGAGAGAATGATCAGCCACACT
IPJVRIW02EBTSE	Bacteria	1	Proteobacteria	1	Gammaproteobacteria	1	Thiotrichales	1	Piscirickettsiaceae	1	Methylophaga	1	39	GAGTTTGATCGTGGCTCAGATTGAACGCTGGCGGCATGCCTAACACATGCAAGTCGAACGatgatttccagcttgctggaatgattAGTGGCGGACGGGTGAGTAATATATAGGGATCTGCCTGTTAGTGGGGGACAACAGCCGGAAACGGCTGCTAATACCGCATACGCTCTACGGAGGAAAGTgggggaccctcgggcctcACGCTAACAGATGAACCTATATCAGATTAGCTAGATGGTGGGGTAAAGGCCTACCATGGCGACGATCTGTAGCTGGTTTGAGAGAATGATCAGCCACACTGGGACTGAGACACGGCCCAGACTCCTACGGGAGGCAGCAGTGGGGAATATTGGACAATGGGCGCAAGCCTGATCCAGCAATGCCGCGTGTGTGAAG…
IPJVRIW02DWPEQ	Bacteria	1	Proteobacteria	1	Gammaproteobacteria	1	Thiotrichales	1	Piscirickettsiaceae	1	Methylophaga	1	38	GAGTTTGATCGTGGCTCAGATTGAACGCTGGCGGCATGCCTAACACATGCAAGTCGAACGatgatttccagcttgctggaatgattAGTGGCGGACGGGTGAGTAATATATAGGGATCTGCCTGTTAGTGGGGACGAACAGCCGGAAACGGaCTGCTAATACCGCATACGCTCTACGGAGGAAAGTagggggacccgtcgggcctcACGCTAACAGATGAACCTATATCAGATTAGCTAGATGGTGGGGTAAAGgGCCTACCATGGCGACGATCTGTAGCTGGTTTGAGAGAATGATCAGCCACACTGGGACTGAGACACGGCCCAGACTCCTACGGGAGGCAGCAGTGGGGAATATTGGACAATGGGCGCAAGCCTGATCCAGCAATGCCGCGTGTGT…
IPJVRIW02EAP6R	Bacteria	1	Proteobacteria	1	Gammaproteobacteria	1	Thiotrichales	1	Piscirickettsiaceae	1	Methylophaga	1	33	GAGTTTGATCTGGCTCAGATTGAACGCTGGCGGCATGCCTAACACATGCAAGTCGAACGatgatttccagcttgctggaatgattAGTGGCGGACGGGTGAGTAATATATAGGGATCTGCCTGTTAGTGGGGGACgAACAGCCGGAACGGACTGCTAATACCGCATACGCTCTACGGAGGAAAGTgggggacccgtcgggcctcACGCTAACAGATGAACCTATATCAGATTAGCTAGATGGTGGGGTAAAGGCCTACCATGGCGACGATCTGTAGCTGGTTTGAGAGAATGATCAGCCACACTGGGACTGAGACACGGCCCAGACTCCTACGG
IPJVRIW02D1AXT	Bacteria	1	Proteobacteria	1	Gammaproteobacteria	1	Thiotrichales	1	Piscirickettsiaceae	1	Methylophaga	1	31	GAGTTTGATCGTGGCTCAGATTGAACGCTGGCGGCATGCCTAACACATGCAAGTCGAACGatgatttccagcttgctggaatgattAGTGGCGGACGGGTGAGTAATATATAGGGATCTGCCTGTTAGTGGGGGACaAACAGCCGGAAACGGCTGCTAATACCGCATACGCTCTAACgGAGGAAAGTgggggaccctcgggcctcACGCTAACAGATGAACCTATATCAGATTAGCTAGATGGTGGGGTAAAGGCCTACCATGGCGACGATCTGTAGCTGGTTTGAGAGAATGATCAGCCACACTGGGACTGAGACACGGCCCAGACTCCTACGGGAGGCAGCAGTGGGGAATATTGGACAATGGGCGCAAGCCTGATCCAGCAATGCCGCGTGTGTGA…
IPJVRIW02DHUID	Bacteria	1	Proteobacteria	1	Gammaproteobacteria	1	Thiotrichales	1	Piscirickettsiaceae	1	Methylophaga	1	28	GAGTTTGATCGTGGCTCAGATTGAACGCTGGCGGCATGCCTAACACATGCAAGTCGAACGatgatttccagcttgctggaatgattAGTGGCGGACGGGTGAGTAATATATAGGGATCTGCCTGTTAGTGGGGGACAACAGCCGGAAACGGCTGCTAATACCGCATACGCTCTACGGAGGAAAGTgggggaccctcgggcctcACGCTAACAGATGAACCTATATCAGATTAGCTAGATGGTGGGGTAAAGGCCTACCATGGCGACGATCTGTAGCTGGTTTGAGAGAATGATCAGCCACACTGGGACTGAGACACGGCCCAGACTCCTACGGGAGGCAGCAGTGGGGAATATTGGACAATGGGCGCAAGCCTGATCCAGcCAATGCCGCGTGAGTGAA
IPJVRIW02EG6GC	Bacteria	1	Proteobacteria	1	Gammaproteobacteria	1	Thiotrichales	1	Piscirickettsiaceae	1	Methylophaga	1	24	GAGTTTGATCATGGCTCAGATTGAACGCTGGCGGCATGCCTAACACATGCAAGTCGAACGatgatttccagcttgctggaatgattAGTGGCGGACGGGTGAGTAATATATAGGGATCTGCCTGTTAGTGGGGGACAACAGCCGGAAACGGCTGCTAATACCGCATACGCTCTACGGAGGAAAGTgggggaccctcgggcctcACGCTAACAGATGAACCTATATCAGATTAGCTAGATGGTGGGGTAAAGGCCTACCATGGCGACGATCTGTAGCTGGTTTGAGAGAATGATCAGCCACACTGGGACTGAGACACGGCCCAGACTCCTACGGGAGGCAGCAGTGGGGAATATTGGACAATGGGCGCAAGCCTGATCCAGCCATGCCGCGTGAGTGATG…
IPJVRIW02DBUVG	Bacteria	1	Proteobacteria	1	Gammaproteobacteria	1	Thiotrichales	1	Piscirickettsiaceae	1	Methylophaga	1	20	GAGTTTGATCGTGGCTCAGATTGAACGCTGGCGGCATGCCTAACACATGCAAGTCGAACGatgatttccagcttgctggaatgattAGTGGCGGACGGGTGAGTAATATATAGGGATCTGCCTGTTAGTGGGGACGAACAGCGGAACGGACTGCTAATACGCATACGCTCTACGGAGGAAAGTaggggaccgtcgggcctcACGCTAACAGATGAACCTATATCAGATTAGCTAGATGGTGGGGTAAAGGCCgTACCATGGCGACGATCTGTAGCTGGTTTGAGAGAATGATCAGCCACACTGGGACTGAGACACGGCCCAGACTCCTACGGGAGGCAGCAGTGGGGAATATTGGACAATGGCGCAAGCCTGATCCAGCAATGCCGCGTGTGTGAAGAA…
IPJVRIW02EJHTI	Bacteria	1	Proteobacteria	1	Gammaproteobacteria	1	Thiotrichales	1	Piscirickettsiaceae	1	Methylophaga	1	19	GATTTGATCTGGCTCAGATTGAACGCTGGCGGCATGCCTAACACATGCAAGTCGAACGatgatttccagcttgctggaatgattAGTGGCGGACGGGTGAGTAATATATAGGGATCTGCCTGTTAGTGGGGacgAACAGCGGAACGGACGTGCTAATAaCCGCATACGCTCTACGGAGGAAAGTaggggaccgtcgggcctcACGCTAACAGATGAACCTATATCAGATTAGCTAGATGGTGGGGTAAAGGgacCGTACCAcTGGCGACGATCTGTAGCTGGTTTGtAGAGAATGATCAGCCACACTGGGACTGAGACACGGCCCAGACTCCTACGGGAGGCgAGCAGTGGGGAAgTATTaGGACAATGGGCGCAAGCCTGATCCAGCAATGCCGCGTG…
IPJVRIW02EELLQ	Bacteria	1	Proteobacteria	1	Gammaproteobacteria	1	Thiotrichales	1	Piscirickettsiaceae	1	Methylophaga	1	18	GAGTTTGATCGTGGCTCAGATTGAACGCTGGCGGCATGCCTAACACATGCAAGTCGAACGatgatttccagcttgctggaatgattAGTGGCGGACGGGTGAGTAATATATAGGGATCTGCCTGTTAGTGGGGGACAACgAGCCGGAAACGGCTaGCTAATACCGCATACGCTCTACGGAGGAAAGTgggggaaccctcggggccctcACGCTAACAGATGAACCTATATCAGATTAGCTAGATGGTGGGGTAAAGGCC
IPJVRIW02DJPUN	Bacteria	1	Proteobacteria	1	Gammaproteobacteria	1	Thiotrichales	1	Piscirickettsiaceae	1	Methylophaga	1	16	GAGTTTGATCGTGGCTCAGATTGAACGCTGGCGGCATGCCTAACACATGCAAGTCGAACGatgatttccagcttgctggaatgattAGTGGCGGACGGGTGAGTAATATATAGGGATCTGCCTGTTAGTGGGGGACAACAGCCGGAAACGGCTGCTAATACCGCATACGCTCTACGGAGGAAAGTgggggaccctcgggcctcACGCTAACAGATGAACCTAcTATCAGATTAGtaCTAGATGGTGGGgGTAAAGGggacCGTACCAcTGGCgGACGATCTGTAGCTGGTTT
IPJVRIW02DHKHI	Bacteria	1	Proteobacteria	1	Gammaproteobacteria	1	Thiotrichales	1	Piscirickettsiaceae	1	Methylophaga	1	15	GAGTTTGATCTGGCTCAGATTGAACGCTGGCGGCATGCCTAACACATGCAAGTCGAACGatgatttccagcttgctggaatgattAGTGGCGGACGGGTGAGTAATATATAGGGATCTGCCTGTTAGTGGGGGACAACAGCCGGAAACGGCTGCTAATACCGCATACGCTCTACGGAGGAAAGTgggggaccctcgggcctcACGCTAACAGATGAACCTATATCAGATTAGCTAGATGGTGGGAAG
IPJVRIW02CZ9TZ	Bacteria	1	Proteobacteria	1	Gammaproteobacteria	1	Thiotrichales	1	Piscirickettsiaceae	1	Methylophaga	1	15	GAGTTTGATCGTGGCTCAGATTGAACGCTGGCGGCATGCCTAACACATGCAAGTCGAACGatgatttccagcttgctggaatgattAGTGGCGGACGGGTGAGTAATATATAGGGATCTGCCTGTTAGTGGGGGACAACAGCCGGAAACGGCTGCTAATACCGCATACGCTCTACGGAGGAAAGTgggggaccctcgggcctcACGCTAACAGATGAACCTATATCAGATTAGCTAGATGGTGGGGTAAAGGCCTACCATGGCGACGATCTGTAGCTGGTTTGAGAGAATGATCAGCCACACTGGGGCTGAGACACGGCCCAGACTCCTACGGGAGGCAGCAGTGGGGAAgTATTGGACAATGGGCGCAAGCCTGATCCAGCAATGCCGCGTGTGTGAa…
IPJVRIW02EKC6P	Bacteria	1	Proteobacteria	1	Gammaproteobacteria	0.99	Thiotrichales	0.95	Piscirickettsiaceae	0.95	Methylophaga	0.95	14	GAGTTTGATCTGGCTCAGATTGAACGCTGGCGGCATGCCTAACACATGCAAGTCGAACGatgatttccagcttgctggaatgattAGTGGCGGACGGGTGAGTAATATATAGGGATCTGCCTGTTAGTGGGGACGAACAGCGGAAcggACGTGCTAATAACGCATACGCTCTACGGAGGAAAGTaggggaccgtcggccgtcACGCTAACAGATGAACCTATATCAGATTAGCTAGATGGTGGGGTAAAGGgacCGTACCATGGCGACGATCTGTAGCTGGTTTGtAGAGAATGATCAGCCACACTGGGACgTGAGACACGGCCCAcGACTCCTACGGGAGgGCAGCAGTGGGGAAgTATTGGACgAATGGGCgGCAAGCCtTGATCCAGCAATGCCGC…
IPJVRIW02D620I	Bacteria	1	Proteobacteria	1	Gammaproteobacteria	1	Thiotrichales	1	Piscirickettsiaceae	1	Methylophaga	1	14	GAGTTTGATCGTGGCTCAGATTGAACGCTGGCGGCATGCCTAACACATGCAAGTCGAACGatgatttccagcttgctggaatgattAGTGGCGGACGGGTGAGTAATATATAGGGATCTGCCTGTTAGTGGGGGACgAACAGCCGGAAACGGCTGCTAATACCGCATACGCTCTACGGAGGAAGTggggaccgtcggcctcACGCTAACAGATGAACCTATATCAGATTAGCTAGATGGTGGGGTAAAGGgaCCTACCATGGCGACGATCTGTAGCTGGTTTGAGAGAATGATCAGCCACACTGGGACTGAGACACGGCCCAGACTCCTACGGGAGGCAGCAGTGGGGAATATTGGACAATGGGCGCAAGCCTGATCCAGCAATGCCGCGTGTGTGAAG…
IPJVRIW02EX0Q1	Bacteria	1	Proteobacteria	1	Gammaproteobacteria	1	Thiotrichales	1	Piscirickettsiaceae	1	Methylophaga	1	13	GAGTTTGATCGTGGCTCAGATTGAACGCTGGCGGCATGCCTAACACATGCAAGTCGAACGatgatttccagcttgctggaatgattAGTGGCGGACGGGTGAGTAATATATAGGGATCTGCCTGTTAGTGGGGgGACAACAGCCGGAAACGGCTGCTAATACCGCATACGCTCTACGGAGGAAAGTgggggaccctcgggcctcACGCTAACAGATGAACCTATATCAGATTAGCTAGATGGTGGGGTAAAGGCCTACCATGGCGACGATCTGTAGCTGGTTTGAGAGAATGATCAGCCACACTGGGACTGAGACACGGCCCAGACTCCTACGGGAGGCAGCAGTGGGGAATATTGGACAATGGGCGCAAGCCTGATCCAGCAATGCTGCGTGTGTGAA…
IPJVRIW02EON3A	Bacteria	1	Proteobacteria	1	Gammaproteobacteria	1	Thiotrichales	1	Piscirickettsiaceae	1	Methylophaga	1	13	GAGTTTGATCGTGGCTCAGATTGAACGCTGGCGGCATGCCTAACACATGCAAGTCGAACGatgatttccagcttgctggaatgattAGTGGCGGACGGGTGAGTAATATATAGGGATCTGCCTGTTAGTGGGGGACAACAGCCGGAAACGGCTGCTAATACCGCATACGCTCTACGGAGGAAAGTgggggaccctcgggcctcACGCTAACAGATGAACCTATATCAGATTAGCTAGATGGTGGGGTAAAGGCCTACCATGGCGACGATCTGTAGCTGGTTTGAGAGAATGATCAGCCACACTGGGACTGAGACACGGCCCAGACTCCTACGGGAGGCAGCAGTGGGGAATATTGGACAATGGGCGCAACC
IPJVRIW02C2GZK	Bacteria	1	Proteobacteria	1	Gammaproteobacteria	1	Thiotrichales	1	Piscirickettsiaceae	1	Methylophaga	1	12	GAGTTTGATCTTGGCTCAGATTGAACGCTGGCGGCATGCCTAACACATGCAAGTCGAACGatgatttccagcttgctggaatgatcAGTGGCGGACGGGTGAGTAATATATAGGGATCTGCCTGTTAGTGGGGGACAACAGCCGGAAACGGCTGCTAATACCGCATACGCTCTACGGAGGAAAGGtggggaccctcgggcctcACGCTAACAGATGAACCTATATCAGATTAGCTAGATGGTGGGGTAAAGGCCTACCATGGCGACGATCTGTAGCTGGTTTGAGAGAATGATCAGCCACACTGGGACTGAGACACGGCCCAGACTCCTACGGGAGGCAGCAGTGGGGAATATTGGACAATGGGCGCAAGCCTGATCCAGCAATGCCGCGTGTGTGAAG…
IPJVRIW02DEV84	Bacteria	1	Proteobacteria	1	Gammaproteobacteria	1	Thiotrichales	1	Piscirickettsiaceae	1	Methylophaga	1	11	GAGTTTGATCTGGCTCAGATTGAACGCTGGCGGCATGCCTAACACATGCAAGTCGAACGatgatttccagcttgctggaatgattAGTGGCGGACGGGTGAGTAATATATAGGGATCTGCCTGTTAGTGGGGACGAACAGCCGGAAACGGaCTGCTAATACCGCATACGCTCTACGGAGGAAAGTaggggacccgtcgggcctcACGCTAACAGATGAACCTATATCAGATTAGCTAGATGGTGGGGTAAAGGCCTACCATGGCGACGATCTGTAGCTGGTTTGAGAGAATGATCAGCCACACTGGGACTGAGACACGGCCCAGACTCCTACGGGAGGCAGCAGTGGGGAATATTGGACAATGGGCGCAAGCCTGATCCAGCAATGCCGCGTGTGTGAA…
IPJVRIW02C5EQS	Bacteria	1	Proteobacteria	1	Gammaproteobacteria	1	Thiotrichales	1	Piscirickettsiaceae	1	Methylophaga	1	11	GAGTTTGATCTTGGCTCAGATTGAACGCTGGCGGCATGCCTAACACATGCAAGTCGAACGatgatttccagcttgctggaatgattAGTGGCGGACGGGTGAGTAATATATAGGGATCTGCCTGTTAGTGGGGGACAACAGCCGGAAACGGCTGCTAATACCGCATACGCTCTACGGAGGAAAGTgggggcccgtcgggcctcACGCTAACAGATGAACCTATATCAGATTAGCTAGATGGTGGGGTAAAGGgcCGTACCATGGCGACGATCTGTAGCTGGTTTGAGAGAATGATCAGCCACACTGGGACTGAGACACGGCCCAGACTCCTACGGGAGGCgAGCAGTGGGGAAgTATTGGACAATGGGCGCAAGCCTGATCCAGCAATGCCGCGTGTGT…
IPJVRIW02DV9PT	Bacteria	1	Proteobacteria	1	Gammaproteobacteria	1	Thiotrichales	1	Piscirickettsiaceae	1	Methylophaga	1	11	GAGTTTGATCATGGCTCAGATTGAACGCTGGCGGCATGCCTAACACATGCAAGTCGAACGatgatttccagcttgctggaatgattAGTGGCGGACGGGTGAGTAATATATAGGGATCTGCCTGTTAGTGGGGGACAACAGCCGGAAACGGCTGCTAATACCGCATACGCTCTACGGAGGAAAGTgggggaccctcgggcctcACGCCAACAGATGAACCTATATCAGATTAGCTAGATGGTGGGGTAAAGGCCTACCATGGCGACGATCTGTAGCTGGTTTGAGAGAATGATCAGCCACACTGGGACTGAGACACGGCCCAGACTCCTACGGGAGGCAGCAGTGGGGAATATTGGACAATGGGCGCAAGCCTGATCCAGCAATGCCGCGTGTGTGAAG…
IPJVRIW02DZYBU	Bacteria	1	Proteobacteria	1	Gammaproteobacteria	1	Thiotrichales	1	Piscirickettsiaceae	1	Methylophaga	1	9	GAGTTTGATCTTGGCTCAGATTGAACGCTGGCGGCATGCCTAACACATGCAAGTCGAACGatgatttccagcttgctggaatgattAGTGGCGGACGGGTGAGTAATATATAGGGATCTGCCTGTTAGTGGGGGAAAACAGCCGGAAACGGCTGCTAATACCGCATACGCTCTACGGAGGAAAGTgggggaccctcgggcctcACGCTAACAGATGAACCTATATCAGATTAGCTAGATGGTGGGGTAAAGGCCTACCATGGCGACGATCTGTAGCTGGTTTGAGAGAATGATCAGCCACACTGGGACTGAGACACGGCCCAGACTCCTACGGGAGGCAGCAGTGGGGAATATTGGACAATGGGCGCAAGCCTGATCCAGCAATGCCGCGTGTGTGAAG…
IPJVRIW02DRDU9	Bacteria	1	Proteobacteria	1	Gammaproteobacteria	1	Thiotrichales	1	Piscirickettsiaceae	1	Methylophaga	1	9	GAGTTTGATCGTGGCTCAGATTGAACGCTGGCGGCATGCCTAACACATGCAAGTCGAACGatgatttccagcttgctggaatgattAGTGGCGGACGGGTGAGTAATATATAGGGATCTGCCTGTTAGTGGGGGACAACAGCCGGAAACGGCTGCTAATACCGCATACGCTCTACGGAGGAAAGTgggggaccctcgggcctcACGCTAACAGATGAACCTATATCAGATTAGCTAGATGGTGGGGTAAAGGCCTACCATGGCGACGATCTGTAGCTGGTTTGAGAGAATGATCAGCCACACTGGGACTGAGACACGGCCCAGACTCCTACGGGAGGCAGCAGTGGGGAATATTGGACAATGGGCGCAAGCCTGATCCAGCAATGCCGCGTGTGTGAAG…
IPJVRIW02D92K8	Bacteria	1	Proteobacteria	0.99	Gammaproteobacteria	0.99	Thiotrichales	0.99	Piscirickettsiaceae	0.99	Methylophaga	0.99	8	GAGTTTGATCTGGCTCAGATTGAACGCTGGCGGCATGCCTAACACATGCAAGTCGAACGatgatttccagcttgctggaatgattAGTGGCGGACGGGTGAGTAATATATAGGGATCTGCCTGTTAGTGGGGGACAACAGCCGGAAACGGCTGCTAATACCGCATACGCTCTACGGAGGAAAGTgggggaccctcgggcctcACGCTAACAGATGAACCTAcTATCAGATTAGTCtAGATGGTGGGgGTAAAGGgacCGTACCACtGGCgGACGATCTGTAGCTGGTTTGtAGAGAATaGATCAGCCACACTGGGACgTGAGACACGGCCCGacGACTCCTACGGGAGGgcgAGCAGTGGGGAAgtAATTGGACgAATaGGGCgGCAAGCCTGATCCAG…
IPJVRIW02DQ66E	Bacteria	1	Proteobacteria	1	Gammaproteobacteria	1	Thiotrichales	1	Piscirickettsiaceae	1	Methylophaga	1	8	GAGTTTGATCGTGGCTCAGATTGAACGCTGGCGGCATGCCTAACACATGCAAGTCGAACGatgatttccagcttgctggaatgattAGTGGCGGACGGGTGAGTAATATAgTAGGGATCTGCCTGTTAGgTGGGGGACAACAGaCCGGAAACGGCTGCTAATACCGCATACGCTCTACGGAAgGAAAGGtcgggggaccctcgggcctcACGCTAACAGATGAACCTATATCAGATTAGCTAGATGgGTAGGgGTAAAGGCCTACCATGGCGACGATCTGTAGCTGGTTTGAGAGAATGATCAGCCACAC
IPJVRIW02C1PV4	Bacteria	1	Proteobacteria	1	Gammaproteobacteria	1	Thiotrichales	1	Piscirickettsiaceae	1	Methylophaga	1	8	GAGTTTTGATCTGGCTCAGATTGAACGCTGGCGGCATGCCTAACACATGCAAGTCGAACGatgatttccagcttgctggaatgattAGTGGCGGACGGGTGAGTAATATATAGGGATCgTGCCTGTTAGTGGGGGACAACAGCCGGAAACGGCTGCTAATACCGCATACGCTCTACGGAGGAAAGTgggggaccctcgggcctcACGCTAACAGATGAGCCTATATCAGATTAGCTAGATGGTGGGGTAAAGGCCTACCATGGCGACGATCTGTAGCTGGTTTGAGAGAATGATCAGCCACACTGGGACTGAGACACGGCCCAGACTCCTACGGGA
IPJVRIW02DU60D	Bacteria	1	Proteobacteria	1	Gammaproteobacteria	1	Thiotrichales	1	Piscirickettsiaceae	1	Methylophaga	1	7	GAGTTTGATCTTGGCTCAGATTGAACGCTGGCGGCATGCCTAACACATGCAAGTCGAACGatgatttccagcttgctggaatgattAGTGGCGGACGGGTGAGTAATATATAGGGATCTGCCTGTTAGTGGGGGACAACAGCCGGAAACGGCTGCTAATACCGCATACGCTCTACGGAGGAAAGTgggggaccctcgggcctcACGCTAACAGATGAACCTATATCAGATTAGCTAGATGGTGGGGTAAAGGCCTACCATGGCGACGATCTGTAGCTGGTTTGAGAGAATGATCAGCCACACTGGAACTTAGACACGGTCCAGACTCCTACGGGAGGCAGCAGTGGGGAATATTGGACAATGGGGGCAACCCTGATCCAGCAATGCCGCGTGCGTGATG…
IPJVRIW02D0XP4	Bacteria	1	Proteobacteria	1	Gammaproteobacteria	1	Thiotrichales	1	Piscirickettsiaceae	1	Methylophaga	1	6	GAGTTTGATCCTGGCTCAGATTGAACGCTGGCGGCATGCCTAACACATGCAAGTCGAACGatgatttccagcttgctggaatgattAGTGGCGGACGGGTGAGTAATATATAGGGATCTGCCTGTTAGTGGGGGACAACAGCCGGAAACGGCTGCTAATACCGCATACGCTCTACGGAGGAAAGTgggggaccctcgggcctcACGCTAACAGATGAACCTATATCAGATTAGCTAGATGGTGGGGT
IPJVRIW02D5KPV	Bacteria	1	Proteobacteria	1	Gammaproteobacteria	1	Thiotrichales	1	Piscirickettsiaceae	1	Methylophaga	1	6	GAGTTTGATCGTGGCTCAGATTGAACGCTGGCGGCATGCCTAACACATGCAAGTCGAACGatgatttccagcttgctggaatgattAGTGGCGGACGGGTGAGTAATATATAGGGATCTGCCTGTTAGTGGGGGACAACAGCCGGAAACGGCTGCTAATACCGCATACGCTCTACGGAGGAAAGTgggggaccctcgggcctcACGCTAACAGATGAACgCTATATCAGtATTAGCTAGATGgGTAGGGggTaAACGGCCTACCATGGCGACGATCTGTAGCtTGGTTTGAGAGAATGATCAGCCACACgTGGGACTGAGACGacCGGCCC
IPJVRIW02EZXXS	Bacteria	1	Proteobacteria	1	Gammaproteobacteria	1	Thiotrichales	1	Piscirickettsiaceae	1	Methylophaga	1	6	GAGTTTGATCGTGGCTCAGATTGAACGCTGGCGGCATGCCTAACACATGCAAGTCGAACGatgatttccagcttgctggaatgattAGTGGCGGACGGGTGAGTAATATATAGGGATCTGCCTGCTAGTGGGGGACAACAGCCGGAAACGGCTGCTAATACCGCATACGCTCTACGGAGGAAAGTgggggaccctcgggcctcACGCTAACAGATGAACCTATATCAGATTAGCTAGATGGTGGGGTAAAGGCCTACCATGGCGACGATCTGTAGCTGTA
IPJVRIW02C8D88	Bacteria	1	Proteobacteria	1	Gammaproteobacteria	1	Thiotrichales	1	Piscirickettsiaceae	1	Methylophaga	1	5	GAGTTTGATCATGCTCAGATTGAACGCTGGCGGCATGCCTAACACATGCAAGTCGAACGatgatttccagcttgctggaatgattAGTGGCGGACGGGTGAGTAATATATAGGGATCTGCCTGTTAGTGGGGGACAACAGCCGGAAACGGCTGCTAATACCGCATACGCTCTACGGAGGAAAGTgggggaccctcgggccccACGCTAACAGATGAACCTATATCAGATTAGCTAGATGGTGGGGTAAAGGCCTACCATGGCGACGATCTGTAGCTGGTTTGAGAGAATGATCAGCCACACTGGGACTGAGACACGGCCCAGACTCCTACGGGAGGCAGCAGTGGGGAATATTGCACAATGGGGGAAACCCTGATGCAGCCATGCCGCGTGTGTGAAGA…
IPJVRIW02EE4WS	Bacteria	1	Proteobacteria	1	Gammaproteobacteria	1	Thiotrichales	1	Piscirickettsiaceae	1	Methylophaga	1	4	GAGTTtTGATCATGGCTCAGATTGAACGCTGGCGGCATGCCTAACACATGCAAGTCGAACGagtgatttccagcttgctggaatgattAGTGGCGGACGGGTGgAGTAATATATAGGGATCgTGcCCTGTTAGTGGGGGACaAACAGCCGGAAACGGCTGCTAATACCGCATAACgCTCTACGGAGGAAAGTgggggaccctcgggcctcACGCTAACAGATGAACCTATATCAGATTAGCTAGATGTGGGTAAAGGCCTACCATGGCGACGATCTGgTAGCTGGTTTGAGAGAATGATCAGCCACACTGGGACTGAGACACGGCCCAGACTCCTACGGGAGGCAGCAGTGGGGAATATTGGACAATGGGCGCAAGCCTGAT
IPJVRIW02DITPT	Bacteria	1	Proteobacteria	1	Gammaproteobacteria	1	Thiotrichales	1	Piscirickettsiaceae	1	Methylophaga	1	4	GAGTTTGATCTTGGCTCAGATTGAACGCTGGCGGCATGCCTAACACATGCAAGTCGAACGatgatttccagcttgctggaatgattAGTGGCGGACGGGTGAGTAATATATAGGGATCTGCCTGTTAGTGGGGGACAACAGCCGGAAACGGCTGCTAATACCGCATACGCTCTACGGAGGAAAGTgggggaccctcgggcctcACGCTAACAGATGAACCTATATCAGATTAGCTAGATGGTGGGGTAAAGGCCTACCATGGCGACGATCTGTAGCTGGTTTGAGAGAATGATCAGCCACACgTGGGACTGAGACACGGCCCAGACTCCgTACGGGAGGCAGCAgGTGGGGAATAGTTGG
IPJVRIW02DSPO7	Bacteria	1	Proteobacteria	1	Gammaproteobacteria	1	Thiotrichales	1	Piscirickettsiaceae	1	Methylophaga	1	4	GAGTTTGATCTGGCTCAGATTGAACGCTGGCGGCATGCCTAACACATGCAAGTCGAACGatgatttccagcttgctggaatgattAGTGGCGGACGGGTGAGTAATATATAGGGATCTGCCTGTTAGTGGGGGACAACAGCCGGAAACGGCTGCTAATACCGCATACGCTCTACGGAGGAAAGTgggggaccctcgggcctcACGCTAACAGATGAACCTATATCAGATTAGCTAGATGGTGGGGTAAAGGCCTACCATGGCGACGATCTGTAGCTGGTTTGAGAGAATGATCAGCCACACTGGGACTGAGACACGGCCCGACGTCCTccggACGGGACGAGCGacGTAGGGGTAGGGGTAATTTAGGTTACGGAAACTAGGGGTCGGGCCGAACGAAC…
IPJVRIW02ERT4S	Bacteria	1	Proteobacteria	1	Gammaproteobacteria	1	Thiotrichales	1	Piscirickettsiaceae	1	Methylophaga	1	3	GAGTTTGATCCTGGCTCAGATTGAACGCTGGCGGCATGCCTAACACATGCAAGTCGAACGatgatttccagcttgctggaatgattAGTGGCGGACGGGTGAGTAATATATAGGGATCTGCCTGTTAGTGGGGGACgAACAGCCGGAAACGGCTGCTAATACCGCATACGCGTCTAACGGAGGAAAGGtgggggacccgtcgggcctcACGCTAACAGATGAGCCTATATCAGATTAGCTAGATGGTGGGGTAAAGGCCTACCATGGCGACGATCTGTAGCTGGTTTGAGAGAATGATCAGCCACACTGGGACTGAGACACGGCCCAGACTCCTACGGGAGGCAGCAGTGGGGAATATTgGGACAaATGGGNGCAAGCCTGATCCAGCAATGCCGCGTG…
IPJVRIW02EMAWM	Bacteria	1	Proteobacteria	1	Gammaproteobacteria	1	Thiotrichales	1	Piscirickettsiaceae	1	Methylophaga	1	3	GAGTTTGATCGTGGCTCAGATTGAACGCTGGCGGCATGCCTAACACATGCAAGTCGAACGatgatttccagcttgctggaatgattAGTGGCGGACGGGTGAGTAATATATAGGGATCTGCCTGTTAGTGGGGGACAACAGCCGGAAACGGCTGCTAATACCGCATACGCTCTACGGAGGAAAGTgggggaccctcgggcctcACGCTAACAGATGAACCTATATCAGATTAGCTAGATGGTGGGGTAAAGGCCTACCATGGCGACGATCTGTAGCTGGTTTGAGAGAATGATCAGCCACACG
IPJVRIW02DB8CD	Bacteria	1	Proteobacteria	1	Gammaproteobacteria	1	Thiotrichales	1	Piscirickettsiaceae	1	Methylophaga	1	3	GAGTTTGATCTGGCTCAGATTGAACGCTGGCGGCATGCCTAACACATGCAAGTCGAACGatgatttccagcttgctggaatgattAGTGGCGGACGGGTGAGTAATATATAGGGATCTGCCTGTTAGTGGGGGACgaACAGCCGGAAACGGACTGCAATACCGCATACGCTCTACGGAGGAAAGTagggggacccgtcgggcctcACGCTAACAGATGAACCTATATCAGATTAGCTAGATGGTGGGGTAAAGGCCTACCATGGCGACGATCTGTAGCTGGTTTGAGAGAATGATCAGCCACACTGGGACTGAGACACGGCCCAGACTCCTACGGGAGGCAGCAGTGGGGAATATTGGACAATGGGCGCAAGCCTGATCCAGCAATGCCGCGTGTGTGA…
IPJVRIW02DZD4A	Bacteria	1	Proteobacteria	1	Gammaproteobacteria	0.99	Thiotrichales	0.99	Piscirickettsiaceae	0.99	Methylophaga	0.99	3	GAGTTTGATCGTGGCTCAGATTGAACGCTGGCGGCATGCCTAACACATGCAAGTCGAACGatgatttccagcttgctggaatgattAGTGGCGGACGGGTGAGTAATATATAGGGATCTGCCTGTTAGTGGGGGACAACAGCCGGAAACGGCTGCTAATACCGCATACGCTCTACGGAGGAAAGCgggggaccctcgggcctcACGCTAACAGATGAGCCTATATCAGATTAGCTAGATGGTGGGGTAAAGGCCTACCATGGCGACGATCTGTAGCTGGTTTGAGAGAATGATCAGCCACACTGGGACTGAGACACGGCCCGAACTCCTACGGGAGGCAGCAGTGGGGAATATTGGACAATGGGCGCAAGCCTGATCCAGCCATGCCGCGTGTGTGAAG…
IPJVRIW02C8SL6	Bacteria	1	Proteobacteria	1	Gammaproteobacteria	0.89	Thiotrichales	0.55	Piscirickettsiaceae	0.55	Methylophaga	0.53	3	GAGTTTGATCGTGGCTCAGATTGAACGCTGGCGGCATGCCTAACACATGCAAGTCGAACGatgtactttccagtcttgcgtaggaatgtattaGGTGGCGgGACGGGTGAGTAATATAgTAGGGATCTcgCCTTGTTAGGGTGGGggaACAAACAcggaCCGgGAAACGGcTGACTAAacTACCGCATACGCTCGTACGGGaagGAAAGGgtcgggggacccgtcgggcctcaCGACTAACAGATGAACCTATATCAGATTAGCTAGATGGTGGGGTAAAGgGCCTACCATGGCGACGATCTGTAGCTGGTTTGAGAGAATGATCAGCCACACTGGGACTGAGACACGGCCCAGACTCCTACGGGAGGCAGCAGTGGGGAAgTATTGGACAATGGGCGC…
IPJVRIW02DWIYQ	Bacteria	1	Proteobacteria	0.97	Gammaproteobacteria	0.97	Thiotrichales	0.86	Piscirickettsiaceae	0.86	Methylophaga	0.86	3	GAGTTTGATCCTGGCTCAGATTGAACGCTGGCGGCATGCCTAACACATGCAAGTCGAACGatgatttccagcttgctggaatgattAGTGGCGGACGGGTGAGTAATATATAGGGATCTGCCTTCTAGTGGGGGACggAACAAGCCgGAAAccggGACGTGCTAATAaCCgCCATACGCTCTACGGAGGAAAGTagggggacccgtccgggccgtcACGCTAACAGATGAACCTAcTATCAGATTAGCTAGATGGTGGGgGTAAAGGgaCCTACCATGGCGACGATCTGTAGCTGGTTTGtAGAGAATGATCAGCCACACTGGGACgTGAGACACGGCCCAcGACTCCTACGGGAGgGCAGCAGTGGGGAAgTATTGGA
IPJVRIW02EF7Y2	Bacteria	1	Proteobacteria	1	Gammaproteobacteria	1	Thiotrichales	1	Piscirickettsiaceae	1	Methylophaga	1	3	GAGTTTGATCCTGGCTCAGATTGAACGCTGGCGGCATGCCTAACACATGCAAGTCGAACGatgatttccagcttgctggaatgattAGTGGCGGACGGGTGAGTAATATATAGGGATCTGCCTGTTAGTGGGGGACAACAGCCGGAAACGGCTGCTAATACCGCATACGCTCTACGGAGGAAAGTggggggaccctcgggcctcACGCTAACAGATGAGCCTATATCAGATTAGCTAGATGGTGGGGTAAAGGCCTACCATGGCGACGATCTGTAGCTGGTTTGAGAGAATGATCAGCCACACTGGGACTGAGCACGGCCCAGACTCCTACGGGAGGCAGCAGTGGGGAATATTGGACAAGTGGG
IPJVRIW02CZE8D	Bacteria	1	Proteobacteria	1	Gammaproteobacteria	1	Thiotrichales	1	Piscirickettsiaceae	1	Methylophaga	1	3	GAGTTTGATCTGGCTCAGATTGAACGCTGGCGGCATGCCTAACACATGCAAGTCGAACGatgatttccagcttgctggaatgattAGTGGCGGACGGGTGAGTAATATATAGGGATCTGCCTGTTAGTGGGGGACAACAGCCGGAAACGGCTGCTAATACCGCATACGCTCTACGGAGGAAGTggggaccctcgggcctcACGCTAACAGATGAACCTATATCAGATTAGCTAGATGGTGGGGTAAAGGCCTACCATGGCGACGATCTGTAGCTGGTTTGAGAGAATGGA
IPJVRIW02C281T	Bacteria	1	Proteobacteria	1	Gammaproteobacteria	1	Thiotrichales	1	Piscirickettsiaceae	1	Methylophaga	1	3	GAGTTTGATCTTGGCTCAGATTGAACGCTGGCGGCATGCCTAACACATGCAAGTCGAACGatgatttccagcttgctggaatgattAGTGGCGGACGGGTGAGTAATATATAGGGATCTGCCTGTTAGTGGGGGACAACAGCCGGAAACGGCTGCTAATACCGCATACGCTCTACGGAGGAAAGTgggggaccctcgggcctcACGCTAACAGATGAGCCTATATCAGATTAGCTAGATGGTGGGGTAAAGGCCTACCATGGCGACGATCTGTAGCTGGTTTGAGAGAATGATCAGCCACACTGGGACTGAGACACGGCCCAGACTCCTACGGGAGGCAGCAGTGGGGAATATTGGACAATGGGCGCAAGCCTGATCCAGCAATGCCGCGTGTGTGAAG…
IPJVRIW02DPZ0E	Bacteria	1	Proteobacteria	1	Gammaproteobacteria	1	Thiotrichales	0.99	Piscirickettsiaceae	0.99	Methylophaga	0.99	2	GAGTTTGATCATGGCTCAGATTGAACGCTGGCGGCATGCCTAACACATGCAAGTCGAACGatgatttccagcttgctggaatgattAGTgGGCGGACGGGTGAGTAATATATAGGGATCTGCCTgGTTAGTGGGGGACAACAaGCCGGAAACGGCTGCTAATACCGCATACGaCTCTACGgGAGGAAAGTgggggaccctcgggcctcACGCTAACAGATGAaACCTATATCAGATtTAGCTAGATGGT
IPJVRIW02DL46W	Bacteria	1	Proteobacteria	1	Gammaproteobacteria	1	Thiotrichales	1	Piscirickettsiaceae	1	Methylophaga	1	2	GAGTTTGATCGTGGCTCAGATTGAACGCTGGCGGCATGCCTAACACATGCAAGTCGAACGatgatttccagcttgctggaatgattAGTGGCGGACGGGTGAGTAATATATAGGGATCTGCCTGTTAGTGGGGGACAACAGCCGGAAACGGCTGCTAATACCGCATACGCTCTACGGAGGAAAGTgggggaccctcgggcctcACGCTAACAGATGAACTACTATCAGATTAGTCtAGATGGTGGGGTAAAGGggacCGTACCACtGGCGACGATCTGTAGCTGGTTTGtAGAGAATGATCAGCCACACTGGGACTGAGACACGGCCCAcGACTCCTACGGGAGGCAGCAGTGGGGAAgTATTGGACAATGGGCGCAAGCCTGATCCAGCAATGCCGCG…
IPJVRIW02D914Z	Bacteria	1	Proteobacteria	1	Gammaproteobacteria	1	Thiotrichales	1	Piscirickettsiaceae	1	Methylophaga	1	2	GAGTTTGATCCTGGCTCAGATTGAACGCTGGCGGCATGCCTAACACATGCAAGTCGAACGatgatttccagcttgctggaatgattAGTGGCGGACGGGTGAGTAATATATAGGGATCTGCCTGTTAGTGGGGGACAACAGCCGGAAACGGCTGCTAATACCGCATACGCTCTACGGAGGAAAGTgggggaccctcgggcctcACGCTAACAGATGAACgCTATATCAGTATAGCTAGATggGGTAGGGggTaAACGGCCTACCaGTGGCGACGATCTGTAGC
IPJVRIW02D4UYS	Bacteria	1	Proteobacteria	1	Gammaproteobacteria	0.68	Thiotrichales	0.56	Piscirickettsiaceae	0.56	Methylophaga	0.55	2	GAGTTTGATCGTGGCTCAGATTGAACGCTGGCGGCATGCCTAACACATGCAAGTCGAACGatgatttccagcttgctggaatgattAGTGGCGGACGGGTGAGTAATATATAGGGATCTGCCTGTTAGTGGGGACGAACAGCGGAACGGACTGCTAATACCGCATACGCTCTACGGAGGAAAGTaggggaccgtcgggccgtcACGCTAACAGATGAGCCTATATCAGATTAGCTAGATGGTGGGGTAAAGGgaCCTACCATGGCGACGATCTGTAGCTGGTTTGAGAGAATGATCAGCCACACTGGGACgTGAGACACGGCCCAGACTCCTACGGGAGgGCAGCAGTGGGGAAgTATTGGACAATGGGCGCAAGCCTGATCCAGCCATGCCGCGTGAG…
IPJVRIW02D4HDS	Bacteria	1	Proteobacteria	0.99	Gammaproteobacteria	0.99	Thiotrichales	0.93	Piscirickettsiaceae	0.93	Methylophaga	0.93	2	GAATTTGATCCTGGCTCAGATTGAACGCTGGCGGCATGCCTAACACATGCAAGTCGAACGatgatttccagcttgctggaatgattAGTGGCGGACGGGTGAGTAATATATAGGGATCTGCCTGTTAGTGGGGGACAACAGCCGGAAACGGCTGCTAATACCGCATACGCTCTACGGAGGAAAGTggggggaccctcgggcctcACGCTAACAGATGAGCCTATATCAGATTAGCTAGATGGTGGGGTAAAGGCCTACCATGGCGACGATCTGTAGCTGGTTTGAGAGAATGATCAGCCACACTGGGACTGAGACACGGGCCAGACGTACCTACCGGTacGGGGACGGACGACGACGTAGGGGTAGGGGTAATTAGgTTACGGAACTAAGGGTCGGGgC…
IPJVRIW02EWPIB	Bacteria	1	Proteobacteria	1	Gammaproteobacteria	1	Thiotrichales	1	Piscirickettsiaceae	1	Methylophaga	1	2	GAGTTTGATCATGGCTCAGATTGAACGCTGGCGGCATGCCTAACACATGCAAGTCGAACGatgatttccagcttgctggaatgattAGTGGCGGACGGGTGAGTAATATATAGGGATCTGCCTGTTAGTGGGGGACAACAGCCGGAAACGGCTGCTAATACCGCATACGCTCTACGGAGGAAAGTgggggaccctcgggcctcACGCTAACAGATGAGCCTATATCAGATTAGCTAGATGGTGGGGTAAAGGCCTACCATGGCGACGATCTGTAGCTGGTTTGAGAGAATGATCAGCCACACTGGAC
IPJVRIW02DESP5	Bacteria	0.96	Proteobacteria	0.88	Gammaproteobacteria	0.83	Thiotrichales	0.6	Piscirickettsiaceae	0.53	Methylophaga	0.53	2	GAGTTTGATCTGGCTCAGATTGAACGCTGGCGGCATGCCTAACACATGCAAGTCGAACGatgatttccagcttgctggaatgattAGTGGCGGACGGGTGAGTAATATATAGGGATCTGCCTGTTAGTGGGGGACAACAGCCGGAAACGGCTGCTAATACCGCATACGCTCTACGGAGGAAAGTgggggaccctcgggcctcacgctaacagatgaacgtactatactacgagttaagtacgtacgtaagtaggttggggggttaaaggggggtaaaccggtacccctaacctaggtcgggaccggaacgtacttcgttaggtacgtcggttttgggtttaggaaggaaagtaagtagtacctacgaccgacccaacctcgggtacgggtacgtaggaa…
IPJVRIW02ETRYH	Bacteria	1	Proteobacteria	1	Gammaproteobacteria	0.99	Thiotrichales	0.98	Piscirickettsiaceae	0.98	Methylophaga	0.98	2	GAGTTTGATCTTGGCTCAGATTGAACGCTGGCGGCATGCCTAACACATGCAAGTCGAACGatgatttccagcttgctggaatgattAGTGGCGGACGGGTGAGTAATATATAGGGATCTGCCTGTTAGTGGGGGACAACAGCCGGAAACGGCTGCTAATACCGCATACGCTCTACGGAGGAAAGTgggggaccctcgggcctcacgctaacagatgaaccctatattacgatagtactacgataggtgggggttaaagggggtaaccggtacccctaacctaggTCGGGACCGGAACGTACTTCGTT
IPJVRIW02D9PE6	Bacteria	0.99	Proteobacteria	0.93	Gammaproteobacteria	0.84	Thiotrichales	0.61	Piscirickettsiaceae	0.55	Methylophaga	0.55	2	GAGTTTGATCTGGCTCAGATTGAACGCTGGCGGCATGCCTAACACATGCAAGTCGAACGatgatttccagcttgctggaatgattAGTGGCGGACGGGTGAGTAATATATAGGGATCTGCCTGTTAGTGGGGGACAACAGCCGGAAACGGCTGCTAATACCGCATACGCTCTACGGAGGAAAGTgggggaccctcgggcctcacgctaacagatgaacgactatatcgagtatacgtacgtagtagtgggggttaagggggtaaaccggtaccctaacctaggtcgggaccggaacgtactTCGTTAGgTAcGTCGGTTTTGGGTTTAGGAaggaaAGTAAGTAGTACTACGACCGACCCAACCTACGGGTACGGGTACGTAGGAACGAACCGGACCCC…
IPJVRIW02DQ3EB	Bacteria	0.99	Proteobacteria	0.9	Gammaproteobacteria	0.82	Thiotrichales	0.56	Piscirickettsiaceae	0.53	Methylophaga	0.52	2	GAGTTTGATCTGGCTCAGATTGAACGCTGGCGGCATGCCTAACACATGCAAGTCGAACGatgatttccagcttgctggaatgattAGTGGCGGACGGGTGAGTAATATATAGGGATCTGCCTGTTAGTGGgGGGACAACAGCCGGAAACGGCTGCTAATACCGCATACGCTCTACGGAGGAAAGTgggggaccctcgggcctcacgctaacagatgaactacctaatactacgagttaagtacgtacgtaaggtaggttgggggggttaaaagggggggtaaaccggtcccctaacctaggtcgggaccggaacgtacttcgttaggtacgtcggttttgggtttagaaggaaagtaagacgtactacgaccgacccaacctacgggtacgggtacgta…
IPJVRIW02EOOG1	Bacteria	1	Proteobacteria	1	Gammaproteobacteria	1	Thiotrichales	0.96	Piscirickettsiaceae	0.95	Methylophaga	0.95	2	GAGTTTGATCGTGGCTCAGATTGAACGCTGGCGGCATGCCTAACACATGCAAGTCGAACGatgatttccagcttgctggaatgattAGTGGCGGACGGGTGAGTAATATATAGGGATCTGCCTGTTAGTGGGGGACAACAGCCGGAAACGGCTGCTAATACCGCATACGCTCTACGGAGGAAAGTgggggaccctcgggcctcacgctaacagatgaactactatacacgattagtacgtacgtaagtaggttggggggttaaaggggggtaaaccggtacccctaacctaggTCGGGACCGGAACGTACTTCGTTAGGTAcGTCGGTTTT
IPJVRIW02D5TII	Bacteria	1	Proteobacteria	1	Gammaproteobacteria	1	Thiotrichales	1	Piscirickettsiaceae	1	Methylophaga	1	2	GAGTTTGATCGTGGCTCAGATTGAACGCTGGCGGCATGCCTAACACATGCAAGTCGAACGatgatttccagcttgctggaatgattAGTGGCGGACGGGTGAGTAATATATAGGGATCTGCCTGTTAGTGGGGGACAACAGCCGGAAACGGCTGCTAATACCGCATACGCTCTACGGAGGAAAGTgggggaccctcgggcctcACGCTAACAGATGAacGCCTATATCAGtATTAGCTAGATGgGTAGGgGTAAAGGCCTACCATGGCGACGATCTGTAGCTGGTTTGAGAGAATGATCAGCCACACgTGGGACTGAGACACcGGCCCAGACTCCgTACGGGAGGCAGCAgGTGGGGAATTAGTTGGAACAAGT
IPJVRIW02EKILJ	Bacteria	1	Proteobacteria	1	Gammaproteobacteria	1	Thiotrichales	1	Piscirickettsiaceae	1	Methylophaga	1	2	GAGTTTGATCGTGGCTCAGATTGAACGCTGGCGGCATGCCTAACACATGCAAGTCGAACGatgatttccagcttgctggaatgattAGTGGCGGACGGGTGAGTAATATATAGGGATCTGCCTGTTAGTGGGGGACAACAGCCGGAAACGGCTGCTAATACCGCATACGCTCTACGGAGGAAAGTgggggaccctcgggcctcACGCTAACAGATGAACCTATATCAGATTAGCTAGATGGTGGGGTAAAGGCCTACCATGGCGACGATCTGTAGCTGGTTTGAGAGAATGATCAGCCACACTGGGACTGAGACACGGCCCAGAcCTCCgTACGGGAGGCAGCAgGTGGGGAATAGTtgGAACAAgTGGGCGACAacGCCTGACTCC
IPJVRIW02DI0K4	Bacteria	1	Proteobacteria	1	Gammaproteobacteria	1	Thiotrichales	1	Piscirickettsiaceae	1	Methylophaga	1	2	GAGTTTGATCGTGGCTCAGATTGAACGCTGGCGGCATGCCTAACACATGCAAGTCGAACGatgatttccagcttgctggaatgattAGTGGCGGACGGGTGAGTAATATATAGGGATCTGCCTGTTAGGTGGGGACAACAGCCGGAACGGCTGCTAATACCGCATACGCTCTACGGAAgGAAAGGtcggggaccctcgggcctcACGCTAACAGATGAACCTATATCAGATTAGCTAGATGGTGGGGTAAAGGCCTACCATGGCGACGATCTGTAGCTGGTTTGAGAGAATGACNG
IPJVRIW02EZH4Z	Bacteria	1	Proteobacteria	1	Gammaproteobacteria	1	Thiotrichales	1	Piscirickettsiaceae	1	Methylophaga	1	2	GAGTTTGATCCTGGCTCAGATTGAACGCTGGCGGCATGCCTAACACATGCAAGTCGAACGatgatttccagcttgctggaatgattAGTGGCGGACGGGTGAGTAATATATAGGGATCTGCCTGTTAGTGGGGGACAACAGCCGGAAACGGCTGCTAATACCGCATACGCTCTACGGAGGAAAGTgggggaccctcgggcctcACGCTAACAGATGAGCCTATATCAGATTAGCTAGATGGTGGGGTAAAGGCCTACCATGGCGACGATCTGTAGCTGGTTANAGANAC
IPJVRIW02D6PLZ	Bacteria	1	Proteobacteria	0.99	Gammaproteobacteria	0.94	Thiotrichales	0.66	Piscirickettsiaceae	0.65	Methylophaga	0.64	2	GAGTTTGATCATGGCTCAGATTGAACGCTGGCGGCATGCCTAACACATGCAAGTCGAACGatgatttccagcttgctggaatgattAGTGGCGGACGGGTGAGTAATATATAGGGGTCTGCCTcGTTAGTTGgGGGACggAACAAGCCgGAAAccgGACGTGCTAATAaCCgCCATACGCTCTACGGAGGAAAGTaggggaccgtcggccgtcACGCTACAGATGAGCCTATATCAGATTAGCTAGATGGTGGGGTAAAGGgaCCTACCAcTGGCGACGATCTGTAGCTGGTTTGtAGAGAATGATCAGCCACACTGGGACgTGAGACACGGCCCACG
IPJVRIW02EWA6D	Bacteria	1	Proteobacteria	1	Gammaproteobacteria	1	Thiotrichales	1	Piscirickettsiaceae	1	Methylophaga	1	2	GAGTTTGATCGTGGCTCAGATTGAACGCTGGCGGCATGCCTAACACATGCAAGTCGAACGatgatttccagcttgctggaatgattAGTGGCGGACGGGTGAGTAATATATAGGGGATCTGCcCTGTTAGTGGgGGGACAACAGCCGGAAACGGCTGCTAATACCGCAATACgCTCTACGGAGGAAAGTgggggaccctcgggcctcACGCTAACAGATGAGCCTATATCAGATTAGCTAGATGTGGGTAAAGGCTACCATGCGACGATCTGTAGCTGGTTTGAGAGAATGATCAGCCACACTGGGACTGAGACACGGCCCAGgACTCCTACGGGAGGCAGCAGTGGGGAATATTGGACAATGGGCGCAAGCCTGATCCAGCAATGCCGCGTaGTGTGA…
IPJVRIW02C8OLJ	Bacteria	1	Proteobacteria	1	Gammaproteobacteria	1	Thiotrichales	0.99	Piscirickettsiaceae	0.99	Methylophaga	0.99	2	GAGTTTGtATCCTGGCTCAGATTGAACGCTGGCGGCATGCCTAACACATGCAAGTCGAACGatgatttccgagctttgcttggaatgattAGTgGGCGGACGGGTaGAGTAATATATAGGGATCTGCCgTGTTAGTGGGGGACaAACAGCCGGAAACGGCTGCTAATACCGCATACGACGTCTACGGagGAAAGTgggggaccctcgggcctcACGCTAACAGATGAACCTATATCAGATTAGCTAGaATGGTGGGGTAAAGGCCTACCATGGCGACGATCTGTAagGCTGGTTTGAGAGAATgGATCAGCCACACTGGGACTGAGACACGGCCCAGACTCCgTACGGGtAGGCAGCAGTGGGGAATAaTTGGACAATGGGCGC
IPJVRIW02D968N	Bacteria	1	Proteobacteria	1	Gammaproteobacteria	1	Thiotrichales	1	Piscirickettsiaceae	1	Methylophaga	1	1	GAGTTTGATCGTGGCTCAGATTGAACGCTGGCGGCATGCCTAACACATGCAAGTCGAACGatgatttccagcttgctggaatgattAGTGGCGGACGGGTGAGTAATATATAGGGATCTGCCTGTTAGTGGGGGACAACAGCCGGAAACGGCTGCTAATACCGCATACGCTCTACGGAGGAAAGTgggggaccctcgggcctcACGCTAACAGATGAACCTAcTATCAGATAGTCTAGATGGTGGGGTAAAGGggaccgtaCCCACTGGCGGACGATCTGTAGCTGGTTTGtAGAGAATGATCAGCCACACTGGGACgTGAGACACGGCCCGacGACTCCTACcGGGAGGgcgAGCAGTGGGGGAAGTAA
IPJVRIW02D1R5Y	Bacteria	1	Proteobacteria	1	Gammaproteobacteria	1	Thiotrichales	1	Piscirickettsiaceae	1	Methylophaga	1	1	GAGTTTGATCTGGCTCAGATTGAACGCTGGCGGCATGCCTAACACATGCAAGTCGAACGatgatttccagcttgctggaatgattAGTGGCGGACGGGTGAGTAATATATAGGGATCTGCCTGTTAGTGGGGGACAACAGCCGGAAACGGCTGCTAATACCGCATACGCTCTACGGAGGAAAGTgggggaccctcgggcctcACGCTAACAGATGAACTACTATCAGATAGTCTAGATGGTGGGGTAAAGGggacCGTACCAcTGGCgGACGATCTGTAGCTGGTTTGtAGAGAATaGATCAGCCACACTGGGACgTGAGACACGGCCCGacGACTCCTACcGGGAGGgcgAGCAGTGGGGGAaggtAATTGGTaCgAATaGGGCgGCAAGCCTGATCC…
IPJVRIW02EMZAI	Bacteria	1	Proteobacteria	1	Gammaproteobacteria	0.99	Thiotrichales	0.96	Piscirickettsiaceae	0.96	Methylophaga	0.96	1	GAGTTTGATCTGGCTCAGATTGAACGCTGGCGGCATGCCTAACACATGCAAGTCGAACGatgatttccagcttgctggaatgattAGTGGCGGACGGGTGAGTAATATATAGGGATCTGCCTGTTAGTGGGGGACAACAGCCGGAAACGGCTGCTAATACCGCATACGCTCTACGGAGGAAAGTgggggaccctcgggcctcACGCTAACAGATGAACTACTATCAGATAGTCTAGATGGTGGGGTAAAGGggaccgtaCCCACTGGCGACGATCTGTAGCTGGTTTGgtAGAGAATaGATCAGCCACACTGGGACgTGAGACgACGGCCCGacGACTCCTACcGGGAGGgcgAGCAGTGGGGAAGTAATTGGTACGAATAGGGCGGCAAGACCTCGAT…
IPJVRIW02EZUQZ	Bacteria	1	Proteobacteria	1	Gammaproteobacteria	1	Thiotrichales	1	Piscirickettsiaceae	1	Methylophaga	1	1	GAGTTTGATCTTGGCTCAGATTGAACGCTGGCGGCATGCCTAACACATGCAAGTCGAACGatgatttccagcttgctggaatgattAGTGGCGGACGGGTGAGTAATATATAGGGATCTGCCTGTTAGTGGGGGACAACAGCCGGAAACGGCTGCTAATACCGCATACGCTCTACGGAGGAAAGTgggggaccctcgggcctcACGCTAACAGATGAACNCTATCAGATATCAnaNGTGGGGTAAGGGgaacCTCCCAacTGCGGCGAaTCTGTAGTGTATCCNAGT
IPJVRIW02DW845	Bacteria	1	Proteobacteria	0.99	Gammaproteobacteria	0.99	Thiotrichales	0.97	Piscirickettsiaceae	0.97	Methylophaga	0.96	1	GAGTTTGATCGTGGCTCAGATTGAACGCTGGCGGCATGCCTAACACATGCAAGTCGAACGatgatttccagcttgctggaatgattAGTGGCGGACGGGTGAGTAATATATAGGGATCTGCCTGTTAGTGGGGGACAACAGCCGGAAACGGCTGCTAATACCGCATACGCTTCGTACGGAAGGAAAGGtcggggacccgtcgggcctcaCGACTAACAGATacGAACCTATATCAGtATTAGCTAGATGgGTAGGgGTAAAGGCCTACCATGGCGACGATCTGTAgcGTTGGTTTGAG
IPJVRIW02DL0EG	Bacteria	1	Proteobacteria	1	Gammaproteobacteria	1	Thiotrichales	1	Piscirickettsiaceae	1	Methylophaga	1	1	GAGTTTGATCTGGCTCAGATTGAACGCTGGCGGCATGCCTAACACATGCAAGTCGAACGatgatttccagcttgctggaatgattAGTGGCGGACGGGTGAGTAATATATAGGGATCTGCCTGTTAGTGGGGGACAACAGCCGGAAACGGCTGCTAATACCGCATACGCTCTACGGGAAGAGGCggccgcGCNCNCACANANNGACCTATATCAGATTAGCTAGATGGTGGGGTAAAGGCCTACCATGGCGACGATCTGTAGCTGGTTTGAGAGAATGATCAGCCACACTGGGACTGAGACACGGCCCAGACTCCTACGGGAGGCAGCAGTGGGGAATATTGGACAATGGGCGCAAGCCTGATCCAGCAATGCCGCGTGTGTGAAGAAGGCCCTCGGTT…
IPJVRIW02C00TX	Bacteria	1	Proteobacteria	1	Gammaproteobacteria	1	Thiotrichales	0.99	Piscirickettsiaceae	0.99	Methylophaga	0.99	1	GAGTTTGATCCTGGCTCAGATTGAACGCTGGCGGCATGCCTAACACATGCAAGTCGAACGatgatttccagcttgctggaatgattAGTGGCGGACGGGTGAGTAATATATAGGGATCTGCCTGTTAGGTGGGGACAACAGaCCGGAAACGGCTGCTAAcTACCGCATACGCTCTACGGAAgGAAAGGtcgggggaccctcgggcctcaCGACTAACAGATacGAACCTATATCAGtATTAGCTAGATGgGTAGGggGTAAAGGCCTACCATGGCGACGATCTGTAGCTGGTTTGAGAGAATGATCAGCCACACgTGGGACTGAGACACGGCCCAGACTCCgTACGGGAGGCAGCAgGTGGGGAATAGTTGG
IPJVRIW02D7Y0A	Bacteria	1	Proteobacteria	1	Gammaproteobacteria	1	Thiotrichales	1	Piscirickettsiaceae	1	Methylophaga	1	1	GAGTTtTGATCATGGCTCAGATTGAACGCTGGCGGCATGCCTAACACATGCAAGTCGAACGatgatttccagcttgctgggaatgattAGTGGCGGACGGGTGAGTAATATAGTAGGGATCTGCCTGTTAGgTGGGGGACAACAGCCGGAAACGGCTGCTAATACCGCATACGCTCTACGGAGGAAAGGtgggggaccctcgggcctcACGCTAAcCAGATcGAaCCTATAGTCAGATtTAGCTAGgATGGTGGGGTAAAGGCCTACCATGGCGACGATCTGTAGCTGGTTTGAGAGAATGATCAGCCACACTGGGACTGAGACACGGCCCAGACTCCTACGGGAGGCgAGCAGTGGGGAATATTgGGACAATGGGCGCAAGCCTGAT
IPJVRIW02C6EGG	Bacteria	1	Proteobacteria	1	Gammaproteobacteria	1	Thiotrichales	1	Piscirickettsiaceae	1	Methylophaga	1	1	GAGTTTGATCCTGGCTCAGATTGAACGCTGGCGGCATGCCTAACACATGCAAGTCGAACGatgatttccagcttgctggaatgattAGTGGCGGACGGGTGAGTAATATATAGGGATCTGCCTGTTAGTGGGGGACAACAGCCGGAAACGGCTGCTAATACCGCGTAACgCTCTAACgGAGGAAAATggggggaccctcgggcctcACGCTAACNGATGAGCCTATATCAGATTAGCTAGATGGTGGGGTAAAGGCCTACCATGGCGACGATCTGTAGCTGGTTTGAGAGAATGATCAGCCACACTGGGACTGAGACACGGCCCAGACTCCTACGGGAGCAGCAGTGGGGAATATTGGACAAATGGCGCAAGCCTGAaTCCAGCAaATGCCGCGTGTGT
IPJVRIW02D5UEK	Bacteria	1	Proteobacteria	0.94	Gammaproteobacteria	0.93	Thiotrichales	0.88	Piscirickettsiaceae	0.87	Methylophaga	0.87	1	GAGTTTGATCTTGGCTCAGATTGAACGCTGGCGGCATGCCTAACACATGCAAGTCGAACGatgatttccagcttgctggaatgattAGTGGCGGACGGGTGAGTAATATATAGGGATCTGCCTGTTAGTGGGGGACAACAGCCGGAAACGGCTGCTAATACCGCATACGCTCTACGGAGGAAAGTgggggaccctcgggcctcacgctaacagatgaacgactatactacgatagtactacgtagtaggtgggggttaaaggggggtaaccggtacccctaacctaggtcgggaccggaacgtacttcgttaggtacgtcggttttgGGTTTAGGAGGAAAGTAAGTAGTACTACG
IPJVRIW02EBEX7	Bacteria	0.99	Proteobacteria	0.82	Gammaproteobacteria	0.81	Thiotrichales	0.59	Piscirickettsiaceae	0.56	Methylophaga	0.55	1	GAGTTTGATCGTGGCTCAGATTGAACGCTGGCGGCATGCCTAACACATGCAAGTCGAACGatgatttccagcttgctggaatgattAGTGGCGGACGGGTGAGTAATATATAGGGATCTGCCTGTTAGTGGGGGACAACAGCCGGAAACGGCTGCTAATACCGCATACGCTCTACGGAGGAAAGTgggggaccctcgggcctcacgctaacagatgaactactatactacgaagttagtacgtacgtaagtaggttggggggttaaaggggggtaaaccggtacccctaacctaggtcgggaccggaagtacttcgttaggtacgtcggttttgggtttaggaaggaaagtaagtagtactacgaccgacccaacctacgggtacgggtacgtaggaAC…
IPJVRIW02DO1QA	Bacteria	0.95	Proteobacteria	0.77	Gammaproteobacteria	0.74	Thiotrichales	0.39	Piscirickettsiaceae	0.33	Methylophaga	0.32	1	GAGTTTGATCTGGCTCAGATTGAACGCTGGCGGCATGCCTAACACATGCAAGTCGAACGatgatttccagcttgctggaatgattAGTGGCGGACGGGTGAGTAATATATAGGGATCTGCCTGTTAGTGGGGGACAACAGCCGGAAACGGCTGCTAATACCGCATACGCTCTACGGAGGAAAGTgggggaccctcgggcctcacgctaacagatgaactactatactacgagttatacgtacgtaagtaggttggggggttaaaggggggtaaaccggtacccctaacctaggtcgggaccggaacgtacttcgttaggtacgtcggttttgggtttaggaaggaaagtagtagtactacgaccgacccaacctacgggtacgggtacgtaggaacgaa…
IPJVRIW02DBQUW	Bacteria	0.97	Proteobacteria	0.8	Gammaproteobacteria	0.75	Thiotrichales	0.46	Piscirickettsiaceae	0.43	Methylophaga	0.43	1	GAGTTTGATCGTGGCTCAGATTGAACGCTGGCGGCATGCCTAACACATGCAAGTCGAACGatgatttccagcttgctggaatgattAGTGGCGGACGGGTGAGTAATATATAGGGATCTGCCTGTTAGTGGGGGACAACAGCCGGAAACGGCTGCTAATACCGCATACGCTCTACGGAGGAAAGTgggggaccctcgggcctcacgctaacagatgaactactatactacgagtagtacgtacgtaagtagttggggggttaaaggggggtaaaccggtacccctaacctaggtcgggaccggaacgtacttcgttaggtacgtcggttttgggtttagaaggaaagtaagtagtactacgaccgacccaacctacgggtacgggtacgtaggaacgaa…
IPJVRIW02DXCQM	Bacteria	0.94	Proteobacteria	0.78	Gammaproteobacteria	0.73	Thiotrichales	0.45	Piscirickettsiaceae	0.39	Methylophaga	0.39	1	GAGTTTGATCTGGCTCAGATTGAACGCTGGCGGCATGCCTAACACATGCAAGTCGAACGatgatttccagcttgctggaatgattAGTGGCGGACGGGTGAGTAATATATAGGGATCTGCCTGTTAGTGGGGGACAACAGCCGGAAACGGCTGCTAATACCGCATACGCTCTACGGAGGAAAGTgggggaccctcgggcctcacgctaacagatgaactactatactacgagttaagtacgtacgtagtaggttggggggttaaaggggggtaaaccggtacccctaacctaggtcgggaccggaacgtacttcgttaggtacgtcggttttgggtttaggaaggaaagtaagtagtactacgaccgacccaacctacgggtacgggtacgtaggaACG…
IPJVRIW02DFC95	Bacteria	0.97	Proteobacteria	0.84	Gammaproteobacteria	0.78	Thiotrichales	0.47	Piscirickettsiaceae	0.34	Methylophaga	0.34	1	GAGTTTGATCTGGCTCAGATTGAACGCTGGCGGCATGCCTAACACATGCAAGTCGAACGatgatttccagcttgctggaatgattAGTGGCGGACGGGTGAGTAATATATAGGGATCTGCCTGTTAGTGGGGGACAACAGCCGGAAACGGCTGCTAATACCGCATACGCTCTACGGAGGAAAGTgggggaccctcgggcctcacgctaacagatgaacgactatactacgagtaagtacgtacgtaagtaggttggggggttaaaggggggtaaaccggtacccctaacctaggtcgggaccggaaacgtacttcgttaggtacgtcggttttgggtttaggaaggaaagtaagtagtactacgaccgacccaacctacgggtacgggtacgtaggaac…
IPJVRIW02EFWRW	Bacteria	1	Proteobacteria	0.98	Gammaproteobacteria	0.95	Thiotrichales	0.84	Piscirickettsiaceae	0.81	Methylophaga	0.81	1	GAGTTTGATCTGGCTCAGATTGAACGCTGGCGGCATGCCTAACACATGCAAGTCGAACGatgatttccagcttgctggaatgattAGTGGCGGACGGGTGAGTAATATATAGGGATCTGCCTGTTAGTGGGGGACAACAGCCGGAAACGGCTGCTAATACCGCATACGCTCTACGGAGGAAAGTgggggaccctcgggcctcACGCTAACAGATGAACCTATATCAGATTAGCTAGATGGTGGGgGTAAaAGGCCTACgaCCTAGTCGGACCGGAACGTCTTCGTTAGGTACGTCGGTTTTGGGTTTAGGAAGGAAAGTAAGTAGtacTACGacCGACCCAACCGTCGGGTACGGGTACGTAGGAACGAACCGGACCCCGGACCCGAACGTACCCTTAC…
IPJVRIW02CZ6KP	Bacteria	1	Proteobacteria	0.92	Gammaproteobacteria	0.87	Thiotrichales	0.63	Piscirickettsiaceae	0.61	Methylophaga	0.61	1	GAGTTTGATCCTGGCTCAGATTGAACGCTGGCGGCATGCCTAACACATGCAAGTCGAACGatgatttccagcttgctggaatgattAGTGGCGGACGGGTGAGTAATATATAGGGATCTGCCTGTTAGTGGGGGACAACAGCCGGAAACGGCTGCTAATACCGCATACGCTCTACGGAGGAAAGTgggggaccctcgggcctcacgctaacagatgaactactatacacgatagtacgtacgtagtagttggggggttaaaggggggtaaaccggtacccctaacctaggtcgggaccggaacgtactTCGTTAGgTAcGTCGGTTTTGGGTTTAGGAAGGAAGTAAGTAGTACTACGACCGACCCAACTACGGGTACGGGTACGTAGGAACGAACCGG…
IPJVRIW02C65PU	Bacteria	0.99	Proteobacteria	0.98	Gammaproteobacteria	0.96	Thiotrichales	0.92	Piscirickettsiaceae	0.92	Methylophaga	0.92	1	GAGTTTGATCTGGCTCAGATTGAACGCTGGCGGCATGCCTAACACATGCAAGTCGAACGatgatttccagcttgctggaatgattAGTGGCGGACGGGTGAGTAATATATAGGGATCTGCCTGTTAGTGGGGGACAACAGCCGGAAACGGCTGCTAATACCGCATACGCTCTACGGAGGAAAGTgggggaccctcgggcctcacgctaacagatgaacgtactatctacgagtagtacgtacgtaagtaggtgggggttaaagggggtaaccggtaCCCCTAACCTAGGTCGGGACCGGAAGTACTTCGTTAGGTAC
IPJVRIW02EZHAD	Bacteria	1	Proteobacteria	1	Gammaproteobacteria	1	Thiotrichales	1	Piscirickettsiaceae	1	Methylophaga	1	1	GAGTTTGATCTTGGCTCAGATTGAACGCTGGCGGCATGCCTAACACATGCAAGTCGAACGatgatttccagcttgctggaatgattAGTGGCGGACGGGTGAGTAATATATAGGGATCTGCCTGTTAGTGGGGGACGACAGCCGGAAACGGCTGCTAATACCGCATACGCTCTACGGAGGAAAGTgggggaccctcgggcctcACGCTAACAGATGAACCTATATCAGATTAGCTAGATGGTGGGGTAAAGGCCTACCATGGCGACGATCTGTAGCTGGTTTGAGAGAATGATCAGCCACACGTGTACNGACGACCGCGCGCTCGTCNCNNGG
IPJVRIW02EN6DQ	Bacteria	1	Proteobacteria	0.96	Gammaproteobacteria	0.92	Thiotrichales	0.8	Piscirickettsiaceae	0.8	Methylophaga	0.74	1	GAGTTTGATCGTGGCTCAGATTGAACGCTGGCGGCATGCCTAACACATGCAAGTCGAACGatggatttcctagctttgctggaatgattAGTGGCGGaACGGGTGgAGTAATATATTAGGGATCgTGCCTGTTAGTAGggGGGACAAaCAGCCGGAAACGGCTAgCTAATACCGGCAAGTacggCTCTACGGAGGAAAGTgggggaccctcgggcctcACGCTAAcCAGATgGAACCTATATCAGATTAGCTAGATGGTGGGGTAAAGGCTACCATGGCGACGATCTGgTAGCTGGTTTGAGAG
IPJVRIW02DJJR6	Bacteria	1	Proteobacteria	1	Gammaproteobacteria	1	Thiotrichales	1	Piscirickettsiaceae	1	Methylophaga	1	1	GAGTTTGATCGTGGCTCAGATTGAACGCTGGCGGCATGCCTAACACATGCAAGTCGAACGatgatttccagcttgctggaatgattAGTGGCGGACGGGTGAGTAATATATAGGGATCTGCCTGTTAGTGGGGGACAACAGCCGGAAACGGCTGCTAATACCGCATACGCTCTACGGAGGAAAGTgggggaccctcgggcctcACGCTAACAGATGAACTACTATCAGATTAGTcTAGATGGTGGGgGTAAAGGgGACCGTACCCACTGGCGGACGGATCTGT
IPJVRIW02ERU87	Bacteria	1	Proteobacteria	1	Gammaproteobacteria	1	Thiotrichales	0.99	Piscirickettsiaceae	0.99	Methylophaga	0.99	1	GAGTTTGATCGTGGCTCAGATTGAACGCTGGCGGCATGCCTAACACATGCAAGTCGAACGatgatttccagcttgctggaatgattAGTGGCGGACGGGTGAGTAATATATAGGGATCTGCCTGTTAGTGGGGACGAACAGCGGAAACGgACTGCTAACTACGCATACGCTCTACGGAGGAAAGTaggggacctcgggcctcACGCTAACAGATGAGCTATATCAGATTAGCTAGATGGTGGGTAAAGGACGTACCATGGCGACGATCTGTAGCTGGTTTGAGAGAATGATCAGCCACACTGGACTGAGACACGGCCAGACTCTACGGGAGGCgAGCAGTGGGGAATATTGGACAATGGGCGCAAGCCTGATCCAGCAATG
IPJVRIW02ENUDG	Bacteria	1	Proteobacteria	1	Gammaproteobacteria	1	Thiotrichales	1	Piscirickettsiaceae	1	Methylophaga	1	1	GAGTTTGATCGTGGCTCAGATTGAACGCTGGCGGCATGCCTAACACATGCAAGTCGAACGatgatttccagcttgctggaatgattAGTGGCGGACGGGTGAGTAATATATAGGGATCTGCCTGTTAGTGGGGaCGGAACAAGCCGGAAcgGACGTGCTAATAgCCGCATACGCTCTACGGAGGAAAGTagggggaccctcggggcctcACGCTAACAGATGAACCTATATCAGATTAGCTAGATGGTGGGGTAAAGGCCTaACCAcTGGCGAcCGATCTGTtAGCTGGTTTGAGAGAATGATCAGCCACACTGGGACTGAGACACGGCCCAGgACTCCTACGGGAGGCgAGCAGTGGGGAATATTGGACAATGGGNGCAAGCCTGATCCAGCAATGCC…
IPJVRIW02DRXQ4	Bacteria	1	Proteobacteria	0.96	Gammaproteobacteria	0.94	Thiotrichales	0.81	Piscirickettsiaceae	0.79	Methylophaga	0.79	1	GAGTTTGATCTGGCTCAGATTGAACGCTGGCGGCATGCCTAACACATGCAAGTCGAACGatgatttccagcttgctggaatgattAGTGGCGGACGGGTGAGTAATATATAGGGATCTGCCTGTTAGTGGGGGACAACAGCCGGAAACGGCTGCTAATACCGCATACGCTCTACGGAGGAAAGTgggggacccttgggcctcACGCTAACAGATGAACCTATATCAGATTAGCTAGATGGTgGGGGTAAAaGGCCCTACGACTAGGTCGGACGGACGTACTCGTTAGGTACGTCGGTTTTgggtTTAGGAAGGAAAGTAAGTAGTACTACGACCGACCCAACCTACGGGTACGGGTACGTAGGAACGAACCggaccccggacccgaacgtacccttacc…
IPJVRIW02DHUFJ	Bacteria	1	Proteobacteria	0.95	Gammaproteobacteria	0.93	Thiotrichales	0.89	Piscirickettsiaceae	0.89	Methylophaga	0.89	1	GAGTTTGATCTGGCTCAGATTGAACGCTGGCGGCATGCCTAACACATGCAAGTCGAACGatgatttccagcttgctggaatgattAGTGGCGGACGGGTGAGTAATATATAGGGATCTGCCTGTTAGTGGGGGACAACAGCCGGAAACGGCTGCTAATACCGCATACGCTCTACGGAGGAAAGTgggggacccttgggcctcACGCTAACAGATGAACCTATATCAGATTAGCTAGATGGTGGGgGTAAaAGGCCTACGACTAggtCGGACCGGAACGTACTCGTTAGGTACGTCGGTTTTGGGTTTAGGAAGGAAAGTAAGTAGTACTACGACCGACCCAACCTACGGGTACGGGTACGTAGGAACGAACCGGACCCCGGACCCGAACGTACCCTTAC…
IPJVRIW02EZYPN	Bacteria	1	Proteobacteria	1	Gammaproteobacteria	1	Thiotrichales	1	Piscirickettsiaceae	1	Methylophaga	1	1	GAGTTTGATCTTGGCTCAGATTGAACGCTGGCGGCATGCCTAACACATGCAAGTCGAACGatgatttccagcttgctggaatgattAGTGGCGGACGGTGAGTATATAGTAGGATCTGCCTGTTAGgTGGGGGACAACAGACCGGAACGCTGCTAATACCGCATACGCTCTACGGAGGAAAGGtcgggggaccctcgggcctcACGCTAACAGATGAACCTATATCAGATTAGCTAGATGGTGGGGTAAAGGCCTACCATGGCGACGATCTGTAG
IPJVRIW02D3YK3	Bacteria	1	Proteobacteria	1	Gammaproteobacteria	1	Thiotrichales	0.98	Piscirickettsiaceae	0.98	Methylophaga	0.98	1	GAGTTTGATCATGGCTCAGATTGAACGCTGGCGGCATGCCTAACACATGCAAGTCGAACGatgatttccagcttgctggaatgattAGTGGCGGACGGGTGAGTAATATATAGGGATCTGCCTGTTAGTGGGGGACAACAGCGGAAACGgACTGCTAATACCGCATACGCTCTACGGAGGAAAGTgggggacccgtcgggcctcACGCTAACAGATGAGCCTATATCAGATTAGCTAGATGGTGGGGTAAAGGacCGTACCATGGCGACGATCTGTAGCTGGTTTGAGAGAATGATCAGCCACACTGGGACTGAGACACGGCCCAGACTCCTACGGGAGGCgAGCAGTGGGGAATAatTGGGACAATGGGCGCAAGCCTGATCCAGCAATGCCGCGTGT…
IPJVRIW02EMNDX	Bacteria	1	Proteobacteria	1	Gammaproteobacteria	1	Thiotrichales	1	Piscirickettsiaceae	1	Methylophaga	1	1	GAGTTTGATCGTGGCTCAGATTGAACGCTGGCGGCATGCCTAACACATGCAAGTCGAACGatgatttccagcttgctggaatgattAGTGGCGGACGGGTGAGTAATATATAGGGATCTGCCTGTTAGTGGGGGACAACAGCCGGAAACGGCTGCTAATACCGCATACGCTCTACGGAGGAAAGTgggggaccctcgggcctcACGCTAACAGATGAACCTATATCAGATTAGCTAGATGGTAAGGTAATGGCTTACCAAGGCGACGATCCGTAGCTGGTTTGAGAGAATGATCAGCCACACTGGGACTGAGACACGGCCCAGACTCCTACGGGAGGCAGCAGTGGGGAATATTGCACAATGGACGCAAGTCTGATGCAGCAATGCCGCGTGTGTGAAG…
IPJVRIW02D70N7	Bacteria	1	Proteobacteria	1	Gammaproteobacteria	0.96	Thiotrichales	0.46	Piscirickettsiaceae	0.46	Methylophaga	0.46	1	GAGTTTGATCtATGGCTCAGTATtaGAACGCGtgGGCGGCATcGaCCTAACACATGaCAAGTaCGAACGatgtactttccagtcttgcgtaggaatgtattaGGTGGCGgGACGGGCGAGTAATATAgTAGGGATCTGCCTtGTTAGGGTGGGggaACAAACAcggaCCGgGAAACGGcTGACTAAacTACCGCATACGCTCTACGGGAagGAAAGGgtcgggggacccgtcgggcctcACGCTAACAGATGAACCTATATCAGATTAGCTAGATGGTGGGGTAAAGGCCTACCATGGCGACGATCTGTAGCTGGTTTGAGAGAATGATCAGCCACACTGGGACTGAGACACGGCCCAGACTCCTACGGGAGGCAGCAGTGGGGAATATTGGACAATGG…
IPJVRIW02D1JKL	Bacteria	1	Proteobacteria	1	Gammaproteobacteria	0.98	Thiotrichales	0.96	Piscirickettsiaceae	0.96	Methylophaga	0.96	1	GAGTTTGATCATGGCTCAGATTGAACGCTGGCGGCATGCCTAACACATGCAAGTCGAACGatgatttccagcttgctggaatgattAGTGGCGGACGGGTGAGTAATATATAGGGATCTGCCTGTTAGTGGGGACGAACAGCGGAAACGGacGTGCTAATAaCCgCCATAACgCTCTTACgGAGgGAAAGGtagggggacccgtccgggccgtcACGCTAACAGATGAACCTATATCAGATTAGCTAGATGGTGGGGTAAAGGgacCGTACCATGGCGACGATCTGTAGCTGGTTTGtAGAGAA
IPJVRIW02EZXV4	Bacteria	1	Proteobacteria	0.97	Gammaproteobacteria	0.92	Thiotrichales	0.9	Piscirickettsiaceae	0.9	Methylophaga	0.9	1	GAGTTTGATCGTGGCTCAGATTGAACGCTGGCGGCATGCCTAACACATGCAAGTCGAACGatgatttccagcttgctggaatgattAGTGGCGACGGGTGAGTAATATATAGGGATCTGCCTGTTATGGGGGACAACAGCCGGAAAGGCTGCTAATACCGCATACGCTCTACGNGGAAATGggggacccctgggcctCAGCTAACNGATGAACCANATCAGNTTAGCTGATGNGGGGTAAAAGGCCTACCATGGCACCGATCTGAG
IPJVRIW02DS1KP	Bacteria	1	Proteobacteria	1	Gammaproteobacteria	1	Thiotrichales	1	Piscirickettsiaceae	1	Methylophaga	1	1	GAGTTTGATCGTGGCTCAGATTGAACGCTGGCGGCATGCCTAACACATGCAAGTCGAACGatgatttccagcttgctggaatgattAGTGGCGGACGGGTGAGTAATATATAGGGATCTGCCTGTTAGTGGGGGACAACGTTTCGAAAGGAACGCTAATACCGCATACGCTCTACGGAGGAAAGTgggggaccctcgggcctcACGCTAACAGATGAGCCTATATCAGATTAGCTAGATGGTGGGGTAAAGGCCTACCATGGCGACGATCTGTAGCTGGTTTGAGAGAATGATCAGCCACACTGGGACTGAGACACGGCCCAGACTCCTACGGGAGGCAGCAGTGGGGAATATTGGACAATGGGCGCAAGCCTGATCCAGCAATGCCGCGTGTGTGAAG…
IPJVRIW02DYZQP	Bacteria	1	Proteobacteria	1	Gammaproteobacteria	1	Thiotrichales	1	Piscirickettsiaceae	1	Methylophaga	1	1	GAGTTTGATCTGGCTCAGATTGAACGCTGGCGGCATGCCTAACACATGCAAGTCGAACGatgatttccagctttgctggaatgattAGTGGCGGACGGGTGAGTAATATATAGGGATCTGCCTGTTAGTGGGGGgAcAAACAGCCGGAAaACGGCTGCTAATACCGCAATACgCGTCTAACGGAGGAAAGTgggggaccctcgggcctcACGCTAACAGATGAACCTATATCAGATTAGCTAGATGGTGGGGTAAAGGCCTACCATGGCGACGATCTGTAGCTGGTTTGAGAGAATGATCAGCCACACTGGG
IPJVRIW02DSQBX	Bacteria	1	Proteobacteria	1	Gammaproteobacteria	1	Thiotrichales	1	Piscirickettsiaceae	1	Methylophaga	1	1	GAGTTTGATCATGGCTCAGATTGAACGCTGGCGGCATGCCTAACACATGCAAGTCGAACGatgatttccagcttgctggaatgattAGTGGCGGACGGGTGAGTAATATATAGGGATCTGCCTGTGGGNGGACANCGACGGACGNNATACNCNANCNCTCGaGGAAGAgggcggccgcGCNCNCACANANNAgACCTATATCAGATTAGCTAGATGGTGGGGTAAAGGCCTACCATGGCGACGATCTGTAGCTGGTTTGAGAGAATGATCAGCCACACTGGGACTGAGACACGGCCCAGACTCCTACGGGAGGCAGCAGTGGGGAATATTGGACAATGGGCGCAAGCCTGATCCAGCAATGCCGCGTGTGTGAAGAAGGCCCTCGGTTGTAAG
IPJVRIW02C2L6Y	Bacteria	1	Proteobacteria	1	Gammaproteobacteria	1	Thiotrichales	1	Piscirickettsiaceae	1	Methylophaga	1	1	GAGTTTGATCTGGCTCAGATTGAACGCTGGCGGCATGCCTAACACATGCAAGTCGAACGatgatttccagcttgctggaatgattAGTGGCGGACGGGTGAGTAATATATAGGGATCTGCCTGTTAGTGGGGGACAACAGCCGGAAACGGCTGCTAATACCGCATACGCTCTACGGAGGAAAGTgggggaccctcgggcctcACGCTAACAGATGAACCTAcTATCAGATTAGTCtagtAGTGGGTAGGGGTACGGGTAACCGACCTACG
IPJVRIW02DM2AJ	Bacteria	1	Tenericutes	0.9	Mollicutes	0.9	Acholeplasmatales	0.89	Acholeplasmataceae	0.89	Acholeplasma	0.89	6	GAGTTTGATCTTGGCTCAGGATGAACGCTGGCGGCGTGCCTAATACATGCAAGTCGAACGcactagtttactagtgAGTGGCGAACGGGTGAGTAACACGTAGGTAACCTGCCCTTAAGACGAGGATAACCATTGGAAACGATGGCTAAGACTGGATAGGAATATTTGAGGCATCTTAAATATTtTAAAAGacctagcaataggtATGCTTAAGGAGGGGCCTGCGGCGCATTAGTTAGTTGGTGAGGTGAGAGCTCACCAAGACGATGATGCGTAGCCGGACTGAGAGGTTGAACGGCCACATTGGGACTGAGAGACGGCCCAAACTCCTACGGGAGGCAGCAGTAGGGAATTtTTCGGCAATGGAGGAAACTCTGACCGAGCAACGCCGCGTGAATG…

## Sheet: 300N-30C
Classifier: RDP Naive Bayesian rRNA Classifier Version 2.11, September 2015
Taxonomical Hierarchy: RDP 16S rRNA training set 16
Submit Date: Thu Apr 26 14:59:43 EDT 2018
Confidence threshold (for classification to Root ONLY): 50 %
[truncated: 112 more rows]

## Sheet: 900N-30C
Classifier: RDP Naive Bayesian rRNA Classifier Version 2.11, September 2015
[truncated: 185 more rows]

[truncated: 2 more sheets: Original biofilm (OB), Instant Ocean (IO)]
