# Supplementary material for: Dynamics of a methanol-fed marine denitrifying biofilm: 2—impact of environmental changes on the microbial community
Source: PeerJ. 2019 Aug 13;7:e7467. doi: 10.7717/peerj.7467 (PMC6697039; doi:10.7717/peerj.7467)
Supplement: Document S3 — Reference genome: strain GP59 Biofilm cultures-vs-pure cultures Reference genome: strain NL23 Biofilm cultures-vs-pure cultures Reference genome: strain JAM1 Biofilm cultures-vs-pure cultures [file peerj-07-7467-s009.xlsx]

## Sheet: GP59 vs Biofilms
		Methylophaga nitratireducenticrescens strain GP59: Biofilm vs pure cultures
	Transcriptome analysis
	Reads' columns: RNAseq reads after filtering and alignment to GP59 genome
	RPK (reads per kilobase)
	TPM: transcripts per million
	In the Gene tag and function (RAST) column
		Non-coding: Intergenic sequences defined as sequence between the end of a gene to the start of the adjacent gene trimmed by 50 nt at each extremity
						Biofilm									GP59 pure cultures
						Reads			RPK			TPM			Reads		RPK		TPM		average TPM	Ratio biofilm/GP59 pure culture
																					pure cultures
Strain	type	Start	end	Length	Strand	Ref300N-23C	900N-30C	0%NaCl	Ref300N-23C	900N-30C	0%NaCl	Ref300N-23C	900N-30C	0%NaCl	Rep1	Rep2	Rep1	Rep2	Rep1	Rep2		Ref300N-23C	900N-30C	0%NaCl	Gene tag and function (RAST)
					Total	71708000	67657528	20860708	1.49686e+08	1.37152e+08	4.21014e+07	1e+06	1e+06	1e+06	50520761	49889460	1.17654e+08	1.17284e+08	1e+06	1e+06	1e+06
GP59	tRNA	92	167	76	-	4238	3782	1137	55763.2	49763.2	14960.5	372.535	362.832	355.345	12520	7005	164737	92171.1	1400.18	785.877	1093.03	0.340827	0.33195	0.325101	rna.1;tRNA-Lys-TTT
GP59	CDS	308	976	669	-	4903	5448	1382	7328.85	8143.5	2065.77	48.9615	59.3757	49.0666	5858	4473	8756.35	6686.1	74.4248	57.0076	65.7162	0.745045	0.903517	0.746643	peg.1;Queuosine Biosynthesis QueC ATPase
GP59	CDS	973	1614	642	-	6809	6732	1961	10605.9	10486	3054.52	70.8545	76.4552	72.5515	7734	5192	12046.7	8087.23	102.391	68.9541	85.6727	0.827037	0.892409	0.846845	peg.2;Queuosine Biosynthesis QueE Radical SAM
GP59	CDS	1638	2468	831	-	17366	16346	4940	20897.7	19670.3	5944.65	139.61	143.42	141.198	18501	14272	22263.5	17174.5	189.229	146.435	167.832	0.831846	0.854542	0.841308	peg.3;TPR repeat containing exported protein%3B Putative periplasmic protein contains a protein prenylyltransferase domain
GP59	CDS	2470	3039	570	-	13081	13491	6362	22949.1	23668.4	11161.4	153.315	172.571	265.108	16421	13446	28808.8	23589.5	244.861	201.131	222.996	0.687525	0.773874	1.18885	peg.4;18K peptidoglycan-associated outer membrane lipoprotein%3B Peptidoglycan-associated lipoprotein precursor%3B Outer membrane protein P6%3B OmpA/MotB precursor
GP59	CDS	3061	4362	1302	-	20517	21439	8051	15758.1	16466.2	6183.56	105.274	120.058	146.873	17651	15121	13556.8	11613.7	115.227	99.0215	107.124	0.982732	1.12074	1.37106	peg.5;tolB protein precursor%2C periplasmic protein involved in the tonb-independent uptake of group A colicins
GP59	CDS	4374	5507	1134	-	13378	13818	5641	11797.2	12185.2	4974.43	78.8129	88.8444	118.154	14707	11311	12969.1	9974.43	110.231	85.0449	97.6382	0.807194	0.909935	1.21012	peg.6;TolA protein
GP59	CDS	5514	5960	447	-	8573	10314	3443	19179	23073.8	7702.46	128.128	168.235	182.95	8394	7436	18778.5	16635.3	159.608	141.838	150.723	0.850089	1.11619	1.21382	peg.7;Tol biopolymer transport system%2C TolR protein
GP59	CDS	5975	6643	669	-	10144	11921	4471	15162.9	17819.1	6683.11	101.298	129.922	158.739	10284	8776	15372.2	13118.1	130.656	111.849	121.252	0.835433	1.0715	1.30916	peg.8;MotA/TolQ/ExbB proton channel family protein
GP59	CDS	6633	7037	405	-	7460	7638	3473	18419.8	18859.3	8575.31	123.056	137.506	203.682	7879	6770	19454.3	16716	165.352	142.526	153.939	0.799381	0.89325	1.32314	peg.9;4-hydroxybenzoyl-CoA thioesterase family active site
GP59	CDS	7037	8050	1014	-	16678	17871	7989	16447.7	17624.3	7878.7	109.882	128.502	187.136	20233	15969	19953.6	15748.5	169.596	134.276	151.936	0.723208	0.845759	1.23168	peg.10;Holliday junction DNA helicase RuvB
GP59	CDS	8053	8649	597	-	4848	5104	2298	8120.6	8549.41	3849.25	54.251	62.3353	91.4281	5698	4741	9544.39	7941.37	81.1227	67.7105	74.4166	0.729017	0.837653	1.2286	peg.11;Holliday junction DNA helicase RuvA
GP59	CDS	8646	9185	540	-	6559	6410	2742	12146.3	11870.4	5077.78	81.1452	86.549	120.608	6729	5907	12461.1	10938.9	105.913	93.2682	99.5908	0.814786	0.869046	1.21104	peg.12;Crossover junction endodeoxyribonuclease RuvC (EC 3.1.22.4);Ontology_term=KEGG_ENZYME:3.1.22.4
GP59	CDS	9200	9949	750	-	12248	13392	5779	16330.7	17856	7705.33	109.1	130.191	183.019	14644	13325	19525.3	17766.7	165.956	151.484	158.72	0.687372	0.820258	1.15309	peg.13;FIG000859: hypothetical protein YebC
GP59	CDS	9997	10911	915	-	13152	16454	6711	14373.8	17982.5	7334.43	96.0262	131.114	174.209	14488	14923	15833.9	16309.3	134.58	139.058	136.819	0.701848	0.9583	1.27328	peg.14;Branched-chain amino acid aminotransferase (EC 2.6.1.42);Ontology_term=KEGG_ENZYME:2.6.1.42
GP59	CDS	10969	13812	2844	-	12247	13478	4122	4306.26	4739.1	1449.37	28.7686	34.5536	34.4257	8480	9503	2981.72	3341.42	25.3432	28.4899	26.9165	1.06881	1.28373	1.27898	peg.15;Glutamate-ammonia-ligase adenylyltransferase (EC 2.7.7.42);Ontology_term=KEGG_ENZYME:2.7.7.42
GP59	CDS	13862	14086	225	-	5605	5385	1639	24911.1	23933.3	7284.44	166.423	174.502	173.022	2660	3139	11822.2	13951.1	100.483	118.951	109.717	1.51683	1.59047	1.57698	Non-coding
GP59	CDS	14136	14504	369	+	6777	6744	2912	18365.9	18276.4	7891.6	122.696	133.257	187.443	7700	6316	20867.2	17116.5	177.361	145.941	161.651	0.759018	0.824348	1.15955	peg.16;hypothetical protein
GP59	CDS	14594	16222	1629	-	100805	69769	17172	61881.5	42829.3	10541.4	413.409	312.276	250.382	36743	73334	22555.6	45017.8	191.711	383.835	287.773	1.43658	1.08515	0.870068	peg.17;Heat shock protein 60 family chaperone GroEL
GP59	CDS	16280	16570	291	-	22913	14756	4636	78738.8	50707.9	15931.3	526.027	369.72	378.403	5472	11337	18804.1	38958.8	159.826	332.174	246	2.13832	1.50293	1.53822	peg.18;Heat shock protein 60 family co-chaperone GroES
GP59	CDS	16718	17173	456	-	3846	5863	672	8434.21	12857.5	1473.68	56.3461	93.746	35.0032	992	2764	2175.44	6061.4	18.4902	51.6813	35.0857	1.60595	2.67191	0.997649	peg.19;FxsA protein
GP59	CDS	17223	17352	130	-	384	316	102	2953.85	2430.77	784.615	19.7336	17.7232	18.6363	181	260	1392.31	2000	11.8339	17.0526	14.4433	1.36629	1.22709	1.29031	Non-coding
GP59	CDS	17402	18754	1353	+	5446	5911	2301	4025.13	4368.81	1700.67	26.8905	31.8538	40.3945	4139	4927	3059.13	3641.54	26.0011	31.0488	28.525	0.942701	1.1167	1.41611	peg.20;Phosphate-specific outer membrane porin OprP %3B Pyrophosphate-specific outer membrane porin OprO
GP59	CDS	18848	20638	1791	+	7369	7416	2638	4114.46	4140.7	1472.92	27.4873	30.1906	34.9851	5259	6003	2936.35	3351.76	24.9576	28.5781	26.7678	1.02688	1.12787	1.30698	peg.21;diguanylate cyclase/phosphodiesterase (GGDEF & EAL domains) with PAS/PAC sensor(s)
GP59	CDS	20672	21094	423	-	2839	2804	719	6711.58	6628.84	1699.76	44.8378	48.3321	40.3731	1192	1412	2817.97	3338.06	23.9514	28.4613	26.2063	1.71095	1.84429	1.54059	peg.22;Arsenate reductase (EC 1.20.4.1);Ontology_term=KEGG_ENZYME:1.20.4.1
GP59	CDS	21144	21217	74	-	317	364	80	4283.78	4918.92	1081.08	28.6185	35.8647	25.6781	120	144	1621.62	1945.95	13.783	16.5917	15.1874	1.88436	2.36149	1.69075	Non-coding
GP59	CDS	21267	21944	678	+	12099	12914	4230	17845.1	19047.2	6238.94	119.217	138.877	148.189	6693	7633	9871.68	11258.1	83.9046	95.9899	89.9473	1.32541	1.54398	1.6475	peg.23;Bacterial SH3 domain homologue
GP59	CDS	21986	22531	546	-	17738	26084	2402	32487.2	47772.9	4399.27	217.036	348.321	104.492	3506	4045	6421.25	7408.42	54.5775	63.1664	58.872	3.68657	5.91658	1.77491	peg.24;Pyridoxamine 5'-phosphate oxidase-related putative heme iron utilization protein
GP59	CDS	22581	23105	525	-	11901	17050	1268	22668.6	32476.2	2415.24	151.441	236.79	57.3672	1887	2212	3594.29	4213.33	30.5497	35.9241	33.2369	4.55641	7.1243	1.72601	Non-coding
GP59	CDS	23155	23277	123	+	997	1135	232	8105.69	9227.64	1886.18	54.1513	67.2804	44.8009	812	948	6601.63	7707.32	56.1107	65.7148	60.9127	0.888999	1.10454	0.735493	peg.25;hypothetical protein
GP59	CDS	23327	23418	92	+	1960	2357	668	21304.3	25619.6	7260.87	142.327	186.797	172.462	1919	2366	20858.7	25717.4	177.289	219.274	198.281	0.717803	0.942079	0.869782	Non-coding
GP59	CDS	23468	25252	1785	+	8276	9460	3613	4636.41	5299.72	2024.09	30.9743	38.6412	48.0766	7615	9507	4266.11	5326.05	36.2599	45.4115	40.8357	0.758511	0.946261	1.17732	peg.26;Lipid A export ATP-binding/permease protein MsbA
GP59	CDS	25302	25536	235	+	5452	7819	1797	23200	33272.3	7646.81	154.991	242.595	181.629	4724	5005	20102.1	21297.9	170.858	181.592	176.225	0.879507	1.37662	1.03066	Non-coding
GP59	CDS	25586	27439	1854	-	40954	41202	17593	22089.5	22223.3	9489.21	147.573	162.034	225.39	28364	34538	15298.8	18628.9	130.033	158.836	144.434	1.02173	1.12185	1.5605	peg.27;Dihydroxy-acid dehydratase (EC 4.2.1.9);Ontology_term=KEGG_ENZYME:4.2.1.9
GP59	CDS	27562	28857	1296	+	16227	17061	5177	12520.8	13164.4	3994.6	83.6474	95.9836	94.8805	13442	13977	10371.9	10784.7	88.1563	91.9537	90.055	0.928848	1.06583	1.05358	peg.28;N-acetylglutamate synthase (EC 2.3.1.1);Ontology_term=KEGG_ENZYME:2.3.1.1
GP59	CDS	28854	29369	516	-	9342	9549	2717	18104.7	18505.8	5265.5	120.951	134.929	125.067	5483	5955	10626	11540.7	90.3157	98.3994	94.3575	1.28184	1.42998	1.32546	peg.29;Adenosine (5')-pentaphospho-(5'')-adenosine pyrophosphohydrolase (EC 3.6.1.-);Ontology_term=KEGG_ENZYME:3.6.1.-
GP59	CDS	29419	29468	50	-	310	488	113	6200	9760	2260	41.4201	71.1619	53.68	246	254	4920	5080	41.8176	43.3136	42.5656	0.973088	1.67182	1.26111	Non-coding
GP59	CDS	29518	30174	657	+	6378	6562	2876	9707.76	9987.82	4377.47	64.8542	72.823	103.975	8395	7853	12777.8	11952.8	108.605	101.913	105.259	0.616139	0.691845	0.987797	peg.30;Phosphoserine phosphatase (EC 3.1.3.3);Ontology_term=KEGG_ENZYME:3.1.3.3
GP59	CDS	30221	31663	1443	+	23089	23103	11385	16000.7	16010.4	7889.81	106.895	116.735	187.4	21248	19382	14724.9	13431.7	125.154	114.523	119.839	0.891992	0.974098	1.56377	peg.31;Aspartyl-tRNA(Asn) amidotransferase subunit B (EC 6.3.5.6) @ Glutamyl-tRNA(Gln) amidotransferase subunit B (EC 6.3.5.7);Ontology_term=KEGG_ENZYME:6.3.5.6,KEGG_ENZYME:6.3.5.7
GP59	CDS	31713	31821	109	+	1613	1178	465	14798.2	10807.3	4266.06	98.8615	78.7982	101.328	1607	1359	14743.1	12467.9	125.309	106.305	115.807	0.853673	0.680426	0.874974	Non-coding
GP59	CDS	31871	33013	1143	+	25075	16647	7424	21937.9	14564.3	6495.19	146.559	106.191	154.275	20742	18385	18147	16084.9	154.241	137.144	145.692	1.00595	0.728871	1.05891	peg.32;FIG00808804: hypothetical protein
GP59	CDS	33033	34307	1275	-	20600	21378	8092	16156.9	16767.1	6346.67	107.938	122.252	150.747	16661	19569	13067.5	15348.2	111.067	130.864	120.965	0.892309	1.01063	1.2462	peg.33;Glutamate--cysteine ligase (EC 6.3.2.2)%2C divergent%2C of Alpha- and Beta-proteobacteria type;Ontology_term=KEGG_ENZYME:6.3.2.2
GP59	CDS	34387	34503	117	-	1921	1973	734	16418.8	16863.2	6273.5	109.688	122.953	149.01	1626	1819	13897.4	15547	118.122	132.558	125.34	0.875127	0.980956	1.18884	peg.34;hypothetical protein
GP59	CDS	34553	34945	393	-	5657	4134	1473	14394.4	10519.1	3748.09	96.1641	76.6965	89.0254	3911	4207	9951.65	10704.8	84.5843	91.2725	87.9284	1.09366	0.872261	1.01248	Non-coding
GP59	CDS	34995	35363	369	+	12154	9214	3345	32937.7	24970.2	9065.04	220.045	182.062	215.315	4911	5999	13308.9	16257.5	113.12	138.616	125.868	1.74823	1.44646	1.71064	peg.35;twitching motility protein PilG
GP59	CDS	35371	35742	372	+	9550	7774	2621	25672	20897.8	7045.7	171.506	152.37	167.351	4404	5136	11838.7	13806.5	100.623	117.718	109.171	1.57099	1.39571	1.53293	peg.36;twitching motility protein PilH
GP59	CDS	35739	36287	549	+	12692	10788	3295	23118.4	19650.3	6001.82	154.446	143.274	142.556	6246	6582	11377	11989.1	96.6995	102.222	99.4609	1.55283	1.4405	1.43329	peg.37;type IV pili signal transduction protein PilI
GP59	CDS	36312	37574	1263	+	20637	18235	5987	16339.7	14437.8	4740.3	109.16	105.269	112.593	10650	10254	8432.3	8118.76	71.6706	69.223	70.4468	1.54954	1.4943	1.59827	peg.38;type IV pilus biogenesis protein PilJ
GP59	CDS	37603	43308	5706	+	50432	42602	14461	8838.42	7466.18	2534.35	59.0464	54.4372	60.1964	33926	30647	5945.67	5371.01	50.5354	45.7948	48.1651	1.22592	1.13022	1.24979	peg.39;Signal transduction histidine kinase CheA (EC 2.7.3.-);Ontology_term=KEGG_ENZYME:2.7.3.-
GP59	CDS	43331	43816	486	+	4471	3882	1420	9199.59	7987.65	2921.81	61.4593	58.2394	69.3994	2466	2131	5074.07	4384.77	43.1272	37.3859	40.2565	1.52669	1.44671	1.72393	peg.40;hypothetical protein
GP59	CDS	43826	45769	1944	+	11093	10677	4274	5706.28	5492.28	2198.56	38.1217	40.0452	52.2206	11282	8705	5803.5	4477.88	49.327	38.1797	43.7533	0.871286	0.91525	1.19352	peg.41;Soluble lytic murein transglycosylase precursor (EC 3.2.1.-);Ontology_term=KEGG_ENZYME:3.2.1.-
GP59	CDS	45779	47020	1242	+	8754	8390	2682	7048.31	6755.23	2159.42	47.0873	49.2536	51.291	7762	7575	6249.6	6099.03	53.1186	52.0021	52.5604	0.895872	0.937087	0.975849	peg.42;tRNA nucleotidyltransferase (EC 2.7.7.21) (EC 2.7.7.25);Ontology_term=KEGG_ENZYME:2.7.7.21,KEGG_ENZYME:2.7.7.25
GP59	CDS	47083	48066	984	+	12693	12395	4111	12899.4	12596.5	4177.85	86.1764	91.8437	99.233	15930	14270	16189	14502	137.599	123.649	130.624	0.65973	0.703116	0.759686	peg.43;N(5)%2CN(10)-methenyltetrahydromethanopterin cyclohydrolase (EC 3.5.4.27);Ontology_term=KEGG_ENZYME:3.5.4.27
GP59	CDS	48076	49002	927	+	7625	7220	2695	8225.46	7788.57	2907.23	54.9515	56.7878	69.0531	8350	6729	9007.55	7258.9	76.5599	61.8915	69.2257	0.793802	0.820329	0.997506	peg.44;Possible glutaminyl transferase clustered with tetrahydromethanopterin biosynthesis genes
GP59	CDS	48992	49870	879	+	34531	32058	8231	39284.4	36471	9364.05	262.446	265.917	222.417	16518	14487	18791.8	16481.2	159.721	140.524	150.123	1.74821	1.77133	1.48157	peg.45;Triphosphoribosyl-dephospho-CoA synthetase
GP59	CDS	49989	50507	519	+	140534	167982	38467	270778	323665	74117.5	1808.98	2359.9	1760.45	117503	87717	226403	169012	1924.31	1441.04	1682.68	1.07506	1.40247	1.04622	peg.46;Formaldehyde activating enzyme
GP59	CDS	50549	51244	696	-	9240	9817	3446	13275.9	14104.9	4951.15	88.6915	102.841	117.601	3307	3217	4751.44	4622.13	40.3849	39.4096	39.8973	2.223	2.57765	2.94759	peg.47;Phosphoribosylformimino-5-aminoimidazole carboxamide ribotide isomerase related protein
GP59	CDS	51354	52262	909	+	4749	5010	1713	5224.42	5511.55	1884.49	34.9026	40.1857	44.7608	3713	3834	4084.71	4217.82	34.7181	35.9624	35.3402	0.987616	1.13711	1.26657	peg.48;COG1821 family protein
GP59	CDS	52255	53298	1044	+	6667	7593	3196	6386.02	7272.99	3061.3	42.6628	53.0287	72.7127	5033	4765	4820.88	4564.18	40.9752	38.9155	39.9453	1.06803	1.32753	1.8203	peg.49;COG1548 family protein
GP59	CDS	53308	54693	1386	+	5090	4723	2055	3672.44	3407.65	1482.68	24.5343	24.8458	35.217	4031	3901	2908.37	2814.57	24.7197	23.9979	24.3588	1.0072	1.01999	1.44576	peg.50;Para-aminobenzoate synthase%2C aminase component (EC 2.6.1.85);Ontology_term=KEGG_ENZYME:2.6.1.85
GP59	CDS	54694	55269	576	+	2119	1965	771	3678.82	3411.46	1338.54	24.5769	24.8736	31.7933	1920	1680	3333.33	2916.67	28.3317	24.8684	26.6	0.923943	0.935094	1.19524	peg.51;delta 1-pyrroline-5-carboxylate synthetase
GP59	CDS	55266	56447	1182	+	4047	4607	1442	3423.86	3897.63	1219.97	22.8736	28.4183	28.9769	3949	3511	3340.95	2970.39	28.3965	25.3264	26.8614	0.851541	1.05796	1.07875	peg.52;L-tyrosine decarboxylase (EC 4.1.1.25);Ontology_term=KEGG_ENZYME:4.1.1.25
GP59	CDS	56422	58125	1704	-	7784	8828	3261	4568.08	5180.75	1913.73	30.5177	37.7738	45.4554	6824	5437	4004.69	3190.73	34.038	27.2051	30.6215	0.996611	1.23357	1.48442	peg.53;Pyruvate-flavodoxin oxidoreductase (EC 1.2.7.-);Ontology_term=KEGG_ENZYME:1.2.7.-
GP59	CDS	58134	59222	1089	-	11640	13685	4412	10688.7	12566.6	4051.42	71.4076	91.6251	96.2302	10773	9303	9892.56	8542.7	84.082	72.8375	78.4598	0.910117	1.1678	1.22649	peg.54;3-dehydroquinate synthase (EC 4.2.3.4);Ontology_term=KEGG_ENZYME:4.2.3.4
GP59	CDS	59225	59719	495	-	8732	9269	3138	17640.4	18725.3	6339.39	117.85	136.529	150.575	5972	5200	12064.6	10505.1	102.544	89.5691	96.0564	1.22688	1.42134	1.56756	peg.55;Shikimate kinase I (EC 2.7.1.71);Ontology_term=KEGG_ENZYME:2.7.1.71
GP59	CDS	59845	61980	2136	-	23307	35702	12409	10911.5	16714.4	5809.46	72.8961	121.868	137.987	17355	14995	8125	7020.13	69.0586	59.8557	64.4571	1.13092	1.89068	2.14076	peg.56;Type IV pilus biogenesis protein PilQ
GP59	CDS	62033	62581	549	-	6344	9895	3948	11555.6	18023.7	7191.26	77.1987	131.414	170.808	4943	3993	9003.64	7273.22	76.5267	62.0136	69.2701	1.11446	1.89712	2.46583	peg.57;Type IV pilus biogenesis protein PilP
GP59	CDS	62581	63168	588	-	6624	10738	4148	11265.3	18261.9	7054.42	75.2597	133.151	167.558	5550	4833	9438.78	8219.39	80.2251	70.0809	75.153	1.00142	1.77173	2.22956	peg.58;Type IV pilus biogenesis protein PilO
GP59	CDS	63171	63731	561	-	8014	12983	5242	14285.2	23142.6	9344.03	95.4346	168.737	221.941	6747	6184	12026.7	11023.2	102.222	93.9868	98.1042	0.972788	1.71998	2.2623	peg.59;Type IV pilus biogenesis protein PilN
GP59	CDS	63731	64789	1059	-	14339	23663	8490	13540.1	22344.7	8017	90.457	162.919	190.421	13810	13654	13040.6	12893.3	110.839	109.932	110.385	0.819465	1.47591	1.72506	peg.60;Type IV pilus biogenesis protein PilM
GP59	CDS	64839	64940	102	-	750	480	213	7352.94	4705.88	2088.24	49.1225	34.3114	49.6002	471	413	4617.65	4049.02	39.2478	34.5231	36.8855	1.33176	0.930216	1.34471	Non-coding
GP59	CDS	64990	67377	2388	+	24436	27455	9408	10232.8	11497.1	3939.7	68.362	83.8272	93.5765	21794	22121	9126.47	9263.4	77.5706	78.9825	78.2765	0.87334	1.07091	1.19546	peg.61;Multimodular transpeptidase-transglycosylase (EC 2.4.1.129) (EC 3.4.-.-);Ontology_term=KEGG_ENZYME:2.4.1.129,KEGG_ENZYME:3.4.-.-
GP59	CDS	67525	68622	1098	-	68117	99145	2248	62037.3	90296	2047.36	414.45	658.364	48.6293	21387	58775	19478.1	53529.1	165.555	456.405	310.98	1.33272	2.11706	0.156374	peg.62;Methyl-accepting chemotaxis protein
GP59	CDS	68699	69868	1170	+	29244	41924	2169	24994.9	35832.5	1853.85	166.982	261.261	44.0329	8980	19026	7675.21	16261.5	65.2356	138.651	101.943	1.63799	2.56281	0.431936	peg.63;NnrS protein involved in response to NO
GP59	CDS	69878	70315	438	+	58129	65306	2948	132715	149100	6730.59	886.621	1087.12	159.866	14300	27587	32648.4	62984	277.496	537.02	407.258	2.17705	2.66936	0.392543	peg.64;Nitrite-sensitive transcriptional repressor NsrR
GP59	CDS	70337	71011	675	-	135600	150076	5413	200889	222335	8019.26	1342.07	1621.08	190.475	27080	63623	40118.5	94256.3	340.988	803.657	572.322	2.34495	2.83246	0.332811	peg.65;Nitric oxide-dependent regulator DnrN or NorA
GP59	CDS	71061	71394	334	-	6447	9580	1803	19302.4	28682.6	5398.2	128.953	209.13	128.219	2477	3713	7416.17	11116.8	63.0339	94.7848	78.9093	1.63419	2.65026	1.62489	Non-coding
GP59	CDS	71444	71569	126	+	5660	5359	1798	44920.6	42531.7	14269.8	300.099	310.107	338.94	1357	1432	10769.8	11365.1	91.5385	96.902	94.2202	3.18508	3.29129	3.59732	peg.66;hypothetical protein
GP59	CDS	71619	71850	232	+	10561	8478	3107	45521.6	36543.1	13392.2	304.114	266.442	318.095	2992	2494	12896.6	10750	109.615	91.6576	100.636	3.02192	2.64758	3.16085	Non-coding
GP59	CDS	71900	73375	1476	-	57709	43742	24314	39098.2	29635.5	16472.9	261.202	216.078	391.268	24986	18487	16928.2	12525.1	143.881	106.792	125.337	2.084	1.72398	3.12173	peg.67;Putative Zn-dependent protease
GP59	CDS	73403	73603	201	-	44682	33992	19571	222299	169114	97368.2	1485.1	1233.04	2312.71	32227	24770	160333	123234	1362.76	1050.73	1206.74	1.23067	1.0218	1.91649	peg.68;LSU ribosomal protein L31p
GP59	CDS	73727	74305	579	-	6440	6714	1846	11122.6	11595.9	3188.26	74.3065	84.5475	75.7281	2292	2502	3958.55	4321.24	33.6458	36.8442	35.245	2.10828	2.39885	2.14862	peg.69;Putative SAM-dependent methyltransferase Bucepa02006346
GP59	CDS	74302	75753	1452	-	9473	8773	3288	6524.1	6042.01	2264.46	43.5853	44.0534	53.786	5190	4860	3574.38	3347.11	30.3805	28.5384	29.4595	1.4795	1.49539	1.82576	peg.70;Potassium uptake protein TrkH
GP59	CDS	75760	77271	1512	-	8008	8301	2972	5296.3	5490.08	1965.61	35.3827	40.0292	46.6875	5970	4669	3948.41	3087.96	33.5596	26.3289	29.9442	1.18162	1.33679	1.55915	peg.71;Apolipoprotein N-acyltransferase (EC 2.3.1.-) / Copper homeostasis protein CutE;Ontology_term=KEGG_ENZYME:2.3.1.-
GP59	CDS	77271	78140	870	-	6717	6892	2318	7720.69	7921.84	2664.37	51.5793	57.7595	63.2846	5013	3834	5762.07	4406.9	48.9748	37.5745	43.2747	1.19191	1.33472	1.46239	peg.72;Magnesium and cobalt efflux protein CorC
GP59	CDS	78137	78601	465	-	4571	4851	1708	9830.11	10432.3	3673.12	65.6716	76.0635	87.2446	3062	2334	6584.95	5019.35	55.9689	42.7965	49.3827	1.32985	1.54029	1.76671	peg.73;Metal-dependent hydrolase YbeY%2C involved in rRNA and/or ribosome maturation and assembly
GP59	CDS	78598	79572	975	-	15806	15740	6800	16211.3	16143.6	6974.36	108.302	117.706	165.656	11219	8920	11506.7	9148.72	97.8012	78.0046	87.9029	1.23206	1.33904	1.88454	peg.74;Phosphate starvation-inducible protein PhoH%2C predicted ATPase
GP59	CDS	79594	80961	1368	-	18010	15670	10089	13165.2	11454.7	7375	87.9522	83.5181	175.172	21807	15854	15940.8	11589.2	135.489	98.8127	117.151	0.75076	0.71291	1.49527	peg.75;tRNA-i(6)A37 methylthiotransferase
GP59	CDS	80943	81059	117	-	1133	1155	470	9683.76	9871.79	4017.09	64.6939	71.977	95.4148	1230	1070	10512.8	9145.3	89.3539	77.9755	83.6647	0.773252	0.860303	1.14044	peg.76;hypothetical protein
GP59	CDS	81111	81227	117	-	1165	1310	552	9957.26	11196.6	4717.95	66.5211	81.6363	112.062	1639	1429	14008.5	12213.7	119.066	104.137	111.602	0.596058	0.731497	1.00412	peg.77;hypothetical protein
GP59	CDS	81355	81486	132	-	3702	3997	1327	28045.5	30280.3	10053	187.362	220.779	238.782	2211	1854	16750	14045.5	142.367	119.756	131.061	1.42958	1.68455	1.82191	peg.78;hypothetical protein
GP59	CDS	81523	81957	435	+	17173	19228	7492	39478.2	44202.3	17223	263.74	322.287	409.084	8122	7838	18671.3	18018.4	158.697	153.63	156.163	1.68887	2.06378	2.61959	peg.79;hypothetical protein
GP59	CDS	82091	82849	759	-	51325	75326	60127	67621.9	99243.7	79218.7	451.759	723.604	1881.62	25256	26803	33275.4	35313.6	282.825	301.094	291.959	1.54733	2.47844	6.4448	peg.80;Fibronectin type III domain protein
GP59	Rsw	82866	82945	80	+	7441	10093	7991	93012.5	126162	99887.5	621.385	919.873	2372.55	3926	4171	49075	52137.5	417.114	444.54	430.827	1.44231	2.13514	5.50697	cyclic di-GMP riboswitch class I
GP59	Rsw	82995	83111	117	+	316	290	111	2700.85	2478.63	948.718	18.0435	18.0722	22.5341	365	363	3119.66	3102.56	26.5156	26.4534	26.4845	0.681285	0.682368	0.850843	Non-coding
GP59	CDS	83161	84903	1743	+	13679	15317	3713	7847.96	8787.72	2130.24	52.4296	64.0729	50.5978	11610	13977	6660.93	8018.93	56.6147	68.3718	62.4932	0.838964	1.02528	0.809652	peg.81;Protein of unknown function DUF181
GP59	CDS	84987	86561	1575	-	8179	8755	3123	5193.02	5558.73	1982.86	34.6928	40.5297	47.0972	4154	5606	2637.46	3559.37	22.4172	30.3482	26.3827	1.31498	1.53622	1.78516	peg.82;putative Glutathione-regulated potassium-efflux system protein KefB
GP59	CDS	86611	86667	57	-	779	831	324	13666.7	14578.9	5684.21	91.3023	106.298	135.013	397	498	6964.91	8736.84	59.1984	74.4929	66.8456	1.36587	1.5902	2.01977	Non-coding
GP59	CDS	86717	87013	297	-	1699	1859	778	5720.54	6259.26	2619.53	38.217	45.6374	62.2196	971	1184	3269.36	3986.53	27.788	33.9903	30.8892	1.23723	1.47746	2.01428	peg.83;hypothetical protein
GP59	CDS	87063	87211	149	-	1466	1812	581	9838.93	12161.1	3899.33	65.7305	88.6686	92.6176	736	929	4939.6	6234.9	41.9842	53.1606	47.5724	1.38169	1.86387	1.94688	Non-coding
GP59	CDS	87261	87581	321	-	3040	3182	1151	9470.4	9912.77	3585.67	63.2685	72.2758	85.1676	1805	1997	5623.05	6221.18	47.7933	53.0436	50.4184	1.25487	1.43352	1.68921	peg.84;hypothetical protein
GP59	CDS	87698	87973	276	-	4262	4199	1326	15442	15213.8	4804.35	103.163	110.926	114.114	2167	2433	7851.45	8815.22	66.7336	75.1611	70.9473	1.45408	1.5635	1.60843	peg.85;Uncharacterized protein/domain%2C possibly involved in tellurite resistance
GP59	CDS	88106	88717	612	-	4919	5976	1264	8037.58	9764.71	2065.36	53.6963	71.1962	49.0568	1482	2066	2421.57	3375.82	20.5822	28.7832	24.6827	2.17547	2.88446	1.9875	peg.86;Hypothetical protein VC0266 (sugar utilization related?)
GP59	CDS	88758	89012	255	-	4227	5547	850	16576.5	21752.9	3333.33	110.742	158.605	79.174	1078	1532	4227.45	6007.84	35.9313	51.2246	43.578	2.54123	3.63956	1.81684	peg.87;hypothetical protein
GP59	CDS	89062	89149	88	-	371	467	102	4215.91	5306.82	1159.09	28.165	38.693	27.531	234	253	2659.09	2875	22.601	24.5131	23.557	1.19561	1.64252	1.16869	Non-coding
GP59	CDS	89199	90485	1287	+	3961	3992	1286	3077.7	3101.79	999.223	20.5611	22.6157	23.7337	3083	3495	2395.49	2715.62	20.3605	23.1541	21.7573	0.945017	1.03945	1.09084	peg.88;FIG00785332: hypothetical protein
GP59	CDS	90535	90674	140	+	1321	1014	358	9435.71	7242.86	2557.14	63.0368	52.809	60.7378	847	882	6050	6300	51.4221	53.7156	52.5689	1.19913	1.00457	1.15539	Non-coding
GP59	CDS	90724	92187	1464	-	6800	5323	1540	4644.81	3635.93	1051.91	31.0304	26.5102	24.9852	4613	4833	3150.96	3301.23	26.7816	28.1472	27.4644	1.12984	0.965256	0.909731	peg.89;conserved hypothetical protein%3B putative phospholipase D endonuclease domain
GP59	CDS	92237	92371	135	-	692	690	182	5125.93	5111.11	1348.15	34.2446	37.266	32.0215	346	330	2562.96	2444.44	21.784	20.842	21.313	1.60674	1.74851	1.50244	Non-coding
GP59	CDS	92421	94337	1917	+	5819	5269	2217	3035.47	2748.57	1156.49	20.2789	20.0403	27.4693	2837	3101	1479.92	1617.63	12.5786	13.7924	13.1855	1.53797	1.51987	2.0833	peg.90;FIG00877238: hypothetical protein
GP59	CDS	94387	94503	117	+	152	140	74	1299.15	1196.58	632.479	8.67915	8.72449	15.0228	118	118	1008.55	1008.55	8.57217	8.59917	8.58567	1.01089	1.01617	1.74975	Non-coding
GP59	CDS	94553	95608	1056	+	2132	2379	797	2018.94	2252.84	754.735	13.4878	16.4259	17.9266	1485	1685	1406.25	1595.64	11.9525	13.6049	12.7787	1.0555	1.28541	1.40285	peg.91;Phosphate ABC transporter%2C periplasmic phosphate-binding protein PstS (TC 3.A.1.7.1)
GP59	CDS	95670	96677	1008	-	2303	2863	1060	2284.72	2840.28	1051.59	15.2634	20.709	24.9775	1308	1686	1297.62	1672.62	11.0291	14.2612	12.6452	1.20706	1.6377	1.97526	peg.92;Ribonuclease BN (EC 3.1.-.-);Ontology_term=KEGG_ENZYME:3.1.-.-
GP59	CDS	96745	96963	219	-	1163	1242	497	5310.5	5671.23	2269.41	35.4776	41.35	53.9034	934	984	4264.84	4493.15	36.2491	38.3099	37.2795	0.951666	1.10919	1.44593	peg.93;hypothetical protein
GP59	CDS	97013	97264	252	-	1374	1484	453	5452.38	5888.89	1797.62	36.4255	42.9369	42.6974	759	949	3011.9	3765.87	25.5998	32.1089	28.8543	1.26239	1.48806	1.47976	Non-coding
GP59	CDS	97314	98258	945	-	3158	3043	1073	3341.8	3220.11	1135.45	22.3254	23.4784	26.9694	1670	1800	1767.2	1904.76	15.0203	16.2406	15.6304	1.42833	1.50209	1.72544	peg.94;Malate dehydrogenase (EC 1.1.1.37);Ontology_term=KEGG_ENZYME:1.1.1.37
GP59	CDS	98362	98625	264	-	1094	1212	452	4143.94	4590.91	1712.12	27.6842	33.4731	40.6666	791	798	2996.21	3022.73	25.4664	25.7727	25.6195	1.08059	1.30655	1.58733	peg.95;hypothetical protein
GP59	CDS	98675	98826	152	-	983	1172	354	6467.11	7710.53	2328.95	43.2045	56.2188	55.3176	661	696	4348.68	4578.95	36.9617	39.0414	38.0016	1.13691	1.47938	1.45567	Non-coding
GP59	CDS	98876	99391	516	-	1984	2282	868	3844.96	4422.48	1682.17	25.6869	32.2451	39.9553	1739	1855	3370.16	3594.96	28.6447	30.6517	29.6482	0.866389	1.08759	1.34765	peg.96;hypothetical protein
GP59	CDS	99441	99518	78	-	887	937	359	11371.8	12012.8	4602.56	75.9711	87.5876	109.321	668	813	8564.1	10423.1	72.7908	88.8702	80.8305	0.939881	1.0836	1.35247	Non-coding
GP59	CDS	99568	100083	516	-	2542	2550	871	4926.36	4941.86	1687.98	32.9113	36.032	40.0933	1965	2058	3808.14	3988.37	32.3674	34.006	33.1867	0.991702	1.08574	1.20812	peg.97;Protoporphyrinogen IX oxidase%2C novel form%2C HemJ (EC 1.3.-.-);Ontology_term=KEGG_ENZYME:1.3.-.-
GP59	CDS	100133	100234	102	-	867	903	288	8500	8852.94	2823.53	56.7856	64.5484	67.065	670	798	6568.63	7823.53	55.8302	66.7057	61.2679	0.92684	1.05354	1.09462	Non-coding
GP59	CDS	100284	100892	609	-	2509	2994	723	4119.87	4916.26	1187.19	27.5234	35.8453	28.1984	2555	2736	4195.4	4492.61	35.6589	38.3053	36.9821	0.744236	0.969261	0.762488	peg.98;Uncharacterized protein conserved in bacteria
GP59	CDS	100881	101027	147	+	981	1106	265	6673.47	7523.81	1802.72	44.5832	54.8574	42.8186	991	1075	6741.5	7312.93	57.2995	62.3521	59.8258	0.745216	0.916953	0.715721	peg.99;hypothetical protein
GP59	CDS	101077	101498	422	+	4190	5349	988	9928.91	12675.4	2341.23	66.3316	92.4183	55.6094	2726	3352	6459.72	7943.13	54.9045	67.7254	61.315	1.08182	1.50727	0.906947	Non-coding
GP59	CDS	101548	102711	1164	-	20454	21530	4863	17572.2	18496.6	4177.84	117.394	134.862	99.2328	11489	13168	9870.27	11312.7	83.8926	96.4555	90.1741	1.30186	1.49557	1.10046	peg.100;putative cytochrome P450 hydroxylase
GP59	CDS	102737	102862	126	-	713	723	305	5658.73	5738.1	2420.63	37.804	41.8375	57.4954	259	326	2055.56	2587.3	17.4712	22.0601	19.7657	1.91261	2.11667	2.90885	peg.101;hypothetical protein
GP59	CDS	102912	103156	245	-	1339	1164	338	5465.31	4751.02	1379.59	36.5118	34.6405	32.7683	714	864	2914.29	3526.53	24.77	30.0682	27.4191	1.33162	1.26337	1.19509	Non-coding
GP59	CDS	103206	103880	675	+	2270	2807	454	3362.96	4158.52	672.593	22.4668	30.3205	15.9756	1078	1306	1597.04	1934.81	13.5741	16.4968	15.0354	1.49426	2.0166	1.06253	peg.102;DNA repair protein RadC
GP59	CDS	103930	103990	61	+	1203	1306	156	19721.3	21409.8	2557.38	131.751	156.103	60.7433	227	289	3721.31	4737.7	31.6294	40.3951	36.0122	3.65852	4.33472	1.68674	Non-coding
GP59	CDS	104040	105041	1002	+	48817	45110	5602	48719.6	45020	5590.82	325.479	328.249	132.794	1994	2095	1990.02	2090.82	16.9142	17.8269	17.3706	18.7374	18.8968	7.64478	peg.103;TonB-dependent receptor
GP59	CDS	105060	106043	984	+	16779	15451	1852	17051.8	15702.2	1882.11	113.917	114.488	44.7043	1386	1828	1408.54	1857.72	11.9719	15.8395	13.9057	8.19215	8.23316	3.21482	peg.104;TonB-dependent receptor
GP59	CDS	106115	107251	1137	+	6456	8913	1715	5678.1	7839.05	1508.36	37.9334	57.1559	35.8268	2214	2998	1947.23	2636.76	16.5505	22.4818	19.5162	1.94369	2.92864	1.83575	peg.105;Uncharacterized iron-regulated membrane protein%3B Iron-uptake factor PiuB
GP59	CDS	107260	107994	735	-	13573	14949	4804	18466.7	20338.8	6536.05	123.369	148.294	155.246	5156	5147	7014.97	7002.72	59.6239	59.7072	59.6655	2.06768	2.48541	2.60193	peg.106;Ni%2CFe-hydrogenase I cytochrome b subunit
GP59	CDS	108092	108523	432	-	9915	10352	2782	22951.4	23963	6439.81	153.33	174.718	152.96	2881	2724	6668.98	6305.56	56.6832	53.763	55.2231	2.77656	3.16386	2.76985	peg.107;hypothetical protein
GP59	CDS	108525	109358	834	-	18179	19367	6038	21797.4	23221.8	7239.81	145.621	169.314	171.961	5024	4794	6023.98	5748.2	51.201	49.0108	50.1059	2.90626	3.37913	3.43196	peg.108;Thymidylate synthase (EC 2.1.1.45);Ontology_term=KEGG_ENZYME:2.1.1.45
GP59	CDS	109486	110424	939	-	31456	30116	7855	33499.5	32072.4	8365.28	223.798	233.846	198.694	4973	5179	5296.06	5515.44	45.014	47.0263	46.0201	4.86306	5.08138	4.31754	peg.109;Response regulator of zinc sigma-54-dependent two-component system
GP59	CDS	110467	111195	729	-	25794	20846	6712	35382.7	28595.3	9207.13	236.38	208.494	218.69	3073	3167	4215.36	4344.31	35.8286	37.0408	36.4347	6.48777	5.72239	6.00224	peg.110;Heavy-metal-associated domain (N-terminus) and membrane-bounded cytochrome biogenesis cycZ-like domain%2C possible membrane copper tolerance protein
GP59	CDS	111255	111422	168	+	81467	99077	24894	484923	589744	148179	3239.6	4299.93	3519.57	1832	3046	10904.8	18131	92.6853	154.59	123.638	26.2024	34.7785	28.4668	peg.111;hypothetical protein
GP59	CDS	111472	111574	103	+	169671	214825	60763	1.64729e+06	2.08568e+06	589932	11005	15207.1	14012.2	1977	2728	19194.2	26485.4	163.141	225.823	194.482	56.5862	78.1927	72.0488	Non-coding
GP59	CDS	111624	112028	405	+	227089	306109	91676	560714	755825	226360	3745.94	5510.85	5376.56	3489	3966	8614.81	9792.59	73.2218	83.4945	78.3582	47.8053	70.329	68.6152	peg.112;Cytochrome c-555 precursor (Cytochrome c555)
GP59	CDS	112077	112610	534	-	70155	95922	19235	131376	179629	36020.6	877.681	1309.71	855.569	2826	2917	5292.13	5462.55	44.9806	46.5753	45.7779	19.1726	28.61	18.6895	peg.113;hypothetical protein
GP59	CDS	112666	114171	1506	-	15650	29190	5857	10391.8	19382.5	3889.11	69.4238	141.321	92.3749	7452	6370	4948.21	4229.75	42.0574	36.0641	39.0607	1.77733	3.61798	2.36491	peg.114;Exopolyphosphatase (EC 3.6.1.11);Ontology_term=KEGG_ENZYME:3.6.1.11
GP59	CDS	114306	115022	717	-	5078	5171	2342	7082.29	7211.99	3266.39	47.3143	52.5839	77.5839	3989	4149	5563.46	5786.61	47.2867	49.3383	48.3125	0.979339	1.08841	1.60588	peg.115;Phosphate transport system regulatory protein PhoU
GP59	CDS	115046	115888	843	-	3134	3150	1332	3717.67	3736.65	1580.07	24.8365	27.2446	37.5302	2922	3155	3466.19	3742.59	29.461	31.9104	30.6857	0.809385	0.887861	1.22305	peg.116;Phosphate transport ATP-binding protein PstB (TC 3.A.1.7.1)
GP59	CDS	115888	117555	1668	-	5304	5346	2263	3179.86	3205.04	1356.71	21.2435	23.3685	32.225	3573	3878	2142.09	2324.94	18.2067	19.8231	19.0149	1.1172	1.22896	1.69472	peg.117;Phosphate transport system permease protein PstA (TC 3.A.1.7.1)
GP59	CDS	117568	119844	2277	-	8328	8663	3621	3657.44	3804.57	1590.25	24.4341	27.7398	37.7719	5344	6597	2346.95	2897.23	19.9479	24.7027	22.3253	1.09446	1.24253	1.69189	peg.118;Phosphate transport system permease protein PstC (TC 3.A.1.7.1)
GP59	CDS	119894	119950	57	-	87	76	42	1526.32	1333.33	736.842	10.1968	9.72157	17.5016	35	66	614.035	1157.89	5.219	9.87255	7.54578	1.35132	1.28835	2.31939	Non-coding
GP59	CDS	120000	120956	957	-	5858	5360	3254	6121.21	5600.84	3400.21	40.8937	40.8367	80.7625	2973	3086	3106.58	3224.66	26.4045	27.4944	26.9494	1.51742	1.51531	2.99681	peg.119;Phosphate ABC transporter%2C periplasmic phosphate-binding protein PstS (TC 3.A.1.7.1)
GP59	CDS	121098	122387	1290	-	7119	8871	2478	5518.6	6876.74	1920.93	36.8679	50.1396	45.6263	3961	5090	3070.54	3945.74	26.0981	33.6425	29.8703	1.23427	1.67857	1.52748	peg.120;Phosphate regulon sensor protein PhoR (SphS) (EC 2.7.13.3);Ontology_term=KEGG_ENZYME:2.7.13.3
GP59	CDS	122400	123092	693	-	4752	5332	1696	6857.14	7694.08	2447.33	45.8102	56.0989	58.1295	2447	3000	3531.02	4329	30.012	36.9104	33.4612	1.36906	1.67654	1.73722	peg.121;Phosphate regulon transcriptional regulatory protein PhoB (SphR)
GP59	CDS	123174	124397	1224	-	3842	3039	1177	3138.89	2482.84	961.601	20.9698	18.1029	22.8401	2689	2565	2196.9	2095.59	18.6726	17.8676	18.2701	1.14777	0.990847	1.25014	peg.122;Permease of the major facilitator superfamily
GP59	CDS	124456	126105	1650	-	11526	9398	3852	6985.45	5695.76	2334.55	46.6674	41.5288	55.4506	9922	10567	6013.33	6404.24	51.1105	54.6044	52.8574	0.882892	0.785675	1.04906	peg.123;Probable low-affinity inorganic phosphate transporter
GP59	CDS	126242	128080	1839	+	11996	11166	4055	6523.11	6071.78	2205	43.5787	44.2704	52.3737	6594	8676	3585.64	4717.78	30.4763	40.2252	35.3507	1.23275	1.25232	1.48154	peg.124;Cytochrome c-type biogenesis protein DsbD%2C protein-disulfide reductase (EC 1.8.1.8);Ontology_term=KEGG_ENZYME:1.8.1.8
GP59	CDS	128216	128653	438	+	6086	5344	2542	13895	12200.9	5803.65	92.8276	88.959	137.85	3952	3352	9022.83	7652.97	76.6897	65.2514	70.9706	1.30797	1.25346	1.94235	peg.125;3-dehydroquinate dehydratase II (EC 4.2.1.10);Ontology_term=KEGG_ENZYME:4.2.1.10
GP59	CDS	128663	129130	468	+	7877	7356	3645	16831.2	15717.9	7788.46	112.443	114.602	184.993	5305	4717	11335.5	10079.1	96.3461	85.937	91.1415	1.23372	1.25741	2.02973	peg.126;Biotin carboxyl carrier protein of acetyl-CoA carboxylase
GP59	CDS	129185	130525	1341	+	16460	15997	6020	12274.4	11929.2	4489.19	82.0012	86.9776	106.628	18503	15895	13797.9	11853.1	117.276	101.063	109.169	0.751138	0.796722	0.976722	peg.127;Biotin carboxylase of acetyl-CoA carboxylase (EC 6.3.4.14);Ontology_term=KEGG_ENZYME:6.3.4.14
GP59	CDS	130537	131406	870	+	6841	6830	2212	7863.22	7850.57	2542.53	52.5315	57.2399	60.3907	11355	7403	13051.7	8509.2	110.933	72.5519	91.7426	0.572596	0.623919	0.658262	peg.128;Ribosomal protein L11 methyltransferase (EC 2.1.1.-);Ontology_term=KEGG_ENZYME:2.1.1.-
GP59	CDS	131399	132400	1002	+	12059	11375	3297	12034.9	11352.3	3290.42	80.4012	82.7716	78.1547	11518	9246	11495	9227.54	97.7021	78.6767	88.1894	0.911688	0.938566	0.886214	peg.129;tRNA dihydrouridine synthase B (EC 1.-.-.-);Ontology_term=KEGG_ENZYME:1.-.-.-
GP59	CDS	132397	132687	291	+	11225	10867	3244	38573.9	37343.6	11147.8	257.699	272.279	264.784	7010	6668	24089.3	22914.1	204.748	195.372	200.06	1.28811	1.36099	1.32352	peg.130;DNA-binding protein Fis
GP59	CDS	132717	134282	1566	+	16167	18697	6066	10323.8	11939.3	3873.56	68.9695	87.0518	92.0057	20767	17663	13261.2	11279.1	112.714	96.1685	104.441	0.660367	0.833502	0.880934	peg.131;IMP cyclohydrolase (EC 3.5.4.10) / Phosphoribosylaminoimidazolecarboxamide formyltransferase (EC 2.1.2.3);Ontology_term=KEGG_ENZYME:3.5.4.10,KEGG_ENZYME:2.1.2.3
GP59	CDS	134296	136929	2634	+	13788	15435	6050	5234.62	5859.91	2296.89	34.9707	42.7256	54.5561	14884	12296	5650.72	4668.19	48.0284	39.8023	43.9154	0.796321	0.972909	1.2423	peg.132;Adenylate cyclase (EC 4.6.1.1);Ontology_term=KEGG_ENZYME:4.6.1.1
GP59	CDS	136983	138011	1029	+	23233	23738	6745	22578.2	23069	6554.91	150.837	168.2	155.693	14284	17413	13881.4	16922.3	117.986	144.284	131.135	1.15025	1.28265	1.18728	peg.133;N-acetyl-gamma-glutamyl-phosphate reductase (EC 1.2.1.38);Ontology_term=KEGG_ENZYME:1.2.1.38
GP59	CDS	138074	138211	138	-	3405	2978	1180	24673.9	21579.7	8550.72	164.838	157.342	203.099	2000	2249	14492.8	16297.1	123.181	138.954	131.068	1.25766	1.20046	1.54957	peg.134;hypothetical protein
GP59	CDS	138191	138715	525	+	5981	5595	2006	11392.4	10657.1	3820.95	76.1086	77.7031	90.756	3580	3658	6819.05	6967.62	57.9586	59.408	58.6833	1.29694	1.32411	1.54654	peg.135;hypothetical protein
GP59	CDS	138724	139161	438	+	6992	6438	1980	15963.5	14698.6	4520.55	106.646	107.17	107.373	3893	4082	8888.13	9319.63	75.5448	79.4619	77.5034	1.37602	1.38278	1.3854	peg.136;Integral membrane protein CcmA involved in cell shape determination
GP59	CDS	139211	139262	52	+	2185	3138	662	42019.2	60346.2	12730.8	280.716	439.995	302.384	1076	1228	20692.3	23615.4	175.875	201.352	188.613	1.48832	2.33279	1.6032	Non-coding
GP59	CDS	139312	139656	345	+	87535	95430	10390	253725	276609	30115.9	1695.05	2016.8	715.32	16721	36415	48466.7	105551	411.943	899.956	655.95	2.58411	3.07463	1.09051	peg.137;probable iron binding protein from the HesB_IscA_SufA family
GP59	CDS	139785	141074	1290	+	8404	7910	2516	6514.73	6131.78	1950.39	43.5227	44.7079	46.326	5699	5947	4417.83	4610.08	37.5494	39.3069	38.4282	1.13257	1.16342	1.20552	peg.138;hypothetical protein
GP59	CDS	141153	141779	627	+	4954	5890	1891	7901.12	9393.94	3015.95	52.7847	68.4929	71.6354	3201	2927	5105.26	4668.26	43.3923	39.803	41.5976	1.26893	1.64656	1.7221	peg.139;Transcriptional regulator%2C TetR family
GP59	CDS	141783	142955	1173	+	3869	4652	1838	3298.38	3965.9	1566.92	22.0353	28.9161	37.2179	4766	3632	4063.09	3096.33	34.5343	26.4002	30.4673	0.723247	0.949087	1.22157	peg.140;RND efflux system%2C membrane fusion protein CmeA
GP59	CDS	142958	146104	3147	+	8152	10178	2795	2590.4	3234.19	888.147	17.3056	23.5811	21.0955	14283	9560	4538.61	3037.81	38.576	25.9013	32.2386	0.536797	0.731453	0.654353	peg.141;RND efflux system%2C inner membrane transporter CmeB
GP59	CDS	146101	147543	1443	+	3721	5356	1558	2578.66	3711.71	1079.7	17.2271	27.0628	25.6451	10017	5662	6941.79	3923.77	59.0019	33.4552	46.2285	0.372651	0.585412	0.554747	peg.142;RND efflux system%2C outer membrane lipoprotein CmeC
GP59	CDS	147623	147802	180	+	4501	3954	1495	25005.6	21966.7	8305.56	167.054	160.163	197.275	3266	2679	18144.4	14883.3	154.219	126.9	140.559	1.18849	1.13947	1.4035	peg.143;hypothetical protein
GP59	CDS	147852	147943	92	+	3046	2974	841	33108.7	32326.1	9141.3	221.188	235.695	217.126	2345	2033	25489.1	22097.8	216.645	188.413	202.529	1.09213	1.16376	1.07207	Non-coding
GP59	CDS	147993	150053	2061	+	14133	13279	3977	6857.35	6442.99	1929.65	45.8116	46.977	45.8333	9812	9009	4760.8	4371.18	40.4645	37.2699	38.8672	1.17867	1.20865	1.17923	peg.144;High-affinity choline uptake protein BetT
GP59	CDS	150103	150279	177	+	9897	8259	428	55915.3	46661	2418.08	373.551	340.214	57.4347	908	746	5129.94	4214.69	43.6021	35.9357	39.7689	9.39304	8.55478	1.44421	Non-coding
GP59	CDS	150329	150487	159	+	10288	8871	286	64704.4	55792.5	1798.74	432.268	406.793	42.7241	376	343	2364.78	2157.23	20.0995	18.3932	19.2463	22.4597	21.1361	2.21985	peg.145;hypothetical protein
GP59	CDS	150538	151455	918	+	3202	5095	912	3488.02	5550.11	993.464	23.3023	40.4668	23.597	1185	1249	1290.85	1360.57	10.9716	11.6006	11.2861	2.06469	3.58555	2.0908	peg.146;Transcriptional regulator%2C LysR family
GP59	CDS	151542	152948	1407	+	19395	25092	9070	13784.6	17833.7	6446.34	92.0905	130.029	153.115	7824	9573	5560.77	6803.84	47.2639	58.0115	52.6377	1.74952	2.47026	2.90884	peg.147;diguanylate cyclase/phosphodiesterase (GGDEF & EAL domains) with PAS/PAC sensor(s)
GP59	CDS	152902	153456	555	-	8022	9318	3868	14454.1	16789.2	6969.37	96.5626	122.413	165.538	3297	3833	5940.54	6906.31	50.4918	58.8852	54.6885	1.76568	2.23837	3.02692	peg.148;Lactoylglutathione lyase (EC 4.4.1.5);Ontology_term=KEGG_ENZYME:4.4.1.5
GP59	CDS	153483	154436	954	-	5762	6678	2047	6039.83	7000	2145.7	40.3501	51.0383	50.9652	3889	4438	4076.52	4651.99	34.6485	39.6642	37.1564	1.08595	1.37361	1.37164	peg.149;Magnesium and cobalt transport protein CorA
GP59	CDS	154486	154767	282	-	510	565	192	1808.51	2003.55	680.851	12.082	14.6082	16.1717	596	527	2113.48	1868.79	17.9635	15.9339	16.9487	0.712859	0.861907	0.954156	Non-coding
GP59	CDS	154817	155440	624	-	1520	1601	608	2435.9	2565.71	974.359	16.2734	18.707	23.1432	2579	1659	4133.01	2658.65	35.1286	22.6685	28.8985	0.563122	0.647334	0.800842	peg.150;HEN1 C-terminal domain%3B double-stranded RNA 3'-methylase
GP59	CDS	155459	156817	1359	-	5155	5509	1930	3793.23	4053.72	1420.16	25.3413	29.5564	33.732	8011	4586	5894.78	3374.54	50.1028	28.7723	39.4375	0.642567	0.749447	0.855326	peg.151;GTPase and tRNA-U34 5-formylation enzyme TrmE
GP59	CDS	156875	158518	1644	-	16573	13855	9142	10080.9	8427.62	5560.83	67.347	61.4473	132.082	28285	17274	17205	10507.3	146.234	89.5883	117.911	0.571167	0.521131	1.12018	peg.152;Inner membrane protein translocase component YidC%2C long form
GP59	CDS	158568	158682	115	-	5315	3761	3181	46217.4	32704.3	27660.9	308.763	238.453	657.007	6409	4884	55730.4	42469.6	473.682	362.108	417.895	0.738852	0.570606	1.57218	Non-coding
GP59	CDS	158732	159064	333	-	28746	21077	17879	86324.3	63294.3	53690.7	576.703	461.49	1275.27	31869	24929	95702.7	74861.9	813.427	638.294	725.861	0.79451	0.635783	1.75691	peg.153;Ribonuclease P protein component (EC 3.1.26.5);Ontology_term=KEGG_ENZYME:3.1.26.5
GP59	CDS	159114	159248	135	-	18582	15993	13153	137644	118467	97429.6	919.555	863.762	2314.17	24998	18169	185170	134585	1573.86	1147.51	1360.69	0.675803	0.634799	1.70074	peg.154;LSU ribosomal protein L34p
GP59	CDS	159298	159464	167	-	6582	5501	3632	39413.2	32940.1	21748.5	263.306	240.172	516.575	7606	5655	45544.9	33862.3	387.11	288.72	337.915	0.779208	0.710748	1.52871	Non-coding
GP59	CDS	159514	160878	1365	+	14773	13906	6891	10822.7	10187.5	5048.35	72.3028	74.2792	119.909	15540	13967	11384.6	10232.2	96.7638	87.243	92.0034	0.785871	0.807353	1.30332	peg.155;Chromosomal replication initiator protein DnaA
GP59	CDS	160893	161996	1104	+	13631	14191	5667	12346.9	12854.2	5133.15	82.4855	93.722	121.924	10604	8194	9605.07	7422.1	81.6385	63.283	72.4608	1.13835	1.29342	1.68262	peg.156;DNA polymerase III beta subunit (EC 2.7.7.7);Ontology_term=KEGG_ENZYME:2.7.7.7
GP59	CDS	162062	163264	1203	-	10535	10032	2633	8757.27	8339.15	2188.69	58.5043	60.8022	51.9863	11668	11985	9699.09	9962.59	82.4376	84.944	83.6908	0.699054	0.726511	0.621171	peg.157;Uncharacterized protein EC-HemY%2C likely associated with heme metabolism based on gene clustering with hemC%2C hemD in Proteobacteria (unrelated to HemY-type PPO in GramPositives)
GP59	CDS	163261	164295	1035	-	17399	20846	5561	16810.6	20141.1	5372.95	112.306	146.852	127.619	15283	17018	14766.2	16442.5	125.506	140.194	132.85	0.845363	1.1054	0.96063	peg.158;Homolog of E. coli HemX protein
GP59	CDS	164285	165049	765	-	9924	11019	2959	12972.5	14403.9	3867.97	86.6652	105.022	91.8729	6817	7962	8911.11	10407.8	75.7402	88.7403	82.2402	1.0538	1.27701	1.11713	peg.159;Uroporphyrinogen-III synthase (EC 4.2.1.75);Ontology_term=KEGG_ENZYME:4.2.1.75
GP59	CDS	165042	165971	930	-	8361	9682	2304	8990.32	10410.8	2477.42	60.0613	75.9067	58.8442	5367	7268	5770.97	7815.05	49.0505	66.6334	57.8419	1.03837	1.31231	1.01733	peg.160;Porphobilinogen deaminase (EC 2.5.1.61);Ontology_term=KEGG_ENZYME:2.5.1.61
GP59	CDS	166048	166191	144	-	1207	1220	792	8381.94	8472.22	5500	55.9969	61.7725	130.637	1952	1559	13555.6	10826.4	115.216	92.3089	103.762	0.539665	0.595327	1.259	peg.161;hypothetical protein
GP59	CDS	166190	167473	1284	+	7623	7268	4137	5936.92	5660.44	3221.96	39.6625	41.2713	76.5287	9869	9173	7686.14	7144.08	65.3285	60.9125	63.1205	0.628362	0.653849	1.21242	peg.162;Argininosuccinate lyase (EC 4.3.2.1);Ontology_term=KEGG_ENZYME:4.3.2.1
GP59	CDS	167565	168929	1365	+	3497	3574	1513	2561.9	2618.32	1108.42	17.1152	19.0906	26.3275	2561	2008	1876.19	1471.06	15.9467	12.5427	14.2447	1.20151	1.34019	1.84823	peg.163;membrane protein%2C putative
GP59	CDS	168926	169141	216	-	1399	1465	255	6476.85	6782.41	1180.56	43.2696	49.4517	28.0408	489	425	2263.89	1967.59	19.242	16.7763	18.0091	2.40265	2.74593	1.55703	peg.164;hypothetical protein
GP59	CDS	169168	169518	351	-	1219	1317	145	3472.93	3752.14	413.105	23.2015	27.3575	9.81216	270	295	769.231	840.456	6.53809	7.16597	6.85203	3.38607	3.99261	1.43201	peg.165;FIG016502: iron uptake protein
GP59	CDS	169518	171161	1644	-	16172	19309	1096	9836.98	11745.1	666.667	65.7175	85.6359	15.8348	2351	2679	1430.05	1629.56	12.1547	13.8941	13.0244	5.04571	6.57502	1.21578	peg.166;FIG138928: iron-regulated membrane protein
GP59	CDS	171158	171439	282	-	6605	8663	397	23422	30719.9	1407.8	156.474	223.984	33.4384	987	1091	3500	3868.79	29.7483	32.9865	31.3674	4.98844	7.14066	1.06602	peg.167;FIG024006: iron uptake protein
GP59	CDS	171489	171925	437	-	5603	6363	536	12821.5	14560.6	1226.54	85.6561	106.164	29.1331	1030	1383	2356.98	3164.76	20.0332	26.9837	23.5084	3.64363	4.51601	1.23926	Non-coding
GP59	CDS	171975	174056	2082	-	8228	13746	1044	3951.97	6602.31	501.441	26.4018	48.1386	11.9103	2077	2740	997.598	1316.04	8.47911	11.221	9.85003	2.68037	4.88715	1.20917	peg.168;TonB-dependent siderophore receptor
GP59	CDS	174064	174306	243	-	4638	6297	433	19086.4	25913.6	1781.89	127.51	188.941	42.3239	864	1020	3555.56	4197.53	30.2205	35.7894	33.0049	3.86336	5.72461	1.28235	peg.169;FIG006045: Sigma factor%2C ECF subfamily
GP59	CDS	174356	174493	138	-	890	888	275	6449.28	6434.78	1992.75	43.0854	46.9172	47.3323	587	628	4253.62	4550.72	36.1538	38.8008	37.4773	1.14964	1.25188	1.26296	Non-coding
GP59	CDS	174543	175442	900	+	6970	5733	1446	7744.44	6370	1606.67	51.738	46.4448	38.1619	2153	2437	2392.22	2707.78	20.3327	23.0873	21.71	2.38314	2.13933	1.7578	peg.170;Mobile element protein
GP59	CDS	175492	175558	67	+	104	53	5	1552.24	791.045	74.6269	10.37	5.76765	1.77255	93	112	1388.06	1671.64	11.7978	14.2529	13.0254	0.796137	0.442801	0.136085	Non-coding
GP59	CDS	175608	177152	1545	+	3003	2635	184	1943.69	1705.5	119.094	12.9851	12.4351	2.82874	2597	4532	1680.91	2933.33	14.2869	25.0105	19.6487	0.660865	0.632873	0.143966	peg.171;Filamentation induced by cAMP protein Fic
GP59	CDS	177112	177264	153	-	659	421	38	4307.19	2751.63	248.366	28.7749	20.0627	5.89924	530	699	3464.05	4568.63	29.4428	38.9534	34.1981	0.841416	0.58666	0.172502	peg.172;hypothetical protein
GP59	CDS	177218	177400	183	+	714	398	30	3901.64	2174.86	163.934	26.0655	15.8573	3.8938	535	712	2923.5	3890.71	24.8483	33.1733	29.0108	0.898475	0.5466	0.134219	peg.173;hypothetical protein
GP59	CDS	177450	177571	122	+	358	182	5	2934.43	1491.8	40.9836	19.6039	10.877	0.973451	257	381	2106.56	3122.95	17.9047	26.6272	22.266	0.880442	0.488504	0.0437192	Non-coding
GP59	CDS	177621	179969	2349	-	10894	5422	425	4637.72	2308.22	180.928	30.983	16.8296	4.29744	8606	9715	3663.69	4135.8	31.1396	35.2631	33.2013	0.933186	0.506896	0.129436	peg.174;Ferrichrome-iron receptor
GP59	CDS	180019	180136	118	-	714	911	113	6050.85	7720.34	957.627	40.4236	56.2904	22.7458	193	289	1635.59	2449.15	13.9018	20.8822	17.392	2.32427	3.23657	1.30783	Non-coding
GP59	CDS	180186	181184	999	-	3892	5812	424	3895.9	5817.82	424.424	26.0271	42.4187	10.081	548	725	548.549	725.726	4.6624	6.18775	5.42507	4.79756	7.81902	1.85823	peg.175;putative transmembrane sensor
GP59	CDS	181181	181690	510	-	3500	5290	314	6862.75	10372.5	615.686	45.8477	75.6281	14.6239	644	856	1262.75	1678.43	10.7327	14.3108	12.5218	3.66144	6.03973	1.16788	peg.176;FIG006045: Sigma factor%2C ECF subfamily
GP59	CDS	181740	181848	109	-	244	640	97	2238.53	5871.56	889.908	14.9549	42.8106	21.1373	161	202	1477.06	1853.21	12.5543	15.801	14.1777	1.05482	3.01958	1.49088	Non-coding
GP59	CDS	181898	183298	1401	-	3814	4211	1447	2722.34	3005.71	1032.83	18.187	21.9152	24.5321	2831	3255	2020.7	2323.34	17.175	19.8095	18.4922	0.983496	1.1851	1.32662	peg.177;Ferrichrome-iron receptor
GP59	CDS	183305	184324	1020	-	2828	2960	855	2772.55	2901.96	838.235	18.5225	21.1587	19.9099	1247	1562	1222.55	1531.37	10.3911	13.0569	11.724	1.57987	1.80473	1.69822	peg.178;Ferrichrome-iron receptor
GP59	CDS	184400	185353	954	-	4097	5393	716	4294.55	5653.04	750.524	28.6904	41.2173	17.8266	962	1179	1008.39	1235.85	8.5708	10.5372	9.554	3.00297	4.31414	1.86588	peg.179;Fe2+-dicitrate sensor%2C membrane component
GP59	CDS	185359	185856	498	-	2987	3722	455	5997.99	7473.9	913.655	40.0705	54.4935	21.7013	792	1004	1590.36	2016.06	13.5173	17.1896	15.3534	2.60987	3.54927	1.41345	peg.180;RNA polymerase sigma-70 factor%2C ECF subfamily
GP59	CDS	185906	185959	54	-	269	251	84	4981.48	4648.15	1555.56	33.2796	33.8905	36.9479	139	171	2574.07	3166.67	21.8784	26.9999	24.4392	1.36173	1.38673	1.51183	Non-coding
GP59	CDS	186009	188456	2448	-	7677	9947	1990	3136.03	4063.32	812.908	20.9507	29.6264	19.3084	3473	4104	1418.71	1676.47	12.0583	14.2941	13.1762	1.59004	2.24847	1.4654	peg.181;TonB-dependent siderophore receptor
GP59	CDS	188506	188741	236	-	1799	2422	410	7622.88	10262.7	1737.29	50.9259	74.8273	41.2644	484	608	2050.85	2576.27	17.4312	21.966	19.6986	2.58525	3.7986	2.09479	Non-coding
GP59	CDS	188791	189732	942	-	11595	15342	2289	12308.9	16286.6	2429.94	82.2317	118.749	57.7163	3235	3824	3434.18	4059.45	29.1889	34.612	31.9005	2.57776	3.72247	1.80926	peg.182;Fe2+-dicitrate sensor%2C membrane component
GP59	CDS	189746	190114	369	-	6869	7770	1209	18615.2	21056.9	3276.42	124.362	153.53	77.8223	1478	1805	4005.42	4891.6	34.0442	41.7072	37.8757	3.28342	4.05352	2.05468	peg.183;probable sigma-70 factor%2C ECF subfamily
GP59	CDS	190164	190677	514	-	10098	10743	1828	19645.9	20900.8	3556.42	131.248	152.391	84.4728	2090	2714	4066.15	5280.16	34.5603	45.0201	39.7902	3.29849	3.82987	2.12295	Non-coding
GP59	CDS	190727	191182	456	-	4506	4650	1568	9881.58	10197.4	3438.6	66.0154	74.3508	81.6742	1085	1351	2379.39	2962.72	20.2236	25.261	22.7423	2.90276	3.26927	3.59129	peg.184;hypothetical protein
GP59	CDS	191235	192365	1131	-	4021	3360	1628	3555.26	2970.82	1439.43	23.7515	21.6608	34.1897	1755	2078	1551.72	1837.31	13.1889	15.6655	14.4272	1.6463	1.50139	2.36981	peg.185;GNAT family acetyltransferase VC2332
GP59	CDS	192349	193419	1071	-	3795	3214	1389	3543.42	3000.93	1296.92	23.6724	21.8803	30.8047	2266	3081	2115.78	2876.75	17.9831	24.528	21.2556	1.1137	1.02939	1.44925	peg.186;hypothetical protein
GP59	CDS	193439	193555	117	+	694	675	179	5931.62	5769.23	1529.91	39.6271	42.0645	36.3388	317	475	2709.4	4059.83	23.0286	34.6153	28.822	1.37489	1.45946	1.2608	peg.187;hypothetical protein
GP59	CDS	193587	195071	1485	+	4366	4291	2187	2940.07	2889.56	1472.73	19.6416	21.0683	34.9805	4717	4267	3176.43	2873.4	26.9981	24.4995	25.7488	0.762816	0.818225	1.35853	peg.188;ribosomal protein S6 glutaminyl transferase related protein
GP59	CDS	195149	197206	2058	-	13330	20903	6342	6477.16	10156.9	3081.63	43.2717	74.0561	73.1956	22863	15903	11109.3	7727.41	94.424	65.8861	80.155	0.53985	0.923911	0.913175	peg.189;TonB-dependent receptor
GP59	CDS	197256	197309	54	-	537	584	203	9944.44	10814.8	3759.26	66.4354	78.8527	89.2907	574	599	10629.6	11092.6	90.3468	94.5787	92.4627	0.71851	0.852806	0.965694	Non-coding
GP59	CDS	197359	198252	894	+	12393	30107	3199	13862.4	33676.7	3578.3	92.6101	245.543	84.9925	5723	11688	6401.57	13073.8	54.4103	111.471	82.9407	1.11658	2.96046	1.02474	peg.190;DnaJ-class molecular chaperone CbpA
GP59	CDS	198274	199659	1386	+	14767	22395	4748	10654.4	16158	3425.69	71.1784	117.811	81.3676	6213	12540	4482.68	9047.62	38.1007	77.1426	57.6217	1.23527	2.04456	1.4121	peg.191;HtrA protease/chaperone protein / Serine protease (Protease DO) (EC 3.4.21.-);Ontology_term=KEGG_ENZYME:3.4.21.-
GP59	CDS	199771	200247	477	-	5257	6270	1900	11021	13144.7	3983.23	73.6273	95.84	94.6105	2532	3917	5308.18	8211.74	45.117	70.0157	57.5663	1.279	1.66486	1.6435	peg.192;COGs COG3558
GP59	CDS	200349	200924	576	+	2425	2150	472	4210.07	3732.64	819.444	28.126	27.2153	19.4636	1772	2152	3076.39	3736.11	26.1478	31.8552	29.0015	0.969813	0.938411	0.671124	peg.193;Transcriptional regulator%2C TetR family
GP59	CDS	200974	201356	383	+	3414	1993	219	8913.84	5203.66	571.802	59.5503	37.9408	13.5815	2975	3220	7767.62	8407.31	66.0211	71.6832	68.8521	0.864901	0.551047	0.197257	Non-coding
GP59	CDS	201406	201558	153	+	2377	1176	89	15535.9	7686.27	581.699	103.79	56.042	13.8166	1820	1906	11895.4	12457.5	101.105	106.216	103.661	1.00125	0.540628	0.133287	peg.194;hypothetical protein
GP59	CDS	201608	201677	70	+	1134	582	46	16200	8314.29	657.143	108.227	60.6209	15.6086	797	1004	11385.7	14342.9	96.7731	122.291	109.532	0.98808	0.553453	0.142502	Non-coding
GP59	CDS	201727	202206	480	+	11130	5079	1208	23187.5	10581.2	2516.67	154.908	77.1498	59.7764	8918	9358	18579.2	19495.8	157.914	166.227	162.071	0.955804	0.476026	0.368829	peg.195;Bacterioferritin
GP59	CDS	202256	202864	609	+	75800	23800	2533	124466	39080.5	4159.28	831.517	284.943	98.792	43359	45460	71197	74647	605.141	636.462	620.801	1.33943	0.458992	0.159136	Non-coding
GP59	CDS	202914	203828	915	-	18668	7351	561	20402.2	8033.88	613.115	136.3	58.5765	14.5628	9948	9437	10872.1	10313.7	92.4079	87.9373	90.1726	1.51155	0.649604	0.161499	peg.196;hypothetical protein
GP59	CDS	203862	205229	1368	-	8402	8442	2381	6141.81	6171.05	1740.5	41.0313	44.9942	41.3406	8639	6028	6315.06	4406.43	53.675	37.5705	45.6228	0.899362	0.986224	0.906141	peg.197;N-acetylglucosamine-1-phosphate uridyltransferase (EC 2.7.7.23) / Glucosamine-1-phosphate N-acetyltransferase (EC 2.3.1.157);Ontology_term=KEGG_ENZYME:2.7.7.23,KEGG_ENZYME:2.3.1.157
GP59	CDS	205325	205747	423	-	26938	31933	5274	63683.2	75491.7	12468.1	425.446	550.424	296.144	39582	23995	93574.5	56725.8	795.338	483.66	639.499	0.665279	0.86071	0.463088	peg.198;ATP synthase epsilon chain (EC 3.6.3.14);Ontology_term=KEGG_ENZYME:3.6.3.14
GP59	CDS	205766	207142	1377	-	63389	75376	11910	46034.1	54739.3	8649.24	307.538	399.114	205.438	110302	63724	80103.1	46277.4	680.838	394.575	537.706	0.571945	0.742252	0.382064	peg.199;ATP synthase beta chain (EC 3.6.3.14);Ontology_term=KEGG_ENZYME:3.6.3.14
GP59	CDS	207193	207990	798	-	24280	25465	4819	30426.1	31911	6038.85	203.266	232.669	143.436	41305	23395	51760.7	29317	439.941	249.966	344.953	0.589257	0.674494	0.415813	peg.200;ATP synthase gamma chain (EC 3.6.3.14);Ontology_term=KEGG_ENZYME:3.6.3.14
GP59	CDS	208074	209615	1542	-	61323	64723	14936	39768.5	41973.4	9686.12	265.68	306.036	230.067	95755	56801	62097.9	36835.9	527.803	314.074	420.938	0.631161	0.727032	0.546557	peg.201;ATP synthase alpha chain (EC 3.6.3.14);Ontology_term=KEGG_ENZYME:3.6.3.14
GP59	CDS	209640	210170	531	-	35468	33836	10145	66794.7	63721.3	19105.5	446.233	464.603	453.797	39756	23517	74870.1	44288.1	636.36	377.614	506.987	0.880167	0.916401	0.895086	peg.202;ATP synthase delta chain (EC 3.6.3.14);Ontology_term=KEGG_ENZYME:3.6.3.14
GP59	CDS	210183	210653	471	-	43401	41996	14384	92146.5	89163.5	30539.3	615.599	650.107	725.375	45829	27564	97301.5	58522.3	827.016	498.978	662.997	0.92851	0.980558	1.09408	peg.203;ATP synthase F0 sector subunit b
GP59	CDS	210699	210932	234	-	14128	12506	5688	60376.1	53444.4	24307.7	403.352	389.673	577.361	16451	8912	70303.4	38085.5	597.545	324.728	461.137	0.874691	0.845027	1.25204	peg.204;ATP synthase F0 sector subunit c
GP59	CDS	210990	211889	900	-	54503	49743	30596	60558.9	55270	33995.6	404.573	402.983	807.469	57155	39913	63505.6	44347.8	539.767	378.122	458.944	0.88153	0.878066	1.75941	peg.205;ATP synthase F0 sector subunit a
GP59	CDS	211897	212139	243	-	39926	33367	20254	164305	137313	83349.8	1097.66	1001.17	1979.74	31748	26387	130650	108588	1110.46	925.857	1018.16	1.07808	0.983314	1.94443	peg.206;hypothetical protein
GP59	CDS	212189	212509	321	-	16551	16543	7465	51560.7	51535.8	23255.5	344.46	375.757	552.368	14294	11390	44529.6	35482.9	378.48	302.537	340.509	1.0116	1.10352	1.62218	Non-coding
GP59	CDS	212559	213422	864	-	13689	13805	5748	15843.8	15978	6652.78	105.847	116.499	158.018	13348	10640	15449.1	12314.8	131.31	105	118.155	0.895831	0.985983	1.33738	peg.207;Chromosome (plasmid) partitioning protein ParB
GP59	CDS	213439	214221	783	-	18147	15376	8961	23176.2	19637.3	11444.4	154.833	143.179	271.831	16727	14149	21362.7	18070.2	181.573	154.072	167.822	0.922597	0.853158	1.61975	peg.208;Chromosome (plasmid) partitioning protein ParA
GP59	CDS	214227	214853	627	-	11451	9545	5266	18263.2	15223.3	8398.72	122.01	110.996	199.488	9890	9709	15773.5	15484.8	134.067	132.028	133.048	0.917038	0.834254	1.49937	peg.209;rRNA small subunit 7-methylguanosine (m7G) methyltransferase GidB
GP59	CDS	214853	216736	1884	-	25082	23211	13393	13313.2	12320.1	7108.81	88.9407	89.8278	168.85	18327	18740	9727.71	9946.92	82.6809	84.8104	83.7456	1.06203	1.07263	2.01622	peg.210;tRNA uridine 5-carboxymethylaminomethyl modification enzyme GidA
GP59	CDS	216786	216840	55	-	199	544	220	3618.18	9890.91	4000	24.1718	72.1164	95.0088	73	96	1327.27	1745.45	11.2812	14.8823	13.0817	1.84776	5.51276	7.26272	Non-coding
GP59	CDS	216890	217042	153	+	700	1191	485	4575.16	7784.31	3169.93	30.5651	56.7568	75.2929	314	367	2052.29	2398.69	17.4435	20.452	18.9477	1.61313	2.99545	3.97372	peg.211;Diacylglycerol kinase (EC 2.7.1.107);Ontology_term=KEGG_ENZYME:2.7.1.107
GP59	CDS	217039	217938	900	-	9814	7819	1938	10904.4	8687.78	2153.33	72.8489	63.3441	51.1464	3304	3482	3671.11	3868.89	31.2027	32.9873	32.095	2.26979	1.97365	1.5936	peg.212;Mobile element protein
GP59	CDS	218074	218259	186	+	5787	5084	881	31112.9	27333.3	4736.56	207.855	199.292	112.504	4267	3835	22940.9	20618.3	194.986	175.797	185.392	1.12116	1.07498	0.606843	peg.213;Diacylglycerol kinase (EC 2.7.1.107);Ontology_term=KEGG_ENZYME:2.7.1.107
GP59	CDS	218256	219032	777	-	6106	5650	2166	7858.43	7271.56	2787.64	52.4995	53.0182	66.2127	4646	4254	5979.41	5474.9	50.8221	46.6806	48.7514	1.07688	1.08752	1.35817	peg.214;Prolipoprotein diacylglyceryl transferase (EC 2.4.99.-);Ontology_term=KEGG_ENZYME:2.4.99.-
GP59	CDS	219082	219263	182	-	4226	4309	1953	23219.8	23675.8	10730.8	155.123	172.625	254.879	126	116	692.308	637.363	5.88428	5.43434	5.65931	27.4103	30.5028	45.0372	Non-coding
GP59	CDS	219313	220032	720	+	82095	98101	40215	114021	136251	55854.2	761.734	993.433	1326.66	847	654	1176.39	908.333	9.99874	7.74471	8.87173	85.8608	111.977	149.538	peg.215;Conserved hypothetical protein 2001
GP59	CDS	220088	220426	339	+	24845	31591	10171	73289.1	93188.8	30002.9	489.619	679.456	712.636	1043	1191	3076.7	3513.27	26.1504	29.9552	28.0528	17.4535	24.2206	25.4034	peg.216;Nitrogen regulatory protein P-II
GP59	CDS	220523	221728	1206	+	49265	68617	13358	40849.9	56896.4	11076.3	272.904	414.841	263.086	3157	3378	2617.74	2801	22.2496	23.8821	23.0658	11.8315	17.9851	11.4059	peg.217;Ammonium transporter
GP59	CDS	221800	222864	1065	-	7305	10544	2241	6859.15	9900.47	2104.23	45.8237	72.1861	49.98	11729	10474	11013.1	9834.74	93.6065	83.8539	88.7302	0.516438	0.813546	0.563281	peg.218;Uroporphyrinogen III decarboxylase (EC 4.1.1.37);Ontology_term=KEGG_ENZYME:4.1.1.37
GP59	CDS	222998	224404	1407	-	22645	35692	5952	16094.5	25367.4	4230.28	107.522	184.959	100.478	30561	31390	21720.7	22309.9	184.615	190.221	187.418	0.573702	0.986878	0.536119	peg.219;Glutamate synthase [NADPH] small chain (EC 1.4.1.13);Ontology_term=KEGG_ENZYME:1.4.1.13
GP59	CDS	224428	228819	4392	-	117486	157606	41831	26750	35884.8	9524.36	178.708	261.642	226.225	120668	146325	27474.5	33316.3	233.52	284.064	258.792	0.690545	1.01101	0.874156	peg.220;Glutamate synthase [NADPH] large chain (EC 1.4.1.13);Ontology_term=KEGG_ENZYME:1.4.1.13
GP59	CDS	228954	229079	126	-	8184	10010	3553	64952.4	79444.4	28198.4	433.925	579.244	669.774	5049	6159	40071.4	48881	340.588	416.773	378.681	1.14589	1.52964	1.76871	peg.221;hypothetical protein
GP59	CDS	229153	229647	495	+	6565	6358	3031	13262.6	12844.4	6123.23	88.6031	93.6511	145.44	7532	6695	15216.2	13525.3	129.33	115.32	122.325	0.724324	0.765592	1.18896	peg.222;Phosphoribosylaminoimidazole carboxylase catalytic subunit (EC 4.1.1.21);Ontology_term=KEGG_ENZYME:4.1.1.21
GP59	CDS	229662	230792	1131	+	8975	8335	4396	7935.46	7369.58	3886.83	53.0141	53.733	92.3207	11164	8733	9870.91	7721.49	83.898	65.8356	74.8668	0.708111	0.717714	1.23313	peg.223;Phosphoribosylaminoimidazole carboxylase ATPase subunit (EC 4.1.1.21);Ontology_term=KEGG_ENZYME:4.1.1.21
GP59	CDS	230834	231067	234	+	2965	3274	1352	12670.9	13991.5	5777.78	84.6502	102.014	137.235	2391	1821	10217.9	7782.05	86.8477	66.352	76.5999	1.1051	1.33178	1.79158	peg.224;Mll3944 protein
GP59	CDS	231121	233403	2283	-	22814	22243	6817	9992.99	9742.88	2985.98	66.7598	71.0371	70.9237	31340	28601	13727.6	12527.8	116.678	106.816	111.747	0.59742	0.635697	0.634683	peg.225;DNA topoisomerase I (EC 5.99.1.2);Ontology_term=KEGG_ENZYME:5.99.1.2
GP59	CDS	233488	233955	468	-	62226	66136	15468	132962	141316	33051.3	888.271	1030.36	785.041	38173	39572	81566.2	84555.6	693.274	720.945	707.11	1.2562	1.45715	1.11021	peg.226;Protein of unknown function Smg
GP59	CDS	233979	235100	1122	-	18306	19264	5504	16315.5	17169.3	4905.53	108.998	125.185	116.517	14001	14956	12478.6	13329.8	106.062	113.653	109.858	0.992176	1.13952	1.06062	peg.227;Rossmann fold nucleotide-binding protein Smf possibly involved in DNA uptake
GP59	CDS	235111	236142	1032	-	23537	24348	7847	22807.2	23593	7603.68	152.367	172.021	180.604	20208	22050	19581.4	21366.3	166.432	182.175	174.304	0.874146	0.986903	1.03615	peg.228;Uncharacterized protein with LysM domain%2C COG1652
GP59	CDS	236192	236279	88	-	756	765	280	8590.91	8693.18	3181.82	57.3929	63.3835	75.5752	551	586	6261.36	6659.09	53.2186	56.7774	54.998	1.04355	1.15247	1.37414	Non-coding
GP59	CDS	236329	236646	318	+	13884	18074	8603	43660.4	56836.5	27053.5	291.68	414.405	642.579	8682	10061	27301.9	31638.4	232.053	269.758	250.905	1.16251	1.65164	2.56104	peg.229;Cytochrome c553
GP59	CDS	236685	237188	504	+	19480	22606	11332	38650.8	44853.2	22484.1	258.213	327.033	534.048	13419	14213	26625	28200.4	226.3	240.445	233.372	1.10644	1.40133	2.28839	peg.230;Peptide deformylase (EC 3.5.1.88);Ontology_term=KEGG_ENZYME:3.5.1.88
GP59	CDS	237197	238129	933	+	16608	18829	8676	17800.6	20181.1	9299.04	118.92	147.144	220.873	12116	12380	12986.1	13269	110.375	113.136	111.755	1.06411	1.31666	1.97639	peg.231;Methionyl-tRNA formyltransferase (EC 2.1.2.9);Ontology_term=KEGG_ENZYME:2.1.2.9
GP59	CDS	238122	239429	1308	+	13137	13480	5227	10043.6	10305.8	3996.18	67.0977	75.1415	94.918	10623	10743	8121.56	8213.3	69.0294	70.029	69.5292	0.965029	1.08072	1.36515	peg.232;Ribosomal RNA small subunit methyltransferase B (EC 2.1.1.-);Ontology_term=KEGG_ENZYME:2.1.1.-
GP59	CDS	239407	239988	582	+	6954	7642	3105	11948.5	13130.6	5335.05	79.8235	95.7374	126.719	5317	5431	9135.74	9331.62	77.6494	79.5641	78.6067	1.01548	1.21793	1.61207	peg.233;Probable proline rich signal peptide protein
GP59	CDS	239973	242132	2160	+	13064	12031	5269	6048.15	5569.91	2439.35	40.4056	40.6112	57.94	8648	8529	4003.7	3948.61	34.0296	33.667	33.8483	1.19373	1.1998	1.71176	peg.234;Nitrogen regulation protein NtrY (EC 2.7.3.-);Ontology_term=KEGG_ENZYME:2.7.3.-
GP59	CDS	242135	243409	1275	+	16953	16167	6258	13296.5	12680	4908.24	88.8292	92.4521	116.581	12601	13130	9883.14	10298	84.0019	87.8041	85.903	1.03406	1.07624	1.35713	peg.235;Nitrogen regulation protein NtrX
GP59	CDS	243419	244792	1374	+	9677	9178	3587	7042.94	6679.77	2610.63	47.0515	48.7034	62.0081	8317	7942	6053.13	5780.2	51.4487	49.2837	50.3662	0.934187	0.966985	1.23115	peg.236;Trk system potassium uptake protein TrkA
GP59	CDS	244796	245353	558	+	3710	3857	1315	6648.75	6912.19	2356.63	44.418	50.398	55.9752	3292	2592	5899.64	4645.16	50.1441	39.606	44.8751	0.989815	1.12307	1.24736	peg.237;UPF0301 protein YqgE
GP59	CDS	245350	245769	420	+	6902	5518	2265	16433.3	13138.1	5392.86	109.785	95.7922	128.092	6494	5696	15461.9	13561.9	131.419	115.633	123.526	0.888766	0.775484	1.03697	peg.238;Putative Holliday junction resolvase YqgF
GP59	CDS	245772	246296	525	+	6856	6269	2402	13059	11941	4575.24	87.243	87.0636	108.672	6668	5811	12701	11068.6	107.952	94.3739	101.163	0.862401	0.860628	1.07423	peg.239;Uracil phosphoribosyltransferase (EC 2.4.2.9) / Pyrimidine operon regulatory protein PyrR;Ontology_term=KEGG_ENZYME:2.4.2.9
GP59	CDS	246286	247257	972	+	9267	8101	2499	9533.95	8334.36	2570.99	63.6931	60.7673	61.0666	8447	6856	8690.33	7053.5	73.8636	60.1402	67.0019	0.950616	0.906949	0.911416	peg.240;Aspartate carbamoyltransferase (EC 2.1.3.2);Ontology_term=KEGG_ENZYME:2.1.3.2
GP59	CDS	247257	248540	1284	+	12063	9259	2054	9394.86	7211.06	1599.69	62.7638	52.5771	37.9961	11898	11847	9266.36	9226.64	78.7596	78.669	78.7143	0.797363	0.667949	0.482709	peg.241;Dihydroorotase (EC 3.5.2.3);Ontology_term=KEGG_ENZYME:3.5.2.3
GP59	CDS	248559	248735	177	+	1728	1105	378	9762.71	6242.94	2135.59	65.2213	45.5184	50.725	2278	2054	12870.1	11604.5	109.389	98.9435	104.166	0.626126	0.436977	0.486962	peg.242;hypothetical protein
GP59	CDS	248732	249496	765	+	5464	3422	1388	7142.48	4473.2	1814.38	47.7165	32.6149	43.0955	12732	12018	16643.1	15709.8	141.459	133.946	137.703	0.346519	0.236851	0.312961	peg.243;hypothetical protein
GP59	CDS	249546	249833	288	+	3761	1593	858	13059	5531.25	2979.17	87.2429	40.3293	70.7618	19429	19178	67461.8	66590.3	573.393	567.768	570.581	0.152902	0.0706812	0.124017	Non-coding
GP59	tRNA	249883	249959	77	-	2090	1700	1664	27142.9	22077.9	21610.4	181.332	160.974	513.294	7559	6894	98168.8	89532.5	834.388	763.38	798.884	0.226982	0.201499	0.642514	rna.2;tRNA-Asp-GTC
GP59	tRNA	250009	250135	127	-	2083	3240	1126	16401.6	25511.8	8866.14	109.573	186.011	210.59	2341	1900	18433.1	14960.6	156.672	127.559	142.115	0.771016	1.30887	1.48183	Non-coding
GP59	CDS	250185	251021	837	-	40828	62500	16459	48779	74671.4	19664.3	325.876	544.443	467.07	21751	20196	25986.9	24129	220.876	205.731	213.304	1.52776	2.55243	2.1897	peg.244;Pseudoazurin
GP59	CDS	251167	253386	2220	-	14705	16465	5144	6623.87	7416.67	2317.12	44.2518	54.0762	55.0366	14508	14324	6535.14	6452.25	55.5455	55.0138	55.2797	0.800509	0.97823	0.995604	peg.245;Isocitrate dehydrogenase [NADP] (EC 1.1.1.42)%3B Monomeric isocitrate dehydrogenase [NADP] (EC 1.1.1.42);Ontology_term=KEGG_ENZYME:1.1.1.42,KEGG_ENZYME:1.1.1.42
GP59	CDS	253436	253824	389	-	3040	3485	1028	7814.91	8958.87	2642.67	52.2087	65.3207	62.7693	2762	2599	7100.26	6681.23	60.3488	56.9661	58.6575	0.890061	1.1136	1.0701	Non-coding
GP59	CDS	253874	254896	1023	-	8902	10180	2339	8701.86	9951.12	2286.41	58.1341	72.5554	54.3073	6951	6281	6794.72	6139.78	57.7519	52.3496	55.0507	1.05601	1.31797	0.986496	peg.246;Ferric iron ABC transporter%2C ATP-binding protein
GP59	CDS	254893	256359	1467	-	9993	10304	1807	6811.86	7023.86	1231.77	45.5077	51.2122	29.2571	4580	4308	3122.02	2936.61	26.5357	25.0384	25.787	1.76475	1.98597	1.13457	peg.247;Ferric iron ABC transporter%2C permease protein
GP59	CDS	256413	257450	1038	-	17491	18674	3233	16850.7	17990.4	3114.64	112.574	131.171	73.9796	5646	5709	5439.31	5500	46.2315	46.8946	46.5631	2.41766	2.81706	1.58881	peg.248;Ferric iron ABC transporter%2C iron-binding protein
GP59	CDS	257451	258263	813	-	19470	20451	3034	23948.3	25155	3731.86	159.991	183.409	88.6398	4481	4713	5511.69	5797.05	46.8467	49.4273	48.137	3.32365	3.81016	1.84141	peg.249;hypothetical protein
GP59	CDS	258313	258848	536	-	2533	3552	1122	4725.75	6626.87	2093.28	31.5711	48.3177	49.7201	1238	1455	2309.7	2714.55	19.6314	23.1451	21.3882	1.4761	2.25908	2.32465	Non-coding
GP59	CDS	258898	259011	114	-	640	881	254	5614.04	7728.07	2228.07	37.5054	56.3467	52.9216	342	458	3000	4017.54	25.4986	34.2548	29.8767	1.25534	1.88598	1.77134	peg.250;hypothetical protein
GP59	CDS	259061	259507	447	-	357	750	182	798.658	1677.85	407.159	5.33556	12.2335	9.67092	381	449	852.349	1004.47	7.24456	8.56444	7.9045	0.675003	1.54767	1.22347	Non-coding
GP59	CDS	259557	261725	2169	+	51975	10105	23398	23962.7	4658.83	10787.5	160.086	33.9684	256.226	5153	5611	2375.75	2586.91	20.1927	22.0567	21.1247	7.57815	1.60799	12.1292	peg.251;TonB-dependent receptor
GP59	CDS	261775	262254	480	+	7274	4434	2738	15154.2	9237.5	5704.17	101.24	67.3523	135.487	8150	5047	16979.2	10514.6	144.315	89.6504	116.983	0.865426	0.575746	1.15818	Non-coding
GP59	CDS	262304	262426	123	+	4064	2587	1407	33040.7	21032.5	11439	220.733	153.352	271.702	4834	3004	39300.8	24422.8	334.038	208.236	271.137	0.814103	0.565588	1.00208	peg.252;hypothetical protein
GP59	CDS	262548	262973	426	-	42251	33617	10564	99180.8	78913.1	24798.1	662.593	575.37	589.01	53497	47535	125580	111585	1067.37	951.402	1009.39	0.656432	0.57002	0.583533	peg.253;Pseudoazurin
GP59	CDS	263023	263109	87	-	2201	3032	966	25298.9	34850.6	11103.4	169.013	254.102	263.731	1142	1392	13126.4	16000	111.568	136.421	123.995	1.36307	2.0493	2.12696	Non-coding
GP59	CDS	263159	263293	135	+	1430	2058	419	10592.6	15244.4	3103.7	70.7655	111.15	73.7198	914	1109	6770.37	8214.81	57.5449	70.0419	63.7934	1.10929	1.74234	1.1556	peg.254;hypothetical protein
GP59	CDS	263280	264356	1077	-	6475	7212	1649	6012.07	6696.38	1531.1	40.1646	48.8245	36.3671	3676	3970	3413.18	3686.17	29.0104	31.4293	30.2199	1.32908	1.61564	1.20342	peg.255;Putative permease PerM ( YfgO)
GP59	CDS	264424	265599	1176	+	7512	6849	3026	6387.76	5823.98	2573.13	42.6744	42.4637	61.1175	2712	2943	2306.12	2502.55	19.6009	21.3375	20.4692	2.08481	2.07451	2.98583	peg.256;Probable Co/Zn/Cd efflux system membrane fusion protein
GP59	CDS	265606	268770	3165	+	14468	13557	5517	4571.25	4283.41	1743.13	30.5389	31.2311	41.4031	7736	7282	2444.23	2300.79	20.7748	19.6172	20.196	1.51213	1.5464	2.05006	peg.257;Acriflavin resistance protein
GP59	CDS	268746	269243	498	-	3040	3334	1189	6104.42	6694.78	2387.55	40.7815	48.8128	56.7096	1614	1668	3240.96	3349.4	27.5466	28.5579	28.0523	1.45377	1.74007	2.02157	peg.258;lipoprotein Blc
GP59	CDS	269325	269582	258	+	1244	1379	544	4821.71	5344.96	2108.53	32.2122	38.9711	50.0822	727	722	2817.83	2798.45	23.9502	23.8604	23.9053	1.34749	1.63023	2.09502	peg.259;Alcohol dehydrogenase%2C class IV
GP59	CDS	269608	270003	396	-	2198	2201	959	5550.51	5558.08	2421.72	37.081	40.525	57.5211	1407	1391	3553.03	3512.63	30.1991	29.9497	30.0744	1.23298	1.34749	1.91263	peg.260;hypothetical protein
GP59	CDS	270061	271071	1011	-	6574	7004	3204	6502.47	6927.79	3169.14	43.4408	50.5118	75.274	6488	6250	6417.41	6182	54.5449	52.7095	53.6272	0.810051	0.941906	1.40365	peg.261;Fructose-1%2C6-bisphosphatase%2C type I (EC 3.1.3.11);Ontology_term=KEGG_ENZYME:3.1.3.11
GP59	CDS	271121	271181	61	-	1437	2045	875	23557.4	33524.6	14344.3	157.379	244.434	340.708	1563	1087	25623	17819.7	217.783	151.936	184.859	0.851344	1.32227	1.84307	Non-coding
GP59	CDS	271231	272046	816	-	11934	16218	3798	14625	19875	4654.41	97.7046	144.912	110.553	11822	9864	14487.7	12088.2	123.139	103.068	113.103	0.863852	1.28124	0.977447	peg.262;Formylmethanofuran dehydrogenase (tungsten) subunit C (EC 1.2.99.5);Ontology_term=KEGG_ENZYME:1.2.99.5
GP59	CDS	272043	272945	903	-	13172	21692	3789	14586.9	24022.1	4196.01	97.4503	175.15	99.6646	15777	14115	17471.8	15631.2	148.502	133.276	140.889	0.691681	1.24318	0.707398	peg.263;Formylmethanofuran--tetrahydromethanopterin N-formyltransferase (EC 2.3.1.101);Ontology_term=KEGG_ENZYME:2.3.1.101
GP59	CDS	272942	274609	1668	-	21973	27595	7426	13173.3	16543.8	4452.04	88.0061	120.624	105.746	22807	19393	13673.3	11626.5	116.216	99.1309	107.674	0.817341	1.12027	0.982096	peg.264;Formylmethanofuran dehydrogenase subunit A (EC 1.2.99.5);Ontology_term=KEGG_ENZYME:1.2.99.5
GP59	CDS	274622	275896	1275	-	17832	22307	7136	13985.9	17495.7	5596.86	93.4349	127.564	132.938	13933	13304	10927.8	10434.5	92.8814	88.9677	90.9246	1.02761	1.40297	1.46207	peg.265;Formylmethanofuran dehydrogenase subunit B (EC 1.2.99.5);Ontology_term=KEGG_ENZYME:1.2.99.5
GP59	CDS	275864	276010	147	+	4069	4774	1649	27680.3	32476.2	11217.7	184.922	236.79	266.445	2736	2671	18612.2	18170.1	158.195	154.923	156.559	1.18117	1.51246	1.70188	peg.266;hypothetical protein
GP59	CDS	275990	276535	546	-	9776	9902	3984	17904.8	18135.5	7296.7	119.616	132.229	173.313	7079	6612	12965.2	12109.9	110.198	103.252	106.725	1.12078	1.23897	1.62392	peg.267;FIG00858078: hypothetical protein
GP59	CDS	276598	278361	1764	-	22697	21976	10100	12866.8	12458	5725.62	85.9586	90.8339	135.996	24459	20655	13865.6	11709.2	117.851	99.8359	108.844	0.789743	0.834535	1.24946	peg.268;Arginyl-tRNA synthetase (EC 6.1.1.19);Ontology_term=KEGG_ENZYME:6.1.1.19
GP59	CDS	278439	280613	2175	-	15076	13339	3513	6931.49	6132.87	1615.17	46.3069	44.7159	38.3639	8741	9972	4018.85	4584.83	34.1583	39.0916	36.6249	1.26436	1.22091	1.04748	peg.269;Helicase PriA essential for oriC/DnaA-independent DNA replication
GP59	CDS	280663	280809	147	-	596	460	110	4054.42	3129.25	748.299	27.0862	22.8159	17.7738	425	506	2891.16	3442.18	24.5734	29.349	26.9612	1.00464	0.84625	0.659234	Non-coding
GP59	CDS	280859	282472	1614	-	3872	3895	1263	2399.01	2413.26	782.528	16.027	17.5955	18.5868	3010	3915	1864.93	2425.65	15.851	20.6818	18.2664	0.8774	0.963271	1.01754	peg.270;Sodium-dependent phosphate transporter
GP59	CDS	282389	282562	174	+	858	781	288	4931.03	4488.51	1655.17	32.9426	32.7265	39.314	735	1066	4224.14	6126.44	35.9032	52.2358	44.0695	0.747514	0.742612	0.892091	peg.271;hypothetical protein
GP59	CDS	282571	283056	486	+	11407	8984	3767	23471.2	18485.6	7751.03	156.803	134.782	184.104	7339	8353	15100.8	17187.2	128.35	146.543	137.447	1.14083	0.980612	1.33946	peg.272;Dihydrofolate reductase (EC 1.5.1.3);Ontology_term=KEGG_ENZYME:1.5.1.3
GP59	CDS	283053	283289	237	-	10465	6817	2653	44156.1	28763.7	11194.1	294.992	209.721	265.884	5414	6457	22843.9	27244.7	194.162	232.296	213.229	1.38345	0.983549	1.24694	peg.273;DNA-binding protein inhibitor Id-2-related protein
GP59	CDS	283339	283643	305	-	3708	2787	1363	12157.4	9137.7	4468.85	81.2193	66.6246	106.145	3295	3168	10803.3	10386.9	91.8227	88.5616	90.1922	0.900514	0.738697	1.17688	Non-coding
GP59	CDS	283693	283941	249	+	34609	21965	7911	138992	88212.9	31771.1	928.558	643.176	754.633	9168	11586	36819.3	46530.1	312.946	396.729	354.838	2.61685	1.81259	2.1267	peg.274;hypothetical protein
GP59	CDS	283953	284297	345	+	28737	20473	7157	83295.7	59342	20744.9	556.47	432.673	492.738	9429	11800	27330.4	34202.9	232.296	291.624	261.96	2.12426	1.65168	1.88097	peg.275;Pentapeptide repeat domain protein
GP59	CDS	284301	285044	744	-	29531	25099	7499	39692.2	33735.2	10079.3	265.17	245.969	239.406	15139	15933	20348.1	21415.3	172.949	182.593	177.771	1.49164	1.38363	1.34671	peg.276;Twin-arginine translocation protein TatC
GP59	CDS	285034	285327	294	-	9297	7524	2390	31622.4	25591.8	8129.25	211.259	186.595	193.088	8721	8498	29663.3	28904.8	252.124	246.45	249.287	0.847452	0.748513	0.77456	peg.277;Twin-arginine translocation protein TatB
GP59	CDS	285360	285605	246	-	8017	4229	924	32589.4	17191.1	3756.1	217.719	125.343	89.2156	7237	7153	29418.7	29077.2	250.045	247.921	248.983	0.874433	0.50342	0.35832	peg.278;Twin-arginine translocation protein TatA
GP59	CDS	285615	285953	339	-	12270	10468	3248	36194.7	30879.1	9581.12	241.804	225.145	227.573	8710	9039	25693.2	26663.7	218.38	227.343	222.861	1.085	1.01025	1.02114	peg.279;Histidine triad (HIT) nucleotide-binding protein%2C similarity with At5g48545 and yeast YDL125C (HNT1)
GP59	CDS	285950	286270	321	-	7597	7552	2395	23666.7	23526.5	7461.06	158.109	171.536	177.217	6414	5996	19981.3	18679.1	169.832	159.264	164.548	0.96087	1.04247	1.07699	peg.280;Phosphoribosyl-ATP pyrophosphatase (EC 3.6.1.31);Ontology_term=KEGG_ENZYME:3.6.1.31
GP59	CDS	286267	286650	384	-	4764	4988	1709	12406.2	12989.6	4450.52	82.8819	94.7094	105.71	6334	5196	16494.8	13531.2	140.198	115.371	127.785	0.648606	0.741164	0.827249	peg.281;Phosphoribosyl-AMP cyclohydrolase (EC 3.5.4.19);Ontology_term=KEGG_ENZYME:3.5.4.19
GP59	CDS	286647	287420	774	-	10795	12767	3824	13947	16494.8	4940.57	93.1753	120.267	117.349	14100	12012	18217.1	15519.4	154.836	132.323	143.58	0.648946	0.837632	0.817313	peg.282;Imidazole glycerol phosphate synthase cyclase subunit (EC 4.1.3.-);Ontology_term=KEGG_ENZYME:4.1.3.-
GP59	CDS	287426	288175	750	-	14356	16138	5402	19141.3	21517.3	7202.67	127.877	156.887	171.079	17409	15399	23212	20532	197.291	175.062	186.176	0.686858	0.842678	0.918909	peg.283;Phosphoribosylformimino-5-aminoimidazole carboxamide ribotide isomerase (EC 5.3.1.16);Ontology_term=KEGG_ENZYME:5.3.1.16
GP59	CDS	288201	288836	636	-	14482	14871	6281	22770.4	23382.1	9875.79	152.122	170.483	234.572	18629	16509	29290.9	25957.5	248.958	221.322	235.14	0.64694	0.725027	0.997583	peg.284;Imidazole glycerol phosphate synthase amidotransferase subunit (EC 2.4.2.-);Ontology_term=KEGG_ENZYME:2.4.2.-
GP59	CDS	288884	289477	594	-	17268	15616	7800	29070.7	26289.6	13131.3	194.211	191.682	311.898	25413	23424	42782.8	39434.3	363.634	336.229	349.931	0.554999	0.54777	0.891311	peg.285;Imidazoleglycerol-phosphate dehydratase (EC 4.2.1.19);Ontology_term=KEGG_ENZYME:4.2.1.19
GP59	CDS	289575	290324	750	+	14454	11387	4550	19272	15182.7	6066.67	128.75	110.7	144.097	8084	8217	10778.7	10956	91.6135	93.414	92.5138	1.39168	1.19657	1.55757	peg.286;Fumarate and nitrate reduction regulatory protein
GP59	CDS	290374	290776	403	+	3683	4291	1545	9138.96	10647.6	3833.75	61.0542	77.6339	91.0599	2374	2591	5890.82	6429.28	50.0691	54.8179	52.4435	1.16419	1.48033	1.73634	Non-coding
GP59	CDS	290826	291044	219	+	2038	2352	948	9305.94	10739.7	4328.77	62.1698	78.3053	102.818	1539	1695	7027.4	7739.73	59.7295	65.9912	62.8603	0.989014	1.2457	1.63565	peg.287;hypothetical protein
GP59	CDS	291149	292693	1545	-	7312	8279	3680	4732.69	5358.58	2381.88	31.6175	39.0703	56.5748	7568	7942	4898.38	5140.45	41.6339	43.829	42.7315	0.739911	0.914323	1.32396	peg.288;Proposed peptidoglycan lipid II flippase MurJ
GP59	CDS	292746	293366	621	+	4101	3740	1790	6603.86	6022.54	2882.45	44.1182	43.9114	68.4645	4625	4945	7447.67	7962.96	63.3016	67.8945	65.5981	0.672553	0.669402	1.0437	peg.289;hypothetical protein
GP59	CDS	293363	294274	912	-	6931	6395	2940	7599.78	7012.06	3223.68	50.7715	51.1262	76.5696	7111	7560	7797.15	8289.47	66.272	70.6785	68.4753	0.741458	0.746638	1.11821	peg.290;Hydrogen peroxide-inducible genes activator
GP59	CDS	294415	294579	165	+	1486	1469	588	9006.06	8903.03	3563.64	60.1664	64.9136	84.6442	1510	1934	9151.52	11721.2	77.7835	99.9385	88.861	0.677085	0.730507	0.952546	peg.291;Rubredoxin
GP59	CDS	294674	295750	1077	+	5826	6606	2350	5409.47	6133.7	2181.99	36.1388	44.7219	51.827	8136	9585	7554.32	8899.72	64.2081	75.8816	70.0449	0.515938	0.638476	0.739912	peg.292;DNA recombination and repair protein RecF
GP59	CDS	295823	298237	2415	+	40755	34349	14669	16875.8	14223.2	6074.12	112.741	103.704	144.274	26580	29087	11006.2	12044.3	93.5475	102.693	98.1204	1.14901	1.0569	1.47037	peg.293;DNA gyrase subunit B (EC 5.99.1.3);Ontology_term=KEGG_ENZYME:5.99.1.3
GP59	CDS	298287	298588	302	+	4743	3862	1621	15705.3	12788.1	5367.55	104.922	93.2402	127.491	4667	4257	15453.6	14096	131.349	120.187	125.768	0.83425	0.741368	1.0137	Non-coding
GP59	CDS	298638	299954	1317	-	29215	23518	15697	22183	17857.3	11918.8	148.197	130.2	283.097	25947	26940	19701.6	20455.6	167.454	174.41	170.932	0.866993	0.761708	1.65619	peg.294;NADH dehydrogenase (EC 1.6.99.3);Ontology_term=KEGG_ENZYME:1.6.99.3
GP59	CDS	300092	300652	561	+	12802	12190	3178	22820	21729.1	5664.88	152.452	158.43	134.553	7368	8885	13133.7	15837.8	111.63	135.038	123.334	1.2361	1.28457	1.09097	peg.295;Archaeal flavoprotein COG1036
GP59	CDS	300645	302072	1428	+	26257	23235	10011	18387.3	16271	7010.5	122.839	118.635	166.515	24317	26733	17028.7	18720.6	144.736	159.617	152.177	0.807213	0.779587	1.09422	peg.296;Related to Dihydropteroate synthase
GP59	CDS	302086	302670	585	+	4520	4258	1365	7726.5	7278.63	2333.33	51.6181	53.0698	55.4218	4882	4941	8345.3	8446.15	70.9311	72.0144	71.4727	0.722207	0.742519	0.775426	peg.297;DUF447 family protein
GP59	CDS	302660	303367	708	+	6843	6967	1800	9665.25	9840.4	2542.37	64.5703	71.7481	60.387	6097	7125	8611.58	10063.6	73.1943	85.8048	79.4996	0.812209	0.902496	0.759588	peg.298;duf556 family protein
GP59	CDS	303427	305706	2280	-	102796	65264	24037	45086	28624.6	10542.5	301.204	208.707	250.409	64182	84925	28150	37247.8	239.262	317.586	278.424	1.08182	0.749602	0.89938	peg.299;5-methyltetrahydropteroyltriglutamate--homocysteine methyltransferase (EC 2.1.1.14);Ontology_term=KEGG_ENZYME:2.1.1.14
GP59	CDS	305807	306703	897	+	2530	3097	1167	2820.51	3452.62	1301	18.8429	25.1737	30.9017	1782	1964	1986.62	2189.52	16.8853	18.6685	17.7769	1.05996	1.41609	1.7383	peg.300;Transcriptional activator MetR
GP59	CDS	306700	307503	804	-	5878	6355	2362	7310.95	7904.23	2937.81	48.8419	57.6311	69.7795	5135	5149	6386.82	6404.23	54.2849	54.6043	54.4446	0.897094	1.05853	1.28166	peg.301;Chemotaxis regulator - transmits chemoreceptor signals to flagelllar motor components CheY
GP59	CDS	307516	308070	555	-	10082	10083	3251	18165.8	18167.6	5857.66	121.359	132.463	139.132	7139	7937	12863.1	14300.9	109.33	121.934	115.632	1.04953	1.14556	1.20324	peg.302;DJ-1/YajL/PfpI superfamily%2C includes chaperone protein YajL (former ThiJ)%2C parkinsonism-associated protein DJ-1%2C peptidases PfpI%2C Hsp31
GP59	CDS	308080	309411	1332	-	33194	31677	11910	24920.4	23781.5	8941.44	166.485	173.395	212.379	22774	25236	17097.6	18945.9	145.321	161.539	153.43	1.08509	1.13013	1.38421	peg.303;Carboxyl-terminal protease (EC 3.4.21.102);Ontology_term=KEGG_ENZYME:3.4.21.102
GP59	CDS	309436	310545	1110	-	18164	16565	6387	16364	14923.4	5754.05	109.322	108.809	136.671	11840	12615	10666.7	11364.9	90.6616	96.9002	93.7809	1.16572	1.16025	1.45735	peg.304;Lipoprotein NlpD
GP59	CDS	310593	312125	1533	-	14191	14363	4649	9257.01	9369.21	3032.62	61.8429	68.3126	72.0313	12423	16596	8103.72	10825.8	68.8777	92.3042	80.591	0.767368	0.847646	0.893789	peg.305;2%2C3-bisphosphoglycerate-independent phosphoglycerate mutase (EC 5.4.2.1);Ontology_term=KEGG_ENZYME:5.4.2.1
GP59	CDS	312175	312234	60	-	515	492	187	8583.33	8200	3116.67	57.3423	59.7877	74.0277	481	467	8016.67	7783.33	68.1378	66.363	67.2504	0.852669	0.889031	1.10078	Non-coding
GP59	CDS	312284	312574	291	+	8794	8492	3700	30219.9	29182.1	12714.8	201.889	212.772	302.004	7986	8402	27443.3	28872.9	233.255	246.178	239.717	0.842199	0.887599	1.25984	peg.306;Transcriptional regulator%2C ArsR family
GP59	CDS	312610	313029	420	+	8994	8672	3933	21414.3	20647.6	9364.29	143.062	150.545	222.422	10640	10925	25333.3	26011.9	215.321	221.785	218.553	0.654585	0.688828	1.0177	peg.307;FIG136845: Rhodanese-related sulfurtransferase
GP59	CDS	313046	313303	258	+	6280	5772	2477	24341.1	22372.1	9600.78	162.614	163.119	228.04	8060	7746	31240.3	30023.3	265.528	255.987	260.757	0.623624	0.625558	0.874528	peg.308;Glutaredoxin 3
GP59	CDS	313325	313807	483	+	12918	12562	4718	26745.3	26008.3	9768.12	178.676	189.631	232.014	17622	18428	36484.5	38153.2	310.101	325.305	317.703	0.562401	0.596882	0.730287	peg.309;Protein export cytoplasm chaperone protein (SecB%2C maintains protein to be exported in unfolded state)
GP59	CDS	313817	314851	1035	+	19122	21915	6548	18475.4	21173.9	6326.57	123.428	154.383	150.27	21884	23606	21144	22807.7	179.714	194.465	187.089	0.659725	0.825182	0.803199	peg.310;Glycerol-3-phosphate dehydrogenase [NAD(P)+] (EC 1.1.1.94);Ontology_term=KEGG_ENZYME:1.1.1.94
GP59	CDS	314876	315751	876	+	20882	18669	6806	23837.9	21311.6	7769.41	159.253	155.387	184.541	25592	24607	29214.6	28090.2	248.31	239.505	243.908	0.652923	0.637073	0.7566	peg.311;FIG00857728: hypothetical protein
GP59	CDS	315805	316968	1164	-	5252	4128	1222	4512.03	3546.39	1049.83	30.1433	25.8574	24.9357	4510	5113	3874.57	4392.61	32.932	37.4527	35.1923	0.85653	0.734744	0.708556	peg.312;COG1565: Uncharacterized conserved protein
GP59	CDS	316985	317704	720	+	5236	3964	1143	7272.22	5505.56	1587.5	48.5832	40.142	37.7066	3723	3993	5170.83	5545.83	43.9496	47.2854	45.6175	1.06501	0.879969	0.826582	peg.313;FolM Alternative dihydrofolate reductase 1
GP59	CDS	317754	318110	357	+	2623	2018	511	7347.34	5652.66	1431.37	49.0851	41.2146	33.9983	2148	2044	6016.81	5725.49	51.14	48.8172	49.9786	0.982122	0.824644	0.680256	Non-coding
GP59	CDS	318160	318513	354	-	2913	2420	760	8228.81	6836.16	2146.89	54.9739	49.8437	50.9934	2591	2257	7319.21	6375.71	62.2098	54.3611	58.2855	0.943184	0.855165	0.874891	peg.314;Dihydroneopterin aldolase (EC 4.1.2.25);Ontology_term=KEGG_ENZYME:4.1.2.25
GP59	CDS	318495	318623	129	-	745	739	347	5775.19	5728.68	2689.92	38.5821	41.7688	63.8916	876	855	6790.7	6627.91	57.7177	56.5115	57.1146	0.675521	0.731317	1.11866	peg.315;hypothetical protein
GP59	CDS	318665	319186	522	+	2213	2476	1069	4239.46	4743.3	2047.89	28.3224	34.5842	48.642	3418	3283	6547.89	6289.27	55.654	53.6242	54.6391	0.518355	0.632958	0.890242	peg.316;Acyl-phosphate:glycerol-3-phosphate O-acyltransferase PlsY
GP59	CDS	319178	320194	1017	-	4691	4374	1585	4612.59	4300.88	1558.51	30.8151	31.3585	37.0179	6762	6119	6648.97	6016.72	56.513	51.3003	53.9067	0.571638	0.581719	0.686704	peg.317;TsaD/Kae1/Qri7 protein%2C required for threonylcarbamoyladenosine t(6)A37 formation in tRNA
GP59	CDS	320244	320297	54	-	603	808	299	11166.7	14963	5537.04	74.6007	109.098	131.517	452	403	8370.37	7462.96	71.1441	63.6314	67.3878	1.10704	1.61895	1.95164	Non-coding
GP59	CDS	320347	320562	216	+	71848	73602	30383	332630	340750	140662	2222.18	2484.47	3341.03	60862	58207	281769	269477	2394.9	2297.64	2346.27	0.947115	1.0589	1.42398	peg.318;SSU ribosomal protein S21p
GP59	CDS	320586	321047	462	+	135446	143650	57418	293173	310931	124281	1958.59	2267.05	2951.96	110263	108153	238665	234097	2028.53	1995.98	2012.26	0.973329	1.12662	1.46699	peg.319;Transamidase GatB domain protein
GP59	CDS	321116	322840	1725	+	37131	43556	12929	21525.2	25249.9	7495.07	143.803	184.101	178.024	36967	43029	21430.1	24944.3	182.146	212.683	197.414	0.72843	0.932562	0.901781	peg.320;DNA primase (EC 2.7.7.-);Ontology_term=KEGG_ENZYME:2.7.7.-
GP59	CDS	322936	324774	1839	+	200423	188303	59189	108985	102394	32185.4	728.09	746.575	764.475	134110	196972	72925.5	107108	619.832	913.236	766.534	0.949847	0.973962	0.997314	peg.321;RNA polymerase sigma factor RpoD
GP59	tRNA	324785	324861	77	+	11021	8090	2666	143130	105065	34623.4	956.202	766.047	822.381	4276	4503	55532.5	58480.5	471.999	498.622	485.311	1.97029	1.57847	1.69455	rna.3;tRNA-Met-CAT
GP59	CDS	324868	326013	1146	-	72364	33914	2037	63144.9	29593.4	1777.49	421.849	215.771	42.2192	24257	37167	21166.7	32431.9	179.907	276.524	228.215	1.84847	0.945469	0.184997	peg.322;Integrase
GP59	CDS	326063	326556	494	-	1428	917	45	2890.69	1856.28	91.0931	19.3117	13.5344	2.16366	1700	2605	3441.3	5273.28	29.2494	44.9615	37.1054	0.520455	0.364756	0.0583112	Non-coding
GP59	CDS	326606	327340	735	+	1310	917	33	1782.31	1247.62	44.898	11.907	9.09661	1.06643	1058	1974	1439.46	2685.71	12.2347	22.8992	17.5669	0.677809	0.517826	0.0607064	peg.323;hypothetical protein
GP59	CDS	327390	327460	71	+	209	135	10	2943.66	1901.41	140.845	19.6656	13.8635	3.34538	205	328	2887.32	4619.72	24.5409	39.3891	31.965	0.615223	0.433709	0.104658	Non-coding
GP59	CDS	327510	327875	366	+	891	485	43	2434.43	1325.14	117.486	16.2636	9.66181	2.79056	689	990	1882.51	2704.92	16.0005	23.0629	19.5317	0.832676	0.494673	0.142873	peg.324;hypothetical protein
GP59	CDS	327856	329661	1806	+	2551	1424	60	1412.51	788.483	33.2226	9.43652	5.74897	0.78911	2695	3627	1492.25	2008.31	12.6834	17.1234	14.9034	0.633179	0.385749	0.0529483	peg.325;MobA
GP59	CDS	329676	330023	348	-	1601	1255	301	4600.57	3606.32	864.943	30.7349	26.2943	20.5443	1194	1504	3431.03	4321.84	29.1622	36.8493	33.0057	0.931199	0.79666	0.622447	peg.326;hypothetical protein
GP59	CDS	330083	331198	1116	-	2847	4034	1453	2551.08	3614.7	1301.97	17.0429	26.3554	30.9247	2465	3522	2208.78	3155.91	18.7736	26.9082	22.8409	0.746155	1.15387	1.35392	peg.327;ATP-dependent protease La (EC 3.4.21.53) Type I;Ontology_term=KEGG_ENZYME:3.4.21.53
GP59	CDS	331232	331651	420	-	564	447	37	1342.86	1064.29	88.0952	8.97117	7.7599	2.09246	711	1234	1692.86	2938.1	14.3885	25.0511	19.7198	0.454933	0.393509	0.10611	peg.328;hypothetical protein
GP59	CDS	331701	331770	70	-	63	49	4	900	700	57.1429	6.01259	5.10383	1.35727	147	244	2100	3485.71	17.849	29.7202	23.7846	0.252793	0.214585	0.057065	Non-coding
GP59	CDS	331820	332050	231	-	711	375	51	3077.92	1623.38	220.779	20.5625	11.8363	5.24399	784	936	3393.94	4051.95	28.8469	34.5481	31.6975	0.648712	0.373416	0.165439	peg.329;hypothetical protein
GP59	CDS	332100	332222	123	-	386	313	15	3138.21	2544.72	121.951	20.9653	18.554	2.89661	354	433	2878.05	3520.33	24.462	30.0153	27.2387	0.769689	0.681163	0.106342	Non-coding
GP59	CDS	332272	332412	141	-	491	323	22	3482.27	2290.78	156.028	23.2639	16.7025	3.70602	495	521	3510.64	3695.04	29.8387	31.5049	30.6718	0.758476	0.544554	0.120828	peg.330;hypothetical protein
GP59	CDS	332454	332570	117	+	657	769	21	5615.38	6572.65	179.487	37.5145	47.9224	4.26322	531	567	4538.46	4846.15	38.5748	41.3197	39.9472	0.9391	1.19964	0.106721	peg.331;hypothetical protein
GP59	CDS	332532	333662	1131	-	3634	6083	129	3213.09	5378.43	114.058	21.4655	39.2151	2.70914	1896	2263	1676.39	2000.88	14.2485	17.0601	15.6543	1.37122	2.50506	0.17306	peg.332;ABC-type multidrug transport system%2C permease component
GP59	CDS	333664	336426	2763	-	3626	2753	62	1312.34	996.381	22.4394	8.76731	7.26479	0.532985	1610	1986	582.7	718.784	4.95267	6.12856	5.54062	1.58237	1.31119	0.0961959	peg.333;ABC-type multidrug transport system%2C permease component
GP59	CDS	336430	337509	1080	-	2058	1682	21	1905.56	1557.41	19.4444	12.7304	11.3553	0.461848	513	644	475	596.296	4.03727	5.0842	4.56073	2.7913	2.4898	0.101266	peg.334;HlyD family secretion protein
GP59	CDS	337524	339011	1488	-	7070	6162	97	4751.34	4141.13	65.1882	31.7421	30.1937	1.54836	1335	2133	897.177	1433.47	7.62558	12.2222	9.92387	3.19856	3.04253	0.156024	peg.335;RND efflux system%2C outer membrane lipoprotein CmeC
GP59	CDS	339061	339440	380	-	6585	5956	62	17328.9	15673.7	163.158	115.769	114.28	3.87536	952	2014	2505.26	5300	21.2935	45.1893	33.2414	3.48266	3.43787	0.116582	Non-coding
GP59	CDS	339490	340128	639	+	3069	2384	78	4802.82	3730.83	122.066	32.086	27.2021	2.89933	1154	1156	1805.95	1809.08	15.3497	15.4247	15.3872	2.08524	1.76784	0.188425	peg.336;Transcriptional regulator%2C TetR family
GP59	CDS	340220	340396	177	+	473	285	11	2672.32	1610.17	62.1469	17.8528	11.74	1.47613	184	209	1039.55	1180.79	8.83566	10.0678	9.45171	1.88885	1.24211	0.156175	peg.337;hypothetical protein
GP59	CDS	340377	341168	792	+	1459	758	17	1842.17	957.071	21.4646	12.3069	6.97817	0.509833	642	735	810.606	928.03	6.88976	7.91266	7.40121	1.66283	0.942842	0.068885	peg.338;putative membrane protein
GP59	CDS	341165	343114	1950	+	3155	1980	62	1617.95	1015.38	31.7949	10.809	7.40335	0.755198	1775	1766	910.256	905.641	7.73674	7.72176	7.72925	1.39845	0.957835	0.0977065	peg.339;hypothetical protein
GP59	CDS	343164	343362	199	+	343	189	9	1723.62	949.749	45.2261	11.5149	6.92479	1.07422	262	223	1316.58	1120.6	11.1903	9.55459	10.3725	1.11014	0.667613	0.103565	Non-coding
GP59	CDS	343412	343564	153	-	332	171	8	2169.93	1117.65	52.2876	14.4966	8.14896	1.24195	279	252	1823.53	1647.06	15.4991	14.0433	14.7712	0.981408	0.551679	0.0840787	peg.340;hypothetical protein
GP59	CDS	343614	344170	557	-	1276	625	136	2290.84	1122.08	244.165	15.3043	8.1813	5.79946	1157	1271	2077.2	2281.87	17.6552	19.4559	18.5555	0.824786	0.440909	0.312546	Non-coding
GP59	CDS	344220	344969	750	+	1266	558	62	1688	744	82.6667	11.277	5.42464	1.96352	1522	1773	2029.33	2364	17.2484	20.1562	18.7023	0.602973	0.290053	0.104988	peg.341;hypothetical protein
GP59	CDS	345019	345096	78	+	378	156	21	4846.15	2000	269.231	32.3755	14.5824	6.39482	394	404	5051.28	5179.49	42.9335	44.1618	43.5476	0.74345	0.33486	0.146847	Non-coding
GP59	CDS	345146	345994	849	-	1569	1113	1245	1848.06	1310.95	1466.43	12.3462	9.5584	34.831	1090	1376	1283.86	1620.73	10.9122	13.8188	12.3655	0.99844	0.772988	2.81678	peg.342;Triosephosphate isomerase (EC 5.3.1.1);Ontology_term=KEGG_ENZYME:5.3.1.1
GP59	CDS	346039	347043	1005	-	3066	1076	10531	3050.75	1070.65	10478.6	20.381	7.80628	248.89	910	1071	905.473	1065.67	7.69608	9.08623	8.39116	2.42887	0.930298	29.661	peg.343;Fructose-1%2C6-bisphosphatase%2C type I (EC 3.1.3.11);Ontology_term=KEGG_ENZYME:3.1.3.11
GP59	CDS	347124	348194	1071	-	17705	5786	59352	16531.3	5402.43	55417.4	110.44	39.3901	1316.28	4913	3208	4587.3	2995.33	38.9899	25.5391	32.2645	3.42295	1.22085	40.7967	peg.344;Fructose-bisphosphate aldolase class II (EC 4.1.2.13);Ontology_term=KEGG_ENZYME:4.1.2.13
GP59	CDS	348244	348651	408	-	2958	3531	2787	7250	8654.41	6830.88	48.4348	63.1009	162.249	1050	1079	2573.53	2644.61	21.8738	22.5487	22.2112	2.18064	2.84094	7.30479	Non-coding
GP59	CDS	348701	349222	522	-	2347	2354	633	4496.17	4509.58	1212.64	30.0374	32.8801	28.803	1580	1621	3026.82	3105.36	25.7265	26.4772	26.1019	1.15077	1.25968	1.10348	peg.345;FOG: Ankyrin repeat
GP59	CDS	349272	349349	78	-	888	980	314	11384.6	12564.1	4025.64	76.0567	91.6071	95.6178	648	718	8307.69	9205.13	70.6114	78.4856	74.5485	1.02023	1.22883	1.28263	Non-coding
GP59	CDS	349399	349572	174	+	1908	1834	666	10965.5	10540.2	3827.59	73.2569	76.8507	90.9136	1089	1109	6258.62	6373.56	53.1953	54.3429	53.7691	1.36244	1.42927	1.69082	peg.346;Pmp3 family protein
GP59	CDS	349668	349796	129	-	1787	2007	766	13852.7	15558.1	5937.98	92.5452	113.437	141.04	903	989	7000	7666.67	59.4967	65.3682	62.4324	1.48233	1.81696	2.25909	peg.347;hypothetical protein
GP59	CDS	349846	350204	359	-	2379	2666	1010	6626.74	7426.18	2813.37	44.271	54.1456	66.8237	1488	1651	4144.85	4598.89	35.2292	39.2114	37.2203	1.18943	1.45473	1.79536	Non-coding
GP59	CDS	350254	350613	360	+	2142	2851	795	5950	7919.44	2208.33	39.7499	57.7421	52.4528	1398	1794	3883.33	4983.33	33.0065	42.4894	37.7479	1.05304	1.52968	1.38955	peg.348;hypothetical protein
GP59	CDS	350663	350782	120	+	499	785	194	4158.33	6541.67	1616.67	27.7804	47.6965	38.3994	370	493	3083.33	4108.33	26.2069	35.0288	30.6179	0.907327	1.5578	1.25415	Non-coding
GP59	CDS	350832	351005	174	+	602	980	223	3459.77	5632.18	1281.61	23.1135	41.0653	30.441	510	579	2931.03	3327.59	24.9124	28.372	26.6422	0.867554	1.54136	1.14259	peg.349;hypothetical protein
GP59	CDS	351090	351281	192	+	1265	1352	412	6588.54	7041.67	2145.83	44.0158	51.3421	50.9683	950	1049	4947.92	5463.54	42.0549	46.5837	44.3193	0.993151	1.15846	1.15002	peg.350;Outer membrane protein A precursor
GP59	CDS	351297	352643	1347	+	6373	6551	2176	4731.25	4863.4	1615.44	31.6079	35.4599	38.3703	4370	5089	3244.25	3778.03	27.5745	32.2125	29.8935	1.05735	1.18621	1.28356	peg.351;Type I secretion system%2C outer membrane component LapE
GP59	CDS	352781	354792	2012	-	6360	8715	2807	3161.03	4331.51	1395.13	21.1178	31.5818	33.1374	3688	4434	1833	2203.78	15.5796	18.79	17.1848	1.22886	1.83777	1.92829	peg.352;Anaerobic dehydrogenases%2C typically selenocysteine-containing
GP59	CDS	354842	355124	283	-	1872	2498	860	6614.84	8826.86	3038.87	44.1915	64.3582	72.1798	947	1107	3346.29	3911.66	28.4419	33.352	30.8969	1.43029	2.083	2.33615	Non-coding
GP59	CDS	355174	355668	495	+	9327	11662	4133	18842.4	23559.6	8349.49	125.88	171.777	198.319	3701	4152	7476.77	8387.88	63.549	71.5175	67.5332	1.86397	2.5436	2.93661	peg.353;Thiol peroxidase%2C Tpx-type (EC 1.11.1.15);Ontology_term=KEGG_ENZYME:1.11.1.15
GP59	CDS	355718	355786	69	+	1648	1697	466	23884.1	24594.2	6753.62	159.561	179.321	160.413	912	1042	13217.4	15101.4	112.342	128.759	120.55	1.32361	1.48752	1.33067	Non-coding
GP59	CDS	355836	356483	648	+	13186	20014	3795	20348.8	30885.8	5856.48	135.943	225.194	139.104	5711	6923	8813.27	10683.6	74.9086	91.0918	83.0002	1.63786	2.71317	1.67595	peg.354;hypothetical protein
GP59	CDS	356623	357087	465	+	2790	1933	560	6000	4156.99	1204.3	40.0839	30.3094	28.6048	3121	3428	6711.83	7372.04	57.0473	62.8562	59.9518	0.668603	0.505562	0.47713	peg.355;Isoquinoline 1-oxidoreductase alpha subunit (EC 1.3.99.16);Ontology_term=KEGG_ENZYME:1.3.99.16
GP59	CDS	357084	359402	2319	+	11161	8843	2697	4812.85	3813.28	1163	32.153	27.8033	27.6238	15539	15502	6700.73	6684.78	56.953	56.9964	56.9747	0.564338	0.487994	0.484844	peg.356;Isoquinoline 1-oxidoreductase beta subunit (EC 1.3.99.16);Ontology_term=KEGG_ENZYME:1.3.99.16
GP59	CDS	359405	360400	996	+	4313	4309	1390	4330.32	4326.31	1395.58	28.9294	31.5439	33.1482	5176	5021	5196.79	5041.16	44.1702	42.9824	43.5763	0.663879	0.723876	0.760692	peg.357;Xanthine and CO dehydrogenases maturation factor%2C XdhC/CoxF family
GP59	CDS	360413	361027	615	+	1820	1794	877	2959.35	2917.07	1426.02	19.7704	21.2689	33.871	2460	2232	4000	3629.27	33.9981	30.9442	32.4711	0.608861	0.655009	1.04311	peg.358;CTP:molybdopterin cytidylyltransferase
GP59	CDS	361024	361755	732	-	3044	2701	2743	4158.47	3689.89	3747.27	27.7813	26.9037	89.0059	4286	4517	5855.19	6170.77	49.7663	52.6137	51.19	0.542709	0.525564	1.73873	peg.359;FNR cAMP-binding proteins - catabolite gene activator and regulatory subunit of cAMP-dependent protein kinases
GP59	CDS	361805	361984	180	-	4443	3780	2219	24683.3	21000	12327.8	164.901	153.115	292.812	560	517	3111.11	2872.22	26.443	24.4894	25.4662	6.47529	6.01247	11.4981	Non-coding
GP59	CDS	362034	362198	165	-	8278	7376	3775	50169.7	44703	22878.8	335.167	325.938	543.422	838	751	5078.79	4551.52	43.1673	38.8075	40.9874	8.17731	7.95214	13.2583	peg.360;Protein of unknown function DUF1328
GP59	CDS	362248	362341	94	-	2308	2294	895	24553.2	24404.3	9521.28	164.031	177.936	226.151	1182	1234	12574.5	13127.7	106.877	111.93	109.404	1.49932	1.62642	2.06713	Non-coding
GP59	CDS	362391	362576	186	+	15384	14815	6392	82709.7	79650.5	34365.6	552.555	580.746	816.258	4594	5231	24698.9	28123.7	209.929	239.79	224.86	2.45733	2.5827	3.63008	peg.361;hypothetical protein
GP59	CDS	362658	362930	273	+	33855	33891	14860	124011	124143	54432.2	828.475	905.148	1292.89	7980	9683	29230.8	35468.9	248.448	302.418	275.433	3.0079	3.28628	4.69402	peg.362;hypothetical protein
GP59	CDS	362970	363404	435	+	39052	36358	13720	89774.7	83581.6	31540.2	599.754	609.408	749.15	7923	9245	18213.8	21252.9	154.809	181.208	168.008	3.56979	3.62725	4.459	peg.363;hypothetical protein
GP59	CDS	363481	363837	357	+	32499	31772	10594	91033.6	88997.2	29675.1	608.164	648.894	704.848	5842	7076	16364.1	19820.7	139.087	168.997	154.042	3.94803	4.21244	4.57568	peg.364;hypothetical protein
GP59	CDS	363880	364071	192	+	22180	21953	6749	115521	114339	35151	771.755	833.663	834.915	5610	5264	29218.8	27416.7	248.345	233.762	241.054	3.20159	3.45841	3.4636	peg.365;hypothetical protein
GP59	CDS	364196	365584	1389	+	12772	9286	3895	9195.1	6685.39	2804.18	61.4293	48.7443	66.6053	5530	5360	3981.28	3858.89	33.839	32.902	33.3705	1.84083	1.4607	1.99593	peg.366;sodium-solute symporter%2C putative
GP59	CDS	365610	365870	261	+	4130	3313	1695	15823.8	12693.5	6494.25	105.713	92.5505	154.253	1342	1456	5141.76	5578.54	43.7025	47.5643	45.6334	2.31657	2.02813	3.38026	peg.367;hypothetical protein
GP59	CDS	365903	366223	321	+	3979	4122	1279	12395.6	12841.1	3984.42	82.811	93.6269	94.6388	2800	2976	8722.74	9271.03	74.1391	79.0475	76.5933	1.08118	1.22239	1.2356	peg.368;hypothetical protein
GP59	CDS	366273	366325	53	+	615	1153	216	11603.8	21754.7	4075.47	77.5208	158.618	96.8014	831	882	15679.2	16641.5	133.266	141.89	137.578	0.563467	1.15293	0.70361	Non-coding
GP59	CDS	366375	367589	1215	+	2969	5298	597	2443.62	4360.49	491.358	16.325	31.7931	11.6708	6374	6258	5246.09	5150.62	44.5893	43.9157	44.2525	0.368906	0.718449	0.263733	peg.369;Heavy metal RND efflux outer membrane protein%2C CzcC family
GP59	CDS	367594	368820	1227	+	1736	2778	327	1414.83	2264.06	266.504	9.45201	16.5077	6.33005	4369	4048	3560.72	3299.1	30.2644	28.1291	29.1968	0.323735	0.565394	0.216807	peg.370;Probable Co/Zn/Cd efflux system membrane fusion protein
GP59	CDS	368830	371952	3123	+	6233	9106	1421	1995.84	2915.79	455.011	13.3335	21.2595	10.8075	9301	9569	2978.23	3064.04	25.3135	26.1249	25.7192	0.518426	0.826601	0.420212	peg.371;Cobalt-zinc-cadmium resistance protein CzcA%3B Cation efflux system protein CusA
GP59	CDS	372030	372407	378	-	3427	1690	470	9066.14	4470.9	1243.39	60.5678	32.5981	29.5332	702	928	1857.14	2455.03	15.7848	20.9323	18.3585	3.29916	1.77564	1.60869	peg.372;hypothetical protein
GP59	CDS	372457	372563	107	-	128	168	39	1196.26	1570.09	364.486	7.99181	11.4478	8.65734	115	128	1074.77	1196.26	9.135	10.1997	9.66734	0.826682	1.18418	0.895525	Non-coding
GP59	CDS	372613	374073	1461	+	3482	4145	942	2383.3	2837.1	644.764	15.922	20.6858	15.3146	1589	1660	1087.61	1136.21	9.24418	9.68764	9.46591	1.68204	2.18529	1.61787	peg.373;Serine/Threonine protein kinase and Signal Transduction Histidine Kinase (STHK) with GAF and PAS/PAC sensor
GP59	CDS	374070	375497	1428	+	4161	5531	1329	2913.87	3873.25	930.672	19.4665	28.2406	22.1055	2419	2793	1693.98	1955.88	14.398	16.6764	15.5372	1.2529	1.81761	1.42275	peg.374;Response regulatory protein
GP59	CDS	375494	376537	1044	-	2327	2286	942	2228.93	2189.66	902.299	14.8907	15.9652	21.4316	1271	1357	1217.43	1299.81	10.3476	11.0825	10.7151	1.3897	1.48997	2.00013	peg.375;hypothetical protein
GP59	CDS	376587	377109	523	-	1013	1021	591	1936.9	1952.2	1130.02	12.9398	14.2338	26.8404	574	679	1097.51	1298.28	9.32835	11.0695	10.1989	1.26874	1.39562	2.63169	Non-coding
GP59	CDS	377159	378514	1356	-	6451	7118	8234	4757.37	5249.26	6072.27	31.7824	38.2733	144.23	4373	2977	3224.93	2195.43	27.4103	18.7189	23.0646	1.37797	1.6594	6.2533	peg.376;Glutathione reductase (EC 1.8.1.7);Ontology_term=KEGG_ENZYME:1.8.1.7
GP59	CDS	378602	379126	525	-	10711	12686	20966	20401.9	24163.8	39935.2	136.298	176.183	948.55	6969	5012	13274.3	9546.67	112.825	81.3977	97.1114	1.40352	1.81423	9.76765	peg.377;Peroxiredoxin family protein/glutaredoxin
GP59	CDS	379249	380967	1719	-	10806	13895	6845	6286.21	8083.19	3981.97	41.996	58.936	94.5805	5284	5885	3073.88	3423.5	26.1265	29.1898	27.6581	1.5184	2.13087	3.41962	peg.378;diguanylate cyclase/phosphodiesterase (GGDEF & EAL domains) with PAS/PAC sensor(s)
GP59	CDS	380984	381448	465	-	7664	7137	2602	16481.7	15348.4	5595.7	110.109	111.908	132.91	3615	3655	7774.19	7860.22	66.0769	67.0185	66.5477	1.65458	1.68162	1.99722	peg.379;diguanylate cyclase/phosphodiesterase (GGDEF & EAL domains) with PAS/PAC sensor(s)
GP59	CDS	381460	384423	2964	-	17942	15518	6901	6053.31	5235.49	2328.27	40.4401	38.1729	55.3016	10532	10288	3553.31	3470.99	30.2014	29.5946	29.898	1.3526	1.27677	1.84967	peg.380;Two-component hybrid sensor and regulator
GP59	CDS	384473	384524	52	-	685	734	274	13173.1	14115.4	5269.23	88.0048	102.918	125.156	330	379	6346.15	7288.46	53.9393	62.1435	58.0414	1.51624	1.77318	2.15632	Non-coding
GP59	CDS	384574	385134	561	-	6310	6035	2156	11247.8	10757.6	3843.14	75.1425	78.4354	91.283	3843	4089	6850.27	7288.77	58.224	62.1462	60.1851	1.24852	1.30324	1.5167	peg.381;5-formyltetrahydrofolate cyclo-ligase (EC 6.3.3.2);Ontology_term=KEGG_ENZYME:6.3.3.2
GP59	CDS	385131	385463	333	-	5125	3578	1570	15390.4	10744.7	4714.71	102.818	78.3419	111.985	1965	2281	5900.9	6849.85	50.1548	58.4038	54.2793	1.89424	1.44331	2.06312	peg.382;Nitrite-sensitive transcriptional repressor NsrR
GP59	CDS	385513	385771	259	-	6651	5184	1707	25679.5	20015.4	6590.73	171.556	145.936	156.544	2491	2712	9617.76	10471	81.7464	89.2792	85.5128	2.00621	1.7066	1.83066	Non-coding
GP59	CDS	385821	385949	129	+	1853	2212	604	14364.3	17147.3	4682.17	95.9632	125.024	111.212	1435	1410	11124	10930.2	94.5489	93.1943	93.8716	1.02228	1.33186	1.18472	peg.383;Flavohemoprotein (Hemoglobin-like protein) (Flavohemoglobin) (Nitric oxide dioxygenase) (EC 1.14.12.17);Ontology_term=KEGG_ENZYME:1.14.12.17
GP59	CDS	385942	386889	948	+	8994	11456	2965	9487.34	12084.4	3127.64	63.3817	88.1094	74.2883	6313	7125	6659.28	7515.82	56.6007	64.0821	60.3414	1.05038	1.46018	1.23113	peg.384;Flavohemoprotein (Hemoglobin-like protein) (Flavohemoglobin) (Nitric oxide dioxygenase) (EC 1.14.12.17);Ontology_term=KEGG_ENZYME:1.14.12.17
GP59	CDS	386939	387024	86	+	389	592	181	4523.26	6883.72	2104.65	30.2183	50.1904	49.9901	240	278	2790.7	3232.56	23.7196	27.5617	25.6407	1.17853	1.95745	1.94964	Non-coding
GP59	CDS	387074	387391	318	+	4464	7092	1872	14037.7	22301.9	5886.79	93.7813	162.607	139.824	3475	5838	10927.7	18358.5	92.88	156.53	124.705	0.752026	1.30393	1.12124	peg.385;hypothetical protein
GP59	CDS	387441	387651	211	+	1411	1728	560	6687.2	8189.57	2654.03	44.6749	59.7116	63.039	826	1015	3914.69	4810.43	33.273	41.0151	37.1441	1.20275	1.60757	1.69715	Non-coding
GP59	CDS	387701	389026	1326	-	8672	10608	3798	6539.97	8000	2864.25	43.6913	58.3294	68.0323	5438	6162	4101.06	4647.06	34.857	39.6222	37.2396	1.17325	1.56633	1.82688	peg.386;Sensor protein PhoQ (EC 2.7.13.3);Ontology_term=KEGG_ENZYME:2.7.13.3
GP59	CDS	389023	389685	663	-	8728	11538	3219	13164.4	17402.7	4855.2	87.9469	126.886	115.322	4548	5882	6859.73	8871.79	58.3044	75.6435	66.974	1.31315	1.89456	1.72189	peg.387;DNA-binding response regulator
GP59	CDS	389688	390008	321	-	5103	6602	1626	15897.2	20567	5065.42	106.204	149.958	120.315	2469	3049	7691.59	9498.44	65.3748	80.9865	73.1807	1.45125	2.04914	1.64408	peg.388;lipoprotein%2C putative
GP59	CDS	390058	390395	338	-	1509	1564	469	4464.5	4627.22	1387.57	29.8258	33.7379	32.9579	787	931	2328.4	2754.44	19.7903	23.4851	21.6377	1.37842	1.55922	1.52317	Non-coding
GP59	CDS	390445	391626	1182	+	6507	6645	1837	5505.08	5621.83	1554.15	36.7775	40.9897	36.9144	2492	3428	2108.29	2900.17	17.9195	24.7277	21.3236	1.72474	1.92227	1.73115	peg.389;Cyclopropane-fatty-acyl-phospholipid synthase (EC 2.1.1.79);Ontology_term=KEGG_ENZYME:2.1.1.79
GP59	CDS	391766	393223	1458	+	40272	74793	18447	27621.4	51298.4	12652.3	184.529	374.025	300.519	17419	28344	11947.2	19440.3	101.545	165.754	133.65	1.38069	2.79855	2.24856	peg.390;Catalase (EC 1.11.1.6);Ontology_term=KEGG_ENZYME:1.11.1.6
GP59	CDS	393289	393759	471	+	69552	95541	21707	147669	202847	46087	986.525	1478.99	1094.67	16363	35787	34741	75980.9	295.282	647.835	471.558	2.09205	3.1364	2.32139	peg.391;Non-specific DNA-binding protein Dps / Iron-binding ferritin-like antioxidant protein / Ferroxidase (EC 1.16.3.1);Ontology_term=KEGG_ENZYME:1.16.3.1
GP59	CDS	393809	394121	313	+	23672	40524	6603	75629.4	129470	21095.8	505.254	943.986	501.073	10313	29625	32948.9	94648.6	280.05	807.001	543.525	0.929587	1.73678	0.921894	Non-coding
GP59	CDS	394171	395622	1452	-	14207	16901	5300	9784.44	11639.8	3650.14	65.3665	84.8679	86.6988	6995	7022	4817.49	4836.09	40.9464	41.2339	41.0901	1.59081	2.06541	2.10997	peg.392;Aldehyde dehydrogenase (EC 1.2.1.3);Ontology_term=KEGG_ENZYME:1.2.1.3
GP59	CDS	395632	397272	1641	-	15944	14549	5772	9716.03	8865.94	3517.37	64.9094	64.6431	83.5452	6182	6463	3767.22	3938.45	32.0195	33.5804	32.8	1.97895	1.97083	2.54711	peg.393;Acetolactate synthase large subunit (EC 2.2.1.6);Ontology_term=KEGG_ENZYME:2.2.1.6
GP59	CDS	397359	398240	882	-	4100	3406	934	4648.53	3861.68	1058.96	31.0552	28.1562	25.1526	1768	1755	2004.54	1989.8	17.0376	16.9656	17.0016	1.82661	1.65609	1.47942	peg.394;Flagellar motor rotation protein MotB
GP59	CDS	398194	398331	138	-	411	332	89	2978.26	2405.8	644.928	19.8967	17.5411	15.3184	280	263	2028.99	1905.8	17.2454	16.2494	16.7474	1.18805	1.04739	0.914677	peg.395;hypothetical protein
GP59	CDS	398415	401369	2955	+	10241	10178	3645	3465.65	3444.33	1233.5	23.1528	25.1132	29.2984	6070	6295	2054.15	2130.29	17.4593	18.1635	17.8114	1.29989	1.40996	1.64493	peg.396;diguanylate cyclase/phosphodiesterase (GGDEF & EAL domains) with PAS/PAC sensor(s)
GP59	CDS	401419	401750	332	+	3087	3152	1028	9298.19	9493.98	3096.39	62.118	69.2223	73.546	1366	1526	4114.46	4596.39	34.9709	39.1901	37.0805	1.67522	1.86681	1.98341	Non-coding
GP59	CDS	401800	403110	1311	+	6509	7164	2386	4964.91	5464.53	1819.98	33.1689	39.8429	43.2286	3777	3872	2881.01	2953.47	24.4872	25.1822	24.8347	1.33559	1.60432	1.74066	peg.397;sodium-dependent transporter
GP59	CDS	403107	403247	141	+	603	678	186	4276.6	4808.51	1319.15	28.5705	35.0597	31.3327	274	290	1943.26	2056.74	16.5168	17.5363	17.0266	1.67799	2.05912	1.84022	peg.398;hypothetical protein
GP59	CDS	403240	405357	2118	+	6018	6956	1940	2841.36	3284.23	915.958	18.9822	23.9459	21.756	3139	2610	1482.06	1232.29	12.5968	10.5069	11.5518	1.64321	2.07291	1.88334	peg.399;Phospholipase D/Transphosphatidylase
GP59	CDS	405327	406061	735	+	1594	1766	501	2168.71	2402.72	681.633	14.4884	17.5187	16.1903	997	884	1356.46	1202.72	11.5293	10.2548	10.892	1.33018	1.6084	1.48644	peg.400;Endonuclease/exonuclease/phosphatase
GP59	CDS	406125	406283	159	+	429	474	145	2698.11	2981.13	911.95	18.0252	21.736	21.6608	311	293	1955.97	1842.77	16.6249	15.712	16.1684	1.11484	1.34435	1.3397	peg.401;hypothetical protein
GP59	CDS	406299	409253	2955	+	11571	11493	4080	3915.74	3889.34	1380.71	26.1597	28.3579	32.7949	6519	6472	2206.09	2190.19	18.7507	18.6742	18.7124	1.39798	1.51546	1.75257	peg.402;putative exported protein
GP59	CDS	409303	409718	416	+	2355	2347	925	5661.06	5641.83	2223.56	37.8196	41.1356	52.8144	1259	1339	3026.44	3218.75	25.7233	27.444	26.5837	1.42266	1.5474	1.98672	Non-coding
GP59	CDS	409768	409890	123	+	3529	3496	1214	28691.1	28422.8	9869.92	191.675	207.235	234.432	1973	1857	16040.7	15097.6	136.338	128.726	132.532	1.44626	1.56366	1.76887	peg.403;hypothetical protein
GP59	CDS	410013	410198	186	+	3763	3238	800	20231.2	17408.6	4301.08	135.158	126.929	102.16	2394	2342	12871	12591.4	109.397	107.358	108.378	1.2471	1.17118	0.942631	peg.404;Mobile element protein
GP59	CDS	410167	410940	774	-	12906	12409	1942	16674.4	16032.3	2509.04	111.396	116.894	59.5953	9010	9196	11640.8	11881.1	98.9415	101.302	100.122	1.11261	1.16752	0.595229	peg.405;Nitric oxide reductase activation protein NorQ
GP59	CDS	410959	412830	1872	-	29500	32478	4642	15758.5	17349.4	2479.7	105.277	126.497	58.8984	25498	26163	13620.7	13976	115.77	119.163	117.466	0.896235	1.07688	0.501406	peg.406;Nitric oxide reductase activation protein NorD
GP59	CDS	412851	414263	1413	-	88550	105476	6954	62668.1	74646.9	4921.44	418.664	544.264	116.895	61668	75199	43643.3	53219.4	370.947	453.764	412.356	1.0153	1.31989	0.283481	peg.407;Nitric-oxide reductase subunit B (EC 1.7.99.7);Ontology_term=KEGG_ENZYME:1.7.99.7
GP59	CDS	414280	414729	450	-	40674	40989	3380	90386.7	91086.7	7511.11	603.842	664.129	178.405	21683	28107	48184.4	62460	409.545	532.552	471.048	1.28191	1.4099	0.378741	peg.408;Nitric-oxide reductase subunit C (EC 1.7.99.7);Ontology_term=KEGG_ENZYME:1.7.99.7
GP59	CDS	414779	414964	186	-	2983	3444	528	16037.6	18516.1	2838.71	107.142	135.004	67.4256	2074	2516	11150.5	13526.9	94.7742	115.334	105.054	1.01987	1.28509	0.641817	Non-coding
GP59	CDS	415014	416570	1557	+	21313	21084	1765	13688.5	13541.4	1133.59	91.4482	98.733	26.9253	14552	26934	9346.18	17298.7	79.438	147.493	113.466	0.805955	0.870157	0.237299	peg.409;Functional role page for Anaerobic nitric oxide reductase transcription regulator NorR
GP59	CDS	416599	417174	576	+	9527	9327	1605	16539.9	16192.7	2786.46	110.498	118.064	66.1845	10345	14406	17960.1	25010.4	152.652	213.246	182.949	0.60398	0.645338	0.361765	peg.410;Nitric oxide reductase activation protein NorE
GP59	CDS	417196	417423	228	+	4849	4905	926	21267.5	21513.2	4061.4	142.081	156.856	96.4673	5405	6614	23706.1	29008.8	201.491	247.337	224.414	0.633121	0.698959	0.429863	peg.411;hypothetical protein
GP59	CDS	417542	418762	1221	-	24672	28036	8132	20206.4	22961.5	6660.11	134.992	167.416	158.192	24093	25805	19732.2	21134.3	167.714	180.197	173.956	0.776013	0.962408	0.909383	peg.412;NnrS protein involved in response to NO
GP59	CDS	418812	419206	395	-	6673	7340	2758	16893.7	18582.3	6982.28	112.861	135.487	165.844	4742	4892	12005.1	12384.8	102.037	105.597	103.817	1.08711	1.30505	1.59747	Non-coding
GP59	CDS	419256	420263	1008	-	20974	24128	8788	20807.5	23936.5	8718.25	139.008	174.525	207.078	9884	12926	9805.56	12823.4	83.3425	109.336	96.3393	1.4429	1.81157	2.14946	peg.413;Molybdenum cofactor biosynthesis protein MoaA
GP59	CDS	420377	420658	282	-	7627	9572	3472	27046.1	33943.3	12312.1	180.686	247.486	292.438	2624	3632	9304.96	12879.4	79.0877	109.814	94.4508	1.91301	2.62027	3.0962	peg.414;hypothetical protein
GP59	CDS	420708	421510	803	-	37305	40744	12015	46457	50739.7	14962.6	310.364	369.952	355.396	10585	12961	13181.8	16140.7	112.039	137.621	124.83	2.48629	2.96365	2.84704	Non-coding
GP59	CDS	421560	423482	1923	+	33295	31429	13661	17314.1	16343.7	7104	115.67	119.165	168.736	20227	23413	10518.5	12175.2	89.4019	103.81	96.6058	1.19734	1.23352	1.74664	peg.415;Nitrate/nitrite sensor protein (EC 2.7.3.-);Ontology_term=KEGG_ENZYME:2.7.3.-
GP59	CDS	423479	424141	663	+	8070	7925	3423	12171.9	11953.2	5162.9	81.3166	87.1532	122.63	5797	7026	8743.59	10597.3	74.3163	90.3555	82.3359	0.98762	1.05851	1.48939	peg.416;Nitrate/nitrite response regulator protein
GP59	CDS	424191	424241	51	+	1326	1321	442	26000	25902	8666.67	173.697	188.856	205.852	901	944	17666.7	18509.8	150.158	157.82	153.989	1.12798	1.22642	1.3368	Non-coding
GP59	CDS	424291	424413	123	-	1191	978	256	9682.93	7951.22	2081.3	64.6883	57.9738	49.4355	727	887	5910.57	7211.38	50.237	61.4863	55.8617	1.15801	1.03781	0.884962	peg.417;hypothetical protein
GP59	CDS	424463	424753	291	-	1051	1049	262	3611.68	3604.81	900.344	24.1284	26.2833	21.3851	707	847	2429.55	2910.65	20.65	24.8171	22.7336	1.06136	1.15615	0.940686	Non-coding
GP59	CDS	424803	426068	1266	+	24643	4420	15433	19465.2	3491.31	12190.4	130.041	25.4558	289.548	43779	68371	34580.6	54005.5	293.918	460.467	377.193	0.344759	0.0674875	0.76764	peg.418;Nitrate/nitrite transporter
GP59	CDS	426081	427691	1611	+	36771	6846	31431	22825	4249.53	19510.2	152.486	30.9841	463.411	49975	48181	31021.1	29907.5	263.665	255	259.332	0.587993	0.119476	1.78694	peg.419;Nitrate/nitrite transporter
GP59	CDS	427732	431487	3756	+	146783	25206	130526	39079.6	6710.86	34751.3	261.077	48.9301	825.421	209113	175601	55674.4	46752.1	473.206	398.622	435.914	0.59892	0.112247	1.89354	peg.420;Respiratory nitrate reductase alpha chain (EC 1.7.99.4);Ontology_term=KEGG_ENZYME:1.7.99.4
GP59	CDS	431519	433063	1545	+	62610	11378	65324	40524.3	7364.4	42280.9	270.729	53.6952	1004.26	81919	54530	53022	35294.5	450.662	300.931	375.796	0.720413	0.142884	2.67236	peg.421;Respiratory nitrate reductase beta chain (EC 1.7.99.4);Ontology_term=KEGG_ENZYME:1.7.99.4
GP59	CDS	433076	433606	531	+	31386	6842	31427	59107.3	12885.1	59184.6	394.876	93.9477	1405.76	48335	27987	91026.4	52706.2	773.681	449.389	611.535	0.645713	0.153626	2.29875	peg.422;Respiratory nitrate reductase delta chain (EC 1.7.99.4);Ontology_term=KEGG_ENZYME:1.7.99.4
GP59	CDS	433606	434301	696	+	36574	8500	41352	52548.9	12212.6	59413.8	351.061	89.0446	1411.21	49242	25715	70750	36946.8	601.341	315.02	458.18	0.766207	0.194344	3.08003	peg.423;Respiratory nitrate reductase gamma chain (EC 1.7.99.4);Ontology_term=KEGG_ENZYME:1.7.99.4
GP59	CDS	434318	435004	687	+	30773	7517	29210	44793.3	10941.8	42518.2	299.249	79.7784	1009.9	39166	18843	57010.2	27427.9	484.559	233.859	359.209	0.833077	0.222095	2.81146	peg.424;Carbonic anhydrase (EC 4.2.1.1);Ontology_term=KEGG_ENZYME:4.2.1.1
GP59	CDS	435106	436332	1227	+	32156	15002	30672	26207	12226.6	24997.6	175.08	89.1461	593.747	33011	17657	26903.8	14390.4	228.67	122.697	175.683	0.996567	0.507425	3.37965	peg.425;FIG00483566: hypothetical protein
GP59	CDS	436382	437182	801	+	19638	15335	14852	24516.9	19144.8	18541.8	163.789	139.588	440.409	17077	10471	21319.6	13072.4	181.206	111.459	146.333	1.11929	0.95391	3.00964	Non-coding
GP59	CDS	437232	437510	279	+	11008	7493	4965	39455.2	26856.6	17795.7	263.587	195.816	422.687	9311	7146	33372.8	25612.9	283.653	218.383	251.018	1.05007	0.78009	1.68389	peg.426;Coenzyme PQQ synthesis protein D
GP59	CDS	437479	438639	1161	+	23404	18348	9138	20158.5	15803.6	7870.8	134.672	115.227	186.949	22567	15093	19437.6	13000	165.21	110.842	138.026	0.975701	0.834822	1.35445	peg.427;Coenzyme PQQ synthesis protein E
GP59	CDS	438689	438756	68	+	1845	1342	710	27132.4	19735.3	10441.2	181.262	143.894	248.001	1857	1122	27308.8	16500	232.112	140.684	186.398	0.972447	0.77197	1.33049	Non-coding
GP59	CDS	438806	439252	447	+	4613	3731	1840	10319.9	8346.76	4116.33	68.9438	60.8577	97.7719	5257	3615	11760.6	8087.25	99.9597	68.9542	84.457	0.816319	0.720576	1.15765	peg.428;Conserved domain protein
GP59	CDS	439269	440369	1101	+	9063	8868	3234	8231.61	8054.5	2937.33	54.9926	58.7268	69.7681	11001	8111	9991.83	7366.94	84.9257	62.8127	73.8692	0.744458	0.79501	0.944481	peg.429;Phosphoserine aminotransferase (EC 2.6.1.52);Ontology_term=KEGG_ENZYME:2.6.1.52
GP59	CDS	440502	441257	756	+	5886	7143	1804	7785.71	9448.41	2386.24	52.0137	68.8901	56.6785	5117	4408	6768.52	5830.69	57.5292	49.7141	53.6217	0.970013	1.28474	1.05701	peg.430;Dihydroorotate dehydrogenase (EC 1.3.3.1);Ontology_term=KEGG_ENZYME:1.3.3.1
GP59	CDS	441283	442131	849	+	7077	9047	2106	8335.69	10656.1	2480.57	55.6879	77.6953	58.9189	6880	6761	8103.65	7963.49	68.8772	67.899	68.3881	0.814292	1.13609	0.861537	peg.431;Mobile element protein
GP59	CDS	442181	442343	163	+	1535	1732	520	9417.18	10625.8	3190.18	62.9129	77.4744	75.7739	1716	1675	10527.6	10276.1	89.4796	87.6168	88.5482	0.710494	0.87494	0.855736	Non-coding
GP59	CDS	442393	444555	2163	+	40692	36907	15515	18812.8	17062.9	7172.91	125.682	124.408	170.372	39119	41812	18085.5	19330.6	153.718	164.818	159.268	0.789119	0.781126	1.06972	peg.432;Nitrous oxide reductase maturation protein NosR
GP59	CDS	444598	446514	1917	+	76474	67830	19460	39892.5	35383.4	10151.3	266.508	257.987	241.115	63615	66843	33184.7	34868.5	282.054	297.299	289.677	0.920021	0.890603	0.83236	peg.433;Nitrous-oxide reductase (EC 1.7.99.6);Ontology_term=KEGG_ENZYME:1.7.99.6
GP59	CDS	446596	447885	1290	+	21763	22195	6221	16870.5	17205.4	4822.48	112.706	125.448	114.545	16285	16345	12624	12670.5	107.298	108.033	107.665	1.04682	1.16516	1.06389	peg.434;Nitrous oxide reductase maturation protein NosD
GP59	CDS	447882	448781	900	+	9027	11048	2723	10030	12275.6	3025.56	67.007	89.5033	71.8636	7389	7109	8210	7898.89	69.7811	67.3482	68.5647	0.977282	1.30539	1.04811	peg.435;Nitrous oxide reductase maturation protein NosF (ATPase)
GP59	CDS	448781	449611	831	+	10164	10572	3093	12231	12722	3722.02	81.7114	92.7585	88.4062	7900	6828	9506.62	8216.61	80.8017	70.0572	75.4294	1.08328	1.22974	1.17204	peg.436;Nitrous oxide reductase maturation transmembrane protein NosY
GP59	CDS	449608	450120	513	+	6864	7793	1786	13380.1	15191	3481.48	89.388	110.761	82.6929	5521	4921	10762.2	9592.59	91.4734	81.7892	86.6313	1.03182	1.27853	0.954538	peg.437;Nitrous oxide reductase maturation protein%2C outer-membrane lipoprotein NosL
GP59	CDS	450170	450884	715	+	11897	9314	1829	16639.2	13026.6	2558.04	111.161	94.9791	60.7591	5007	4528	7002.8	6332.87	59.5204	53.9959	56.7581	1.95849	1.6734	1.07049	Non-coding
GP59	CDS	450934	452982	2049	+	116082	73755	9172	56653	35995.6	4476.33	378.479	262.45	106.323	17621	18700	8599.8	9126.4	73.0942	77.8144	75.4543	5.01601	3.47827	1.4091	peg.438;Ribonucleotide reductase of class III (anaerobic)%2C large subunit (EC 1.17.4.2);Ontology_term=KEGG_ENZYME:1.17.4.2
GP59	CDS	453008	453178	171	+	77243	46545	4937	451713	272193	28871.3	3017.74	1984.61	685.758	7849	8223	45900.6	48087.7	390.133	410.01	400.071	7.54301	4.96063	1.71409	peg.439;hypothetical protein
GP59	CDS	453200	453880	681	+	94389	68554	6587	138604	100667	9672.54	925.963	733.979	229.744	11697	11855	17176.2	17408.2	145.99	148.428	147.209	6.29014	4.98598	1.56067	peg.440;Ribonucleotide reductase of class III (anaerobic)%2C activating protein (EC 1.97.1.4);Ontology_term=KEGG_ENZYME:1.97.1.4
GP59	CDS	453930	453980	51	+	7428	5999	1099	145647	117627	21549	973.018	857.643	511.837	1580	1208	30980.4	23686.3	263.319	201.956	232.637	4.18255	3.68661	2.20015	Non-coding
GP59	CDS	454030	454917	888	+	40828	37174	9047	45977.5	41862.6	10188.1	307.16	305.228	241.989	15038	12913	16934.7	14541.7	143.937	123.986	133.962	2.29289	2.27847	1.80641	peg.441;Pyridoxine biosynthesis glutamine amidotransferase%2C synthase subunit (EC 2.4.2.-);Ontology_term=KEGG_ENZYME:2.4.2.-
GP59	CDS	454918	455484	567	+	24527	30440	5597	43257.5	53686.1	9871.25	288.989	391.435	234.464	14800	14535	26102.3	25634.9	221.857	218.571	220.214	1.31231	1.77752	1.06471	peg.442;Pyridoxine biosynthesis glutamine amidotransferase%2C glutaminase subunit (EC 2.4.2.-);Ontology_term=KEGG_ENZYME:2.4.2.-
GP59	CDS	455503	456039	537	+	19998	18036	5805	37240.2	33586.6	10810.1	248.789	244.886	256.763	9435	8458	17569.8	15750.5	149.335	134.293	141.814	1.75433	1.72681	1.81056	peg.443;Molybdopterin biosynthesis molybdochelatase MogA
GP59	CDS	456061	456576	516	-	16519	11073	4923	32013.6	21459.3	9540.7	213.872	156.464	226.613	7669	7847	14862.4	15207.4	126.323	129.662	127.993	1.67097	1.22244	1.77051	peg.444;FIG138517: Putative lipid carrier protein
GP59	CDS	456626	456685	60	-	548	952	330	9133.33	15866.7	5500	61.0167	115.687	130.637	579	638	9650	10633.3	82.0204	90.6629	86.3416	0.706689	1.33987	1.51303	Non-coding
GP59	CDS	456735	457730	996	+	12010	8582	2557	12058.2	8616.47	2567.27	80.5569	62.8242	60.9783	7799	8274	7830.32	8307.23	66.554	70.8299	68.6919	1.17273	0.914579	0.887707	peg.445;FIG139552: Putative protease
GP59	CDS	457768	458673	906	+	12560	8566	2340	13863.1	9454.75	2582.78	92.6149	68.9362	61.3467	10613	9152	11714.1	10101.5	99.5645	86.1287	92.8466	0.997504	0.742475	0.660732	peg.446;FIG139928: Putative protease
GP59	CDS	458791	459204	414	-	5200	2837	1747	12560.4	6852.66	4219.81	83.9116	49.9639	100.23	3492	3263	8434.78	7881.64	71.6916	67.2012	69.4464	1.20829	0.719461	1.44327	peg.447;Copper-containing nitrite reductase (EC 1.7.2.1);Ontology_term=KEGG_ENZYME:1.7.2.1
GP59	CDS	459254	459390	137	-	1248	1125	522	9109.49	8211.68	3810.22	60.8574	59.8728	90.5011	1019	1127	7437.96	8226.28	63.2191	70.1396	66.6794	0.912687	0.897921	1.35726	Non-coding
GP59	CDS	459440	459580	141	+	1613	1553	617	11439.7	11014.2	4375.89	76.4248	80.3064	103.937	1584	1729	11234	12262.4	95.484	104.553	100.018	0.764107	0.802916	1.03918	peg.448;hypothetical protein
GP59	CDS	459651	459830	180	-	3083	2615	1392	17127.8	14527.8	7733.33	114.425	105.925	183.684	2524	2584	14022.2	14355.6	119.182	122.4	120.791	0.947297	0.876925	1.52067	peg.449;hypothetical protein
GP59	CDS	459790	460521	732	+	8999	8652	3829	12293.7	11819.7	5230.87	82.1301	86.1793	124.245	7050	6736	9631.15	9202.19	81.8601	78.4605	80.1603	1.02457	1.07509	1.54995	peg.450;conserved hypothetical protein
GP59	CDS	460527	460970	444	-	6206	6111	2405	13977.5	13763.5	5416.67	93.3787	100.352	128.658	4654	4309	10482	9704.95	89.0918	82.7473	85.9196	1.08682	1.16798	1.49742	peg.451;Putative copper export protein
GP59	CDS	461002	463653	2652	-	28928	30587	10368	10908	11533.6	3909.5	72.8726	84.0932	92.8593	14288	14204	5387.63	5355.96	45.7923	45.6665	45.7294	1.59356	1.83893	2.03063	peg.452;Nitrate/nitrite transporter
GP59	CDS	463672	464430	759	-	9553	10154	3290	12586.3	13378.1	4334.65	84.0847	97.5423	102.958	2840	3032	3741.77	3994.73	31.8032	34.0602	32.9317	2.55331	2.96196	3.12639	peg.453;Peptidyl-prolyl cis-trans isomerase PpiD (EC 5.2.1.8);Ontology_term=KEGG_ENZYME:5.2.1.8
GP59	CDS	464448	465137	690	-	8699	8654	2957	12607.2	12542	4285.51	84.2247	91.4462	101.79	2487	2460	3604.35	3565.22	30.6352	30.3981	30.5167	2.75996	2.9966	3.33556	peg.454;Respiratory nitrate reductase gamma chain (EC 1.7.99.4);Ontology_term=KEGG_ENZYME:1.7.99.4
GP59	CDS	465173	465871	699	-	14176	14501	4262	20280.4	20745.4	6097.28	135.486	151.258	144.824	3853	4007	5512.16	5732.47	46.8507	48.8768	47.8637	2.83067	3.16018	3.02575	peg.455;Respiratory nitrate reductase delta chain (EC 1.7.99.4);Ontology_term=KEGG_ENZYME:1.7.99.4
GP59	CDS	465874	467412	1539	-	25303	24296	8093	16441.2	15786.9	5258.61	109.838	115.105	124.904	7711	7712	5010.4	5011.05	42.586	42.7256	42.6558	2.57498	2.69846	2.92817	peg.456;Respiratory nitrate reductase beta chain (EC 1.7.99.4);Ontology_term=KEGG_ENZYME:1.7.99.4
GP59	CDS	467409	471152	3744	-	83232	76781	25863	22230.8	20507.7	6907.85	148.516	149.526	164.077	24512	26689	6547.01	7128.47	55.6464	60.7794	58.2129	2.55126	2.5686	2.81856	peg.457;Respiratory nitrate reductase alpha chain (EC 1.7.99.4);Ontology_term=KEGG_ENZYME:1.7.99.4
GP59	CDS	471202	471457	256	-	2476	1901	549	9671.88	7425.78	2144.53	64.6145	54.1427	50.9373	1432	1569	5593.75	6128.91	47.5442	52.2568	49.9005	1.29487	1.08501	1.02078	Non-coding
GP59	CDS	471507	473555	2049	-	12632	16089	4533	6164.96	7852.12	2212.3	41.186	57.2512	52.547	7174	7250	3501.22	3538.31	29.7587	30.1687	29.9637	1.37453	1.91069	1.75369	peg.458;Nitric oxide reductase activation protein NorD
GP59	CDS	473588	474406	819	-	14999	22591	4611	18313.8	27583.6	5630.04	122.348	201.117	133.726	5318	5440	6493.28	6642.25	55.1898	56.6337	55.9118	2.18824	3.59705	2.39173	peg.459;Nitric oxide reductase activation protein NorQ
GP59	CDS	474403	475764	1362	-	27806	37000	8745	20415.6	27165.9	6420.7	136.389	198.072	152.506	7224	8180	5303.96	6005.87	45.0812	51.2078	48.1445	2.83292	4.11411	3.16767	peg.460;Nitric-oxide reductase subunit B (EC 1.7.99.7);Ontology_term=KEGG_ENZYME:1.7.99.7
GP59	CDS	475825	476655	831	-	21771	31981	7424	26198.6	38485	8933.81	175.024	280.601	212.198	4682	6944	5634.18	8356.2	47.8878	71.2474	59.5676	2.93824	4.71063	3.5623	peg.461;Nitric-oxide reductase subunit C (EC 1.7.99.7);Ontology_term=KEGG_ENZYME:1.7.99.7
GP59	CDS	476670	476795	126	-	11871	16768	3162	94214.3	133079	25095.2	629.413	970.305	596.067	1835	2941	14563.5	23341.3	123.783	199.014	161.399	3.89975	6.01186	3.69314	peg.462;hypothetical protein
GP59	CDS	476845	477620	776	-	20204	28730	5149	26036.1	37023.2	6635.31	173.938	269.943	157.603	5119	6308	6596.65	8128.87	56.0684	69.3091	62.6887	2.77463	4.30608	2.51406	Non-coding
GP59	CDS	477670	478095	426	-	3461	4112	1352	8124.41	9652.58	3173.71	54.2764	70.3787	75.3826	4293	3461	10077.5	8124.41	85.6536	69.2711	77.4624	0.700681	0.908553	0.973151	peg.463;hypothetical protein
GP59	CDS	478145	478826	682	-	4182	4462	1478	6131.96	6542.52	2167.16	40.9656	47.7027	51.4747	4825	4125	7074.78	6048.39	60.1322	51.5703	55.8513	0.733476	0.854102	0.921639	Non-coding
GP59	tRNA	478876	478962	87	-	646	741	293	7425.29	8517.24	3367.82	49.6058	62.1007	79.9931	618	505	7103.45	5804.6	60.3759	49.4917	54.9338	0.903011	1.13046	1.45617	rna.4;tRNA-Leu-TAA
GP59	tRNA	479012	479325	314	-	1286	1590	736	4095.54	5063.69	2343.95	27.3609	36.9203	55.674	1098	1050	3496.82	3343.95	29.7213	28.5115	29.1164	0.939709	1.26803	1.91212	Non-coding
GP59	CDS	479375	479584	210	-	2479	2420	1378	11804.8	11523.8	6561.9	78.8636	84.0222	155.86	1625	1575	7738.1	7500	65.7701	63.9472	64.8586	1.21593	1.29547	2.40307	peg.464;hypothetical protein
GP59	CDS	479646	481019	1374	-	18232	16337	7603	13269.3	11890.1	5533.48	88.6476	86.6929	131.432	12618	13807	9183.41	10048.8	78.0546	85.6787	81.8666	1.08283	1.05895	1.60544	peg.465;Coproporphyrinogen III oxidase%2C oxygen-independent (EC 1.3.99.22);Ontology_term=KEGG_ENZYME:1.3.99.22
GP59	CDS	481100	481771	672	-	2968	3062	1102	4416.67	4556.55	1639.88	29.5062	33.2226	38.9508	2051	2151	3052.08	3200.89	25.9412	27.2917	26.6165	1.10857	1.2482	1.46341	peg.466;hypothetical protein
GP59	CDS	481821	481899	79	-	96	118	49	1215.19	1493.67	620.253	8.11827	10.8906	14.7324	61	103	772.152	1303.8	6.56292	11.1166	8.83974	0.918383	1.23201	1.66661	Non-coding
GP59	CDS	481949	483241	1293	+	6136	4889	2756	4745.55	3781.13	2131.48	31.7034	27.5689	50.6273	10511	7514	8129.16	5811.29	69.0939	49.5488	59.3214	0.534435	0.464738	0.853441	peg.467;Phosphoribosylamine--glycine ligase (EC 6.3.4.13);Ontology_term=KEGG_ENZYME:6.3.4.13
GP59	CDS	483270	484142	873	+	6427	5738	2438	7361.97	6572.74	2792.67	49.1828	47.923	66.332	6585	4483	7542.96	5135.17	64.1115	43.7839	53.9477	0.911675	0.888323	1.22956	peg.468;Phosphoribulokinase (EC 2.7.1.19);Ontology_term=KEGG_ENZYME:2.7.1.19
GP59	CDS	484176	484730	555	+	1879	1774	696	3385.59	3196.4	1254.05	22.6179	23.3055	29.7865	1868	1486	3365.77	2677.48	28.6074	22.829	25.7182	0.879453	0.906188	1.15819	peg.469;TsaC protein (YrdC domain) required for threonylcarbamoyladenosine t(6)A37 modification in tRNA
GP59	CDS	484727	485653	927	+	3812	3516	1314	4112.19	3792.88	1417.48	27.4721	27.6546	33.6682	3743	2529	4037.76	2728.16	34.319	23.261	28.79	0.954224	0.960561	1.16944	peg.470;Coproporphyrinogen III oxidase%2C aerobic (EC 1.3.3.3);Ontology_term=KEGG_ENZYME:1.3.3.3
GP59	CDS	485739	485909	171	+	1438	1707	676	8409.36	9982.46	3953.22	56.18	72.7839	93.8976	1637	1261	9573.1	7374.27	81.3668	62.8752	72.121	0.778969	1.00919	1.30195	peg.471;hypothetical protein
GP59	CDS	485896	486984	1089	-	7626	7650	2841	7002.75	7024.79	2608.82	46.783	51.219	61.9651	8164	6659	7496.79	6114.78	63.7191	52.1364	57.9278	0.807609	0.884188	1.0697	peg.472;Peptide chain release factor 1
GP59	CDS	486988	488247	1260	-	18975	17808	6944	15059.5	14133.3	5511.11	100.608	103.049	130.901	12045	13234	9559.52	10503.2	81.2514	89.5531	85.4023	1.17804	1.20663	1.53276	peg.473;Glutamyl-tRNA reductase (EC 1.2.1.70);Ontology_term=KEGG_ENZYME:1.2.1.70
GP59	CDS	488370	490145	1776	+	17533	19889	9693	9872.18	11198.8	5457.77	65.9527	81.6522	129.634	11290	12924	6356.98	7277.03	54.0313	62.0461	58.0387	1.13636	1.40686	2.23358	peg.474;FIG140336: TPR domain protein
GP59	CDS	490142	490741	600	+	5338	5995	2070	8896.67	9991.67	3450	59.4356	72.851	81.9451	4507	5387	7511.67	8978.33	63.8456	76.5519	70.1987	0.846676	1.03778	1.16733	peg.475;Outer membrane lipoprotein LolB precursor
GP59	CDS	490738	491607	870	+	76185	55003	28674	87569	63221.8	32958.6	585.018	460.962	782.84	63447	52404	72927.6	60234.5	619.85	513.577	566.713	1.0323	0.813395	1.38137	peg.476;4-diphosphocytidyl-2-C-methyl-D-erythritol kinase (EC 2.7.1.148);Ontology_term=KEGG_ENZYME:2.7.1.148
GP59	tRNA	491628	491702	75	+	37267	29905	17378	496893	398733	231707	3319.57	2907.24	5503.54	39220	32182	522933	429093	4444.68	3658.57	4051.63	0.819318	0.717547	1.35835	rna.5;tRNA-Gln-TTG
GP59	CDS	491740	492726	987	+	70527	67178	35120	71455.9	68062.8	35582.6	477.373	496.258	845.164	82602	67474	83690	68362.7	711.325	582.88	647.103	0.737708	0.766893	1.30607	peg.477;Ribose-phosphate pyrophosphokinase (EC 2.7.6.1);Ontology_term=KEGG_ENZYME:2.7.6.1
GP59	CDS	492840	493514	675	+	36996	36324	12960	54808.9	53813.3	19200	366.159	392.363	456.042	65925	39229	97666.7	58117	830.12	495.523	662.821	0.552425	0.591958	0.688032	peg.478;LSU ribosomal protein L25p
GP59	CDS	493535	494107	573	+	10008	9759	3669	17466	17031.4	6403.14	116.684	124.179	152.089	19445	11193	33935.4	19534	288.435	166.553	227.494	0.512911	0.545857	0.66854	peg.479;Peptidyl-tRNA hydrolase (EC 3.1.1.29);Ontology_term=KEGG_ENZYME:3.1.1.29
GP59	CDS	494209	495300	1092	+	14481	15251	5300	13261	13966.1	4853.48	88.5921	101.829	115.281	16680	11840	15274.7	10842.5	129.828	92.4462	111.137	0.797143	0.916251	1.03729	peg.480;GTP-binding and nucleic acid-binding protein YchF
GP59	CDS	495358	496425	1068	+	16578	17694	7222	15522.5	16567.4	6762.17	103.7	120.796	160.616	11119	8787	10411	8227.53	88.4889	70.1503	79.3196	1.30737	1.5229	2.02493	peg.481;Phospholipase A1 precursor (EC 3.1.1.32%2C EC 3.1.1.4)%3B Outer membrane phospholipase A;Ontology_term=KEGG_ENZYME:3.1.1.32,KEGG_ENZYME:3.1.1.4
GP59	tRNA	496516	496592	77	+	2849	3156	1648	37000	40987	21402.6	247.184	298.844	508.359	4368	3703	56727.3	48090.9	482.155	410.037	446.096	0.554106	0.669909	1.13957	rna.6;tRNA-Met-CAT
GP59	CDS	496731	497744	1014	-	7508	8659	5701	7404.34	8539.45	5622.29	49.4659	62.2626	133.542	8756	8906	8635.11	8783.04	73.3943	74.8867	74.1405	0.667191	0.839792	1.8012	peg.482;Putative inner membrane protein
GP59	CDS	497843	497956	114	-	545	843	173	4780.7	7394.74	1517.54	31.9382	53.9163	36.045	350	409	3070.18	3587.72	26.095	30.5899	28.3425	1.12687	1.90232	1.27177	peg.483;hypothetical protein
GP59	CDS	498006	498080	75	-	76	118	46	1013.33	1573.33	613.333	6.76973	11.4715	14.568	143	147	1906.67	1960	16.2058	16.7115	16.4586	0.411318	0.696987	0.885129	Non-coding
GP59	CDS	498130	498336	207	-	400	587	172	1932.37	2835.75	830.918	12.9095	20.676	19.7361	181	257	874.396	1241.55	7.43195	10.5858	9.00887	1.43298	2.29507	2.19075	peg.484;Mobile element protein
GP59	CDS	498419	498892	474	-	829	1169	388	1748.95	2466.24	818.565	11.6841	17.9818	19.4427	550	525	1160.34	1107.59	9.86231	9.44368	9.653	1.21041	1.86282	2.01417	peg.485;Mobile element protein
GP59	CDS	498942	499007	66	-	43	47	33	651.515	712.121	500	4.35255	5.1922	11.8761	78	45	1181.82	681.818	10.0449	5.81338	7.92914	0.548931	0.654826	1.49778	Non-coding
GP59	CDS	499057	499443	387	+	4310	3244	3820	11137	8382.43	9870.8	74.4022	61.1178	234.453	610	597	1576.23	1542.64	13.3972	13.153	13.2751	5.60465	4.60395	17.6612	peg.486;hypothetical protein
GP59	CDS	499519	499944	426	+	7130	4296	3642	16737.1	10084.5	8549.3	111.815	73.5279	203.065	1408	2173	3305.16	5100.94	28.0923	43.4921	35.7922	3.124	2.0543	5.67343	peg.487;hypothetical protein
GP59	CDS	499941	500678	738	-	20117	12564	8723	27258.8	17024.4	11819.8	182.107	124.128	280.746	4608	6308	6243.9	8547.43	53.0702	72.8778	62.974	2.89178	1.9711	4.45812	peg.488;hypothetical protein
GP59	CDS	500757	501740	984	-	7225	6243	3766	7342.48	6344.51	3827.24	49.0526	46.259	90.9053	5510	5617	5599.59	5708.33	47.5939	48.6709	48.1324	1.01912	0.961078	1.88865	peg.489;hypothetical protein
GP59	CDS	501790	501876	87	-	410	446	197	4712.64	5126.44	2264.37	31.4836	37.3778	53.7837	301	360	3459.77	4137.93	29.4064	35.2812	32.3438	0.973403	1.15564	1.66288	Non-coding
GP59	CDS	501926	502327	402	+	1818	1360	1084	4522.39	3383.08	2696.52	30.2125	24.6667	64.0482	767	812	1907.96	2019.9	16.2167	17.2223	16.7195	1.80702	1.47532	3.83075	peg.490;Large-conductance mechanosensitive channel
GP59	CDS	502382	502996	615	+	2318	2045	1263	3769.11	3325.2	2053.66	25.1801	24.2447	48.7789	1231	1294	2001.63	2104.07	17.0129	17.9399	17.4764	1.44081	1.38728	2.79114	peg.491;hypothetical protein
GP59	CDS	502974	503924	951	-	2128	2373	1250	2237.64	2495.27	1314.41	14.9489	18.1934	31.22	1255	1333	1319.66	1401.68	11.2165	11.9512	11.5838	1.2905	1.57059	2.69514	peg.492;RuBisCO operon transcriptional regulator CbbR
GP59	CDS	503974	504120	147	-	4393	1887	15883	29884.4	12836.7	108048	199.647	93.5949	2566.37	2530	1045	17210.9	7108.84	146.284	60.6121	103.448	1.92992	0.904752	24.8083	Non-coding
GP59	CDS	504170	505588	1419	+	30556	10551	130671	21533.5	7435.52	92086.7	143.858	54.2137	2187.26	12075	5579	8509.51	3931.64	72.3268	33.5223	52.9246	2.71817	1.02436	41.3279	peg.493;Ribulose bisphosphate carboxylase large chain (EC 4.1.1.39);Ontology_term=KEGG_ENZYME:4.1.1.39
GP59	CDS	505658	506014	357	+	4292	1554	17332	12022.4	4352.94	48549	80.3176	31.7381	1153.15	870	698	2436.97	1955.18	20.7131	16.6705	18.6918	4.29695	1.69797	61.6927	peg.494;Ribulose bisphosphate carboxylase small chain (EC 4.1.1.39);Ontology_term=KEGG_ENZYME:4.1.1.39
GP59	CDS	506107	506919	813	+	3529	1968	10917	4340.71	2420.66	13428	28.9988	17.6495	318.946	1048	1041	1289.05	1280.44	10.9563	10.9174	10.9369	2.65147	1.61376	29.1624	peg.495;Rubisco activation protein CbbQ
GP59	CDS	506959	509301	2343	+	4811	5912	6462	2053.35	2523.26	2758	13.7177	18.3975	65.5086	2521	2980	1075.97	1271.87	9.14524	10.8444	9.9948	1.37249	1.84071	6.55427	peg.496;Rubisco activation protein CbbO
GP59	CDS	509351	509497	147	+	395	863	307	2687.07	5870.75	2088.44	17.9514	42.8047	49.6049	221	289	1503.4	1965.99	12.7782	16.7626	14.7704	1.21537	2.89801	3.35841	Non-coding
GP59	CDS	509547	509888	342	+	750	1467	573	2192.98	4289.47	1675.44	14.6506	31.2753	39.7954	423	413	1236.84	1207.6	10.5126	10.2964	10.4045	1.4081	3.00595	3.82483	peg.497;FIG01182371: hypothetical protein
GP59	CDS	510002	512149	2148	-	5209	5773	2189	2425.05	2687.62	1019.09	16.2009	19.5959	24.2056	4241	4809	1974.39	2238.83	16.7814	19.0889	17.9352	0.903305	1.0926	1.34962	peg.498;diguanylate cyclase/phosphodiesterase (GGDEF & EAL domains) with PAS/PAC sensor(s)
GP59	CDS	512187	514247	2061	-	8305	6479	3041	4029.6	3143.62	1475.5	26.9204	22.9207	35.0463	10901	9047	5289.18	4389.62	44.9555	37.4272	41.1913	0.653544	0.556445	0.850818	peg.499;diguanylate cyclase/phosphodiesterase (GGDEF & EAL domains) with PAS/PAC sensor(s)
GP59	CDS	514337	515350	1014	-	11440	14660	5461	11282.1	14457.6	5385.6	75.3715	105.413	127.92	16401	5971	16174.6	5888.56	137.476	50.2076	93.8418	0.803177	1.1233	1.36314	peg.500;MxaL protein
GP59	CDS	515362	515931	570	-	5318	6468	2536	9329.82	11347.4	4449.12	62.3294	82.7357	105.676	7569	2898	13278.9	5084.21	112.865	43.3495	78.1071	0.797999	1.05926	1.35297	peg.501;MxaK protein
GP59	CDS	515931	516752	822	-	14050	17941	5676	17092.5	21826	6905.11	114.189	159.138	164.012	14175	5801	17244.5	7057.18	146.57	60.1716	103.371	1.10465	1.53948	1.58663	peg.502;MxaC%2C protein involved in Ca2+ insertion into methanol dehydrogenase
GP59	CDS	516802	516855	54	-	2238	2790	1176	41444.4	51666.7	21777.8	276.876	376.711	517.27	2047	931	37907.4	17240.7	322.195	147	234.597	1.18022	1.60578	2.20493	Non-coding
GP59	CDS	516905	517870	966	-	18206	20325	8324	18846.8	21040.4	8616.98	125.909	153.409	204.672	16073	6815	16638.7	7054.87	141.421	60.1518	100.786	1.24926	1.52212	2.03075	peg.503;MxaA protein
GP59	CDS	517860	518693	834	-	27415	32634	12138	32871.7	39129.5	14554	219.605	285.3	345.689	18548	8590	22239.8	10299.8	189.028	87.8188	138.423	1.58647	2.06107	2.49733	peg.504;hypothetical protein
GP59	CDS	518690	519724	1035	-	74217	79421	30221	71707.2	76735.3	29199	479.052	559.491	693.541	33302	17174	32175.8	16593.2	273.479	141.479	207.479	2.30892	2.69661	3.34271	peg.505;Methanol dehydrogenase regulatory protein MoxR
GP59	CDS	519808	520083	276	-	496119	200049	258638	1.79753e+06	724815	937094	12008.7	5284.76	22258.1	85035	70302	308098	254717	2618.68	2171.79	2395.24	5.01357	2.20636	9.29262	peg.506;Methanol dehydrogenase%2C small subunit (EC 1.1.99.8);Ontology_term=KEGG_ENZYME:1.1.99.8
GP59	CDS	520215	520799	585	-	101921	91510	59554	174224	156427	101802	1163.93	1140.54	2418.01	70940	48476	121265	82865	1030.69	706.531	868.612	1.33999	1.31306	2.78377	peg.507;Cytochrome c-L precursor (Cytochrome c551I) (Cytochrome c552)
GP59	CDS	520847	521716	870	-	202930	182838	102326	233253	210159	117616	1558.28	1532.3	2793.64	112481	76479	129289	87906.9	1098.89	749.52	924.205	1.68608	1.65797	3.02275	peg.508;MxaJ%2C protein involved in methanol oxidation
GP59	CDS	521821	523707	1887	-	1436966	1276309	743955	761508	676369	394253	5087.38	4931.53	9364.37	512051	450380	271357	238675	2306.41	2035.01	2170.71	2.34365	2.27185	4.31397	peg.509;Methanol dehydrogenase large subunit protein (EC 1.1.99.8);Ontology_term=KEGG_ENZYME:1.1.99.8
GP59	CDS	523757	523862	106	-	20077	15949	9576	189406	150462	90339.6	1265.35	1097.05	2145.77	10314	9331	97301.9	88028.3	827.02	750.555	788.787	1.60418	1.3908	2.72033	Non-coding
GP59	CDS	523912	524565	654	-	39969	33063	16111	61114.7	50555	24634.6	408.286	368.606	585.125	24980	25088	38195.7	38360.9	324.645	327.076	325.861	1.25295	1.13118	1.79563	peg.510;Nitrate/nitrite response regulator protein
GP59	CDS	524612	525580	969	-	53408	44982	22743	55116.6	46421.1	23470.6	368.215	338.464	557.478	18185	23342	18766.8	24088.8	159.509	205.388	182.448	2.01819	1.85513	3.05554	peg.511;two-component sensor histidine kinase
GP59	CDS	525630	525756	127	-	623	610	306	4905.51	4803.15	2409.45	32.772	35.0206	57.2297	534	449	4204.72	3535.43	35.7381	30.1441	32.9411	0.994867	1.06313	1.73733	Non-coding
GP59	CDS	525806	526138	333	+	13184	10627	8428	39591.6	31912.9	25309.3	264.498	232.683	601.152	11649	8985	34982	26982	297.33	230.056	263.693	1.00305	0.8824	2.27974	peg.512;hypothetical protein
GP59	CDS	526168	526692	525	+	39288	31954	24077	74834.3	60864.8	45861	499.942	443.776	1089.3	35066	26453	66792.4	50386.7	567.703	429.611	498.657	1.00258	0.889941	2.18446	peg.513;MxaD protein
GP59	CDS	526699	527634	936	+	45282	36208	22754	48378.2	38683.8	24309.8	323.198	282.05	577.412	41411	26919	44242.5	28759.6	376.04	245.213	310.627	1.04047	0.908004	1.85886	peg.514;hypothetical protein
GP59	CDS	527667	528131	465	-	15735	12573	6129	33838.7	27038.7	13180.6	226.065	197.144	313.069	11258	7669	24210.8	16492.5	205.78	140.62	173.2	1.30523	1.13825	1.80756	peg.515;tRNA (cytidine(34)-2'-O)-methyltransferase (EC 2.1.1.207);Ontology_term=KEGG_ENZYME:2.1.1.207
GP59	CDS	528134	529741	1608	-	27080	24779	12720	16840.8	15409.8	7910.45	112.508	112.356	187.891	21217	18659	13194.7	11603.9	112.148	98.9379	105.543	1.06599	1.06455	1.78023	peg.516;Membrane-bound lytic murein transglycosylase D precursor (EC 3.2.1.-);Ontology_term=KEGG_ENZYME:3.2.1.-
GP59	CDS	529791	530000	210	-	2081	2531	499	9909.52	12052.4	2376.19	66.2021	87.8761	56.4398	1340	1683	6380.95	8014.29	54.235	68.3321	61.2836	1.08026	1.43392	0.92096	Non-coding
GP59	CDS	530050	530853	804	+	8175	8722	2358	10167.9	10848.3	2932.84	67.9283	79.0966	69.6613	5994	7914	7455.22	9843.28	63.3658	83.9267	73.6463	0.922359	1.07401	0.945891	peg.517;hypothetical protein
GP59	CDS	530859	531878	1020	+	4873	5548	1665	4777.45	5439.22	1632.35	31.9165	39.6583	38.772	3947	5336	3869.61	5231.37	32.8898	44.6042	38.747	0.823716	1.02352	1.00064	peg.518;Dihydroorotate dehydrogenase (EC 1.3.3.1);Ontology_term=KEGG_ENZYME:1.3.3.1
GP59	CDS	531880	532719	840	+	7439	7913	2620	8855.95	9420.24	3119.05	59.1636	68.6846	74.0843	5155	5656	6136.9	6733.33	52.1608	57.4104	54.7856	1.07991	1.2537	1.35226	peg.519;Small-conductance mechanosensitive channel
GP59	CDS	532732	533502	771	-	7380	7819	2419	9571.98	10141.4	3137.48	63.9472	73.9426	74.5222	4512	4962	5852.14	6435.8	49.7404	54.8735	52.3069	1.22254	1.41363	1.42471	peg.520;Hydroxyacylglutathione hydrolase (EC 3.1.2.6);Ontology_term=KEGG_ENZYME:3.1.2.6
GP59	CDS	533526	534251	726	+	7063	7107	1947	9728.65	9789.26	2681.82	64.9938	71.3752	63.6991	4185	5088	5764.46	7008.26	48.9952	59.7545	54.3748	1.19529	1.31265	1.17148	peg.521;FIG005121: SAM-dependent methyltransferase (EC 2.1.1.-);Ontology_term=KEGG_ENZYME:2.1.1.-
GP59	CDS	534251	534694	444	+	3404	3405	1135	7666.67	7668.92	2556.31	51.2184	55.9155	60.7179	2281	2978	5137.39	6707.21	43.6653	57.1876	50.4265	1.0157	1.10885	1.20409	peg.522;Ribonuclease HI (EC 3.1.26.4);Ontology_term=KEGG_ENZYME:3.1.26.4
GP59	CDS	534698	535429	732	+	4792	4742	1674	6546.45	6478.14	2286.89	43.7346	47.2333	54.3186	3615	4226	4938.52	5773.22	41.9751	49.2242	45.5996	0.959099	1.03583	1.19121	peg.523;DNA polymerase III epsilon subunit (EC 2.7.7.7);Ontology_term=KEGG_ENZYME:2.7.7.7
GP59	CDS	535526	536083	558	+	9376	6933	2224	16802.9	12424.7	3985.66	112.254	90.5909	94.6683	3739	6583	6700.72	11797.5	56.9529	100.589	78.7709	1.42507	1.15006	1.20182	peg.524;Heat shock protein GrpE
GP59	CDS	536184	538106	1923	+	88299	178520	15519	45917.3	92834.1	8070.2	306.758	676.87	191.685	43814	114605	22784.2	59597	193.655	508.141	350.898	0.874208	1.92897	0.54627	peg.525;Chaperone protein DnaK
GP59	CDS	538188	539300	1113	+	19164	16693	2670	17218.3	14998.2	2398.92	115.03	109.355	56.9797	8760	17044	7870.62	15313.6	66.8965	130.568	98.7322	1.16507	1.10759	0.577113	peg.526;Chaperone protein DnaJ
GP59	CDS	539386	540195	810	+	6058	5559	1792	7479.01	6862.96	2212.35	49.9647	50.0391	52.5481	4217	4583	5206.17	5658.02	44.25	48.242	46.246	1.08041	1.08202	1.13627	peg.527;4-hydroxy-tetrahydrodipicolinate reductase (EC 1.17.1.8);Ontology_term=KEGG_ENZYME:1.17.1.8
GP59	CDS	540196	540582	387	-	1977	1778	652	5108.53	4594.32	1684.75	34.1283	33.498	40.0166	1439	1374	3718.35	3550.39	31.6042	30.2716	30.9379	1.10312	1.08275	1.29345	peg.528;FOG: TPR repeat
GP59	CDS	540581	540808	228	+	1577	1370	574	6916.67	6008.77	2517.54	46.2079	43.811	59.7972	1250	1434	5482.46	6289.47	46.5983	53.6259	50.1121	0.922091	0.874261	1.19327	peg.529;hypothetical protein
GP59	CDS	540776	543130	2355	-	6551	6240	2807	2781.74	2649.68	1191.93	18.5839	19.3193	28.311	9044	7238	3840.34	3073.46	32.6411	26.2052	29.4231	0.631607	0.656602	0.962202	peg.530;Multimodular transpeptidase-transglycosylase (EC 2.4.1.129) (EC 3.4.-.-);Ontology_term=KEGG_ENZYME:2.4.1.129,KEGG_ENZYME:3.4.-.-
GP59	CDS	543180	543308	129	-	642	553	242	4976.74	4286.82	1875.97	33.2479	31.256	44.5584	762	618	5906.98	4790.7	50.2065	40.8469	45.5267	0.730295	0.686542	0.978731	Non-coding
GP59	CDS	543358	544674	1317	+	21810	19601	11226	16560.4	14883.1	8523.92	110.634	108.515	202.462	22006	19560	16709.2	14851.9	142.02	126.632	134.326	0.823624	0.807849	1.50724	peg.531;putative membrane protein
GP59	CDS	544677	545834	1158	+	7956	5777	3084	6870.47	4988.77	2663.21	45.8992	36.374	63.2572	7669	4963	6622.63	4285.84	56.2891	36.5423	46.4157	0.988873	0.783658	1.36284	peg.532;Zn-dependent protease with chaperone function
GP59	CDS	545884	545980	97	+	2064	2176	816	21278.4	22433	8412.37	142.153	163.563	199.812	2356	1678	24288.7	17299	206.442	147.496	176.969	0.803267	0.924246	1.12908	Non-coding
GP59	CDS	546030	546584	555	+	35620	46890	15979	64180.2	84486.5	28791	428.766	616.006	683.849	42361	27389	76326.1	49349.5	648.736	420.769	534.752	0.801803	1.15195	1.27882	peg.533;PPO candidate 1
GP59	CDS	546611	548599	1989	+	136134	163590	41712	68443.4	82247.4	20971.3	457.247	599.68	498.116	164685	87097	82797.9	43789.3	703.742	373.361	538.552	0.849031	1.11351	0.924917	peg.534;Transketolase (EC 2.2.1.1);Ontology_term=KEGG_ENZYME:2.2.1.1
GP59	CDS	548649	548761	113	+	722	849	252	6389.38	7513.27	2230.09	42.6853	54.7806	52.9695	786	394	6955.75	3486.73	59.1206	29.7288	44.4247	0.960845	1.23311	1.19234	Non-coding
GP59	CDS	548811	549809	999	+	18547	18905	5642	18565.6	18923.9	5647.65	124.03	137.978	134.144	12934	7686	12946.9	7693.69	110.043	65.5987	87.8208	1.41231	1.57113	1.52748	peg.535;NAD-dependent glyceraldehyde-3-phosphate dehydrogenase (EC 1.2.1.12);Ontology_term=KEGG_ENZYME:1.2.1.12
GP59	CDS	549929	551113	1185	+	15217	15918	6660	12841.4	13432.9	5620.25	85.7887	97.9418	133.493	9465	8559	7987.34	7222.78	67.8886	61.5836	64.7361	1.32521	1.51294	2.06212	peg.536;Phosphoglycerate kinase (EC 2.7.2.3);Ontology_term=KEGG_ENZYME:2.7.2.3
GP59	CDS	551132	552598	1467	+	10729	13922	3626	7313.57	9490.12	2471.71	48.8594	69.1941	58.7086	5787	5917	3944.79	4033.4	33.5288	34.39	33.9594	1.43876	2.03756	1.72879	peg.537;Pyruvate kinase (EC 2.7.1.40);Ontology_term=KEGG_ENZYME:2.7.1.40
GP59	CDS	552623	553693	1071	+	9473	12360	3217	8845	11540.6	3003.73	59.0904	84.1447	71.3453	4664	4923	4354.81	4596.64	37.0138	39.1923	38.103	1.55081	2.20835	1.87243	peg.538;Fructose-bisphosphate aldolase class II (EC 4.1.2.13);Ontology_term=KEGG_ENZYME:4.1.2.13
GP59	CDS	553836	554210	375	+	6560	6374	2223	17493.3	16997.3	5928	116.867	123.931	140.803	3653	3506	9741.33	9349.33	82.7967	79.7151	81.2559	1.43826	1.52519	1.73283	peg.539;CrcB protein
GP59	CDS	554207	554497	291	+	4026	4495	1736	13835.1	15446.7	5965.64	92.4272	112.625	141.697	2880	2946	9896.91	10123.7	84.119	86.3177	85.2183	1.08459	1.3216	1.66275	peg.540;hypothetical protein
GP59	CDS	554499	555773	1275	+	13904	15022	5125	10905.1	11782	4019.61	72.8532	85.9044	95.4745	15333	14826	12025.9	11628.2	102.214	99.1457	100.68	0.723612	0.853242	0.948297	peg.541;Seryl-tRNA synthetase (EC 6.1.1.11);Ontology_term=KEGG_ENZYME:6.1.1.11
GP59	CDS	555766	556446	681	+	4260	4609	1351	6255.51	6767.99	1983.85	41.7909	49.3466	47.1207	5512	4918	8093.98	7221.73	68.795	61.5746	65.1848	0.641114	0.757027	0.72288	peg.542;FIG004556: membrane metalloprotease
GP59	CDS	556482	557699	1218	+	8685	9916	3181	7130.54	8141.22	2611.66	47.6367	59.3591	62.0326	10666	9831	8756.98	8071.43	74.4301	68.8194	71.6247	0.665087	0.828751	0.866078	peg.543;Tryptophanyl-tRNA synthetase (EC 6.1.1.2);Ontology_term=KEGG_ENZYME:6.1.1.2
GP59	CDS	557717	558637	921	+	8767	8495	2622	9519	9223.67	2846.91	63.5932	67.2514	67.6203	9756	9624	10592.8	10449.5	90.034	89.0956	89.5648	0.710024	0.750869	0.754987	peg.544;Ribosomal large subunit pseudouridine synthase B (EC 4.2.1.70);Ontology_term=KEGG_ENZYME:4.2.1.70
GP59	CDS	558634	559560	927	-	12689	11673	4829	13688.2	12592.2	5209.28	91.4465	91.8122	123.732	16208	31482	17484.4	33961.2	148.609	289.563	219.086	0.4174	0.41907	0.564764	peg.545;GGDEF/response regulator receiver domain protein
GP59	CDS	559650	560411	762	-	54738	46188	23530	71834.6	60614.2	30879.3	479.903	441.949	733.451	28765	30083	37749.3	39479	320.851	336.609	328.73	1.45987	1.34441	2.23116	peg.546;3-oxoacyl-[acyl-carrier protein] reductase (EC 1.1.1.100);Ontology_term=KEGG_ENZYME:1.1.1.100
GP59	CDS	560421	560786	366	-	44521	34450	20647	121642	94125.7	56412.6	812.649	686.287	1339.92	22352	24050	61071	65710.4	519.075	560.266	539.67	1.50583	1.27168	2.48285	peg.547;hypothetical protein
GP59	CDS	560836	560949	114	-	926	883	422	8122.81	7745.61	3701.75	54.2657	56.4747	87.9248	722	687	6333.33	6026.32	53.8303	51.3821	52.6062	1.03155	1.07354	1.67138	Non-coding
GP59	CDS	560999	562282	1284	-	10426	11300	3861	8119.94	8800.62	3007.01	54.2465	64.1669	71.4231	8070	7828	6285.05	6096.57	53.4199	51.9812	52.7005	1.02934	1.21758	1.35526	peg.548;Phytoene desaturase%2C pro-zeta-carotene producing (EC 1.-.-.-);Ontology_term=KEGG_ENZYME:1.-.-.-
GP59	CDS	562284	563141	858	-	9950	9279	4630	11596.7	10814.7	5396.27	77.4738	78.8518	128.173	8593	6787	10015.2	7910.26	85.124	67.4452	76.2846	1.01559	1.03365	1.6802	peg.549;Phytoene synthase (EC 2.5.1.32);Ontology_term=KEGG_ENZYME:2.5.1.32
GP59	CDS	563138	563440	303	-	4495	4150	2334	14835	13696.4	7702.97	99.1074	99.8627	182.963	4558	3663	15042.9	12089.1	127.857	103.075	115.466	0.858323	0.864864	1.58455	peg.550;Ferredoxin
GP59	CDS	563496	564464	969	-	12445	10648	6672	12843.1	10988.6	6885.45	85.8006	80.1202	163.545	14806	12512	15279.7	12912.3	129.87	110.094	119.982	0.715113	0.667769	1.36308	peg.551;Octaprenyl diphosphate synthase (EC 2.5.1.90) / Dimethylallyltransferase (EC 2.5.1.1) / (2E%2C6E)-farnesyl diphosphate synthase (EC 2.5.1.10) / Geranylgeranyl pyrophosphate synthetase (EC 2.5.1.29);Ontology_term=KEGG_ENZYME:2.5.1.90,KEGG_ENZYME:2.5.1.1,KEGG_ENZYME:2.5.1.10,KEGG_ENZYME:2.5.1.29
GP59	CDS	564514	564582	69	-	2009	2183	878	29115.9	31637.7	12724.6	194.514	230.676	302.238	1631	1359	23637.7	19695.7	200.909	167.931	184.42	1.05473	1.25082	1.63886	Non-coding
GP59	CDS	564632	564943	312	+	54045	51391	24319	173221	164715	77945.5	1157.23	1200.96	1851.38	50700	43652	162500	139910	1381.17	1192.92	1287.04	0.899139	0.933119	1.43847	peg.552;LSU ribosomal protein L21p
GP59	CDS	564972	565229	258	+	32170	30732	14534	124690	119116	56333.3	833.011	868.498	1338.04	30249	25049	117244	97089.1	996.52	827.81	912.165	0.913224	0.952128	1.46688	peg.553;LSU ribosomal protein L27p
GP59	CDS	565290	566375	1086	+	11665	10369	4172	10741.3	9547.88	3841.62	71.7586	69.6153	91.247	15550	12726	14318.6	11718.2	121.701	99.9131	110.807	0.647599	0.628256	0.823475	peg.554;GTP-binding protein Obg
GP59	CDS	566378	567508	1131	+	47985	43872	17442	42427.1	38790.5	15421.8	283.441	282.828	366.301	31287	25727	27663.1	22747.1	235.123	193.949	214.536	1.32118	1.31832	1.70741	peg.555;Glutamate 5-kinase (EC 2.7.2.11) / RNA-binding C-terminal domain PUA;Ontology_term=KEGG_ENZYME:2.7.2.11
GP59	CDS	567571	567831	261	-	55590	46994	16908	212989	180054	64781.6	1422.9	1312.8	1538.71	39496	36173	151326	138594	1286.2	1181.69	1233.94	1.15313	1.06391	1.24698	peg.556;SSU ribosomal protein S20p
GP59	CDS	567939	568718	780	+	2807	3158	1221	3598.72	4048.72	1565.38	24.0418	29.5199	37.1813	4413	3105	5657.69	3980.77	48.0877	33.9412	41.0144	0.586179	0.719745	0.906543	peg.557;Exodeoxyribonuclease III (EC 3.1.11.2);Ontology_term=KEGG_ENZYME:3.1.11.2
GP59	CDS	568774	568941	168	+	1893	1734	826	11267.9	10321.4	4916.67	75.2767	75.2554	116.782	1246	1065	7416.67	6339.29	63.0381	54.0506	58.5444	1.28581	1.28544	1.99476	peg.558;hypothetical protein
GP59	CDS	568991	569731	741	+	5437	7638	2470	7337.38	10307.7	3333.33	49.0185	75.1552	79.174	3160	3102	4264.51	4186.23	36.2463	35.6931	35.9697	1.36277	2.08941	2.20113	Non-coding
GP59	CDS	569781	571907	2127	-	10261	11639	3344	4824.17	5472.03	1572.17	32.2286	39.8975	37.3424	7985	8085	3754.11	3801.13	31.9082	32.4095	32.1589	1.00217	1.24064	1.16119	peg.559;ATP-dependent DNA helicase RecQ
GP59	CDS	571957	572086	130	-	478	597	190	3676.92	4592.31	1461.54	24.5643	33.4833	34.7148	325	440	2500	3384.62	21.2488	28.8582	25.0535	0.980472	1.33647	1.38562	Non-coding
GP59	CDS	572136	572492	357	+	3548	2978	1528	9938.38	8341.74	4280.11	66.3949	60.8211	101.662	1541	1870	4316.53	5238.1	36.6884	44.6615	40.675	1.63233	1.4953	2.49938	peg.560;hypothetical protein
GP59	CDS	572542	573180	639	+	4692	5117	1285	7342.72	8007.82	2010.95	49.0542	58.3865	47.7646	3435	4061	5375.59	6355.24	45.6899	54.1867	49.9383	0.982297	1.16917	0.956473	Non-coding
GP59	CDS	573230	573577	348	+	2520	2552	882	7241.38	7333.33	2534.48	48.3772	53.4686	60.1995	3129	3085	8991.38	8864.94	76.4224	75.5851	76.0038	0.63651	0.7035	0.79206	peg.561;expressed protein
GP59	CDS	573680	573940	261	-	6059	7131	1463	23214.6	27321.8	5605.36	155.089	199.208	133.14	3556	5366	13624.5	20559.4	115.802	175.295	145.549	1.06554	1.36867	0.914744	peg.562;transcriptional regulator%2C XRE family
GP59	CDS	573942	574223	282	-	3123	3405	1162	11074.5	12074.5	4120.57	73.9847	88.0371	97.8726	2431	3585	8620.57	12712.8	73.2707	108.393	90.8317	0.814525	0.969233	1.07752	peg.563;hypothetical protein
GP59	CDS	574273	574655	383	-	1375	1420	526	3590.08	3707.57	1373.37	23.9841	27.0326	32.6205	682	694	1780.68	1812.01	15.1349	15.4497	15.2923	1.56837	1.76772	2.13313	Non-coding
GP59	CDS	574705	574857	153	+	403	846	184	2633.99	5529.41	1202.61	17.5968	40.3159	28.5647	464	468	3032.68	3058.82	25.7763	26.0804	25.9284	0.678668	1.5549	1.10168	peg.564;hypothetical protein
GP59	CDS	574907	575677	771	+	3949	4469	1844	5121.92	5796.37	2391.7	34.2178	42.2624	56.8081	3337	3578	4328.15	4640.73	36.7872	39.5682	38.1777	0.896278	1.10699	1.48799	Non-coding
GP59	CDS	575727	575852	126	-	2091	2081	800	16595.2	16515.9	6349.21	110.867	120.42	150.808	1445	1509	11468.3	11976.2	97.4747	102.112	99.7936	1.11096	1.20669	1.5112	peg.565;hypothetical protein
GP59	CDS	575902	576211	310	-	2124	1936	771	6851.61	6245.16	2487.1	45.7733	45.5346	59.074	1605	1852	5177.42	5974.19	44.0056	50.9377	47.4717	0.964223	0.959195	1.24441	Non-coding
GP59	CDS	576261	577349	1089	-	1680	1834	792	1542.7	1684.11	727.273	10.3062	12.2792	17.2743	2015	2020	1850.32	1854.91	15.7268	15.8155	15.7712	0.653486	0.778583	1.09531	peg.566;DNA polymerase IV (EC 2.7.7.7);Ontology_term=KEGG_ENZYME:2.7.7.7
GP59	CDS	577362	577478	117	+	368	436	151	3145.3	3726.5	1290.6	21.0127	27.1705	30.6546	425	429	3632.48	3666.67	30.8743	31.2631	31.0687	0.676329	0.874531	0.98667	peg.567;hypothetical protein
GP59	CDS	577584	579209	1626	+	7008	8036	2336	4309.96	4942.19	1436.65	28.7934	36.0344	34.1237	5714	5606	3514.15	3447.72	29.8686	29.3963	29.6324	0.971685	1.21605	1.15157	peg.568;AmpG permease
GP59	CDS	579221	579811	591	+	2434	2649	918	4118.44	4482.23	1553.3	27.5139	32.6808	36.8943	2027	1593	3429.78	2695.43	29.1515	22.982	26.0668	1.05552	1.25373	1.41538	peg.569;hypothetical protein%3B putative signal peptide
GP59	CDS	579898	580281	384	+	12495	15603	3498	32539.1	40632.8	9109.38	217.382	296.261	216.368	6313	5524	16440.1	14385.4	139.733	122.654	131.194	1.65696	2.2582	1.64922	peg.570;Permeases of the major facilitator superfamily
GP59	CDS	580303	581664	1362	-	17018	19316	6452	12494.9	14182.1	4737.15	83.4739	103.404	112.518	11929	11133	8758.44	8174.01	74.4426	69.694	72.0683	1.15826	1.43481	1.56127	peg.571;Decarboxylase family protein
GP59	CDS	581714	581764	51	-	728	676	195	14274.5	13254.9	3823.53	95.3631	96.6439	90.8172	305	336	5980.39	6588.24	50.8305	56.1732	53.5018	1.78243	1.80637	1.69746	Non-coding
GP59	CDS	581814	582311	498	-	18400	16301	6470	36947.8	32732.9	12992	246.836	238.662	308.588	8789	9336	17648.6	18747	150.005	159.842	154.923	1.59327	1.54051	1.99187	peg.572;Single-stranded DNA-binding protein
GP59	CDS	582351	583736	1386	-	11728	10465	5088	8461.76	7550.51	3671	56.5301	55.0521	87.1942	9800	8902	7070.71	6422.8	60.0976	54.7627	57.4301	0.984328	0.958592	1.51827	peg.573;Putative transport protein
GP59	CDS	583787	586606	2820	+	15397	14470	7508	5459.93	5131.21	2662.41	36.4759	37.4125	63.2381	13078	12507	4637.59	4435.11	39.4173	37.815	38.6161	0.944577	0.968831	1.63761	peg.574;Excinuclease ABC subunit A
GP59	CDS	586603	587226	624	+	7119	7307	2408	11408.7	11709.9	3858.97	76.2173	85.3792	91.6591	3919	4173	6280.45	6687.5	53.3808	57.0196	55.2002	1.38074	1.54672	1.66049	peg.575;Adenylate cyclase (EC 4.6.1.1);Ontology_term=KEGG_ENZYME:4.6.1.1
GP59	CDS	587231	588277	1047	-	4938	4689	1980	4716.33	4478.51	1891.12	31.5082	32.6536	44.9182	3400	3065	3247.37	2927.41	27.6011	24.96	26.2805	1.19892	1.2425	1.70918	peg.576;Ferric siderophore transport system%2C periplasmic binding protein TonB
GP59	CDS	588282	589328	1047	-	4267	4118	1983	4075.45	3933.14	1893.98	27.2267	28.6772	44.9863	4260	3622	4068.77	3459.41	34.5826	29.4959	32.0393	0.849792	0.895066	1.4041	peg.577;Thiamin biosynthesis lipoprotein ApbE
GP59	CDS	589325	590269	945	-	4486	4329	2529	4747.09	4580.95	2676.19	31.7137	33.4005	63.5654	5327	4643	5637.04	4913.23	47.9121	41.8916	44.9019	0.706289	0.743856	1.41565	peg.578;Glutathione synthetase (EC 6.3.2.3);Ontology_term=KEGG_ENZYME:6.3.2.3
GP59	CDS	590319	590399	81	-	82	92	43	1012.35	1135.8	530.864	6.76313	8.28134	12.6092	94	90	1160.49	1111.11	9.86364	9.47366	9.66865	0.699491	0.856514	1.30413	Non-coding
GP59	CDS	590449	591378	930	+	13328	13414	5273	14331.2	14423.7	5669.89	95.7417	105.165	134.672	13572	12863	14593.5	13831.2	124.038	117.929	120.983	0.791362	0.869255	1.11315	peg.579;Glycyl-tRNA synthetase alpha chain (EC 6.1.1.14);Ontology_term=KEGG_ENZYME:6.1.1.14
GP59	CDS	591381	593459	2079	+	18874	19165	6530	9078.4	9218.37	3140.93	60.6497	67.2128	74.6041	18860	17468	9071.67	8402.12	77.1048	71.6389	74.3719	0.815492	0.90374	1.00312	peg.580;Glycyl-tRNA synthetase beta chain (EC 6.1.1.14);Ontology_term=KEGG_ENZYME:6.1.1.14
GP59	CDS	593469	594008	540	+	5271	5165	1619	9761.11	9564.81	2998.15	65.2106	69.7388	71.2126	4719	4261	8738.89	7890.74	74.2764	67.2788	70.7776	0.921346	0.985323	1.00615	peg.581;Histidinol-phosphatase (EC 3.1.3.15);Ontology_term=KEGG_ENZYME:3.1.3.15
GP59	CDS	594008	594760	753	+	6595	6317	1800	8758.3	8389.11	2390.44	58.5112	61.1665	56.7782	5452	4682	7240.37	6217.8	61.5397	53.0147	57.2772	1.02154	1.0679	0.991287	peg.582;1-acyl-sn-glycerol-3-phosphate acyltransferase (EC 2.3.1.51);Ontology_term=KEGG_ENZYME:2.3.1.51
GP59	CDS	594747	596828	2082	+	22869	21223	7577	10984.1	10193.6	3639.29	73.3813	74.3231	86.4411	21643	16460	10395.3	7905.86	88.355	67.4077	77.8813	0.94222	0.954312	1.10991	peg.583;response regulator receiver modulated diguanylate cyclase/phosphodiesterase with PAS/PAC sensor(s)
GP59	CDS	596881	597762	882	-	8340	7832	4996	9455.78	8879.82	5664.4	63.1708	64.7443	134.542	4927	4683	5586.17	5309.52	47.4798	45.2705	46.3752	1.36217	1.3961	2.90116	peg.584;Probable protease htpX homolog (EC 3.4.24.-);Ontology_term=KEGG_ENZYME:3.4.24.-
GP59	CDS	597817	598914	1098	-	16339	18638	7525	14880.7	16974.5	6853.37	99.4128	123.764	162.783	6809	6659	6201.28	6064.66	52.7079	51.7091	52.2085	1.90415	2.37057	3.11793	peg.585;COG1821 family protein
GP59	CDS	598939	599844	906	-	13100	12211	5164	14459.2	13477.9	5699.78	96.5967	98.27	135.382	10563	7233	11658.9	7983.44	99.0954	68.0692	83.5823	1.15571	1.17573	1.61975	peg.586;Methylene tetrahydromethanopterin dehydrogenase (EC 1.5.99.9);Ontology_term=KEGG_ENZYME:1.5.99.9
GP59	CDS	599878	600888	1011	-	16105	13078	4935	15929.8	12935.7	4881.31	106.421	94.3166	115.942	12633	9129	12495.5	9029.67	106.206	76.9896	91.5979	1.16183	1.02968	1.26577	peg.587;beta-ribofuranosylaminobenzene 5'-phosphate synthase
GP59	CDS	600906	601769	864	-	27911	22274	11495	32304.4	25780.1	13304.4	215.815	187.967	316.009	23448	20702	27138.9	23960.6	230.668	204.295	217.482	0.992335	0.864291	1.45304	peg.588;Methylene tetrahydromethanopterin dehydrogenase (EC 1.5.99.9);Ontology_term=KEGG_ENZYME:1.5.99.9
GP59	CDS	601819	602178	360	-	25784	28781	7582	71622.2	79947.2	21061.1	478.484	582.909	500.248	5742	9207	15950	25575	135.567	218.06	176.814	2.70615	3.29675	2.82924	Non-coding
GP59	CDS	602228	602350	123	+	15936	18622	4620	129561	151398	37561	865.553	1103.87	892.156	2856	5360	23219.5	43577.2	197.355	371.552	284.453	3.04286	3.88068	3.13639	peg.589;hypothetical protein
GP59	CDS	602400	603075	676	+	34444	33747	10652	50952.7	49921.6	15757.4	340.397	363.987	374.273	9120	14000	13491.1	20710.1	114.668	176.58	145.624	2.33751	2.4995	2.57013	Non-coding
GP59	CDS	603125	603877	753	-	47036	44150	14147	62464.8	58632.1	18787.5	417.306	427.497	446.245	12211	15712	16216.5	20865.9	137.832	177.908	157.87	2.64335	2.7079	2.82665	peg.590;hypothetical protein
GP59	CDS	603939	604871	933	-	26619	23602	7521	28530.5	25296.9	8061.09	190.603	184.444	191.469	9166	11867	9824.22	12719.2	83.5012	108.447	95.9743	1.98598	1.92181	1.995	peg.591;SoxH protein%2C homolog
GP59	CDS	604961	606364	1404	+	8894	10887	4536	6334.76	7754.27	3230.77	42.3203	56.5378	76.7379	5232	5551	3726.5	3953.7	31.6734	33.7104	32.6919	1.29452	1.72941	2.3473	peg.592;Glutamyl-tRNA synthetase (EC 6.1.1.17);Ontology_term=KEGG_ENZYME:6.1.1.17
GP59	CDS	606414	606521	108	+	2042	1646	584	18907.4	15240.7	5407.41	126.314	111.123	128.438	1320	1906	12222.2	17648.1	103.883	150.473	127.178	0.993205	0.873758	1.0099	Non-coding
GP59	CDS	606571	608349	1779	+	42299	48559	16639	23776.8	27295.7	9353.01	158.845	199.018	222.155	21805	62051	12256.9	34879.7	104.178	297.395	200.786	0.791115	0.991192	1.10642	peg.593;Methanol dehydrogenase large subunit protein (EC 1.1.99.8);Ontology_term=KEGG_ENZYME:1.1.99.8
GP59	CDS	608399	608566	168	+	5835	5204	1870	34732.1	30976.2	11131	232.034	225.853	264.385	1759	3387	10470.2	20160.7	88.992	171.896	130.444	1.7788	1.73142	2.0268	Non-coding
GP59	CDS	608616	609362	747	+	26786	21784	9411	35858.1	29162	12598.4	239.556	212.625	299.24	7240	12693	9692.1	16992	82.3782	144.878	113.628	2.10824	1.87123	2.63349	peg.594;Bll6196 protein
GP59	CDS	609400	609582	183	-	4380	3162	1450	23934.4	17278.7	7923.5	159.898	125.982	188.201	1532	1846	8371.58	10087.4	71.1545	86.0084	78.5814	2.0348	1.6032	2.39497	peg.595;hypothetical protein
GP59	CDS	609632	609929	298	-	6800	4446	2543	22818.8	14919.5	8533.56	152.445	108.78	202.691	3280	3688	11006.7	12375.8	93.5518	105.52	99.5359	1.53155	1.09288	2.03636	Non-coding
GP59	CDS	609979	610620	642	+	13926	10615	6788	21691.6	16534.3	10573.2	144.914	120.554	251.137	6658	7256	10370.7	11302.2	88.1461	96.3657	92.2559	1.57078	1.30674	2.72218	peg.596;hypothetical protein
GP59	CDS	610678	612135	1458	+	8024	6389	3239	5503.43	4382.03	2221.54	36.7665	31.9502	52.7664	5505	5190	3775.72	3559.67	32.0918	30.3508	31.2213	1.17761	1.02335	1.69008	peg.597;Sensor histidine kinase
GP59	CDS	612185	612280	96	+	496	391	230	5166.67	4072.92	2395.83	34.5167	29.6964	56.9063	360	298	3750	3104.17	31.8732	26.467	29.1701	1.18329	1.01804	1.95084	Non-coding
GP59	CDS	612330	613706	1377	+	7833	7970	3265	5688.45	5787.94	2371.1	38.0026	42.2009	56.3188	6497	4768	4718.23	3462.6	40.1027	29.5231	34.8129	1.09162	1.21222	1.61776	peg.598;Sigma-54 dependent DNA-binding response regulator
GP59	CDS	613708	614115	408	-	6609	7544	3403	16198.5	18490.2	8340.69	108.217	134.815	198.11	10976	7540	26902	18480.4	228.654	157.569	193.112	0.560385	0.698122	1.02588	peg.599;Stringent starvation protein B
GP59	CDS	614119	614739	621	-	18919	21713	9764	30465.4	34964.6	15723	203.529	254.933	373.457	26432	19356	42563.6	31169.1	361.77	265.757	313.763	0.648669	0.8125	1.19025	peg.600;Stringent starvation protein A
GP59	CDS	614772	615482	711	-	27533	29432	15694	38724.3	41395.2	22073.1	258.704	301.82	524.286	37262	27300	52407.9	38396.6	445.442	327.381	386.411	0.669504	0.781085	1.35681	peg.601;ubiquinol cytochrome C oxidoreductase%2C cytochrome C1 subunit
GP59	CDS	615479	616684	1206	-	43300	44433	31291	35903.8	36843.3	25946.1	239.861	268.631	616.277	46006	34196	38147.6	28354.9	324.236	241.762	282.999	0.847568	0.949229	2.17766	peg.602;Ubiquinol--cytochrome c reductase%2C cytochrome B subunit (EC 1.10.2.2);Ontology_term=KEGG_ENZYME:1.10.2.2
GP59	CDS	616690	617283	594	-	29239	30168	22339	49223.9	50787.9	37607.7	328.848	370.304	893.267	29378	24134	49457.9	40629.6	420.369	346.42	383.394	0.857728	0.965855	2.32989	peg.603;Ubiquinol-cytochrome C reductase iron-sulfur subunit (EC 1.10.2.2);Ontology_term=KEGG_ENZYME:1.10.2.2
GP59	CDS	617333	617405	73	-	808	432	351	11068.5	5917.81	4808.22	73.9448	43.1478	114.206	553	451	7575.34	6178.08	64.3868	52.6761	58.5315	1.26333	0.737173	1.95119	Non-coding
GP59	CDS	617455	617901	447	-	21260	9049	10540	47561.5	20243.8	23579.4	317.742	147.602	560.063	13077	15470	29255	34608.5	248.654	295.082	271.868	1.16874	0.542916	2.06006	peg.604;Pseudoazurin
GP59	CDS	617951	618375	425	-	1950	2192	760	4588.24	5157.65	1788.24	30.6524	37.6053	42.4745	2947	2989	6934.12	7032.94	58.9367	59.9649	59.4508	0.515593	0.632545	0.714448	Non-coding
GP59	CDS	618425	618541	117	-	1501	2342	519	12829.1	20017.1	4435.9	85.7066	145.948	105.362	1264	1491	10803.4	12743.6	91.8239	108.656	100.24	0.855016	1.45599	1.0511	peg.605;hypothetical protein
GP59	CDS	618591	618883	293	-	4795	6426	1672	16365.2	21931.7	5706.48	109.33	159.908	135.542	3390	3694	11570	12607.5	98.3392	107.495	102.917	1.06231	1.55376	1.317	Non-coding
GP59	CDS	618933	619199	267	+	10161	10913	4852	38056.2	40872.7	18172.3	254.24	298.01	431.632	5850	6913	21910.1	25891.4	186.225	220.758	203.491	1.24939	1.46448	2.12113	peg.606;Conserved domain protein
GP59	CDS	619208	619840	633	+	15358	15705	6740	24262.2	24810.4	10647.7	162.088	180.897	252.907	11085	12888	17511.8	20360.2	148.842	173.597	161.22	1.00538	1.12205	1.56871	peg.607;Transporter
GP59	CDS	619912	621690	1779	+	33472	36853	11318	18815.1	20715.6	6362	125.697	151.041	151.112	41919	43210	23563.2	24288.9	200.276	207.094	203.685	0.617114	0.74154	0.741887	peg.608;Aspartyl-tRNA synthetase (EC 6.1.1.12) @ Aspartyl-tRNA(Asn) synthetase (EC 6.1.1.23);Ontology_term=KEGG_ENZYME:6.1.1.12,KEGG_ENZYME:6.1.1.23
GP59	CDS	621733	622845	1113	+	23399	28796	6338	21023.4	25872.4	5694.52	140.45	188.64	135.257	23144	26469	20794.2	23781.7	176.741	202.769	189.755	0.740163	0.994125	0.712799	peg.609;Quinolinate synthetase (EC 2.5.1.72);Ontology_term=KEGG_ENZYME:2.5.1.72
GP59	CDS	622863	623048	186	+	3518	4696	1018	18914	25247.3	5473.12	126.358	184.083	129.999	3165	3612	17016.1	19419.4	144.629	165.575	155.102	0.814675	1.18685	0.838149	peg.610;hypothetical protein
GP59	CDS	623052	623453	402	+	10446	11351	3379	25985.1	28236.3	8405.47	173.597	205.876	199.648	5465	6198	13594.5	15417.9	115.547	131.458	123.502	1.40562	1.66698	1.61656	peg.611;Mutator mutT protein (7%2C8-dihydro-8-oxoguanine-triphosphatase) (EC 3.6.1.-) / Thiamin-phosphate pyrophosphorylase-like protein;Ontology_term=KEGG_ENZYME:3.6.1.-
GP59	CDS	623510	623695	186	-	3574	3842	1327	19215.1	20655.9	7134.41	128.369	150.606	169.458	2583	2456	13887.1	13204.3	118.034	112.584	115.309	1.11327	1.30611	1.4696	peg.612;FIG003276: zinc-binding protein
GP59	CDS	623698	624468	771	-	13181	13911	3862	17096	18042.8	5009.08	114.212	131.553	118.977	10504	10192	13623.9	13219.2	115.796	112.711	114.254	0.99964	1.15142	1.04134	peg.613;FIG002842: hypothetical protein
GP59	CDS	624514	625122	609	-	5480	5607	1653	8998.36	9206.9	2714.29	60.1149	67.1291	64.4703	3547	3473	5824.3	5702.79	49.5038	48.6237	49.0637	1.22524	1.3682	1.31401	peg.614;Dephospho-CoA kinase (EC 2.7.1.24);Ontology_term=KEGG_ENZYME:2.7.1.24
GP59	CDS	625124	625993	870	-	6320	4693	1740	7264.37	5394.25	2000	48.5308	39.3305	47.5044	2103	2243	2417.24	2578.16	20.5454	21.9822	21.2638	2.28232	1.84965	2.23405	peg.615;Leader peptidase (Prepilin peptidase) (EC 3.4.23.43) / N-methyltransferase (EC 2.1.1.-);Ontology_term=KEGG_ENZYME:3.4.23.43,KEGG_ENZYME:2.1.1.-
GP59	CDS	625998	627245	1248	-	27091	16956	6990	21707.5	13586.5	5600.96	145.021	99.0619	133.035	8579	8592	6874.2	6884.62	58.4274	58.7002	58.5638	2.47628	1.69152	2.27163	peg.616;Type IV fimbrial assembly protein PilC
GP59	CDS	627249	628967	1719	-	36671	34808	13304	21332.8	20249	7739.38	142.517	147.639	183.827	18518	19335	10772.5	11247.8	91.5615	95.9022	93.7318	1.52047	1.57512	1.96121	peg.617;Type IV fimbrial assembly%2C ATPase PilB
GP59	CDS	629017	629123	107	-	1328	1971	417	12411.2	18420.6	3897.2	82.9151	134.308	92.567	1289	1502	12046.7	14037.4	102.391	119.687	111.039	0.746719	1.20955	0.833643	Non-coding
GP59	CDS	629173	629301	129	+	2656	3351	803	20589.1	25976.7	6224.81	137.549	189.401	147.853	2575	2995	19961.2	23217.1	169.661	197.955	183.808	0.748329	1.03043	0.804387	peg.618;hypothetical protein
GP59	CDS	629304	630557	1254	+	10352	11882	3988	8255.18	9475.28	3180.22	55.1501	69.086	75.5373	9300	9700	7416.27	7735.25	63.0347	65.953	64.4939	0.855121	1.0712	1.17123	peg.619;Diaminopimelate decarboxylase (EC 4.1.1.20);Ontology_term=KEGG_ENZYME:4.1.1.20
GP59	CDS	630562	631410	849	+	7140	7199	2520	8409.89	8479.39	2968.2	56.1836	61.8247	70.5012	4265	4523	5023.56	5327.44	42.6978	45.4233	44.0606	1.27514	1.40318	1.6001	peg.620;Diaminopimelate epimerase (EC 5.1.1.7);Ontology_term=KEGG_ENZYME:5.1.1.7
GP59	CDS	631386	632096	711	+	6609	7382	2323	9295.36	10382.6	3267.23	62.0991	75.7011	77.6039	4553	4856	6403.66	6829.82	54.428	58.233	56.3305	1.10241	1.34387	1.37765	peg.621;Protein of unknown function DUF484
GP59	CDS	632086	632994	909	+	5614	6703	2006	6176.02	7374.04	2206.82	41.2599	53.7654	52.4169	3765	3693	4141.91	4062.71	35.2043	34.6398	34.9221	1.18148	1.53958	1.50097	peg.622;Tyrosine recombinase XerC
GP59	CDS	633044	633199	156	+	2969	3579	992	19032.1	22942.3	6358.97	127.147	167.276	151.04	2017	2327	12929.5	14916.7	109.894	127.184	118.539	1.07261	1.41115	1.27418	Non-coding
GP59	CDS	633249	634268	1020	+	3761	5074	1387	3687.25	4974.51	1359.8	24.6333	36.27	32.2983	2241	2930	2197.06	2872.55	18.6739	24.4922	21.5831	1.14132	1.68049	1.49647	peg.623;Sodium/calcium antiporter
GP59	CDS	634318	634712	395	+	1290	1845	611	3265.82	4670.89	1546.84	21.8178	34.0563	36.7407	636	671	1610.13	1698.73	13.6853	14.4839	14.0846	1.54906	2.41798	2.60858	Non-coding
GP59	CDS	634762	635577	816	-	2508	3958	1297	3073.53	4850.49	1589.46	20.5332	35.3658	37.7532	849	1076	1040.44	1318.63	8.84325	11.243	10.0431	2.0445	3.52139	3.75911	peg.624;Mobile element protein
GP59	CDS	635627	635926	300	-	1748	2549	911	5826.67	8496.67	3036.67	38.926	61.9507	72.1275	727	833	2423.33	2776.67	20.5972	23.6747	22.1359	1.7585	2.79865	3.25839	Non-coding
GP59	CDS	635976	637373	1398	-	3236	4099	1314	2314.74	2932.05	939.914	15.464	21.3781	22.325	2096	2396	1499.28	1713.88	12.7432	14.613	13.6781	1.13056	1.56294	1.63217	peg.625;Deoxyribodipyrimidine photolyase (EC 4.1.99.3);Ontology_term=KEGG_ENZYME:4.1.99.3
GP59	CDS	637383	638915	1533	-	4685	5893	1654	3056.1	3844.1	1078.93	20.4168	28.028	25.627	1801	2130	1174.82	1389.43	9.98541	11.8467	10.9161	1.87034	2.56759	2.34764	peg.626;deoxyribodipyrimidine photolyase-related protein
GP59	CDS	638908	639321	414	-	829	808	391	2002.42	1951.69	944.444	13.3775	14.2301	22.4326	359	446	867.15	1077.29	7.37036	9.18533	8.27784	1.61606	1.71906	2.70996	peg.627;hypothetical protein
GP59	CDS	639318	640766	1449	-	4846	5199	1931	3344.38	3587.99	1332.64	22.3426	26.1607	31.6532	2383	2955	1644.58	2039.34	13.9782	17.388	15.6831	1.42463	1.66808	2.0183	peg.628;DNA polymerase III epsilon subunit (EC 2.7.7.7);Ontology_term=KEGG_ENZYME:2.7.7.7
GP59	CDS	640816	641033	218	-	2103	2108	797	9646.79	9669.72	3655.96	64.4469	70.5037	86.8372	1698	1784	7788.99	8183.49	66.2027	69.7748	67.9887	0.947905	1.03699	1.27723	Non-coding
GP59	CDS	641083	641967	885	+	3896	4667	1332	4402.26	5273.45	1505.08	29.41	38.4496	35.7491	3473	3782	3924.29	4273.45	33.3546	36.4366	34.8956	0.842799	1.10185	1.02446	peg.629;Mobile element protein
GP59	CDS	641998	642549	552	-	11591	11663	3497	20998.2	21128.6	6335.14	140.282	154.053	150.474	9293	10390	16835.1	18822.5	143.091	160.486	151.788	0.924193	1.01492	0.991339	peg.630;3'-to-5' oligoribonuclease (orn)
GP59	CDS	642659	643906	1248	+	20466	19442	8748	16399	15578.5	7009.62	109.556	113.586	166.494	11827	12687	9476.76	10165.9	80.548	86.6771	83.6125	1.31029	1.35848	1.99125	peg.631;macromolecule metabolism%3B macromolecule degradation%3B degradation of proteins%2C peptides%2C glycopeptides
GP59	CDS	643910	644185	276	+	4305	4255	1855	15597.8	15416.7	6721.01	104.204	112.406	159.639	2818	2718	10210.1	9847.83	86.7813	83.9654	85.3734	1.22056	1.31664	1.86989	peg.632;hypothetical protein
GP59	CDS	644186	645223	1038	-	9982	9600	5019	9616.57	9248.55	4835.26	64.245	67.4329	114.848	8829	7701	8505.78	7419.08	72.2951	63.2572	67.7761	0.9479	0.994935	1.69452	peg.633;GGDEF domain protein
GP59	CDS	645250	646503	1254	-	10268	10765	4055	8188.2	8584.53	3233.65	54.7025	62.5913	76.8064	8530	8040	6802.23	6411.48	57.8157	54.6662	56.241	0.972646	1.11291	1.36567	peg.634;Putative 2-acylglycerophosphoethanolamine acyltransferase / acyl-acyl carrier protein synthetase (EC 6.2.1.20);Ontology_term=KEGG_ENZYME:6.2.1.20
GP59	CDS	646511	646957	447	-	13894	17810	4508	31082.8	39843.4	10085	207.653	290.505	239.541	13227	15282	29590.6	34187.9	251.506	291.496	271.501	0.764834	1.07	0.882285	peg.635;Universal stress protein family COG0589
GP59	CDS	647012	647950	939	-	27953	36199	9967	29768.9	38550.6	10614.5	198.876	281.079	252.117	27700	28221	29499.5	30054.3	250.731	256.252	253.492	0.784546	1.10883	0.994579	peg.636;Thioredoxin reductase (EC 1.8.1.9);Ontology_term=KEGG_ENZYME:1.8.1.9
GP59	CDS	648000	648303	304	-	7706	10190	2314	25348.7	33519.7	7611.84	169.346	244.398	180.798	5581	5643	18358.6	18562.5	156.039	158.269	157.154	1.07758	1.55515	1.15045	Non-coding
GP59	CDS	648353	650656	2304	+	24630	24834	7488	10690.1	10778.6	3250	71.4169	78.589	77.1947	16953	17818	7358.07	7733.51	62.5401	65.9381	64.2391	1.11174	1.22338	1.20168	peg.637;Cell division protein FtsK
GP59	CDS	650717	651349	633	+	7314	7139	2833	11554.5	11278	4475.51	77.1917	82.2302	106.303	6303	6036	9957.35	9535.55	84.6327	81.3028	82.9678	0.930382	0.99111	1.28126	peg.638;Outer membrane lipoprotein carrier protein LolA
GP59	CDS	651349	652671	1323	+	11827	19916	3803	8939.53	15053.7	2874.53	59.7219	109.759	68.2764	10924	12652	8256.99	9563.11	70.1805	81.5379	75.8592	0.787274	1.44688	0.900041	peg.639;FIG065221: Holliday junction DNA helicase
GP59	CDS	652678	653433	756	-	5617	6633	2082	7429.89	8773.81	2753.97	49.6366	63.9714	65.4128	3508	3594	4640.21	4753.97	39.4396	40.5337	39.9866	1.24133	1.59982	1.63587	peg.640;SAM-dependent methyltransferase (EC 2.1.1.-);Ontology_term=KEGG_ENZYME:2.1.1.-
GP59	CDS	653440	654432	993	-	7883	7220	3433	7938.57	7270.9	3457.2	53.0349	53.0134	82.1161	4917	5663	4951.66	5702.92	42.0868	48.6248	45.3558	1.16931	1.16884	1.81049	peg.641;Bll4706 protein
GP59	CDS	654432	654995	564	-	33389	39346	17880	59200.4	69762.4	31702.1	395.497	508.65	752.995	22100	24604	39184.4	43624.1	333.049	371.952	352.5	1.12198	1.44298	2.13616	peg.642;MxaD protein
GP59	CDS	655045	655148	104	-	3360	3645	1824	32307.7	35048.1	17538.5	215.837	255.542	416.577	2700	2980	25961.5	28653.8	220.661	244.311	232.486	0.928386	1.09917	1.79184	Non-coding
GP59	CDS	655198	656004	807	+	24112	26021	6945	29878.6	32244.1	8605.95	199.608	235.098	204.41	20313	18919	25171	23443.6	213.941	199.887	206.914	0.964691	1.13621	0.987898	peg.643;Uncharacterized ABC transporter%2C ATP-binding protein YrbF
GP59	CDS	656001	656783	783	+	11058	11308	3473	14122.6	14441.9	4435.5	94.3483	105.298	105.353	8459	7791	10803.3	9950.19	91.8231	84.8382	88.3306	1.06813	1.19209	1.19271	peg.644;Uncharacterized ABC transporter%2C permease component YrbE
GP59	CDS	656784	657248	465	+	9143	9028	2964	19662.4	19415.1	6374.19	131.358	141.559	151.401	11943	10594	25683.9	22782.8	218.301	194.253	206.277	0.636803	0.686256	0.733971	peg.645;Uncharacterized ABC transporter%2C periplasmic component YrbD
GP59	CDS	657250	657876	627	+	15476	15217	4169	24682.6	24269.5	6649.12	164.896	176.954	157.931	20278	17478	32341.3	27875.6	274.886	237.675	256.281	0.64342	0.690468	0.616244	peg.646;Uncharacterized ABC transporter%2C auxiliary component YrbC
GP59	CDS	657873	658169	297	+	6172	6265	1643	20781.1	21094.3	5531.99	138.832	153.802	131.397	7995	6584	26919.2	22168.4	228.8	189.014	208.907	0.664562	0.736223	0.628973	peg.647;Uncharacterized protein YrbB
GP59	CDS	658191	658415	225	+	6481	6766	1766	28804.4	30071.1	7848.89	192.433	219.254	186.428	9018	7688	40080	34168.9	340.661	291.334	315.997	0.608969	0.693847	0.589968	peg.648;YrbA protein
GP59	CDS	658446	659732	1287	+	14367	16854	3794	11163.2	13095.6	2947.94	74.5773	95.4821	70.0201	22985	18333	17859.4	14244.8	151.796	121.455	136.625	0.545852	0.69886	0.512497	peg.649;UDP-N-acetylglucosamine 1-carboxyvinyltransferase (EC 2.5.1.7);Ontology_term=KEGG_ENZYME:2.5.1.7
GP59	CDS	659725	660369	645	+	5786	7064	1615	8970.54	10951.9	2503.88	59.9291	79.8525	59.4726	11514	8569	17851.2	13285.3	151.726	113.274	132.5	0.452295	0.60266	0.448849	peg.650;ATP phosphoribosyltransferase (EC 2.4.2.17);Ontology_term=KEGG_ENZYME:2.4.2.17
GP59	CDS	660362	661666	1305	+	25367	28900	8734	19438.3	22145.6	6692.72	129.861	161.467	158.967	35443	30710	27159.4	23532.6	230.842	200.646	215.744	0.601921	0.748423	0.736832	peg.651;Histidinol dehydrogenase (EC 1.1.1.23);Ontology_term=KEGG_ENZYME:1.1.1.23
GP59	CDS	661666	662721	1056	+	12889	13426	4767	12205.5	12714	4514.2	81.5407	92.7002	107.222	21157	16424	20035	15553	170.288	132.61	151.449	0.538404	0.612088	0.707976	peg.652;Histidinol-phosphate aminotransferase (EC 2.6.1.9);Ontology_term=KEGG_ENZYME:2.6.1.9
GP59	CDS	662718	663386	669	-	6948	5570	2722	10385.7	8325.86	4068.76	69.383	60.7053	96.642	6997	6353	10458.9	9496.26	88.8956	80.9679	84.9318	0.816926	0.714754	1.13788	peg.653;hypothetical protein
GP59	CDS	663414	664175	762	+	2007	2620	717	2633.86	3438.32	940.945	17.5959	25.0694	22.3495	1116	1132	1464.57	1485.56	12.4481	12.6664	12.5572	1.40126	1.99641	1.77981	peg.654;Predicted permease
GP59	CDS	664225	664396	172	+	1565	2989	450	9098.84	17377.9	2616.28	60.7862	126.705	62.1424	681	714	3959.3	4151.16	33.6522	35.394	34.5231	1.76074	3.67016	1.80002	Non-coding
GP59	CDS	664446	665087	642	-	4771	5331	1604	7431.46	8303.74	2498.44	49.6471	60.544	59.3435	3350	2665	5218.07	4151.09	44.3511	35.3934	39.8722	1.24515	1.51845	1.48834	peg.655;Orotate phosphoribosyltransferase (EC 2.4.2.10);Ontology_term=KEGG_ENZYME:2.4.2.10
GP59	CDS	665084	665686	603	-	3945	3987	1551	6542.29	6611.94	2572.14	43.7068	48.2088	61.094	3779	3078	6267	5104.48	53.2665	43.5223	48.3944	0.903138	0.996166	1.26242	peg.656;Homoserine O-acetyltransferase (EC 2.3.1.31);Ontology_term=KEGG_ENZYME:2.3.1.31
GP59	CDS	665686	666834	1149	-	7579	7654	2696	6596.17	6661.44	2346.39	44.0668	48.5698	55.7319	5762	5259	5014.8	4577.02	42.6234	39.025	40.8242	1.07943	1.18973	1.36517	peg.657;Homoserine O-acetyltransferase (EC 2.3.1.31);Ontology_term=KEGG_ENZYME:2.3.1.31
GP59	CDS	666856	667431	576	-	6015	6350	2235	10442.7	11024.3	3880.21	69.7642	80.3802	92.1635	4267	3908	7407.99	6784.72	62.9643	57.8485	60.4064	1.15491	1.33066	1.52572	peg.658;Integral membrane protein YggT%2C involved in response to extracytoplasmic stress (osmotic shock)
GP59	CDS	667424	668257	834	-	6461	5769	2451	7747	6917.27	2938.85	51.7551	50.435	69.8041	5184	5267	6215.83	6315.35	52.8316	53.8465	53.339	0.970304	0.945556	1.30869	peg.659;Pyrroline-5-carboxylate reductase (EC 1.5.1.2);Ontology_term=KEGG_ENZYME:1.5.1.2
GP59	CDS	668306	669004	699	-	3566	3697	1395	5101.57	5288.98	1995.71	34.0819	38.5629	47.4025	2513	2596	3595.14	3713.88	30.5569	31.6656	31.1113	1.09548	1.23952	1.52364	peg.660;Hypothetical protein YggS%2C proline synthase co-transcribed bacterial homolog PROSC
GP59	CDS	669096	670133	1038	+	18264	14683	4427	17595.4	14145.5	4264.93	117.549	103.137	101.302	5751	8038	5540.46	7743.74	47.0913	66.0254	56.5583	2.07836	1.82355	1.7911	peg.661;Twitching motility protein PilT
GP59	CDS	670143	671285	1143	+	24377	18324	6351	21327.2	16031.5	5556.43	142.48	116.889	131.977	6433	7906	5628.17	6916.89	47.8368	58.9754	53.4061	2.66786	2.18867	2.47121	peg.662;Twitching motility protein PilT
GP59	CDS	671335	671408	74	+	9241	8635	2576	124878	116689	34810.8	834.27	850.802	826.833	3625	3599	48986.5	48635.1	416.362	414.677	415.52	2.00777	2.04756	1.98988	Non-coding
GP59	CDS	671458	672309	852	+	101186	122084	38248	118763	143291	44892	793.414	1044.76	1066.28	39679	44373	46571.6	52081	395.836	444.058	419.947	1.88932	2.48784	2.53909	peg.663;Outer membrane protein A precursor
GP59	CDS	672359	672661	303	+	680	823	477	2244.22	2716.17	1574.26	14.9929	19.8041	37.3921	643	671	2122.11	2214.52	18.0369	18.8817	18.4593	0.812214	1.07285	2.02565	Non-coding
GP59	CDS	672711	672902	192	+	842	759	452	4385.42	3953.12	2354.17	29.2975	28.8229	55.9166	569	769	2963.54	4005.21	25.1887	34.1496	29.6691	0.987473	0.971479	1.88467	peg.664;Protein yjbJ
GP59	CDS	672952	673068	117	+	262	258	140	2239.32	2205.13	1196.58	14.9601	16.078	28.4214	334	367	2854.7	3136.75	24.2636	26.7449	25.5042	0.586574	0.630405	1.11438	Non-coding
GP59	CDS	673118	673678	561	+	4190	3589	1332	7468.81	6397.5	2374.33	49.8965	46.6453	56.3956	2019	3666	3598.93	6534.76	30.5892	55.7173	43.1532	1.15626	1.08092	1.30687	peg.665;putative hyperosmotically inducible periplasmic protein
GP59	CDS	673686	674147	462	+	7968	8651	2510	17246.8	18725.1	5432.9	115.22	136.528	129.043	2716	3378	5878.79	7311.69	49.9669	62.3416	56.1542	2.05184	2.43131	2.29802	peg.666;hypothetical protein
GP59	CDS	674197	674318	122	+	1215	1084	509	9959.02	8885.25	4172.13	66.5328	64.7839	99.0973	327	358	2680.33	2934.43	22.7815	25.0198	23.9006	2.78372	2.71055	4.14622	Non-coding
GP59	CDS	674368	675594	1227	+	14109	14131	5433	11498.8	11516.7	4427.87	76.8194	83.9704	105.172	4824	5391	3931.54	4393.64	33.4162	37.4615	35.4388	2.16766	2.36944	2.9677	peg.667;Transcriptional regulatory protein
GP59	CDS	675644	675723	80	+	740	849	361	9250	10612.5	4512.5	61.7961	77.3776	107.182	376	309	4700	3862.5	39.9478	32.9328	36.4403	1.69582	2.12341	2.9413	Non-coding
GP59	CDS	675773	677086	1314	-	4565	5886	2336	3474.12	4479.45	1777.78	23.2094	32.6605	42.2261	2513	2643	1912.48	2011.42	16.2552	17.1499	16.7025	1.38958	1.95542	2.52813	peg.668;HipA protein
GP59	CDS	677088	677339	252	-	1045	1633	623	4146.83	6480.16	2472.22	27.7035	47.248	58.7207	614	683	2436.51	2710.32	20.7092	23.109	21.9091	1.26448	2.15655	2.6802	peg.669;HipB protein
GP59	CDS	677389	677534	146	-	213	335	154	1458.9	2294.52	1054.79	9.74644	16.7298	25.0537	301	334	2061.64	2287.67	17.523	19.5054	18.5142	0.526431	0.903619	1.35322	Non-coding
GP59	CDS	677584	677754	171	+	1031	825	532	6029.24	4824.56	3111.11	40.2793	35.1767	73.8957	990	1136	5789.47	6643.27	49.2078	56.6425	52.9251	0.761062	0.664651	1.39623	peg.670;Mobile element protein
GP59	CDS	677744	678133	390	+	5332	4422	2144	13671.8	11338.5	5497.44	91.3366	82.6708	130.576	3827	3897	9812.82	9992.31	83.4043	85.1973	84.3008	1.08346	0.980664	1.54893	peg.671;hypothetical protein
GP59	tRNA	678216	678292	77	-	2719	2474	1104	35311.7	32129.9	14337.7	235.905	234.265	340.551	1997	1669	25935.1	21675.3	220.436	184.81	202.623	1.16426	1.15616	1.68071	rna.7;tRNA-Arg-CCG
GP59	CDS	678415	680922	2508	-	17322	16206	5880	6906.7	6461.72	2344.5	46.1413	47.1136	55.687	17708	13780	7060.61	5494.42	60.0118	46.847	53.4294	0.863594	0.881791	1.04225	peg.672;Glycogen phosphorylase (EC 2.4.1.1);Ontology_term=KEGG_ENZYME:2.4.1.1
GP59	CDS	680972	681079	108	-	2015	1919	700	18657.4	17768.5	6481.48	124.644	129.553	153.949	1949	1583	18046.3	14657.4	153.385	124.973	139.179	0.895564	0.93084	1.10612	Non-coding
GP59	CDS	681129	681743	615	-	6968	6222	2964	11330.1	10117.1	4819.51	75.6924	73.7654	114.474	7931	6149	12895.9	9998.37	109.609	85.2491	97.4292	0.776897	0.757118	1.17495	peg.673;GTP-binding protein EngB
GP59	CDS	681829	682437	609	+	24092	18457	14632	39559.9	30307.1	24026.3	264.286	220.974	570.677	27953	21041	45899.8	34550.1	390.127	294.584	342.355	0.771965	0.645453	1.66691	peg.674;Cytochrome c4
GP59	CDS	682513	684519	2007	+	23739	17954	11241	11828.1	8945.69	5600.9	79.0195	65.2246	133.034	28093	17511	13997.5	8724.96	118.972	74.3916	96.6819	0.817315	0.674632	1.37599	peg.675;Cytochrome c-type biogenesis protein Ccs1/ResB
GP59	CDS	684560	685708	1149	+	31704	40674	12248	27592.7	35399.5	10659.7	184.337	258.104	253.191	14886	12992	12955.6	11307.2	110.117	96.4087	103.263	1.78513	2.49949	2.45192	peg.676;Cytochrome c-type biogenesis protein CcsA/ResC
GP59	CDS	685730	686371	642	+	19917	20749	8065	31023.4	32319.3	12562.3	207.256	235.646	298.382	10732	8343	16716.5	12995.3	142.082	110.802	126.442	1.63914	1.86367	2.35983	peg.677;Periplasmic thiol:disulfide interchange protein DsbA
GP59	CDS	686424	687845	1422	-	15475	14063	6512	10882.6	9889.59	4579.47	72.7027	72.1068	108.772	11091	10189	7799.58	7165.26	66.2927	61.0931	63.6929	1.14146	1.1321	1.70776	peg.678;Transglycosylase%2C Slt family
GP59	CDS	687924	688352	429	-	3437	3627	1181	8011.66	8454.55	2752.91	53.5231	61.6436	65.3878	2072	1895	4829.84	4417.25	41.0513	37.6628	39.357	1.35994	1.56627	1.6614	peg.679;tRNA-specific adenosine-34 deaminase (EC 3.5.4.-);Ontology_term=KEGG_ENZYME:3.5.4.-
GP59	CDS	688360	689634	1275	-	10523	11476	3601	8253.33	9000.78	2824.31	55.1377	65.6263	67.0837	6219	6234	4877.65	4889.41	41.4577	41.6886	41.5731	1.32628	1.57858	1.61363	peg.680;Lipid IVA 3-deoxy-D-manno-octulosonic acid transferase (EC 2.4.99.12) [often with (EC 2.4.99.13) also];Ontology_term=KEGG_ENZYME:2.4.99.12,KEGG_ENZYME:2.4.99.13
GP59	CDS	689719	690639	921	+	14452	11915	4232	15691.6	12937	4595.01	104.83	94.3262	109.141	8433	8066	9156.35	8757.87	77.8246	74.6722	76.2484	1.37485	1.23709	1.43139	peg.681;Lipid A biosynthesis lauroyl acyltransferase (EC 2.3.1.-);Ontology_term=KEGG_ENZYME:2.3.1.-
GP59	CDS	690636	691124	489	-	29282	20988	5664	59881.4	42920.2	11582.8	400.047	312.939	275.118	12062	11848	24666.7	24229	209.655	206.584	208.119	1.9222	1.50365	1.32192	peg.682;hypothetical protein
GP59	CDS	691250	691639	390	-	49076	59104	23086	125836	151549	59194.9	840.667	1104.97	1406.01	69282	57345	177646	147038	1509.91	1253.69	1381.8	0.608385	0.799659	1.01752	peg.683;SSU ribosomal protein S9p (S16e)
GP59	CDS	691652	692080	429	-	98609	118193	44133	229858	275508	102874	1535.6	2008.78	2443.49	120682	99376	281310	231646	2391	1975.08	2183.04	0.703423	0.920175	1.1193	peg.684;LSU ribosomal protein L13p (L13Ae)
GP59	CDS	692167	692964	798	-	12047	11169	3889	15096.5	13996.2	4873.43	100.854	102.049	115.755	8237	8283	10322.1	10379.7	87.7325	88.5003	88.1164	1.14456	1.15812	1.31366	peg.685;Undecaprenyl-diphosphatase (EC 3.6.1.27);Ontology_term=KEGG_ENZYME:3.6.1.27
GP59	CDS	693014	693122	109	-	2837	3111	680	26027.5	28541.3	6238.53	173.881	208.1	148.179	1384	1678	12697.2	15394.5	107.921	131.258	119.589	1.45399	1.74012	1.23907	Non-coding
GP59	CDS	693172	696945	3774	+	92787	126340	15495	24585.9	33476.4	4105.72	164.25	244.083	97.52	55809	73109	14787.8	19371.8	125.689	165.169	145.429	1.12941	1.67836	0.670567	peg.686;FAD/FMN-containing dehydrogenases
GP59	CDS	697007	697354	348	-	6693	8576	1230	19232.8	24643.7	3534.48	128.487	179.681	83.9518	4029	5023	11577.6	14433.9	98.4039	123.068	110.736	1.16031	1.62261	0.758126	peg.687;Type III effector HopPmaJ
GP59	CDS	697370	698035	666	-	2951	3871	850	4430.93	5812.31	1276.28	29.6015	42.3786	30.3144	2478	2822	3720.72	4237.24	31.6243	36.1279	33.8761	0.873817	1.25099	0.894859	peg.688;Oxygen-insensitive NADPH nitroreductase (EC 1.-.-.-);Ontology_term=KEGG_ENZYME:1.-.-.-
GP59	CDS	698025	698258	234	-	559	749	235	2388.89	3200.85	1004.27	15.9593	23.338	23.8537	595	752	2542.74	3213.68	21.612	27.4007	24.5064	0.651232	0.952324	0.973367	peg.689;hypothetical protein
GP59	CDS	698308	698706	399	-	1180	1146	353	2957.39	2872.18	884.712	19.7573	20.9416	21.0139	905	989	2268.17	2478.7	19.2784	21.1341	20.2062	0.977784	1.03639	1.03997	Non-coding
GP59	CDS	698756	698878	123	+	618	603	223	5024.39	4902.44	1813.01	33.5662	35.7446	43.0629	427	487	3471.54	3959.35	29.5065	33.7586	31.6325	1.06113	1.12999	1.36135	peg.690;hypothetical protein
GP59	CDS	698930	699838	909	+	9822	9009	3523	10805.3	9910.89	3875.69	72.1864	72.2621	92.0561	7216	7832	7938.39	8616.06	67.4726	73.4631	70.4678	1.02439	1.02546	1.30636	peg.691;50S ribosomal subunit maturation GTPase RbgA (B. subtilis YlqF)
GP59	CDS	699922	700437	516	+	4267	4223	1798	8269.38	8184.11	3484.5	55.2449	59.6718	82.7645	2247	2510	4354.65	4864.34	37.0125	41.4748	39.2436	1.40774	1.52055	2.10899	peg.692;Starvation lipoprotein Slp paralog
GP59	CDS	700546	700731	186	+	11023	25241	1203	59263.4	135704	6467.74	395.919	989.444	153.623	467	585	2510.75	3145.16	21.3402	26.8166	24.0784	16.4429	41.0926	6.38013	peg.693;hypothetical protein
GP59	CDS	700734	701000	267	+	16672	42011	1832	62441.9	157345	6861.42	417.153	1147.23	162.974	766	798	2868.91	2988.76	24.3844	25.4831	24.9337	16.7305	46.0111	6.53628	peg.694;hypothetical protein
GP59	CDS	701031	701249	219	+	10075	24022	1179	46004.6	109689	5383.56	307.341	799.766	127.871	463	440	2114.16	2009.13	17.9693	17.1304	17.5499	17.5124	45.571	7.28617	peg.695;hypothetical protein
GP59	CDS	701299	701372	74	+	824	1881	137	11135.1	25418.9	1851.35	74.39	185.334	43.9737	139	143	1878.38	1932.43	15.9653	16.4765	16.2209	4.58606	11.4256	2.71093	Non-coding
GP59	CDS	701422	702129	708	+	13664	18769	3540	19299.4	26509.9	5000	128.933	193.288	118.761	4506	5021	6364.41	7091.81	54.0944	60.4668	57.2806	2.2509	3.37441	2.07332	peg.696;PepSY-associated TM helix
GP59	CDS	702176	703132	957	+	14648	17537	5351	15306.2	18325	5591.43	102.255	133.611	132.809	6568	7324	6863.11	7653.08	58.3332	65.2524	61.7928	1.65481	2.16224	2.14926	peg.697;Conserved protein
GP59	CDS	703129	704595	1467	+	23582	27687	9071	16075	18873.2	6183.37	107.391	137.608	146.869	9832	10977	6702.11	7482.62	56.9648	63.799	60.3819	1.77854	2.27896	2.43233	peg.698;6-phosphogluconate dehydrogenase%2C decarboxylating (EC 1.1.1.44);Ontology_term=KEGG_ENZYME:1.1.1.44
GP59	CDS	704655	705521	867	-	5725	4831	2458	6603.23	5572.09	2835.06	44.1139	40.6271	67.339	4653	4347	5366.78	5013.84	45.6151	42.7495	44.1823	0.998453	0.919534	1.52412	peg.699;Outer membrane protein
GP59	CDS	705647	706078	432	-	4545	4279	1666	10520.8	9905.09	3856.48	70.2861	72.2198	91.5999	2648	2632	6129.63	6092.59	52.0989	51.9472	52.0231	1.35106	1.38823	1.76076	peg.700;hypothetical protein
GP59	CDS	706105	706320	216	-	4484	4232	1685	20759.3	19592.6	7800.93	138.686	142.853	185.289	2561	2364	11856.5	10944.4	100.774	93.3155	97.045	1.42908	1.47203	1.90931	peg.701;Acylphosphate phosphohydrolase (EC 3.6.1.7)%2C putative;Ontology_term=KEGG_ENZYME:3.6.1.7
GP59	CDS	706370	706690	321	-	5426	4888	1837	16903.4	15227.4	5722.74	112.926	111.026	135.928	3295	3243	10264.8	10102.8	87.2459	86.1394	86.6927	1.3026	1.28068	1.56793	Non-coding
GP59	CDS	706740	707294	555	-	8703	8686	2967	15681.1	15650.5	5345.95	104.76	114.11	126.978	4501	4395	8109.91	7918.92	68.9304	67.519	68.2247	1.53551	1.67257	1.86117	peg.702;hypothetical protein
GP59	CDS	707344	707543	200	-	3263	3172	1149	16315	15860	5745	108.995	115.638	136.456	1375	1429	6875	7145	58.4342	60.9204	59.6773	1.82641	1.93772	2.28657	Non-coding
GP59	CDS	707593	708462	870	-	7883	8107	3089	9060.92	9318.39	3550.57	60.5329	67.9421	84.334	3535	3713	4063.22	4267.82	34.5354	36.3886	35.462	1.70698	1.91591	2.37815	peg.703;Guanosine-3'%2C5'-bis(Diphosphate) 3'-pyrophosphohydrolase (EC 3.1.7.2);Ontology_term=KEGG_ENZYME:3.1.7.2
GP59	CDS	708490	709455	966	-	11396	14177	4864	11797.1	14676	5035.2	78.8124	107.005	119.597	4520	4584	4679.09	4745.34	39.77	40.4602	40.1151	1.96466	2.66746	2.98135	peg.704;hypothetical protein
GP59	CDS	709505	709792	288	-	1510	1393	715	5243.06	4836.81	2482.64	35.0271	35.266	58.9681	695	754	2413.19	2618.06	20.511	22.3223	21.4167	1.63551	1.64666	2.75338	Non-coding
GP59	CDS	709842	710600	759	+	8978	7533	3250	11828.7	9924.9	4281.95	79.0236	72.3642	101.706	4680	4631	6166.01	6101.45	52.4081	52.0227	52.2154	1.51342	1.38588	1.94781	peg.705;hypothetical protein
GP59	CDS	710584	710742	159	+	2152	1937	875	13534.6	12182.4	5503.14	90.42	88.824	130.712	1139	1152	7163.52	7245.28	60.8865	61.7754	61.331	1.4743	1.44827	2.13125	peg.706;hypothetical protein
GP59	CDS	710792	711017	226	+	6099	5768	2199	26986.7	25522.1	9730.09	180.289	186.086	231.111	3239	3049	14331.9	13491.2	121.814	115.029	118.422	1.52243	1.57139	1.95159	Non-coding
GP59	CDS	711067	711468	402	-	9454	8200	3977	23517.4	20398	9893.03	157.112	148.726	234.981	5320	5282	13233.8	13139.3	112.481	112.03	112.255	1.39959	1.32489	2.09327	peg.707;hypothetical protein
GP59	CDS	711518	711643	126	-	3288	2875	1569	26095.2	22817.5	12452.4	174.333	166.366	295.771	1651	1596	13103.2	12666.7	111.371	108	109.685	1.5894	1.51676	2.69655	Non-coding
GP59	CDS	711693	712331	639	-	13076	11337	5563	20463.2	17741.8	8705.79	136.708	129.359	206.782	6598	6976	10325.5	10917.1	87.7619	93.082	90.422	1.51189	1.43061	2.28685	peg.708;hypothetical protein
GP59	CDS	712381	713432	1052	-	25132	12656	2538	23889.7	12030.4	2412.55	159.599	87.7159	57.3033	12405	12385	11791.8	11772.8	100.225	100.378	100.302	1.59119	0.874521	0.57131	Non-coding
GP59	CDS	713482	713619	138	-	2795	1087	47	20253.6	7876.81	340.58	135.308	57.4312	8.08952	1766	1834	12797.1	13289.9	108.769	113.313	111.041	1.21853	0.517207	0.0728515	peg.709;hypothetical protein
GP59	CDS	713669	713910	242	-	1516	569	30	6264.46	2351.24	123.967	41.8507	17.1433	2.94449	1262	1287	5214.88	5318.18	44.324	45.3444	44.8342	0.933456	0.382372	0.0656751	Non-coding
GP59	CDS	713960	714097	138	+	441	147	2	3195.65	1065.22	14.4928	21.3491	7.76669	0.344235	755	547	5471.01	3963.77	46.501	33.7962	40.1486	0.531751	0.193448	0.00857401	peg.710;hypothetical protein
GP59	CDS	714147	714266	120	+	508	202	10	4233.33	1683.33	83.3333	28.2815	12.2735	1.97935	1165	886	9708.33	7383.33	82.5162	62.9525	72.7343	0.388832	0.168744	0.0272134	Non-coding
GP59	CDS	714316	716967	2652	-	5892	3190	70	2221.72	1202.87	26.3952	14.8425	8.77031	0.626944	14557	10822	5489.06	4080.69	46.6544	34.7932	40.7238	0.364469	0.215361	0.015395	peg.711;Type III restriction-modification enzyme helicase subunit
GP59	CDS	716970	718769	1800	-	4726	2189	56	2625.56	1216.11	31.1111	17.5404	8.86688	0.738957	11904	9241	6613.33	5133.89	56.2102	43.773	49.9916	0.350868	0.177367	0.0147816	peg.712;Type III restriction-modification system methylation subunit (EC 2.1.1.72);Ontology_term=KEGG_ENZYME:2.1.1.72
GP59	CDS	718769	720100	1332	-	3452	2344	34	2591.59	1759.76	25.5255	17.3135	12.8307	0.606287	10598	9555	7956.46	7173.42	67.6261	61.1627	64.3944	0.268867	0.199252	0.00941522	peg.713;predicted ATP-dependent endonuclease%2C OLD family
GP59	CDS	720133	720246	114	+	523	359	1	4587.72	3149.12	8.77193	30.649	22.9608	0.208353	1543	1462	13535.1	12824.6	115.042	109.346	112.194	0.273179	0.204653	0.00185708	peg.714;hypothetical protein
GP59	CDS	720296	720629	334	+	1226	676	12	3670.66	2023.95	35.9281	24.5224	14.757	0.853373	3414	3090	10221.6	9251.5	86.8783	78.881	82.8797	0.29588	0.178053	0.0102965	Non-coding
GP59	CDS	720679	721539	861	-	1920	1250	18	2229.97	1451.8	20.9059	14.8976	10.5853	0.496562	4450	4598	5168.41	5340.3	43.929	45.533	44.731	0.33305	0.236644	0.0111011	peg.715;hypothetical protein
GP59	CDS	721536	722363	828	-	4555	2953	46	5501.21	3566.43	55.5556	36.7517	26.0034	1.31957	5074	6557	6128.02	7919.08	52.0852	67.5204	59.8028	0.614548	0.43482	0.0220653	peg.716;hypothetical protein
GP59	CDS	722499	723749	1251	-	9992	7653	135	7987.21	6117.51	107.914	53.3598	44.6038	2.56319	12541	12875	10024.8	10291.8	85.2058	87.7506	86.4782	0.617032	0.515781	0.0296397	peg.717;hypothetical protein
GP59	CDS	723757	724926	1170	-	17523	19898	176	14976.9	17006.8	150.427	100.056	124	3.57298	13864	20513	11849.6	17532.5	100.716	149.487	125.101	0.799797	0.991195	0.0285607	peg.718;Transcriptional regulator%2C XRE family
GP59	CDS	724937	725590	654	-	28993	37220	303	44331.8	56911.3	463.303	296.166	414.951	11.0045	15481	31951	23671.3	48854.7	201.194	416.55	308.872	0.958862	1.34344	0.0356279	peg.719;putative plasmid-related protein
GP59	CDS	725666	725905	240	-	305	132	10	1270.83	550	41.6667	8.49	4.01015	0.989675	500	542	2083.33	2258.33	17.7073	19.2552	18.4813	0.459384	0.216984	0.0535502	peg.720;FIG00956188: hypothetical protein
GP59	CDS	725902	727212	1311	-	407	295	11	310.45	225.019	8.39054	2.07401	1.64065	0.199294	729	809	556.064	617.086	4.72628	5.26146	4.99387	0.415311	0.328534	0.0399077	peg.721;Conjugative transfer protein TrbI
GP59	CDS	727215	728210	996	-	72	60	2	72.2892	60.241	2.00803	0.482939	0.439228	0.0476952	79	122	79.3173	122.49	0.674159	1.04439	0.859272	0.562033	0.511163	0.0555065	peg.722;Conjugative transfer protein TrbG
GP59	CDS	728207	728911	705	-	50	52	0	70.922	73.7589	0	0.473806	0.537789	0	18	34	25.5319	48.227	0.217009	0.411197	0.314103	1.50844	1.71214	0	peg.723;Conjugative transfer protein TrbF
GP59	CDS	728924	730219	1296	-	57	51	4	43.9815	39.3519	3.08642	0.293825	0.286921	0.0733093	52	87	40.1235	67.1296	0.34103	0.572367	0.456698	0.643368	0.628251	0.16052	peg.724;Conjugative transfer protein TrbL
GP59	CDS	730251	730982	732	-	33	24	0	45.082	32.7869	0	0.301177	0.239055	0	38	53	51.9126	72.4044	0.441232	0.617341	0.529286	0.569025	0.451655	0	peg.725;Conjugative transfer protein TrbJ
GP59	CDS	730979	733417	2439	-	127	119	7	52.0705	48.7905	2.87003	0.347865	0.35574	0.0681695	156	202	63.9606	82.8208	0.543635	0.706155	0.624895	0.556678	0.56928	0.10909	peg.726;Conjugative transfer protein TrbE
GP59	CDS	733427	733699	273	-	21	21	0	76.9231	76.9231	0	0.513897	0.56086	0	22	14	80.5861	51.2821	0.684943	0.437246	0.561094	0.915883	0.999582	0	peg.727;Conjugative transfer protein TrbD
GP59	CDS	733696	734049	354	-	47	35	2	132.768	98.8701	5.64972	0.88698	0.720879	0.134193	55	33	155.367	93.2203	1.32055	0.794824	1.05769	0.838605	0.681563	0.126874	peg.728;Conjugative transfer protein TrbC
GP59	CDS	734046	735008	963	-	130	190	4	134.995	197.3	4.15369	0.901854	1.43855	0.0986592	113	143	117.342	148.494	0.997348	1.26611	1.13173	0.796883	1.27111	0.0871758	peg.729;Conjugative transfer protein TrbB
GP59	CDS	735062	735568	507	-	9	14	0	17.7515	27.6134	0	0.118592	0.201334	0	71	50	140.039	98.6193	1.19027	0.840857	1.01556	0.116774	0.198249	0	peg.730;CopG domain-containing protein
GP59	CDS	735565	737559	1995	-	315	283	5	157.895	141.855	2.50627	1.05484	1.03429	0.0595293	594	749	297.744	375.439	2.53068	3.2011	2.86589	0.368067	0.360896	0.0207717	peg.731;Type IV secretion system protein VirD4
GP59	CDS	737609	737728	120	-	88	80	0	733.333	666.667	0	4.89915	4.86079	0	132	171	1100	1425	9.34947	12.15	10.7497	0.455747	0.452178	0	Non-coding
GP59	CDS	737778	738059	282	-	227	186	5	804.965	659.574	17.7305	5.37769	4.80908	0.421138	222	360	787.234	1276.6	6.69111	10.8846	8.78787	0.611945	0.54724	0.0479227	peg.732;Probable lipoprotein
GP59	CDS	738062	738991	930	-	1044	1485	30	1122.58	1596.77	32.2581	7.49958	11.6424	0.7662	976	1661	1049.46	1786.02	8.91993	15.2281	12.074	0.621133	0.964248	0.0634585	peg.733;Transcriptional regulator%2C LysR family
GP59	CDS	739041	739156	116	-	152	167	3	1310.34	1439.66	25.8621	8.75397	10.4968	0.614281	136	206	1172.41	1775.86	9.96496	15.1415	12.5532	0.697347	0.836181	0.0489341	Non-coding
GP59	CDS	739206	739814	609	+	2050	4016	39	3366.17	6594.42	64.0394	22.4883	48.0811	1.52108	2216	3726	3638.75	6118.23	30.9277	52.1658	41.5467	0.541276	1.15728	0.0366112	peg.734;Transcriptional regulator%2C TetR family
GP59	CDS	739903	740943	1041	+	836	1758	11	803.074	1688.76	10.5668	5.36506	12.3131	0.250984	1559	2171	1497.6	2085.49	12.7289	17.7815	15.2552	0.351687	0.807138	0.0164523	peg.735;Predicted membrane fusion protein (MFP) component of efflux pump%2C membrane anchor protein YbhG
GP59	CDS	740945	742729	1785	+	2379	3990	32	1332.77	2235.29	17.9272	8.9038	16.2979	0.42581	3428	4785	1920.45	2680.67	16.3229	22.8562	19.5895	0.454518	0.831971	0.0217366	peg.736;ABC transporter multidrug efflux pump%2C fused ATP-binding domains
GP59	CDS	742726	743895	1170	+	948	1388	15	810.256	1186.32	12.8205	5.41305	8.64971	0.304515	1282	1816	1095.73	1552.14	9.31315	13.234	11.2736	0.480154	0.767256	0.0270115	peg.737;ABC transport system%2C permease component YbhS
GP59	CDS	743973	745025	1053	+	706	849	4	670.465	806.268	3.79867	4.47915	5.87864	0.0902268	958	1130	909.782	1073.12	7.73271	9.14977	8.44124	0.530627	0.696419	0.0106888	peg.738;ABC transport system%2C permease component YbhR
GP59	CDS	745100	746536	1437	+	1285	1729	13	894.224	1203.2	9.04662	5.974	8.77275	0.214877	1629	1805	1133.61	1256.09	9.63516	10.7098	10.1725	0.587272	0.862402	0.0211234	peg.739;Outer membrane protein assembly factor YaeT precursor
GP59	CDS	746586	747066	481	+	1843	1058	20	3831.6	2199.58	41.58	25.5976	16.0376	0.987618	1493	1445	3103.95	3004.16	26.3821	25.6143	25.9982	0.984591	0.616872	0.0379879	Non-coding
GP59	CDS	747116	747469	354	+	2607	1290	45	7364.41	3644.07	127.119	49.1991	26.5695	3.01935	3311	3490	9353.11	9858.76	79.4969	84.0586	81.7778	0.601619	0.324899	0.0369214	peg.740;hypothetical protein
GP59	CDS	747606	749555	1950	-	1378	860	20	706.667	441.026	10.2564	4.721	3.2156	0.243612	1873	2217	960.513	1136.92	8.1639	9.69374	8.92882	0.528737	0.360137	0.0272838	peg.741;Type IV secretory pathway%2C VirD2 components (relaxase)
GP59	CDS	749605	749912	308	-	55	45	0	178.571	146.104	0	1.19297	1.06527	0	59	80	191.558	259.74	1.62816	2.21462	1.92139	0.620892	0.554427	0	Non-coding
GP59	CDS	749962	750516	555	-	92	39	0	165.766	70.2703	0	1.10742	0.512353	0	53	98	95.4955	176.577	0.811666	1.50554	1.1586	0.955826	0.442216	0	peg.742;Type IV secretory pathway%2C protease TraF
GP59	CDS	750513	751046	534	-	126	55	1	235.955	102.996	1.87266	1.57633	0.750964	0.0444798	115	125	215.356	234.082	1.83042	1.99585	1.91314	0.823953	0.39253	0.0232496	peg.743;Glycosidases
GP59	CDS	751043	751294	252	-	36	40	4	142.857	158.73	15.873	0.95438	1.15733	0.377019	70	70	277.778	277.778	2.36098	2.36841	2.3647	0.403595	0.48942	0.159437	peg.744;FIG00457034: hypothetical protein
GP59	CDS	751291	751929	639	-	40	77	1	62.5978	120.501	1.56495	0.418195	0.878593	0.0371709	83	68	129.89	106.416	1.10401	0.907336	1.00567	0.415836	0.873638	0.0369613	peg.745;Chromosome (plasmid) partitioning protein ParA
GP59	CDS	751926	752549	624	-	127	144	5	203.526	230.769	8.01282	1.35969	1.68258	0.190322	75	75	120.192	120.192	1.02158	1.02479	1.02319	1.32887	1.64445	0.186009	peg.746;hypothetical protein
GP59	CDS	752534	753043	510	+	131	102	3	256.863	200	5.88235	1.71601	1.45824	0.139719	66	95	129.412	186.275	1.09994	1.58823	1.34408	1.27671	1.08493	0.103951	peg.747;hypothetical protein
GP59	CDS	753031	753321	291	-	205	131	5	704.467	450.172	17.1821	4.70631	3.28228	0.408113	160	176	549.828	604.811	4.67328	5.15679	4.91504	0.957532	0.667805	0.0830337	peg.748;hypothetical protein
GP59	CDS	753405	754175	771	-	353	519	10	457.847	673.152	12.9702	3.05872	4.90807	0.30807	374	475	485.084	616.083	4.12298	5.2529	4.68794	0.652465	1.04696	0.0657154	peg.749;hypothetical protein
GP59	CDS	754155	754460	306	+	868	866	21	2836.6	2830.07	68.6275	18.9504	20.6345	1.63005	621	693	2029.41	2264.71	17.249	19.3095	18.2793	1.03671	1.12885	0.0891749	peg.750;hypothetical protein
GP59	CDS	754546	754893	348	-	114	215	7	327.586	617.816	20.1149	2.18849	4.50461	0.477774	338	434	971.264	1247.13	8.25528	10.6334	9.44432	0.231726	0.476965	0.0505885	peg.751;Mlr6156 protein
GP59	CDS	754877	755002	126	+	49	51	0	388.889	404.762	0	2.59803	2.95119	0	86	141	682.54	1119.05	5.80126	9.54133	7.67129	0.33867	0.384706	0	peg.752;hypothetical protein
GP59	CDS	755094	755237	144	-	38	27	0	263.889	187.5	0	1.76295	1.3671	0	76	81	527.778	562.5	4.48586	4.79604	4.64095	0.379869	0.294573	0	peg.753;hypothetical protein
GP59	CDS	755342	755632	291	+	1373	1149	45	4718.21	3948.45	154.639	31.5208	28.7889	3.67302	1547	1856	5316.15	6378.01	45.1847	54.3807	49.7827	0.633167	0.57829	0.073781	peg.754;Predicted transcriptional regulators
GP59	CDS	755679	755987	309	-	1178	1138	35	3812.3	3682.85	113.269	25.4687	26.8523	2.69038	1275	1842	4126.21	5961.17	35.0708	50.8266	42.9487	0.593001	0.625218	0.0626416	peg.755;y4eB gene in pNGR234a homolog
GP59	CDS	756037	756816	780	-	2367	2317	22	3034.62	2970.51	28.2051	20.2732	21.6585	0.669934	964	1282	1235.9	1643.59	10.5045	14.0137	12.2591	1.65372	1.76673	0.0546477	Non-coding
GP59	CDS	756866	757372	507	-	155	101	3	305.72	199.211	5.91716	2.04241	1.45248	0.140546	183	174	360.947	343.195	3.06787	2.92618	2.99703	0.681478	0.484641	0.046895	peg.756;DNA repair protein RadC
GP59	CDS	757422	757573	152	-	14	18	2	92.1053	118.421	13.1579	0.615324	0.863429	0.312529	9	17	59.2105	111.842	0.503261	0.953598	0.72843	0.844726	1.18533	0.429045	Non-coding
GP59	CDS	757623	757739	117	+	69	65	3	589.744	555.556	25.641	3.93988	4.05065	0.609031	23	37	196.581	316.239	1.67085	2.69635	2.1836	1.8043	1.85504	0.278912	peg.757;hypothetical protein
GP59	CDS	757829	759052	1224	+	9030	2781	76	7377.45	2272.06	62.0915	49.2862	16.566	1.47481	8540	8178	6977.12	6681.37	59.3022	56.9673	58.1348	0.847792	0.284958	0.0253688	peg.758;hypothetical protein
GP59	CDS	759102	759484	383	+	1402	424	11	3660.57	1107.05	28.7206	24.455	8.0717	0.682178	1680	1562	4386.42	4078.33	37.2825	34.773	36.0278	0.678783	0.224041	0.0189348	Non-coding
GP59	CDS	759534	761477	1944	+	5642	1678	41	2902.26	863.169	21.0905	19.389	6.29352	0.500947	7527	5587	3871.91	2873.97	32.9094	24.5043	28.7069	0.675414	0.219234	0.0174504	peg.759;plasmid-related protein
GP59	CDS	761527	761578	52	+	228	112	2	4384.62	2153.85	38.4615	29.2921	15.7041	0.913546	368	315	7076.92	6057.69	60.1505	51.6497	55.9001	0.524009	0.280931	0.0163425	Non-coding
GP59	CDS	761628	761975	348	+	461	234	2	1324.71	672.414	5.74713	8.84995	4.90269	0.136507	736	694	2114.94	1994.25	17.976	17.0036	17.4898	0.506007	0.280317	0.00780495	peg.760;IS%2C phage%2C Tn%3B Transposon-related functions
GP59	CDS	761982	762236	255	-	445	269	6	1745.1	1054.9	23.5294	11.6584	7.69148	0.558875	461	600	1807.84	2352.94	15.3658	20.0619	17.7138	0.658152	0.434207	0.0315502	peg.761;putative DNA-binding protein
GP59	CDS	762297	763235	939	-	1327	1188	36	1413.21	1265.18	38.3387	9.44114	9.22462	0.910628	1490	2165	1586.79	2305.64	13.487	19.6586	16.5728	0.569677	0.556612	0.0549471	peg.762;Ync
GP59	CDS	763219	764163	945	-	1759	1440	41	1861.38	1523.81	43.3862	12.4352	11.1104	1.03052	1661	2216	1757.67	2344.97	14.9394	19.9939	17.4666	0.71194	0.63609	0.0589992	peg.763;Ynd
GP59	CDS	764220	765476	1257	-	1447	848	21	1151.15	674.622	16.7064	7.69046	4.91879	0.396815	2773	2822	2206.05	2245.03	18.7503	19.1418	18.946	0.405914	0.259621	0.0209445	peg.764;Integrase
GP59	CDS	765526	765725	200	-	2986	1552	49	14930	7760	245	99.7422	56.5795	5.81929	3083	3610	15415	18050	131.02	153.9	142.46	0.700143	0.397161	0.0408486	Non-coding
GP59	CDS	765775	767352	1578	-	31836	27727	9936	20174.9	17571	6296.58	134.782	128.113	149.558	23060	22594	14613.4	14318.1	124.207	122.081	123.144	1.09451	1.04035	1.21449	peg.765;GMP synthase [glutamine-hydrolyzing] (EC 6.3.5.2);Ontology_term=KEGG_ENZYME:6.3.5.2
GP59	CDS	767414	768877	1464	-	44608	40190	19031	30469.9	27452.2	12999.3	203.559	200.159	308.762	30216	35652	20639.3	24352.5	175.425	207.636	191.53	1.0628	1.04505	1.61208	peg.766;Inosine-5'-monophosphate dehydrogenase (EC 1.1.1.205);Ontology_term=KEGG_ENZYME:1.1.1.205
GP59	CDS	768940	770442	1503	+	12643	9763	4206	8411.84	6495.68	2798.4	56.1966	47.3611	66.4682	7237	7769	4815.04	5169	40.9255	44.0724	42.4989	1.32231	1.11441	1.564	peg.767;Exodeoxyribonuclease VII large subunit (EC 3.1.11.6);Ontology_term=KEGG_ENZYME:3.1.11.6
GP59	CDS	770490	771275	786	+	5532	4300	1849	7038.17	5470.74	2352.42	47.0196	39.8881	55.8751	2985	3320	3797.71	4223.92	32.2787	36.0144	34.1465	1.37699	1.16815	1.63633	peg.768;Peptidase%2C M23/M37 family
GP59	CDS	771257	773941	2685	-	15186	13563	8156	5655.87	5051.4	3037.62	37.7849	36.8306	72.1501	6845	8896	2549.35	3313.22	21.6682	28.2495	24.9589	1.51389	1.47565	2.89076	peg.769;diguanylate cyclase/phosphodiesterase (GGDEF & EAL domains) with PAS/PAC sensor(s)
GP59	CDS	773991	774285	295	-	2273	2856	875	7705.08	9681.36	2966.1	51.475	70.5885	70.4514	1637	1815	5549.15	6152.54	47.1651	52.4584	49.8118	1.03339	1.41711	1.41435	Non-coding
GP59	CDS	774335	775060	726	-	6033	5650	2202	8309.92	7782.37	3033.06	55.5157	56.7426	72.0418	5122	5081	7055.1	6998.62	59.9649	59.6723	59.8186	0.928067	0.948578	1.20434	peg.770;Lipopolysaccharide ABC transporter%2C ATP-binding protein LptB
GP59	CDS	775074	775883	810	-	12866	11042	4839	15884	13632.1	5974.07	106.115	99.3941	141.897	8894	8998	10980.2	11108.6	93.3268	94.7155	94.0212	1.12863	1.05715	1.50921	peg.771;LptA%2C protein essential for LPS transport across the periplasm
GP59	CDS	775864	776367	504	-	10059	8763	4195	19958.3	17386.9	8323.41	133.335	126.771	197.699	6081	6161	12065.5	12224.2	102.551	104.227	103.389	1.28964	1.22616	1.91219	peg.772;Uncharacterized protein YrbK clustered with lipopolysaccharide transporters
GP59	CDS	776417	776938	522	-	8307	6429	3084	15913.8	12316.1	5908.05	106.315	89.7988	140.329	5143	5216	9852.49	9992.34	83.7415	85.1976	84.4695	1.25862	1.06309	1.6613	peg.773;3-deoxy-D-manno-octulosonate 8-phosphate phosphatase (EC 3.1.3.45);Ontology_term=KEGG_ENZYME:3.1.3.45
GP59	CDS	776954	777931	978	-	7986	6684	3132	8165.64	6834.36	3202.45	54.5519	49.8305	76.0653	8952	8586	9153.37	8779.14	77.7993	74.8535	76.3264	0.714718	0.652861	0.996579	peg.774;Arabinose 5-phosphate isomerase (EC 5.3.1.13);Ontology_term=KEGG_ENZYME:5.3.1.13
GP59	CDS	777928	778914	987	-	5300	4406	1972	5369.81	4464.03	1997.97	35.8738	32.5481	47.4563	7459	7235	7557.24	7330.29	64.233	62.5002	63.3666	0.566132	0.513647	0.748916	peg.775;Inner membrane protein YrbG%2C predicted calcium/sodium:proton antiporter
GP59	CDS	779010	779738	729	-	32395	25666	16311	44437.6	35207.1	22374.5	296.872	256.702	531.443	48527	42645	66566.5	58497.9	565.784	498.771	532.277	0.55774	0.48227	0.998434	peg.776;Nucleoside ABC transporter%2C periplasmic nucleoside-binding protein
GP59	CDS	779867	780913	1047	-	694	731	286	662.846	698.185	273.161	4.42825	5.09059	6.48819	623	732	595.033	699.14	5.0575	5.96107	5.50929	0.803779	0.924002	1.17768	peg.777;Glycosyltransferase
GP59	CDS	780913	781707	795	-	1236	1136	600	1554.72	1428.93	754.717	10.3865	10.4186	17.9262	1196	1520	1504.4	1911.95	12.7867	16.3018	14.5443	0.714132	0.716336	1.23253	peg.778;Ser/Thr protein phosphatase family protein%2C UDP-2%2C3-diacylglucosamine hydrolase (EC 3.6.1.54) homolog;Ontology_term=KEGG_ENZYME:3.6.1.54
GP59	CDS	781766	783886	2121	+	12418	10968	5574	5854.79	5171.15	2628.01	39.1138	37.7037	62.4209	8232	9415	3881.19	4438.94	32.9882	37.8477	35.418	1.10435	1.06454	1.76241	peg.779;Oligopeptidase A (EC 3.4.24.70);Ontology_term=KEGG_ENZYME:3.4.24.70
GP59	CDS	783975	784391	417	-	18204	12298	5025	43654.7	29491.6	12050.4	291.642	215.029	286.223	10323	12563	24755.4	30127.1	210.409	256.872	233.641	1.24825	0.920339	1.22505	peg.780;hypothetical protein
GP59	CDS	784471	784614	144	+	3030	2217	847	21041.7	15395.8	5881.94	140.572	112.254	139.709	1861	2297	12923.6	15951.4	109.845	136.006	122.925	1.14356	0.913186	1.13654	peg.781;hypothetical protein
GP59	CDS	784651	784917	267	-	2446	2244	717	9161.05	8404.49	2685.39	61.2018	61.2787	63.784	1218	1959	4561.8	7337.08	38.7731	62.5581	50.6656	1.20796	1.20947	1.25892	peg.782;Hypothetical Zinc-finger containing protein
GP59	CDS	784967	785378	412	-	430	657	257	1043.69	1594.66	623.786	6.97253	11.627	14.8163	730	979	1771.84	2376.21	15.0598	20.2603	17.6601	0.394819	0.658376	0.838972	Non-coding
GP59	CDS	785428	785691	264	-	524	510	264	1984.85	1931.82	1000	13.2601	14.0852	23.7522	787	724	2981.06	2742.42	25.3376	23.3827	24.3601	0.544335	0.578208	0.975043	peg.783;YoeB toxin protein
GP59	CDS	785684	785938	255	-	528	526	294	2070.59	2062.75	1152.94	13.8329	15.0398	27.3849	790	738	3098.04	2894.12	26.3319	24.6761	25.504	0.542382	0.589706	1.07375	peg.784;YefM protein (antitoxin to YoeB)
GP59	CDS	785988	786525	538	-	2357	2920	356	4381.04	5427.51	661.71	29.2682	39.5729	15.7171	2721	3157	5057.62	5868.03	42.9874	50.0325	46.5099	0.62929	0.850849	0.337929	Non-coding
GP59	CDS	786575	786799	225	-	5523	5559	682	24546.7	24706.7	3031.11	163.988	180.141	71.9956	3490	3690	15511.1	16400	131.837	139.831	135.834	1.20727	1.32618	0.530026	peg.785;hypothetical protein
GP59	CDS	786849	787011	163	-	187	185	78	1147.24	1134.97	478.528	7.66431	8.27526	11.3661	279	302	1711.66	1852.76	14.5483	15.7972	15.1727	0.505138	0.545404	0.749113	Non-coding
GP59	CDS	787061	788545	1485	+	9351	8872	4539	6296.97	5974.41	3056.57	42.0679	43.5605	72.6002	6193	6937	4170.37	4671.38	35.4462	39.8296	37.6379	1.1177	1.15736	1.92891	peg.786;3-polyprenyl-4-hydroxybenzoate carboxy-lyase (EC 4.1.1.-);Ontology_term=KEGG_ENZYME:4.1.1.-
GP59	CDS	788534	788836	303	-	8355	7420	3444	27574.3	24488.4	11366.3	184.214	178.55	269.976	2892	3347	9544.55	11046.2	81.1241	94.1832	87.6537	2.10161	2.03699	3.08003	peg.787;Putative inner membrane protein
GP59	CDS	788966	790597	1632	-	44921	22572	2859	27525.1	13830.9	1751.84	183.886	100.843	41.61	2331	2900	1428.31	1776.96	12.1399	15.1509	13.6454	13.476	7.39028	3.04938	peg.788;Major facilitator superfamily
GP59	CDS	790647	790733	87	-	9367	4384	580	107667	50390.8	6666.67	719.284	367.408	158.348	202	183	2321.84	2103.45	19.7345	17.9346	18.8346	38.1896	19.5071	8.40731	Non-coding
GP59	CDS	790783	791031	249	-	22151	10135	1210	88959.8	40702.8	4859.44	594.31	296.771	115.422	312	393	1253.01	1578.31	10.65	13.4572	12.0536	49.3057	24.621	9.57577	peg.789;hypothetical protein
GP59	CDS	791043	791726	684	-	50437	25419	3855	73738.3	37162.3	5635.96	492.62	270.957	133.867	821	971	1200.29	1419.59	10.2019	12.1038	11.1529	44.1698	24.2948	12.0029	peg.790;Formate dehydrogenase chain D (EC 1.2.1.2);Ontology_term=KEGG_ENZYME:1.2.1.2
GP59	CDS	791864	794743	2880	-	283629	304121	91455	98482.3	105598	31755.2	657.926	769.931	754.256	5385	6641	1869.79	2305.9	15.8923	19.6608	17.7766	37.0109	43.3116	42.4298	peg.791;NAD-dependent formate dehydrogenase alpha subunit
GP59	CDS	794747	796294	1548	-	230355	254428	80795	148808	164359	52193.2	994.136	1198.37	1239.7	1622	2140	1047.8	1382.43	8.90583	11.787	10.3464	96.0851	115.825	119.82	peg.792;NAD-dependent formate dehydrogenase beta subunit
GP59	CDS	796294	796785	492	-	114587	122253	39873	232900	248482	81042.7	1555.93	1811.72	1924.94	1128	1224	2292.68	2487.8	19.4867	21.2117	20.3492	76.4613	89.0316	94.5953	peg.793;NAD-dependent formate dehydrogenase gamma subunit
GP59	CDS	796835	796931	97	-	376	383	173	3876.29	3948.45	1783.51	25.8962	28.7889	42.3622	275	229	2835.05	2360.82	24.0966	20.1291	22.1128	1.17109	1.30191	1.91573	Non-coding
GP59	CDS	796981	798156	1176	-	9187	7862	3326	7812.07	6685.37	2828.23	52.1898	48.7443	67.1767	6132	5925	5214.29	5038.27	44.3189	42.9577	43.6383	1.19596	1.11701	1.5394	peg.794;Molybdopterin biosynthesis protein MoeA / Periplasmic molybdate-binding domain
GP59	CDS	798126	798560	435	-	10339	8834	3446	23767.8	20308	7921.84	158.785	148.07	188.161	6374	7034	14652.9	16170.1	124.542	137.871	131.207	1.21019	1.12852	1.43408	peg.795;Molybdenum cofactor biosynthesis protein MoaE
GP59	CDS	798563	798790	228	-	8047	6602	2324	35293.9	28956.1	10193	235.786	211.124	242.106	5358	5679	23500	24907.9	199.739	212.372	206.055	1.14429	1.0246	1.17495	peg.796;Molybdenum cofactor biosynthesis protein MoaD
GP59	CDS	798836	799315	480	+	10565	8315	2778	22010.4	17322.9	5787.5	147.044	126.304	137.466	4778	4936	9954.17	10283.3	84.6057	87.6787	86.1422	1.70699	1.46623	1.5958	peg.797;Molybdenum cofactor biosynthesis protein MoaC
GP59	CDS	799459	800784	1326	+	5716	4693	1276	4310.71	3539.22	962.293	28.7984	25.8051	22.8566	3485	3524	2628.21	2657.62	22.3385	22.6596	22.4991	1.27998	1.14694	1.01589	peg.798;Phosphate-specific outer membrane porin OprP %3B Pyrophosphate-specific outer membrane porin OprO
GP59	CDS	800834	801030	197	+	492	592	88	2497.46	3005.08	446.701	16.6847	21.9105	10.6101	394	391	2000	1984.77	16.999	16.9227	16.9609	0.983715	1.29183	0.625564	Non-coding
GP59	CDS	801080	802414	1335	+	8108	7362	1692	6073.41	5514.61	1267.42	40.5744	40.208	30.1039	4436	4422	3322.85	3312.36	28.2426	28.2421	28.2424	1.43665	1.42368	1.06591	peg.799;Phosphate-specific outer membrane porin OprP %3B Pyrophosphate-specific outer membrane porin OprO
GP59	CDS	802498	803304	807	-	4902	4261	1858	6074.35	5280.05	2302.35	40.5806	38.4978	54.686	2437	2869	3019.83	3555.14	25.6671	30.3122	27.9896	1.44985	1.37543	1.95379	peg.800;ABC-type tungstate transport system%2C periplasmic binding protein
GP59	CDS	803425	804489	1065	-	10604	10428	3586	9956.81	9791.55	3367.14	66.518	71.3919	79.9769	5654	6679	5308.92	6271.36	45.1233	53.4715	49.2974	1.34932	1.44819	1.62234	peg.801;FIG014328: hypothetical protein
GP59	CDS	804539	804703	165	-	1028	1559	424	6230.3	9448.48	2569.7	41.6225	68.8906	61.036	530	663	3212.12	4018.18	27.3015	34.2602	30.7808	1.35222	2.2381	1.98292	Non-coding
GP59	CDS	804753	805703	951	+	10360	10710	7493	10893.8	11261.8	7879.07	72.7777	82.112	187.145	7547	10585	7935.86	11130.4	67.451	94.9009	81.176	0.896543	1.01153	2.30543	peg.802;ABC transporter%2C ATP-binding protein
GP59	CDS	805703	806443	741	+	7680	7752	5506	10364.4	10461.5	7430.5	69.2408	76.2769	176.491	6619	7514	8932.52	10140.4	75.9222	86.4596	81.1909	0.852815	0.939477	2.17378	peg.803;gliding motility protein GldF
GP59	CDS	806459	808372	1914	+	12058	12389	7053	6299.9	6472.83	3684.95	42.0874	47.1946	87.5257	10318	11285	5390.8	5896.03	45.8193	50.2713	48.0453	0.875996	0.982294	1.82174	peg.804;gliding motility protein GldG
GP59	CDS	808427	809539	1113	+	5828	7343	2893	5236.3	6597.48	2599.28	34.9819	48.1034	61.7387	5231	5881	4699.91	5283.92	39.947	45.0522	42.4996	0.823112	1.13186	1.45269	peg.805;hypothetical protein
GP59	CDS	809601	810554	954	-	12353	11017	3733	12948.6	11548.2	3913	86.5054	84.2001	92.9423	5997	5251	6286.16	5504.19	53.4294	46.9304	50.1799	1.72391	1.67797	1.85218	peg.806;Chemotaxis protein CheV (EC 2.7.3.-);Ontology_term=KEGG_ENZYME:2.7.3.-
GP59	CDS	810682	811386	705	+	7021	6532	2281	9958.87	9265.25	3235.46	66.5318	67.5546	76.8493	7361	17687	10441.1	25087.9	88.7447	213.907	151.326	0.439659	0.446418	0.50784	peg.807;Flagellar basal-body P-ring formation protein FlgA
GP59	CDS	811473	811787	315	+	28117	19018	6684	89260.3	60374.6	21219	596.318	440.202	503.999	12131	11329	38511.1	35965.1	327.326	306.649	316.987	1.8812	1.38871	1.58997	peg.808;Negative regulator of flagellin synthesis FlgM
GP59	CDS	811803	812291	489	+	32804	25499	8920	67083.8	52145.2	18241.3	448.164	380.2	433.271	19423	27307	39719.8	55842.5	337.6	476.13	406.865	1.10151	0.934463	1.0649	peg.809;Flagellar biosynthesis protein FlgN
GP59	CDS	812322	813335	1014	-	16442	14761	5675	16215	14557.2	5596.65	108.327	106.139	132.933	11881	17062	11717	16826.4	99.5886	143.467	121.528	0.891375	0.873373	1.09385	peg.810;Ferrochelatase%2C protoheme ferro-lyase (EC 4.99.1.1);Ontology_term=KEGG_ENZYME:4.99.1.1
GP59	CDS	813344	814258	915	-	5281	4858	1875	5771.58	5309.29	2049.18	38.558	38.711	48.6725	2142	3086	2340.98	3372.68	19.8972	28.7564	24.3268	1.585	1.59129	2.00078	peg.811;Cell division inhibitor
GP59	CDS	814370	815314	945	+	3227	2664	1615	3414.81	2819.05	1708.99	22.8132	20.5542	40.5924	1518	2281	1606.35	2413.76	13.6532	20.5804	17.1168	1.3328	1.20082	2.37149	peg.812;COG1683: Uncharacterized conserved protein / FIG143828: Hypothetical protein YbgA
GP59	CDS	815364	815443	80	+	701	634	276	8762.5	7925	3450	58.5393	57.7826	81.9451	316	455	3950	5687.5	33.5731	48.4933	41.0332	1.42663	1.40819	1.99704	Non-coding
GP59	CDS	815493	816482	990	+	3242	3186	1214	3274.75	3218.18	1226.26	21.8775	23.4643	29.1264	1347	2051	1360.61	2071.72	11.5645	17.6641	14.6143	1.49699	1.60558	1.99301	peg.813;Acetylspermidine deacetylase (EC 3.5.1.48)%3B Deacetylases%2C including yeast histone deacetylase and acetoin utilization protein;Ontology_term=KEGG_ENZYME:3.5.1.48
GP59	CDS	816591	817478	888	+	8947	9065	2960	10075.5	10208.3	3333.33	67.3106	74.4308	79.174	7365	20949	8293.92	23591.2	70.4943	201.146	135.82	0.495587	0.548011	0.582934	peg.814;Enoyl-CoA hydratase (EC 4.2.1.17);Ontology_term=KEGG_ENZYME:4.2.1.17
GP59	CDS	817528	817634	107	+	1307	1387	495	12215	12962.6	4626.17	81.6039	94.5128	109.882	977	2282	9130.84	21327.1	77.6078	181.841	129.724	0.629056	0.728566	0.847039	Non-coding
GP59	CDS	817684	820239	2556	-	23220	20478	8610	9084.51	8011.74	3368.54	60.6905	58.415	80.0104	14141	15538	5532.47	6079.03	47.0234	51.8316	49.4275	1.22787	1.18183	1.61874	peg.815;sensor histidine kinase
GP59	CDS	820250	821365	1116	-	24489	17788	8530	21943.5	15939.1	7643.37	146.597	116.215	181.547	11344	10762	10164.9	9643.37	86.3966	82.2222	84.3094	1.7388	1.37843	2.15334	peg.816;Response regulator
GP59	CDS	821415	821599	185	-	2263	1373	685	12232.4	7421.62	3702.7	81.7207	54.1124	87.9473	1275	1201	6891.89	6491.89	58.5778	55.3518	56.9648	1.43458	0.949927	1.54389	Non-coding
GP59	CDS	821649	822017	369	+	1350	995	604	3658.54	2696.48	1636.86	24.4414	19.6605	38.8789	1069	1192	2897.02	3230.35	24.6233	27.5429	26.0831	0.93706	0.753764	1.49058	peg.817;Sirohydrochlorin cobaltochelatase (EC 4.99.1.3);Ontology_term=KEGG_ENZYME:4.99.1.3
GP59	CDS	822068	822286	219	-	1190	1254	986	5433.79	5726.03	4502.28	36.3013	41.7495	106.939	884	1046	4036.53	4776.26	34.3086	40.7237	37.5162	0.967617	1.11284	2.85048	peg.818;hypothetical protein
GP59	CDS	822336	822721	386	-	3738	3414	1408	9683.94	8844.56	3647.67	64.6951	64.4873	86.6402	2677	2845	6935.23	7370.47	58.9462	62.8427	60.8945	1.06241	1.059	1.42279	Non-coding
GP59	Rsw	822771	822848	78	+	26568	15948	44416	340615	204462	569436	2275.53	1490.77	13525.4	2338	1686	29974.4	21615.4	254.768	184.299	219.533	10.3653	6.79061	61.6096	cyclic di-GMP riboswitch class I
GP59	CDS	822986	823210	225	-	54721	33549	93706	243204	149107	416471	1624.77	1087.16	9892.11	3721	2220	16537.8	9866.67	140.563	84.1261	112.345	14.4623	9.67704	88.0514	peg.819;hypothetical protein
GP59	CDS	823209	823415	207	+	44181	26380	74957	213435	127440	362111	1425.88	929.185	8600.94	2751	1490	13289.9	7198.07	112.957	61.3728	87.1651	16.3584	10.6601	98.6741	peg.820;hypothetical protein
GP59	CDS	823521	825194	1674	-	7709	4841	3096	4605.14	2891.88	1849.46	30.7653	21.0852	43.9288	4026	3950	2405.02	2359.62	20.4415	20.1188	20.2801	1.51702	1.0397	2.1661	peg.821;Dihydroxy-acid dehydratase (EC 4.2.1.9);Ontology_term=KEGG_ENZYME:4.2.1.9
GP59	CDS	825244	825545	302	-	1389	1044	474	4599.34	3456.95	1569.54	30.7266	25.2053	37.2799	808	952	2675.5	3152.32	22.7404	26.8776	24.809	1.23853	1.01597	1.50268	Non-coding
GP59	CDS	825595	826602	1008	+	4889	3992	1428	4850.2	3960.32	1416.67	32.4025	28.8754	33.649	3049	3490	3024.8	3462.3	25.7094	29.5206	27.615	1.17337	1.04564	1.2185	peg.822;Beta-carotene ketolase (EC 1.14.-.-);Ontology_term=KEGG_ENZYME:1.14.-.-
GP59	CDS	826652	826752	101	+	1133	1404	510	11217.8	13901	5049.5	74.9424	101.355	119.937	908	811	8990.1	8029.7	76.4115	68.4636	72.4376	1.03458	1.3992	1.65573	Non-coding
GP59	tRNA	826802	826878	77	+	693	528	165	9000	6857.14	2142.86	60.1259	49.9967	50.8976	832	780	10805.2	10129.9	91.839	86.3702	89.1046	0.674779	0.561101	0.571212	rna.8;tRNA-Arg-CCT
GP59	tRNA	826928	827217	290	+	687	227	4	2368.97	782.759	13.7931	15.8262	5.70723	0.327617	805	918	2775.86	3165.52	23.5935	26.9901	25.2918	0.625746	0.225655	0.0129535	Non-coding
GP59	CDS	827267	827443	177	+	472	217	9	2666.67	1225.99	50.8475	17.8151	8.9389	1.20774	600	667	3389.83	3768.36	28.8119	32.1301	30.471	0.584656	0.293357	0.0396356	peg.823;hypothetical protein
GP59	CDS	827493	828061	569	+	1563	795	40	2746.92	1397.19	70.2988	18.3513	10.1871	1.66975	1612	1834	2833.04	3223.2	24.0795	27.4819	25.7807	0.711821	0.395146	0.0647674	Non-coding
GP59	CDS	828111	829100	990	-	2911	1313	68	2940.4	1326.26	68.6869	19.6438	9.67002	1.63146	3340	3625	3373.74	3661.62	28.6752	31.22	29.9476	0.655941	0.322898	0.0544773	peg.824;transcriptional factor
GP59	CDS	829150	829409	260	-	1541	627	28	5926.92	2411.54	107.692	39.5957	17.583	2.55793	1183	1221	4550	4696.15	38.6728	40.0408	39.3568	1.00607	0.446758	0.0649933	Non-coding
GP59	CDS	829459	830727	1269	+	3384	2048	47	2666.67	1613.87	37.037	17.8151	11.767	0.879711	3284	3198	2587.86	2520.09	21.9956	21.4871	21.7413	0.819411	0.541227	0.0404626	peg.825;hypothetical protein
GP59	CDS	830777	831401	625	+	2049	967	35	3278.4	1547.2	56	21.9019	11.2809	1.33012	1670	1678	2672	2684.8	22.7107	22.8914	22.8011	0.960564	0.494754	0.058336	Non-coding
GP59	CDS	831451	833199	1749	+	8248	3916	125	4715.84	2238.99	71.4694	31.5049	16.3249	1.69756	9681	8914	5535.16	5096.63	47.0462	43.4553	45.2508	0.696229	0.360765	0.0375144	peg.826;Type I restriction-modification system%2C DNA-methyltransferase subunit M (EC 2.1.1.72);Ontology_term=KEGG_ENZYME:2.1.1.72
GP59	CDS	833249	833474	226	+	3106	1627	436	13743.4	7199.12	1929.2	91.8147	52.49	45.8228	2976	2783	13168.1	12314.2	111.923	104.994	108.459	0.846542	0.483964	0.422492	Non-coding
GP59	CDS	833524	834408	885	+	4864	6512	3325	5496.05	7358.19	3757.06	36.7172	53.6499	89.2385	2507	2608	2832.77	2946.89	24.0772	25.1261	24.6016	1.49247	2.18075	3.62734	peg.827;Mobile element protein
GP59	CDS	834457	835395	939	+	1952	1105	44	2078.81	1176.78	46.8584	13.8878	8.58014	1.11299	1593	1875	1696.49	1996.81	14.4193	17.0253	15.7223	0.883317	0.54573	0.0707904	peg.828;Type I restriction-modification system%2C specificity subunit S (EC 3.1.21.3);Ontology_term=KEGG_ENZYME:3.1.21.3
GP59	CDS	835423	838536	3114	+	3977	2134	67	1277.14	685.292	21.5157	8.53211	4.99659	0.511046	3354	3610	1077.07	1159.28	9.15459	9.88436	9.51948	0.896279	0.52488	0.0536843	peg.829;Type I restriction-modification system%2C restriction subunit R (EC 3.1.21.3);Ontology_term=KEGG_ENZYME:3.1.21.3
GP59	CDS	838536	839252	717	+	4628	2433	51	6454.67	3393.31	71.1297	43.1215	24.7412	1.68949	6514	7293	9085.08	10171.5	77.2188	86.7256	81.9722	0.52605	0.301824	0.0206105	peg.830;Putative predicted metal-dependent hydrolase
GP59	CDS	839302	839475	174	+	1706	871	17	9804.6	5005.75	97.7011	65.5012	36.4978	2.32062	3846	3921	22103.4	22534.5	187.869	192.136	190.002	0.344739	0.192091	0.0122136	Non-coding
GP59	CDS	839525	840733	1209	-	8229	8568	3614	6806.45	7086.85	2989.25	45.4716	51.6715	71.0012	7539	7978	6235.73	6598.84	53.0007	56.2637	54.6322	0.832322	0.945806	1.29962	peg.831;Mobile element protein
GP59	CDS	840789	841409	621	-	6134	2997	295	9877.62	4826.09	475.04	65.989	35.1879	11.2833	5039	5500	8114.33	8856.68	68.9679	75.5147	72.2413	0.913452	0.487088	0.156188	peg.832;hypothetical protein
GP59	CDS	841409	843055	1647	-	23841	10718	406	14475.4	6507.59	246.509	96.7053	47.448	5.85513	19630	21626	11918.6	13130.5	101.303	111.955	106.629	0.906934	0.444983	0.0549113	peg.833;Retron-type RNA-directed DNA polymerase (EC 2.7.7.49);Ontology_term=KEGG_ENZYME:2.7.7.49
GP59	CDS	843105	843322	218	-	528	286	7	2422.02	1311.93	32.1101	16.1807	9.56549	0.762685	465	569	2133.03	2610.09	18.1297	22.2544	20.1921	0.801339	0.473725	0.0377716	Non-coding
GP59	CDS	843372	843980	609	+	8562	9258	112	14059.1	15202	183.908	93.9241	110.84	4.36822	3928	8837	6449.92	14510.7	54.8212	123.722	89.2717	1.05212	1.24161	0.0489317	peg.834;Resolvase
GP59	CDS	844030	844262	233	+	4777	3667	53	20502.1	15738.2	227.468	136.968	114.75	5.40286	3139	4895	13472.1	21008.6	114.506	179.125	146.816	0.932922	0.781591	0.0368003	Non-coding
GP59	CDS	844312	845232	921	-	9332	4726	106	10132.5	5131.38	115.092	67.6915	37.4138	2.7337	10798	12017	11724.2	13047.8	99.6502	111.249	105.45	0.641932	0.354802	0.0259242	peg.835;hypothetical protein
GP59	CDS	845229	847208	1980	-	10288	3534	180	5195.96	1784.85	90.9091	34.7124	13.0136	2.15929	11850	10194	5984.85	5148.48	50.8684	43.8975	47.3829	0.732594	0.274649	0.0455711	peg.836;hypothetical protein
GP59	CDS	847205	848107	903	-	5898	2029	78	6531.56	2246.95	86.3787	43.6351	16.3829	2.05169	5348	4879	5922.48	5403.1	50.3383	46.0684	48.2033	0.90523	0.339872	0.0425631	peg.837;hypothetical protein
GP59	CDS	848085	849260	1176	-	16967	6166	269	14427.7	5243.2	228.741	96.3867	38.2291	5.43311	10813	10763	9194.73	9152.21	78.1508	78.0344	78.0926	1.23426	0.489535	0.0695727	peg.838;Site specific DNA-methyltransferase
GP59	CDS	849310	849973	664	-	5280	2145	88	7951.81	3230.42	132.53	53.1233	23.5536	3.14788	4022	4070	6057.23	6129.52	51.4835	52.2621	51.8728	1.02411	0.454064	0.0606846	Non-coding
GP59	CDS	850023	850229	207	+	1936	742	29	9352.66	3584.54	140.097	62.4819	26.1355	3.3276	1648	1739	7961.35	8400.97	67.6677	71.6291	69.6484	0.897105	0.37525	0.0477772	peg.839;hypothetical protein
GP59	CDS	850279	850782	504	+	3395	1116	71	6736.11	2214.29	140.873	45.0017	16.1448	3.34604	3095	3047	6140.87	6045.63	52.1945	51.5468	51.8707	0.867574	0.31125	0.0645075	Non-coding
GP59	CDS	850832	850966	135	+	2286	665	26	16933.3	4925.93	192.593	113.126	35.9158	4.5745	1593	1791	11800	13266.7	100.294	113.115	106.705	1.06017	0.33659	0.0428705	peg.840;hypothetical protein
GP59	CDS	851016	851723	708	+	4648	1856	114	6564.97	2621.47	161.017	43.8583	19.1136	3.82451	2648	3118	3740.11	4403.95	31.7892	37.5494	34.6693	1.26505	0.551312	0.110314	Non-coding
GP59	CDS	851773	853308	1536	+	5637	4413	402	3669.92	2873.05	261.719	24.5175	20.9479	6.2164	2530	3393	1647.14	2208.98	13.9999	18.8344	16.4172	1.49341	1.27598	0.378653	peg.841;Mobile element protein
GP59	CDS	853320	854066	747	+	1502	1014	191	2010.71	1357.43	255.689	13.4329	9.89726	6.07319	1879	2281	2515.39	3053.55	21.3797	26.0354	23.7075	0.566607	0.417473	0.256171	peg.842;Mobile element protein
GP59	CDS	854116	854473	358	+	6578	3014	214	18374.3	8418.99	597.765	122.752	61.3844	14.1982	5016	4855	14011.2	13561.5	119.088	115.629	117.359	1.04596	0.52305	0.120982	Non-coding
GP59	CDS	854523	855731	1209	-	8952	9245	3668	7404.47	7646.82	3033.91	49.4667	55.7543	72.0621	7793	8076	6445.82	6679.9	54.7864	56.9548	55.8706	0.88538	0.997918	1.2898	peg.843;Mobile element protein
GP59	CDS	855854	857095	1242	-	3465	1589	40	2789.86	1279.39	32.2061	18.6381	9.32825	0.764966	3028	2929	2438	2358.29	20.7219	20.1075	20.4147	0.912974	0.456938	0.0374714	peg.844;Integrase
GP59	CDS	857145	858061	917	-	7720	5291	1727	8418.76	5769.9	1883.32	56.2428	42.0694	44.7329	3431	3650	3741.55	3980.37	31.8014	33.9378	32.8696	1.71109	1.27989	1.36092	Non-coding
GP59	CDS	858111	858995	885	-	5476	7987	3535	6187.57	9024.86	3994.35	41.337	65.8019	94.8746	2633	2760	2975.14	3118.64	25.2873	26.5905	25.9389	1.59363	2.5368	3.65762	peg.845;Mobile element protein
GP59	CDS	859045	859450	406	-	6517	2752	418	16051.7	6778.33	1029.56	107.236	49.422	24.4542	5275	5385	12992.6	13263.5	110.431	113.089	111.76	0.959522	0.442216	0.21881	Non-coding
GP59	CDS	859500	860222	723	+	11523	4128	388	15937.8	5709.54	536.653	106.475	41.6293	12.7467	7462	8248	10320.9	11408	87.7226	97.2681	92.4954	1.15114	0.450069	0.137809	peg.846;hypothetical protein
GP59	CDS	860206	861063	858	+	8355	3192	270	9737.76	3720.28	314.685	65.0547	27.1252	7.47447	7266	7679	8468.53	8949.88	71.9785	76.3093	74.1439	0.877411	0.365846	0.10081	peg.847;serine/threonine protein kinase
GP59	CDS	861066	862256	1191	+	14953	5664	484	12555	4755.67	406.381	83.8756	34.6744	9.65245	16597	15378	13935.3	12911.8	118.444	110.09	114.267	0.734032	0.303451	0.0844728	peg.848;hypothetical protein
GP59	CDS	862267	862995	729	-	5833	2106	248	8001.37	2888.89	340.192	53.4544	21.0634	8.08031	7361	6857	10097.4	9406.04	85.823	80.1986	83.0108	0.643945	0.253743	0.0973405	peg.849;Protein serine/threonine phosphatase PrpC%2C regulation of stationary phase
GP59	CDS	863045	863566	522	-	7686	2596	231	14724.1	4973.18	442.529	98.3669	36.2603	10.511	7141	6909	13680.1	13235.6	116.274	112.851	114.562	0.858631	0.316512	0.0917493	Non-coding
GP59	CDS	863616	864245	630	-	5600	2118	277	8888.89	3361.9	439.683	59.3836	24.5122	10.4434	4658	4772	7393.65	7574.6	62.8425	64.5833	63.7129	0.93205	0.38473	0.163914	peg.850;hypothetical protein
GP59	CDS	864340	865086	747	-	1563	1096	165	2092.37	1467.2	220.884	13.9784	10.6976	5.24647	1944	2337	2602.41	3128.51	22.1192	26.6746	24.3969	0.572958	0.438483	0.215046	peg.851;Mobile element protein
GP59	CDS	865098	866633	1536	-	6171	4932	473	4017.58	3210.94	307.943	26.8401	23.4115	7.31432	2644	3632	1721.35	2364.58	14.6307	20.1611	17.3959	1.5429	1.34581	0.420462	peg.852;Mobile element protein
GP59	CDS	866683	866794	112	-	943	670	55	8419.64	5982.14	491.071	56.2488	43.6169	11.664	292	321	2607.14	2866.07	22.1595	24.437	23.2982	2.41429	1.87211	0.50064	Non-coding
GP59	CDS	866844	867728	885	-	4421	2577	189	4995.48	2911.86	213.559	33.3731	21.2309	5.0725	3571	3812	4035.03	4307.34	34.2958	36.7257	35.5107	0.939803	0.597873	0.142844	peg.853;hypothetical protein
GP59	CDS	867840	868331	492	-	3826	5360	1491	7776.42	10894.3	3030.49	51.9516	79.4324	71.9808	2220	2400	4512.2	4878.05	38.3515	41.5917	39.9716	1.29971	1.98722	1.8008	peg.854;FIG001353: Acetyltransferase
GP59	CDS	868322	868450	129	-	2632	3278	929	20403.1	25410.9	7201.55	136.306	185.275	171.053	1307	1503	10131.8	11651.2	86.1153	99.3412	92.7283	1.46995	1.99804	1.84467	peg.855;hypothetical protein
GP59	CDS	868500	868925	426	-	3576	3862	727	8394.37	9065.73	1706.57	56.0799	66.0998	40.5349	1266	1329	2971.83	3119.72	25.2591	26.5996	25.9294	2.16279	2.54923	1.56328	Non-coding
GP59	CDS	868975	869130	156	-	5266	3568	366	33756.4	22871.8	2346.15	225.515	166.762	55.7263	493	431	3160.26	2762.82	26.8607	23.5566	25.2086	8.94594	6.61529	2.2106	peg.856;hypothetical protein
GP59	CDS	869180	869253	74	-	5954	3981	337	80459.5	53797.3	4554.05	537.522	392.246	108.169	778	801	10513.5	10824.3	89.3598	92.2913	90.8256	5.91818	4.31867	1.19095	Non-coding
GP59	CDS	869303	869626	324	-	10012	6363	699	30901.2	19638.9	2157.41	206.441	143.191	51.2432	2045	1952	6311.73	6024.69	53.6467	51.3683	52.5075	3.93164	2.72705	0.975922	peg.857;hypothetical protein
GP59	CDS	869623	870141	519	-	10786	7096	382	20782.3	13672.4	736.031	138.839	99.6883	17.4824	982	1083	1892.1	2086.71	16.0819	17.7919	16.9369	8.19744	5.88586	1.0322	peg.858;hypothetical transporter PduT for various metalloporphyrins
GP59	CDS	870143	874030	3888	-	40682	37520	2149	10463.5	9650.21	552.726	69.9029	70.3614	13.1285	3392	4135	872.428	1063.53	7.41522	9.06796	8.24159	8.48173	8.53736	1.59295	peg.859;CobN component of cobalt chelatase involved in B12 biosynthesis
GP59	CDS	874085	876007	1923	-	39021	52138	1929	20291.7	27112.8	1003.12	135.562	197.685	23.8263	3376	3346	1755.59	1739.99	14.9217	14.8357	14.8787	9.11117	13.2864	1.60137	peg.860;TonB-dependent receptor%3B Outer membrane receptor for ferrienterochelin and colicins
GP59	CDS	876057	876657	601	-	5124	5222	1781	8525.79	8688.85	2963.39	56.9579	63.352	70.3871	2981	3427	4960.07	5702.16	42.1582	48.6183	45.3882	1.2549	1.39578	1.55078	Non-coding
GP59	CDS	876707	877330	624	-	7469	6824	2171	11969.6	10935.9	3479.17	79.9645	79.7356	82.6379	5493	6994	8802.88	11208.3	74.8203	95.5655	85.1929	0.938628	0.935941	0.970009	peg.861;putative exported protein
GP59	CDS	877365	877829	465	-	8930	7937	2605	19204.3	17068.8	5602.15	128.297	124.452	133.063	5298	7422	11393.5	15961.3	96.8397	136.091	116.465	1.10159	1.06858	1.14252	peg.862;NADH dehydrogenase (EC 1.6.99.3);Ontology_term=KEGG_ENZYME:1.6.99.3
GP59	CDS	877834	878067	234	-	6180	5624	2019	26410.3	24034.2	8628.21	176.438	175.238	204.939	4150	5943	17735	25397.4	150.739	216.546	183.643	0.960767	0.954231	1.11597	peg.863;Rhodanese-like domain protein
GP59	CDS	878117	878177	61	-	1064	1025	350	17442.6	16803.3	5737.7	116.528	122.516	136.283	783	871	12836.1	14278.7	109.1	121.744	115.422	1.00958	1.06146	1.18073	Non-coding
GP59	CDS	878227	879612	1386	+	23780	24327	8198	17157.3	17551.9	5914.86	114.622	127.974	140.491	8199	10429	5915.58	7524.53	50.2796	64.1563	57.218	2.00325	2.23661	2.45536	peg.864;Exported zinc metalloprotease YfgC precursor
GP59	CDS	879609	880097	489	+	5576	5614	2489	11402.9	11480.6	5089.98	76.1786	83.7069	120.898	3751	4115	7670.76	8415.13	65.1978	71.7499	68.4738	1.11252	1.22247	1.76561	peg.865;Sulfur oxidation protein SoxY
GP59	CDS	880097	880414	318	+	4240	4204	1901	13333.3	13220.1	5977.99	89.0754	96.3903	141.99	2583	3267	8122.64	10273.6	69.0386	87.5956	78.3171	1.13737	1.23077	1.81302	peg.866;Sulfur oxidation protein SoxZ
GP59	CDS	880411	882126	1716	+	17123	16502	7301	9978.44	9616.55	4254.66	66.6625	70.116	101.058	10409	11756	6065.85	6850.82	51.5568	58.4121	54.9844	1.21239	1.2752	1.83793	peg.867;Sensor histidine kinase
GP59	CDS	882116	882760	645	+	6925	6287	2682	10736.4	9747.29	4158.14	71.7264	71.0692	98.765	4746	5376	7358.14	8334.88	62.5407	71.0656	66.8032	1.0737	1.06386	1.47845	peg.868;DNA-binding response regulator%2C LuxR family
GP59	CDS	882810	882901	92	+	1152	1051	493	12521.7	11423.9	5358.7	83.6535	83.2938	127.281	911	981	9902.17	10663	84.1637	90.9162	87.54	0.955603	0.951494	1.45397	Non-coding
GP59	CDS	882951	884312	1362	+	7531	7562	3584	5529.37	5552.13	2631.42	36.9398	40.4816	62.5021	6312	6386	4634.36	4688.69	39.3899	39.9772	39.6835	0.930861	1.02011	1.57502	peg.869;Sensor histidine kinase
GP59	CDS	884302	884946	645	+	4776	4328	1599	7404.65	6710.08	2479.07	49.4679	48.9244	58.8834	3065	3068	4751.94	4756.59	40.3892	40.5561	40.4726	1.22226	1.20883	1.45489	peg.870;BarA-associated response regulator UvrY ( GacA SirA)
GP59	CDS	884996	885084	89	+	1204	1267	411	13528.1	14236	4617.98	90.3765	103.797	109.687	974	918	10943.8	10314.6	93.0172	87.9453	90.4813	0.998842	1.14716	1.21226	Non-coding
GP59	CDS	885134	886912	1779	+	28813	36416	13477	16196.2	20469.9	7575.6	108.201	149.25	179.937	16880	39180	9488.48	22023.6	80.6475	187.78	134.214	0.806186	1.11203	1.34068	peg.871;Methanol dehydrogenase large subunit protein (EC 1.1.99.8);Ontology_term=KEGG_ENZYME:1.1.99.8
GP59	CDS	886962	887362	401	+	1462	2465	960	3645.89	6147.13	2394.01	24.3569	44.8198	56.8631	1437	1952	3583.54	4867.83	30.4584	41.5045	35.9815	0.676929	1.24564	1.58035	Non-coding
GP59	CDS	887412	888326	915	+	3030	5178	2140	3311.48	5659.02	2338.8	22.1228	41.2609	55.5516	2445	3197	2672.13	3493.99	22.7118	29.7908	26.2513	0.842733	1.57177	2.11615	peg.872;Coenzyme PQQ synthesis protein B
GP59	CDS	888349	889077	729	+	5325	7993	1906	7304.53	10964.3	2614.54	48.799	79.9429	62.1011	2264	2413	3105.62	3310.01	26.3963	28.2221	27.3092	1.78691	2.92732	2.274	peg.873;Pyrroloquinoline-quinone synthase (EC 1.3.3.11);Ontology_term=KEGG_ENZYME:1.3.3.11
GP59	CDS	889074	889358	285	+	3463	4460	1091	12150.9	15649.1	3828.07	81.1759	114.101	90.9251	1432	1601	5024.56	5617.54	42.7064	47.8968	45.3016	1.7919	2.51869	2.00711	peg.874;Coenzyme PQQ synthesis protein D
GP59	CDS	889330	890523	1194	+	11980	14675	3608	10033.5	12290.6	3021.78	67.0304	89.6131	71.7738	5677	6640	4754.61	5561.14	40.4119	47.4159	43.9139	1.52641	2.04066	1.63442	peg.875;Coenzyme PQQ synthesis protein E
GP59	CDS	890573	890786	214	+	2575	4296	760	12032.7	20074.8	3551.4	80.3864	146.369	84.3536	1517	2432	7088.79	11364.5	60.2513	96.8969	78.5741	1.02307	1.86281	1.07355	Non-coding
GP59	CDS	890836	891774	939	+	4095	4391	1611	4361.02	4676.25	1715.65	29.1345	34.0954	40.7506	3184	3396	3390.84	3616.61	28.8205	30.8363	29.8284	0.976736	1.14305	1.36617	peg.876;ABC transporter%2C ATP-binding protein
GP59	CDS	891771	892556	786	+	2426	2453	764	3086.51	3120.87	972.01	20.6199	22.7548	23.0874	1502	1521	1910.94	1935.11	16.2421	16.4994	16.3707	1.25956	1.38997	1.41029	peg.877;efflux ABC transporter%2C permease protein
GP59	CDS	892586	893401	816	+	8991	7104	5282	11018.4	8705.88	6473.04	73.61	63.4761	153.749	4435	4577	5435.05	5609.07	46.1953	47.8246	47.0099	1.56584	1.35027	3.27056	peg.878;Protein-L-isoaspartate O-methyltransferase (EC 2.1.1.77);Ontology_term=KEGG_ENZYME:2.1.1.77
GP59	CDS	893417	893743	327	+	4156	3295	2779	12709.5	10076.5	8498.47	84.9077	73.4692	201.857	2087	2157	6382.26	6596.33	54.2462	56.2422	55.2442	1.53695	1.3299	3.65391	peg.879;Rhodanese-related sulfurtransferase
GP59	CDS	893753	895069	1317	+	59321	38496	20356	45042.5	29230.1	15456.3	300.914	213.122	367.122	25455	27047	19328	20536.8	164.279	175.103	169.691	1.7733	1.25594	2.16348	peg.880;Type I secretion outer membrane protein%2C TolC precursor
GP59	CDS	895091	895642	552	+	8429	7663	3605	15269.9	13882.2	6530.8	102.013	101.218	155.121	7161	7092	12972.8	12847.8	110.263	109.544	109.904	0.928206	0.92097	1.41143	peg.881;Isochorismatase (EC 3.3.2.1);Ontology_term=KEGG_ENZYME:3.3.2.1
GP59	CDS	895639	895839	201	-	2071	2236	895	10303.5	11124.4	4452.74	68.834	81.1098	105.762	2588	2283	12875.6	11358.2	109.437	96.8434	103.14	0.667384	0.786405	1.02542	peg.882;hypothetical protein
GP59	CDS	895889	896165	277	-	1263	1398	611	4559.57	5046.93	2205.78	30.4609	36.7981	52.392	1352	1274	4880.87	4599.28	41.485	39.2148	40.3499	0.754919	0.911974	1.29844	Non-coding
GP59	CDS	896215	897726	1512	-	8818	9198	3030	5832.01	6083.33	2003.97	38.9617	44.3547	47.5987	9017	8341	5963.62	5516.53	50.688	47.0356	48.8618	0.797386	0.907758	0.974149	peg.883;Mg-protoporphyrin IX monomethyl ester oxidative cyclase
GP59	CDS	897763	899205	1443	-	17198	19215	4731	11918.2	13316	3278.59	79.6216	97.0894	77.8736	11291	13584	7824.67	9413.72	66.506	80.2641	73.385	1.08498	1.32301	1.06117	peg.884;Exodeoxyribonuclease I (EC 3.1.11.1);Ontology_term=KEGG_ENZYME:3.1.11.1
GP59	CDS	899206	900492	1287	-	22585	25113	5697	17548.6	19512.8	4426.57	117.236	142.271	105.141	10714	13180	8324.79	10240.9	70.7567	87.3166	79.0367	1.48331	1.80007	1.33028	peg.885;Glutamate-1-semialdehyde aminotransferase (EC 5.4.3.8);Ontology_term=KEGG_ENZYME:5.4.3.8
GP59	CDS	900639	901976	1338	+	14405	14684	4693	10766.1	10974.6	3507.47	71.9244	80.0177	83.3102	9761	10069	7295.22	7525.41	62.0059	64.1638	63.0849	1.14012	1.26841	1.32061	peg.886;Sensor histidine kinase
GP59	CDS	901973	902608	636	+	8645	9244	3064	13592.8	14534.6	4817.61	90.8086	105.974	114.429	5953	6960	9360.06	10943.4	79.5561	93.3066	86.4313	1.05064	1.22611	1.32393	peg.887;Two-component response regulator
GP59	CDS	902658	902892	235	+	1777	2175	721	7561.7	9255.32	3068.09	50.5171	67.4822	72.8738	2032	1717	8646.81	7306.38	73.4937	62.2964	67.895	0.744048	0.993919	1.07333	Non-coding
GP59	CDS	902942	903709	768	+	14968	18140	4725	19489.6	23619.8	6152.34	130.203	172.216	146.132	10827	8761	14097.7	11407.6	119.823	97.2641	108.544	1.19955	1.58661	1.34629	peg.888;TonB system biopolymer transport component%3B Chromosome segregation ATPase
GP59	CDS	903706	905067	1362	+	22573	24100	6123	16573.4	17694.6	4495.59	110.721	129.014	106.78	17382	14248	12762.1	10461.1	108.472	89.1943	98.8331	1.12029	1.30538	1.08041	peg.889;MotA/TolQ/ExbB proton channel family protein
GP59	CDS	905090	905572	483	+	7159	7238	1536	14821.9	14985.5	3180.12	99.0203	109.262	75.535	5600	4649	11594.2	9625.26	98.5452	82.0678	90.3065	1.09649	1.2099	0.836429	peg.890;Ferric siderophore transport system%2C biopolymer transport protein ExbB
GP59	CDS	905581	905988	408	+	5443	6001	1338	13340.7	14708.3	3279.41	89.1246	107.241	77.8933	4763	4136	11674	10137.3	99.2236	86.4332	92.8284	0.9601	1.15526	0.83911	peg.891;Biopolymer transport protein ExbD/TolR
GP59	CDS	906008	906667	660	+	6666	8549	1660	10100	12953	2515.15	67.4746	94.4429	59.7404	7444	6334	11278.8	9596.97	95.8643	81.8266	88.8454	0.759461	1.063	0.672408	peg.892;Ferric siderophore transport system%2C periplasmic binding protein TonB
GP59	CDS	906700	907893	1194	+	10026	12275	2461	8396.98	10280.6	2061.14	56.0974	74.9575	48.9566	11784	10097	9869.35	8456.45	83.8847	72.1021	77.9934	0.719258	0.961074	0.627701	peg.893;TPR domain protein%2C putative component of TonB system
GP59	CDS	907886	908452	567	+	3257	4204	824	5744.27	7414.46	1453.26	38.3755	54.0602	34.5182	3780	3144	6666.67	5544.97	56.6635	47.2781	51.9708	0.738405	1.0402	0.664185	peg.894;Ribulose-5-phosphate 4-epimerase and related epimerases and aldolases
GP59	CDS	908502	908746	245	+	3524	5694	1053	14383.7	23240.8	4297.96	96.0924	169.453	102.086	1978	2361	8073.47	9636.73	68.6206	82.1656	75.3931	1.27455	2.24759	1.35405	Non-coding
GP59	CDS	908796	910943	2148	+	28009	26143	10635	13039.6	12170.9	4951.12	87.1129	88.7399	117.6	11632	12888	5415.27	6000	46.0272	51.1577	48.5925	1.79272	1.82621	2.42013	peg.895;Glutamate synthase [NADPH] large chain (EC 1.4.1.13);Ontology_term=KEGG_ENZYME:1.4.1.13
GP59	CDS	910930	912102	1173	+	10193	9389	3678	8689.68	8004.26	3135.55	58.0528	58.3605	74.4762	5063	5288	4316.28	4508.1	36.6863	38.4374	37.5619	1.54553	1.55372	1.98276	peg.896;Aspartate aminotransferase (EC 2.6.1.1);Ontology_term=KEGG_ENZYME:2.6.1.1
GP59	CDS	912194	912397	204	+	6923	6531	2389	33936.3	32014.7	11710.8	226.717	233.425	278.157	2995	3392	14681.4	16627.5	124.785	141.77	133.278	1.70109	1.75142	2.08705	peg.897;hypothetical protein
GP59	CDS	912394	912966	573	-	11292	11997	4121	19706.8	20937.2	7191.97	131.654	152.657	170.825	5929	6660	10347.3	11623	87.9471	99.1014	93.5242	1.4077	1.63227	1.82653	peg.898;Cytochrome c family protein
GP59	CDS	912963	913076	114	-	2088	2493	860	18315.8	21868.4	7543.86	122.362	159.447	179.183	1232	1347	10807	11815.8	91.8545	100.745	96.2997	1.27063	1.65573	1.86068	peg.899;hypothetical protein
GP59	CDS	913126	913225	100	-	712	921	244	7120	9210	2440	47.5663	67.1518	57.9554	394	473	3940	4730	33.4881	40.3294	36.9087	1.28875	1.8194	1.57023	Non-coding
GP59	CDS	913275	915173	1899	+	14143	13628	5178	7447.6	7176.41	2726.7	49.7549	52.3245	64.7651	9164	8976	4825.7	4726.7	41.0161	40.3012	40.6587	1.22372	1.28692	1.5929	peg.900;Topoisomerase IV subunit B (EC 5.99.1.-);Ontology_term=KEGG_ENZYME:5.99.1.-
GP59	CDS	915188	917428	2241	+	14937	13977	4579	6665.33	6236.95	2043.28	44.5288	45.4747	48.5325	8935	7939	3987.06	3542.61	33.8881	30.2054	32.0467	1.38949	1.41901	1.51443	peg.901;Topoisomerase IV subunit A (EC 5.99.1.-);Ontology_term=KEGG_ENZYME:5.99.1.-
GP59	CDS	917482	917943	462	+	5764	5122	1556	12476.2	11086.6	3367.97	83.3492	80.8342	79.9966	3489	3552	7551.95	7688.31	64.1879	65.5528	64.8704	1.28486	1.24609	1.23318	peg.902;hypothetical protein
GP59	CDS	917943	918404	462	+	4769	5065	1534	10322.5	10963.2	3320.35	68.9612	79.9347	78.8655	4216	4235	9125.54	9166.67	77.5627	78.1577	77.8602	0.885705	1.02664	1.01291	peg.903;hypothetical protein
GP59	CDS	918397	919941	1545	+	6849	7806	1931	4433.01	5052.43	1249.84	29.6154	36.8381	29.6864	6379	6398	4128.8	4141.1	35.0928	35.3082	35.2005	0.841334	1.04652	0.843351	peg.904;Iron-sulfur cluster-binding protein
GP59	CDS	919947	920522	576	+	3062	3361	848	5315.97	5835.07	1472.22	35.5142	42.5445	34.9685	2979	3072	5171.88	5333.33	43.9585	45.4736	44.716	0.794216	0.951439	0.782013	peg.905;Putative formate dehydrogenase-specific chaperone
GP59	CDS	920572	920680	109	+	4400	4010	1564	40367	36789	14348.6	269.678	268.235	340.811	1972	2198	18091.7	20165.1	153.771	171.934	162.853	1.65596	1.6471	2.09276	Non-coding
GP59	CDS	920730	920864	135	+	9148	8676	3178	67763	64266.7	23540.7	452.701	468.58	559.144	3994	5154	29585.2	38177.8	251.46	325.515	288.487	1.56922	1.62426	1.93819	peg.906;hypothetical protein
GP59	CDS	920877	923750	2874	+	92930	81083	30480	32334.7	28212.6	10605.4	216.017	205.703	251.902	35912	44230	12495.5	15389.7	106.206	131.217	118.711	1.81969	1.7328	2.12197	peg.907;Formate dehydrogenase-O%2C major subunit (EC 1.2.1.2);Ontology_term=KEGG_ENZYME:1.2.1.2
GP59	CDS	923767	924351	585	+	18412	15378	5762	31473.5	26287.2	9849.57	210.264	191.665	233.949	8406	8407	14369.2	14370.9	122.132	122.531	122.331	1.71881	1.56677	1.91242	peg.908;Formate dehydrogenase-O%2C iron-sulfur subunit (EC 1.2.1.2)%3B Putative formate dehydrogenase iron-sulfur subunit (EC 1.2.1.2);Ontology_term=KEGG_ENZYME:1.2.1.2,KEGG_ENZYME:1.2.1.2
GP59	CDS	924354	924533	180	+	5128	4341	1743	28488.9	24116.7	9683.33	190.325	175.839	230	2616	2769	14533.3	15383.3	123.526	131.163	127.345	1.49456	1.38081	1.80613	peg.909;hypothetical protein
GP59	CDS	924544	925551	1008	+	19761	18527	6803	19604.2	18380	6749.01	130.969	134.012	160.304	8362	8664	8295.63	8595.24	70.5089	73.2855	71.8972	1.82161	1.86393	2.22962	peg.910;Formate dehydrogenase O gamma subunit (EC 1.2.1.2);Ontology_term=KEGG_ENZYME:1.2.1.2
GP59	CDS	925601	925826	226	+	3482	3785	1233	15407.1	16747.8	5455.75	102.929	122.111	129.586	1638	1561	7247.79	6907.08	61.6027	58.8918	60.2473	1.70845	2.02683	2.15091	Non-coding
GP59	CDS	925876	927573	1698	+	39793	36917	16093	23435.2	21741.5	9477.62	156.563	158.521	225.114	26778	24472	15770.3	14412.2	134.04	122.883	128.462	1.21875	1.23399	1.75239	peg.911;tungsten-containing formate dehydrogenase beta subunit
GP59	CDS	927573	930374	2802	+	69215	70229	19894	24702	25063.9	7099.93	165.026	182.745	168.639	46480	42355	16588.2	15116	140.991	128.883	134.937	1.22298	1.3543	1.24976	peg.912;tungsten-containing formate dehydrogenase alpha subunit
GP59	CDS	930424	930488	65	+	614	620	245	9446.15	9538.46	3769.23	63.1065	69.5466	89.5275	545	394	8384.62	6061.54	71.2652	51.6824	61.4738	1.02656	1.13132	1.45635	Non-coding
GP59	CDS	930538	931290	753	+	10613	9758	4286	14094.3	12958.8	5691.9	94.1591	94.4852	135.195	9140	8110	12138.1	10770.3	103.168	91.8303	97.4992	0.965742	0.969086	1.38663	peg.913;5-nucleotidase SurE (EC 3.1.3.5);Ontology_term=KEGG_ENZYME:3.1.3.5
GP59	CDS	931287	931949	663	+	8214	7360	2908	12389.1	11101.1	4386.12	82.7676	80.9398	104.18	5773	5205	8707.39	7850.68	74.0087	66.9372	70.4729	1.17446	1.14852	1.4783	peg.914;Protein-L-isoaspartate O-methyltransferase (EC 2.1.1.77);Ontology_term=KEGG_ENZYME:2.1.1.77
GP59	CDS	931946	932521	576	+	7611	7744	2319	13213.5	13444.4	4026.04	88.2751	98.0258	95.6274	4859	4711	8435.76	8178.82	71.7	69.735	70.7175	1.24828	1.38616	1.35224	peg.915;FIG139438: lipoprotein B
GP59	CDS	932539	933354	816	+	5177	6622	1941	6344.36	8115.2	2378.68	42.3845	59.1693	56.4988	3997	3791	4898.28	4645.83	41.6331	39.6117	40.6224	1.04338	1.45657	1.39083	peg.916;Lipoprotein NlpD
GP59	CDS	933464	934519	1056	+	14292	13800	8167	13534.1	13068.2	7733.9	90.4166	95.2824	183.697	11935	10932	11302.1	10352.3	96.0623	88.2665	92.1644	0.981036	1.03383	1.99315	peg.917;Peptide chain release factor 2%3B programmed frameshift-containing
GP59	CDS	934531	936030	1500	+	12706	9488	3906	8470.67	6325.33	2604	56.5896	46.1191	61.8507	12648	9991	8432	6660.67	71.668	56.7908	64.2294	0.881055	0.718038	0.962966	peg.918;Lysyl-tRNA synthetase (class II) (EC 6.1.1.6);Ontology_term=KEGG_ENZYME:6.1.1.6
GP59	CDS	936040	937006	967	-	15289	9968	2014	15810.8	10308.2	2082.73	105.626	75.1587	49.4694	10339	9785	10691.8	10118.9	90.8754	86.2769	88.5762	1.19249	0.848521	0.558496	peg.919;Integron integrase IntI4
GP59	CDS	937005	937841	837	+	22995	9858	2988	27473.1	11777.8	3569.89	183.538	85.8739	84.7928	11608	10489	13868.6	12531.7	117.876	106.849	112.362	1.63345	0.764258	0.754637	peg.920;hypothetical protein
GP59	CDS	937891	937944	54	+	2909	951	165	53870.4	17611.1	3055.56	359.89	128.406	72.5762	1360	1187	25185.2	21981.5	214.062	187.421	200.741	1.7928	0.639658	0.361541	Non-coding
GP59	CDS	937994	938356	363	+	9568	2997	151	26358.1	8256.2	415.978	176.09	60.1974	9.88039	5278	4641	14539.9	12785.1	123.583	109.01	116.296	1.51415	0.517622	0.0849589	peg.921;Uncharacterized conserved protein%2C contains double-stranded beta-helix domain
GP59	CDS	938476	939039	564	+	5383	1530	85	9544.33	2712.77	150.709	63.7624	19.7793	3.57968	4075	3241	7225.18	5746.45	61.4106	48.9959	55.2032	1.15505	0.358299	0.0648454	peg.922;hypothetical protein
GP59	CDS	939151	939783	633	+	4124	1466	58	6515.01	2315.96	91.6272	43.5245	16.886	2.17635	2938	2406	4641.39	3800.95	39.4496	32.408	35.9288	1.21141	0.469986	0.0605739	peg.923;hypothetical protein
GP59	CDS	939910	941448	1539	+	7938	2912	103	5157.89	1892.14	66.9266	34.4581	13.7959	1.58965	6226	6640	4045.48	4314.49	34.3847	36.7866	35.5856	0.968316	0.387682	0.0446712	peg.924;conserved domain protein
GP59	CDS	941525	942445	921	+	7564	3103	84	8212.81	3369.16	91.2052	54.867	24.5652	2.16632	6213	5616	6745.93	6097.72	57.3372	51.9909	54.6641	1.00371	0.449384	0.0396298	peg.925;hypothetical protein
GP59	CDS	942495	943498	1004	+	12022	10446	6354	11974.1	10404.4	6328.69	79.9949	75.8602	150.32	4714	5094	4695.22	5073.71	39.9071	43.2599	41.5835	1.92372	1.82429	3.6149	Non-coding
GP59	CDS	943548	944300	753	+	9545	8141	5084	12676	10811.4	6751.66	84.6838	78.828	160.367	4495	4719	5969.46	6266.93	50.7375	53.4337	52.0856	1.62586	1.51343	3.07891	peg.926;hypothetical protein
GP59	CDS	944350	944483	134	+	1853	1702	1051	13828.4	12701.5	7843.28	92.3825	92.6089	186.295	829	950	6186.57	7089.55	52.5829	60.4476	56.5152	1.63465	1.63865	3.29637	Non-coding
GP59	CDS	944533	944685	153	+	1846	1688	937	12065.4	11032.7	6124.18	80.6045	80.4412	145.463	1047	1158	6843.14	7568.63	58.1634	64.5323	61.3479	1.31389	1.31123	2.37112	peg.927;hypothetical protein
GP59	CDS	944808	945719	912	+	6348	7282	2856	6960.53	7984.65	3131.58	46.5009	58.2175	74.3819	3959	4135	4341.01	4533.99	36.8965	38.6581	37.7773	1.23092	1.54107	1.96896	peg.928;Leucyl-tRNA synthetase
GP59	CDS	945695	946348	654	+	1947	3404	1804	2977.06	5204.89	2758.41	19.8887	37.9498	65.5183	744	750	1137.61	1146.79	9.66918	9.77786	9.72352	2.04543	3.90289	6.73813	peg.929;unknown
GP59	CDS	946483	946926	444	+	686	283	21	1545.05	637.387	47.2973	10.3219	4.64731	1.12341	669	704	1506.76	1585.59	12.8067	13.5192	13.1629	0.784165	0.35306	0.0853468	peg.930;hypothetical protein
GP59	CDS	947053	947286	234	+	2200	2047	1070	9401.71	8747.86	4572.65	62.8096	63.7822	108.61	1738	1724	7427.35	7367.52	63.1289	62.8176	62.9733	0.997401	1.01285	1.72471	peg.931;RelB/StbD replicon stabilization protein (antitoxin to RelE/StbE)
GP59	CDS	947336	947526	191	+	1810	1579	931	9476.44	8267.02	4874.35	63.3089	60.2763	115.776	1286	1249	6732.98	6539.27	57.2271	55.7557	56.4914	1.12068	1.067	2.04945	Non-coding
GP59	CDS	947576	947791	216	+	945	867	500	4375	4013.89	2314.81	29.2279	29.266	54.982	555	614	2569.44	2842.59	21.839	24.2368	23.0379	1.26869	1.27034	2.38659	peg.932;hypothetical protein
GP59	CDS	947856	948194	339	+	902	826	435	2660.77	2436.58	1283.19	17.7757	17.7655	30.4785	441	693	1300.88	2044.25	11.0569	17.4299	14.2434	1.248	1.24728	2.13984	peg.933;Thioredoxin related protein
GP59	CDS	948244	948466	223	+	4068	5695	1340	18242.2	25538.1	6008.97	121.87	186.203	142.726	2863	4690	12838.6	21031.4	109.122	179.32	144.221	0.845021	1.2911	0.989638	Non-coding
GP59	CDS	948516	948641	126	+	3849	5379	1416	30547.6	42690.5	11238.1	204.078	311.264	266.93	2710	3515	21507.9	27896.8	182.807	237.856	210.332	0.970268	1.47987	1.26909	peg.934;hypothetical protein
GP59	CDS	948634	948921	288	+	6470	9643	2544	22465.3	33482.6	8833.33	150.083	244.128	209.811	5141	7053	17850.7	24489.6	151.722	208.805	180.264	0.832573	1.35428	1.16391	peg.935;DNA-binding protein
GP59	CDS	948963	949808	846	-	3865	5536	1845	4568.56	6543.74	2180.85	30.521	47.7115	51.8	4385	5234	5183.22	6186.76	44.0549	52.7501	48.4025	0.630566	0.985725	1.07019	peg.936;DNA ligase (ATP) (EC 6.5.1.1);Ontology_term=KEGG_ENZYME:6.5.1.1
GP59	CDS	949858	950161	304	-	408	459	223	1342.11	1509.87	733.553	8.96615	11.0087	17.4235	488	613	1605.26	2016.45	13.644	17.1928	15.4184	0.581523	0.713999	1.13005	Non-coding
GP59	CDS	950211	950549	339	+	1243	1299	493	3666.67	3831.86	1454.28	24.4957	27.9388	34.5423	623	768	1837.76	2265.49	15.6201	19.3162	17.4681	1.40231	1.59941	1.97745	peg.937;Thioredoxin related protein
GP59	CDS	950611	950865	255	-	3255	3330	1061	12764.7	13058.8	4160.78	85.2766	95.2142	98.8278	1734	2052	6800	8047.06	57.7967	68.6116	63.2042	1.34922	1.50645	1.56363	peg.938;YoeB toxin protein
GP59	CDS	950862	951113	252	-	2208	2261	815	8761.9	8972.22	3234.13	58.5353	65.4181	76.8176	1248	1438	4952.38	5706.35	42.0929	48.654	45.3734	1.29008	1.44177	1.69301	peg.939;YefM protein (antitoxin to YoeB)
GP59	CDS	951163	951471	309	-	790	762	280	2556.63	2466.02	906.149	17.08	17.9802	21.523	486	652	1572.82	2110.03	13.3682	17.9908	15.6795	1.08932	1.14673	1.37269	Non-coding
GP59	CDS	951521	953368	1848	+	6247	7459	3551	3380.41	4036.26	1921.54	22.5834	29.4291	45.6407	5172	5988	2798.7	3240.26	23.7876	27.6274	25.7075	0.878474	1.14477	1.77539	peg.940;hypothetical protein
GP59	CDS	953418	953560	143	+	547	571	261	3825.17	3993.01	1825.17	25.5547	29.1137	43.3519	324	413	2265.73	2888.11	19.2577	24.6249	21.9413	1.16469	1.32689	1.97582	Non-coding
GP59	CDS	953610	954740	1131	-	1604	1782	724	1418.21	1575.6	640.141	9.4746	11.488	15.2048	1041	1200	920.424	1061.01	7.82317	9.04646	8.43482	1.12327	1.36197	1.80262	peg.941;Uncharacterized iron-regulated membrane protein%3B Iron-uptake factor PiuB
GP59	CDS	954740	956812	2073	-	2304	2918	917	1111.43	1407.62	442.354	7.4251	10.2632	10.5069	1450	1574	699.469	759.286	5.94516	6.47389	6.20952	1.19576	1.65282	1.69206	peg.942;Outer membrane receptor proteins%2C mostly Fe transport
GP59	CDS	956862	956929	68	-	89	113	23	1308.82	1661.76	338.235	8.7438	12.1162	8.03383	22	36	323.529	529.412	2.74985	4.51392	3.63188	2.40751	3.33607	2.21203	Non-coding
GP59	CDS	956979	957854	876	+	3194	4157	266	3646.12	4745.43	303.653	24.3585	34.5998	7.21243	375	444	428.082	506.849	3.63849	4.32155	3.98002	6.12019	8.69338	1.81216	peg.943;Transcriptional regulator%2C AraC family
GP59	CDS	957904	957983	80	+	366	545	32	4575	6812.5	400	30.564	49.6712	9.50088	52	62	650	775	5.52469	6.60788	6.06628	5.03834	8.18807	1.56618	Non-coding
GP59	CDS	958033	958575	543	+	5167	6172	1461	9515.65	11366.5	2690.61	63.5708	82.8751	63.9079	1207	1462	2222.84	2692.45	18.893	22.9566	20.9248	3.03806	3.96061	3.05416	peg.944;Mobile element protein
GP59	CDS	958572	958865	294	+	2335	2751	736	7942.18	9357.14	2503.4	53.059	68.2246	59.4613	711	783	2418.37	2663.27	20.555	22.7078	21.6314	2.45287	3.15397	2.74885	peg.945;Mobile element protein
GP59	CDS	958915	959215	301	+	2451	3119	800	8142.86	10362.1	2657.81	54.3996	75.5521	63.1288	885	969	2940.2	3219.27	24.9903	27.4484	26.2194	2.07479	2.88154	2.40772	Non-coding
GP59	CDS	959265	959384	120	+	1732	2164	516	14433.3	18033.3	4300	96.4242	131.484	102.134	782	801	6516.67	6675	55.3886	56.913	56.1508	1.71724	2.34163	1.81893	peg.946;hypothetical protein
GP59	CDS	959484	960035	552	+	3668	4575	1134	6644.93	8288.04	2054.35	44.3925	60.4296	48.7953	1937	1948	3509.06	3528.99	29.8253	30.0892	29.9572	1.48186	2.0172	1.62883	peg.947;hypothetical protein
GP59	CDS	960062	960706	645	+	2719	3240	916	4215.5	5023.26	1420.16	28.1623	36.6255	33.7318	1368	1504	2120.93	2331.78	18.0269	19.8815	18.9542	1.48581	1.93232	1.77965	peg.948;SAM-dependent methyltransferase
GP59	CDS	960823	961095	273	+	2501	2810	996	9161.17	10293	3648.35	61.2027	75.0484	86.6564	1299	1582	4758.24	5794.87	40.4428	49.4088	44.9258	1.36231	1.6705	1.92888	peg.949;Prevent host death protein%2C Phd antitoxin
GP59	CDS	961137	961373	237	+	3562	3880	1512	15029.5	16371.3	6379.75	100.407	119.366	151.533	2527	2711	10662.4	11438.8	90.6257	97.5307	94.0782	1.06727	1.2688	1.61071	peg.950;Death on curing protein%2C Doc toxin
GP59	CDS	961406	961540	135	-	3023	2982	1208	22392.6	22088.9	8948.15	149.597	161.054	212.538	2493	2372	18466.7	17570.4	156.958	149.81	153.384	0.975312	1.05001	1.38566	peg.951;hypothetical protein
GP59	CDS	961590	961652	63	-	2160	1926	729	34285.7	30571.4	11571.4	229.051	222.902	274.847	1577	1501	25031.7	23825.4	212.758	203.142	207.95	1.10147	1.0719	1.3217	Non-coding
GP59	CDS	961702	961989	288	-	5341	4660	1826	18545.1	16180.6	6340.28	123.894	117.975	150.596	4374	3950	15187.5	13715.3	129.086	116.94	123.013	1.00716	0.959044	1.22422	peg.952;hypothetical protein
GP59	CDS	962039	962093	55	-	921	944	376	16745.5	17163.6	6836.36	111.871	125.143	162.379	900	871	16363.6	15836.4	139.083	135.025	137.054	0.816251	0.913092	1.18478	Non-coding
GP59	CDS	962143	962484	342	+	2463	2550	846	7201.75	7456.14	2473.68	48.1125	54.3641	58.7554	1290	1473	3771.93	4307.02	32.0596	36.7229	34.3912	1.39897	1.58075	1.70844	peg.953;hypothetical protein
GP59	CDS	962527	964971	2445	-	5473	6697	2022	2238.45	2739.06	826.994	14.9543	19.971	19.6429	2660	3271	1087.93	1337.83	9.24692	11.4067	10.3268	1.4481	1.93389	1.90212	peg.954;FIG00933687: hypothetical protein
GP59	CDS	964971	965726	756	-	2239	2478	958	2961.64	3277.78	1267.2	19.7857	23.8989	30.0987	1365	1428	1805.56	1888.89	15.3464	16.1052	15.7258	1.25817	1.51972	1.91397	peg.955;Protein-L-isoaspartate O-methyltransferase (EC 2.1.1.77);Ontology_term=KEGG_ENZYME:2.1.1.77
GP59	CDS	965776	966051	276	-	795	859	324	2880.43	3112.32	1173.91	19.2432	22.6925	27.883	563	639	2039.86	2315.22	17.3378	19.7402	18.539	1.03798	1.22404	1.50402	Non-coding
GP59	CDS	966101	966973	873	+	6867	6740	2718	7865.98	7720.5	3113.4	52.5499	56.2916	73.9502	4763	4732	5455.9	5420.39	46.3725	46.2158	46.2942	1.13513	1.21595	1.5974	peg.956;hypothetical protein
GP59	CDS	967023	967210	188	+	1649	1698	681	8771.28	9031.91	3622.34	58.5979	65.8533	86.0386	1456	1302	7744.68	6925.53	65.8261	59.0491	62.4376	0.938503	1.05471	1.37799	Non-coding
GP59	CDS	967260	968348	1089	-	8061	8154	3207	7402.2	7487.6	2944.9	49.4516	54.5935	69.9479	6013	5723	5521.58	5255.28	46.9308	44.808	45.8694	1.0781	1.19019	1.52494	peg.957;hypothetical protein
GP59	CDS	968438	968566	129	+	1560	1533	803	12093	11883.7	6224.81	80.7893	86.6463	147.853	874	983	6775.19	7620.16	57.5859	64.9717	61.2788	1.31839	1.41397	2.41279	peg.958;hypothetical protein
GP59	CDS	968616	968908	293	+	4586	4026	1746	15651.9	13740.6	5959.04	104.565	100.185	141.54	3160	3280	10785	11194.5	91.6672	95.4479	93.5576	1.11765	1.07084	1.51287	Non-coding
GP59	CDS	968958	970853	1896	+	24835	34100	13732	13098.6	17985.2	7242.62	87.5075	131.134	172.028	14276	14114	7529.54	7444.09	63.9975	63.4705	63.734	1.37301	2.05751	2.69916	peg.959;Predicted signal-transduction protein containing cAMP-binding and CBS domains
GP59	CDS	970857	971579	723	+	8693	11708	4214	12023.5	16193.6	5828.49	80.325	118.071	138.44	7274	6400	10060.9	8852.01	85.5125	75.4748	80.4936	0.997905	1.46683	1.71988	peg.960;DNA polymerase III epsilon subunit (EC 2.7.7.7);Ontology_term=KEGG_ENZYME:2.7.7.7
GP59	CDS	971590	972843	1254	-	8072	11274	2747	6437	8990.43	2190.59	43.0034	65.5508	52.0313	6777	5988	5404.31	4775.12	45.934	40.7141	43.324	0.992599	1.51304	1.20098	peg.961;High-affinity choline uptake protein BetT
GP59	CDS	972893	973290	398	-	3193	4446	570	8022.61	11170.9	1432.16	53.5963	81.4487	34.017	2411	2083	6057.79	5233.67	51.4883	44.6238	48.056	1.11529	1.69487	0.70786	Non-coding
GP59	CDS	973340	974704	1365	-	17662	16625	2531	12939.2	12179.5	1854.21	86.4423	88.8028	44.0416	7031	7877	5150.92	5770.7	43.7803	49.2026	46.4915	1.85932	1.91009	0.947305	peg.962;FIG00609243: hypothetical protein
GP59	CDS	974754	975110	357	-	565	660	175	1582.63	1848.74	490.196	10.573	13.4795	11.6432	341	362	955.182	1014.01	8.11859	8.64571	8.38215	1.26137	1.60812	1.38905	Non-coding
GP59	CDS	975160	975573	414	+	3419	3485	794	8258.45	8417.87	1917.87	55.1719	61.3762	45.5537	1404	1670	3391.3	4033.82	28.8245	34.3935	31.609	1.74545	1.94173	1.44116	peg.963;hypothetical protein
GP59	CDS	975623	975687	65	+	1077	1292	319	16569.2	19876.9	4907.69	110.693	144.926	116.569	543	624	8353.85	9600	71.0037	81.8524	76.428	1.44833	1.89624	1.52521	Non-coding
GP59	CDS	975737	975859	123	-	684	761	232	5560.98	6186.99	1886.18	37.151	45.1105	44.8009	382	389	3105.69	3162.6	26.3969	26.9653	26.6811	1.39241	1.69073	1.67913	peg.964;hypothetical protein
GP59	CDS	975909	976046	138	-	775	822	252	5615.94	5956.52	1826.09	37.5182	43.4301	43.3736	491	478	3557.97	3463.77	30.2411	29.5331	29.8871	1.25533	1.45314	1.45125	Non-coding
GP59	CDS	976096	977010	915	-	12691	14027	4066	13869.9	15330.1	4443.72	92.6604	111.774	105.548	5547	5978	6062.3	6533.33	51.5266	55.7051	53.6159	1.72823	2.08472	1.9686	peg.965;Phytoene synthase (EC 2.5.1.32);Ontology_term=KEGG_ENZYME:2.5.1.32
GP59	CDS	977000	978286	1287	-	5870	6255	2001	4560.99	4860.14	1554.78	30.4704	35.4361	36.9294	4982	3968	3871.02	3083.14	32.9018	26.2877	29.5948	1.02959	1.19738	1.24784	peg.966;DNA recombination protein RmuC
GP59	CDS	978277	978936	660	-	4806	4354	1310	7281.82	6596.97	1984.85	48.6473	48.0997	47.1445	3490	3146	5287.88	4766.67	44.9444	40.642	42.7932	1.1368	1.124	1.10168	peg.967;Similar to phosphoglycolate phosphatase%2C clustered with ubiquinone biosynthesis SAM-dependent O-methyltransferase
GP59	CDS	978936	979637	702	-	5401	5817	1617	7693.73	8286.32	2303.42	51.3992	60.4171	54.7113	4397	3932	6263.53	5601.14	53.237	47.7569	50.497	1.01787	1.19645	1.08346	peg.968;3-demethylubiquinone-9 3-methyltransferase (EC 2.1.1.64);Ontology_term=KEGG_ENZYME:2.1.1.64
GP59	CDS	979634	980953	1320	-	6802	6204	2310	5153.03	4700	1750	34.4256	34.2685	41.5664	6486	6573	4913.64	4979.55	41.7636	42.4571	42.1103	0.817511	0.81378	0.987083	peg.969;S-adenosylhomocysteine deaminase (EC 3.5.4.28)%3B Methylthioadenosine deaminase;Ontology_term=KEGG_ENZYME:3.5.4.28
GP59	CDS	980991	982043	1053	+	8089	8056	3459	7681.86	7650.52	3284.9	51.3199	55.7813	78.0236	5133	5296	4874.64	5029.44	41.4321	42.8825	42.1573	1.21734	1.32317	1.85077	peg.970;Methylthioribose-1-phosphate isomerase (EC 5.3.1.23);Ontology_term=KEGG_ENZYME:5.3.1.23
GP59	CDS	982054	982728	675	+	9187	10802	3429	13610.4	16003	5080	90.9262	116.68	120.661	5297	6130	7847.41	9081.48	66.6992	77.4314	72.0653	1.26172	1.61909	1.67433	peg.971;Short-chain dehydrogenase/reductase (SDR) superfamily
GP59	CDS	982722	983615	894	+	8784	10188	2633	9825.5	11396	2945.19	65.6408	83.0901	69.9548	6745	7144	7544.74	7991.05	64.1267	68.134	66.1304	0.992597	1.25646	1.05783	peg.972;hypothetical protein
GP59	CDS	983612	984235	624	-	7449	8925	1897	11937.5	14302.9	3040.06	79.7504	104.285	72.2082	6222	6327	9971.15	10139.4	84.75	86.4517	85.6009	0.931654	1.21827	0.843545	peg.973;Predicted thiamin transporter PnuT
GP59	CDS	984235	984492	258	-	4103	4068	1071	15903.1	15767.4	4151.16	106.243	114.963	98.5993	3049	3016	11817.8	11689.9	100.446	99.6717	100.059	1.06181	1.14896	0.985413	peg.974;hypothetical protein
GP59	CDS	984514	986580	2067	-	29229	27625	8723	14140.8	13364.8	4220.13	94.4697	97.445	100.237	17917	20218	8668.12	9781.33	73.6749	83.3984	78.5366	1.20287	1.24076	1.27631	peg.975;TonB-dependent receptor
GP59	Rsw	986639	986744	106	+	1903	1904	525	17952.8	17962.3	4952.83	119.937	130.966	117.641	929	989	8764.15	9330.19	74.4911	79.5519	77.0215	1.55718	1.70038	1.52737	thiamine pyrophosphate riboswitch
GP59	CDS	986859	987428	570	-	8669	9680	3658	15208.8	16982.5	6417.54	101.605	123.822	152.431	6153	5514	10794.7	9673.68	91.7501	82.4807	87.1154	1.16632	1.42136	1.74976	peg.976;MxaD protein
GP59	CDS	987516	988436	921	-	3246	4039	1656	3524.43	4385.45	1798.05	23.5455	31.9751	42.7075	2710	3004	2942.45	3261.67	25.0095	27.81	26.4097	0.891548	1.21073	1.61712	peg.977;Cys regulon transcriptional activator CysB
GP59	CDS	988518	988868	351	-	1677	1727	743	4777.78	4920.23	2116.81	31.9187	35.8743	50.2789	1610	1587	4586.89	4521.37	38.9864	38.5505	38.7685	0.823316	0.925347	1.2969	peg.978;hypothetical protein
GP59	CDS	988918	989072	155	-	990	1235	350	6387.1	7967.74	2258.06	42.67	58.0942	53.634	577	638	3722.58	4116.13	31.6402	35.0953	33.3677	1.27878	1.74103	1.60736	Non-coding
GP59	CDS	989122	989922	801	+	18157	18220	11079	22667.9	22746.6	13831.5	151.437	165.849	328.528	13090	14811	16342.1	18490.6	138.9	157.657	148.278	1.0213	1.1185	2.21562	peg.979;Putative sulfate permease
GP59	CDS	989953	990651	699	+	15136	18173	12407	21653.8	25998.6	17749.6	144.662	189.56	421.593	32721	35345	46811.2	50565.1	397.872	431.133	414.503	0.349	0.45732	1.01711	peg.980;Phosphoadenylyl-sulfate reductase [thioredoxin] (EC 1.8.4.8) / Adenylyl-sulfate reductase [thioredoxin] (EC 1.8.4.10);Ontology_term=KEGG_ENZYME:1.8.4.8,KEGG_ENZYME:1.8.4.10
GP59	CDS	990664	991566	903	+	17873	23525	13250	19792.9	26052	14673.3	132.23	189.95	348.523	63362	58005	70168.3	64235.9	596.397	547.694	572.046	0.231152	0.332054	0.609258	peg.981;Sulfate adenylyltransferase subunit 2 (EC 2.7.7.4);Ontology_term=KEGG_ENZYME:2.7.7.4
GP59	CDS	991681	993111	1431	+	15234	28638	9960	10645.7	20012.6	6960.17	71.1203	145.915	165.319	69776	69806	48760.3	48781.3	414.439	415.923	415.181	0.171299	0.35145	0.398186	peg.982;Sulfate adenylyltransferase subunit 1 (EC 2.7.7.4);Ontology_term=KEGG_ENZYME:2.7.7.4
GP59	CDS	993161	993338	178	+	833	1395	492	4679.78	7837.08	2764.04	31.264	57.1415	65.6522	3670	3462	20618	19449.4	175.243	165.832	170.537	0.183326	0.335068	0.384972	Non-coding
GP59	CDS	993388	994158	771	+	7369	6445	2291	9557.72	8359.27	2971.47	63.8518	60.949	70.5789	8784	8851	11393	11479.9	96.835	97.8809	97.358	0.655846	0.626029	0.724942	peg.983;FOG: EAL domain protein
GP59	CDS	994138	994692	555	-	2989	3357	1442	5385.59	6048.65	2598.2	35.9793	44.1018	61.7129	3309	3715	5962.16	6693.69	50.6755	57.0724	53.874	0.667841	0.81861	1.14551	peg.984;G:T/U mismatch-specific uracil/thymine DNA-glycosylase
GP59	CDS	994697	995140	444	-	3222	3530	1724	7256.76	7950.45	3882.88	48.4799	57.9682	92.227	2788	3015	6279.28	6790.54	53.3709	57.8981	55.6345	0.8714	1.04195	1.65773	peg.985;hypothetical protein
GP59	CDS	995190	995444	255	-	3580	3894	1766	14039.2	15270.6	6925.49	93.7912	111.341	164.496	3148	2982	12345.1	11694.1	104.927	99.7075	102.317	0.916669	1.08819	1.6077	Non-coding
GP59	CDS	995494	995652	159	-	1635	1689	688	10283	10622.6	4327.04	68.6973	77.4516	102.777	1393	1373	8761.01	8635.22	74.4644	73.6264	74.0454	0.927773	1.046	1.38802	peg.986;hypothetical protein
GP59	CDS	995702	995835	134	-	719	793	343	5365.67	5917.91	2559.7	35.8462	43.1485	60.7985	618	690	4611.94	5149.25	39.1993	43.904	41.5517	0.86269	1.03843	1.4632	Non-coding
GP59	CDS	995885	997543	1659	+	22347	23239	11104	13470.2	14007.8	6693.19	89.9895	102.134	158.978	13729	14005	8275.47	8441.83	70.3375	71.9775	71.1575	1.26465	1.43532	2.23417	peg.987;Sulfite reductase [NADPH] hemoprotein beta-component (EC 1.8.1.2);Ontology_term=KEGG_ENZYME:1.8.1.2
GP59	CDS	997527	998009	483	+	8985	8846	3398	18602.5	18314.7	7035.2	124.277	133.536	167.101	4430	5118	9171.84	10596.3	77.9563	90.3469	84.1516	1.47682	1.58685	1.98572	peg.988;Oxidoreductase probably involved in sulfite reduction
GP59	CDS	998022	998897	876	+	10693	10968	4082	12206.6	12520.5	4659.82	81.5483	91.2896	110.681	6508	5922	7429.22	6760.27	63.1448	57.6401	60.3925	1.35031	1.51161	1.83269	peg.989;Bis(5'-nucleosyl)-tetraphosphatase%2C symmetrical (EC 3.6.1.41);Ontology_term=KEGG_ENZYME:3.6.1.41
GP59	CDS	998967	999449	483	+	11511	10893	5161	23832.3	22552.8	10685.3	159.215	164.436	253.799	10704	9169	22161.5	18983.4	188.362	161.858	175.11	0.90923	0.939046	1.44937	peg.990;6%2C7-dimethyl-8-ribityllumazine synthase (EC 2.5.1.78);Ontology_term=KEGG_ENZYME:2.5.1.78
GP59	CDS	999450	999911	462	+	11590	11991	5517	25086.6	25954.5	11941.6	167.595	189.239	283.638	12353	9951	26738.1	21539	227.261	183.647	205.454	0.815728	0.921077	1.38054	peg.991;Transcription termination protein NusB
GP59	CDS	999959	1000933	975	+	7360	6958	3563	7548.72	7136.41	3654.36	50.4304	52.0328	86.7991	6602	4485	6771.28	4600	57.5527	39.2209	48.3868	1.04223	1.07535	1.79386	peg.992;Thiamine-monophosphate kinase (EC 2.7.4.16);Ontology_term=KEGG_ENZYME:2.7.4.16
GP59	CDS	1000917	1001405	489	+	3834	3969	1628	7840.49	8116.56	3329.24	52.3796	59.1793	79.0769	3036	2504	6208.59	5120.65	52.77	43.6602	48.2151	1.08637	1.2274	1.64008	peg.993;Phosphatidylglycerophosphatase A (EC 3.1.3.27);Ontology_term=KEGG_ENZYME:3.1.3.27
GP59	CDS	1001447	1002382	936	-	7670	8693	2975	8194.44	9287.39	3178.42	54.7443	67.716	75.4944	7078	6208	7561.97	6632.48	64.2731	56.5504	60.4118	0.906186	1.12091	1.24966	peg.994;Sugar kinase
GP59	CDS	1002387	1003535	1149	-	12924	13233	5685	11248	11517	4947.78	75.1443	83.9723	117.521	11309	10168	9842.47	8849.43	83.6563	75.4529	79.5546	0.944563	1.05553	1.47723	peg.995;Ribonuclease D (EC 3.1.26.3);Ontology_term=KEGG_ENZYME:3.1.26.3
GP59	CDS	1003572	1004462	891	-	19115	17567	8186	21453.4	19716	9187.43	143.323	143.753	218.222	5236	5750	5876.54	6453.42	49.9478	55.0238	52.4858	2.7307	2.7389	4.15773	peg.996;abhydrolase%2C alpha/beta hydrolase fold
GP59	CDS	1004516	1004767	252	-	3794	3171	1059	15055.6	12583.3	4202.38	100.581	91.7473	99.8158	2622	2481	10404.8	9845.24	88.4355	83.9434	86.1894	1.16698	1.06448	1.1581	peg.997;Thiol-disulfide isomerase and thioredoxins
GP59	CDS	1004764	1005279	516	-	5951	5419	1863	11532.9	10501.9	3610.47	77.0477	76.5715	85.7565	4633	4654	8978.68	9019.38	76.3145	76.9019	76.6082	1.00574	0.999521	1.11942	peg.998;Molybdenum cofactor biosynthesis protein MoaB
GP59	CDS	1005375	1006055	681	+	8385	6218	3591	12312.8	9130.69	5273.13	82.2574	66.5735	125.248	8405	8400	12342.1	12334.8	104.902	105.17	105.036	0.783134	0.633815	1.19243	peg.999;Outer membrane protein A precursor
GP59	CDS	1006093	1006821	729	+	5933	4599	2569	8138.55	6308.64	3524.01	54.3708	45.9974	83.7029	6769	5492	9285.32	7533.61	78.9208	64.2337	71.5773	0.75961	0.642626	1.16941	peg.1000;23S rRNA (guanosine-2'-O-) -methyltransferase rlmB (EC 2.1.1.-);Ontology_term=KEGG_ENZYME:2.1.1.-
GP59	CDS	1006925	1007269	345	+	75228	76448	33566	218052	221588	97292.8	1456.73	1615.64	2310.92	67002	48356	194209	140162	1650.68	1195.06	1422.87	1.0238	1.13548	1.62412	peg.1001;SSU ribosomal protein S6p
GP59	CDS	1007285	1007512	228	+	37231	41220	15763	163294	180789	69136	1090.91	1318.17	1642.13	44268	32232	194158	141368	1650.25	1205.35	1427.8	0.76405	0.923217	1.15011	peg.1002;SSU ribosomal protein S18p @ SSU ribosomal protein S18p%2C zinc-independent
GP59	CDS	1007550	1008458	909	+	65380	74160	25934	71925.2	81584.2	28530.3	480.508	594.845	677.656	89657	65108	98632.6	71626	838.33	610.704	724.517	0.663211	0.821023	0.935322	peg.1003;FIG003573: hypothetical protein
GP59	CDS	1008507	1009052	546	+	28504	33368	10690	52205.1	61113.6	19578.8	348.765	445.59	465.039	47555	33120	87097.1	60659.3	740.283	517.199	628.741	0.554703	0.708701	0.739634	peg.1004;LSU ribosomal protein L9p
GP59	CDS	1009087	1009200	114	-	4534	4627	1337	39771.9	40587.7	11728.1	265.703	295.932	278.567	5797	4753	50850.9	41693	432.208	355.487	393.847	0.674634	0.751388	0.707298	peg.1005;hypothetical protein
GP59	CDS	1009263	1010570	1308	+	13858	15226	4658	10594.8	11640.7	3561.16	70.7802	84.8742	84.5854	18096	16911	13834.9	12928.9	117.59	110.236	113.913	0.621355	0.745082	0.742547	peg.1006;Replicative DNA helicase (EC 3.6.1.-);Ontology_term=KEGG_ENZYME:3.6.1.-
GP59	CDS	1010567	1011655	1089	+	4311	5023	1378	3958.68	4612.49	1265.38	26.4466	33.6305	30.0556	4808	4305	4415.06	3953.17	37.5259	33.7059	35.6159	0.74255	0.944255	0.843882	peg.1007;Alanine racemase (EC 5.1.1.1);Ontology_term=KEGG_ENZYME:5.1.1.1
GP59	CDS	1011648	1013036	1389	+	6528	7790	3172	4699.78	5608.35	2283.66	31.3976	40.8915	54.2419	6612	5281	4760.26	3802.02	40.4599	32.4171	36.4385	0.861661	1.12221	1.48859	peg.1008;DNA repair protein RadA
GP59	CDS	1013047	1013424	378	-	5982	7102	3248	15825.4	18788.4	8592.59	105.724	136.989	204.093	3387	3366	8960.32	8904.76	76.1584	75.9246	76.0415	1.39035	1.80151	2.68397	peg.1009;hypothetical protein
GP59	CDS	1013487	1013912	426	+	7951	8168	3338	18664.3	19173.7	7835.68	124.69	139.799	186.115	4122	4251	9676.06	9978.87	82.2419	85.0828	83.6623	1.4904	1.67099	2.22459	peg.1010;Protoporphyrinogen IX oxidase%2C novel form%2C HemJ (EC 1.3.-.-);Ontology_term=KEGG_ENZYME:1.3.-.-
GP59	CDS	1013950	1014522	573	-	6131	6273	3402	10699.8	10947.6	5937.17	71.4819	79.8212	141.021	7021	6055	12253.1	10567.2	104.145	90.0989	97.122	0.736001	0.821865	1.452	peg.1011;21 kDa hemolysin precursor
GP59	CDS	1014561	1014917	357	-	4090	3640	1532	11456.6	10196.1	4291.32	76.5375	74.3414	101.928	3059	2886	8568.63	8084.03	72.8292	68.9268	70.878	1.07985	1.04886	1.43808	peg.1012;Predicted endonuclease distantly related to archaeal Holliday junction resolvase
GP59	CDS	1014923	1016788	1866	-	27398	26745	10906	14682.7	14332.8	5844.59	98.0904	104.503	138.822	17812	17091	9545.55	9159.16	81.1326	78.0937	79.6132	1.23209	1.31263	1.7437	peg.1013;LppC putative lipoprotein
GP59	CDS	1016881	1017726	846	+	3376	3410	1130	3990.54	4030.73	1335.7	26.6595	29.3888	31.7258	3231	3705	3819.15	4379.43	32.4609	37.3403	34.9006	0.763868	0.842071	0.909031	peg.1014;rRNA small subunit methyltransferase I
GP59	ncRNA	1017748	1018099	352	+	841374	1243280	241562	2.39027e+06	3.53205e+06	686256	15968.6	25752.8	16300.1	401346	776091	1.14019e+06	2.2048e+06	9691.05	18798.8	14244.9	1.121	1.80786	1.14427	Ribozyme RNAse P (rnpB)
GP59	ncRNA	1018149	1018485	337	+	9852	8382	3278	29234.4	24872.4	9727	195.305	181.349	231.038	8234	11019	24433.2	32697.3	207.671	278.787	243.229	0.802969	0.74559	0.949878	Non-coding
GP59	CDS	1018535	1019152	618	+	4443	12714	1698	7189.32	20572.8	2747.57	48.0294	150	65.2609	5390	8320	8721.68	13462.8	74.1301	114.788	94.4589	0.508469	1.58799	0.690892	peg.1015;Transcriptional regulator%2C TetR family
GP59	CDS	1019149	1020489	1341	+	2188	16511	1156	1631.62	12312.5	862.043	10.9003	89.7723	20.4754	3819	5943	2847.87	4431.77	24.2056	37.7865	30.9961	0.351667	2.89625	0.660582	peg.1016;Probable Co/Zn/Cd efflux system membrane fusion protein
GP59	CDS	1020486	1023590	3105	+	4308	29118	1785	1387.44	9377.78	574.879	9.26901	68.3751	13.6546	5664	8948	1824.15	2881.8	15.5044	24.5711	20.0378	0.462577	3.41231	0.681446	peg.1017;RND multidrug efflux transporter%3B Acriflavin resistance protein
GP59	CDS	1023708	1024118	411	+	664	2354	257	1615.57	5727.49	625.304	10.7931	41.7602	14.8524	608	857	1479.32	2085.16	12.5735	17.7787	15.1761	0.71119	2.75171	0.978668	peg.1018;hypothetical protein
GP59	CDS	1024168	1024236	69	+	252	901	78	3652.17	13058	1130.43	24.3989	95.208	26.8503	231	312	3347.83	4521.74	28.4549	38.5537	33.5043	0.728233	2.84167	0.801399	Non-coding
GP59	CDS	1024286	1025587	1302	+	1767	5264	569	1357.14	4043.01	437.02	9.06661	29.4783	10.3802	1851	2464	1421.66	1892.47	12.0834	16.1358	14.1096	0.642584	2.08924	0.735683	peg.1019;Il-IS_2%2C transposase
GP59	CDS	1025637	1025845	209	+	259	538	80	1239.23	2574.16	382.775	8.2789	18.7687	9.09175	245	249	1172.25	1191.39	9.96355	10.1581	10.0608	0.822884	1.86552	0.903678	Non-coding
GP59	CDS	1025895	1026347	453	+	21567	27102	3138	47609.3	59827.8	6927.15	318.061	436.215	164.535	10178	13798	22468	30459.2	190.967	259.704	225.335	1.4115	1.93585	0.730179	peg.1020;Cell division protein MraZ
GP59	CDS	1026357	1027295	939	+	22109	25678	2463	23545.3	27346.1	2623	157.298	199.385	62.3021	9444	12706	10057.5	13531.4	85.484	115.373	100.428	1.56627	1.98535	0.620363	peg.1021;rRNA small subunit methyltransferase H
GP59	CDS	1027292	1027585	294	+	4361	4486	556	14833.3	15258.5	1891.16	99.0964	111.252	44.9191	1866	2151	6346.94	7316.33	53.9459	62.3811	58.1635	1.70376	1.91275	0.77229	peg.1022;Cell division protein FtsL
GP59	CDS	1027582	1029291	1710	+	22556	22083	3245	13190.6	12914	1897.66	88.1222	94.1585	45.0736	8949	10196	5233.33	5962.57	44.4808	50.8386	47.6597	1.84899	1.97564	0.945738	peg.1023;Cell division protein FtsI [Peptidoglycan synthetase] (EC 2.4.1.129);Ontology_term=KEGG_ENZYME:2.4.1.129
GP59	CDS	1029288	1030808	1521	+	20517	20157	2774	13489.2	13252.5	1823.8	90.1164	96.6261	43.3193	10125	10775	6656.8	7084.16	56.5797	60.4016	58.4906	1.5407	1.65199	0.740619	peg.1024;UDP-N-acetylmuramoylalanyl-D-glutamate--2%2C6-diaminopimelate ligase (EC 6.3.2.13);Ontology_term=KEGG_ENZYME:6.3.2.13
GP59	CDS	1030805	1032157	1353	+	22438	28089	2841	16583.9	20760.5	2099.78	110.791	151.369	49.8744	9071	11313	6704.36	8361.42	56.9839	71.2919	64.1379	1.72739	2.36005	0.777612	peg.1025;UDP-N-acetylmuramoylalanyl-D-glutamyl-2%2C6-diaminopimelate--D-alanyl-D-alanine ligase (EC 6.3.2.10);Ontology_term=KEGG_ENZYME:6.3.2.10
GP59	CDS	1032157	1033239	1083	+	14830	16885	1942	13693.4	15591	1793.17	91.4812	113.676	42.5917	6431	7823	5938.13	7223.45	50.4713	61.5893	56.0303	1.63271	2.02884	0.760154	peg.1026;Phospho-N-acetylmuramoyl-pentapeptide-transferase (EC 2.7.8.13);Ontology_term=KEGG_ENZYME:2.7.8.13
GP59	CDS	1033236	1034591	1356	+	22111	23407	2900	16306	17261.8	2138.64	108.935	125.859	50.7975	9698	11500	7151.92	8480.83	60.7879	72.31	66.5489	1.63692	1.89122	0.76331	peg.1027;UDP-N-acetylmuramoylalanine--D-glutamate ligase (EC 6.3.2.9);Ontology_term=KEGG_ENZYME:6.3.2.9
GP59	CDS	1034588	1035727	1140	+	8377	8549	1368	7348.25	7499.12	1200	49.0911	54.6774	28.5026	3234	3870	2836.84	3394.74	24.1118	28.9445	26.5282	1.85053	2.06111	1.07443	peg.1028;Cell division protein FtsW
GP59	CDS	1035724	1036803	1080	+	8213	8453	1265	7604.63	7826.85	1171.3	50.8039	57.067	27.8209	3958	4439	3664.81	4110.19	31.1492	35.0446	33.0969	1.53501	1.72424	0.840588	peg.1029;UDP-N-acetylglucosamine--N-acetylmuramyl-(pentapeptide) pyrophosphoryl-undecaprenol N-acetylglucosamine transferase (EC 2.4.1.227);Ontology_term=KEGG_ENZYME:2.4.1.227
GP59	CDS	1036796	1038214	1419	+	13599	12871	2083	9583.51	9070.47	1467.94	64.0241	66.1344	34.8667	6261	6738	4412.26	4748.41	37.5021	40.4864	38.9942	1.64189	1.69601	0.89415	peg.1030;UDP-N-acetylmuramate--alanine ligase (EC 6.3.2.8);Ontology_term=KEGG_ENZYME:6.3.2.8
GP59	CDS	1038214	1039104	891	+	10427	10000	1630	11702.6	11223.3	1829.41	78.1809	81.8314	43.4524	5460	5981	6127.95	6712.68	52.0846	57.2343	54.6594	1.43033	1.49711	0.794966	peg.1031;UDP-N-acetylenolpyruvoylglucosamine reductase (EC 1.1.1.158);Ontology_term=KEGG_ENZYME:1.1.1.158
GP59	CDS	1039101	1040039	939	+	10095	9361	1807	10750.8	9969.12	1924.39	71.8224	72.6866	45.7084	4743	4932	5051.12	5252.4	42.9321	44.7835	43.8578	1.63762	1.65733	1.0422	peg.1032;D-alanine--D-alanine ligase (EC 6.3.2.4);Ontology_term=KEGG_ENZYME:6.3.2.4
GP59	CDS	1040039	1040824	786	+	8496	7534	1685	10809.2	9585.24	2143.77	72.2123	69.8877	50.9192	4236	4273	5389.31	5436.39	45.8066	46.3522	46.0794	1.56713	1.51668	1.10503	peg.1033;Cell division protein FtsQ
GP59	CDS	1040824	1042074	1251	+	14269	11742	2573	11406.1	9386.09	2056.75	76.2001	68.4357	48.8525	7244	7867	5790.57	6288.57	49.2171	53.6182	51.4176	1.48198	1.33098	0.950111	peg.1034;Cell division protein FtsA
GP59	CDS	1042111	1043271	1161	+	21000	16931	3877	18087.9	14583.1	3339.36	120.839	106.328	79.3172	7198	8664	6199.83	7462.53	52.6956	63.6277	58.1616	2.07764	1.82815	1.36374	peg.1035;Cell division protein FtsZ (EC 3.4.24.-);Ontology_term=KEGG_ENZYME:3.4.24.-
GP59	CDS	1043344	1044261	918	+	61448	61780	24287	66936.8	67298.5	26456.4	447.182	490.685	628.398	36471	36805	39728.8	40092.6	337.675	341.841	339.758	1.31618	1.44422	1.84955	peg.1036;UDP-3-O-[3-hydroxymyristoyl] N-acetylglucosamine deacetylase (EC 3.5.1.108);Ontology_term=KEGG_ENZYME:3.5.1.108
GP59	CDS	1044258	1044710	453	-	17250	15475	6888	38079.5	34161.1	15205.3	254.396	249.075	361.159	8743	7637	19300.2	16858.7	164.043	143.742	153.893	1.65308	1.6185	2.34683	peg.1037;Zn-ribbon-containing%2C possibly RNA-binding protein and truncated derivatives
GP59	CDS	1044760	1044809	50	-	4199	3123	2261	83980	62460	45220	561.042	455.407	1074.07	2168	1918	43360	38360	368.539	327.069	347.804	1.6131	1.30938	3.08816	Non-coding
GP59	CDS	1044859	1045656	798	+	15453	11965	10029	19364.7	14993.7	12567.7	129.369	109.322	298.51	10140	7318	12706.8	9170.43	108.001	78.1897	93.0956	1.38963	1.1743	3.20649	peg.1038;Peptidase%2C M23/M37 family
GP59	CDS	1045793	1048498	2706	+	56478	54339	24342	20871.4	20080.9	8995.57	139.435	146.414	213.664	40420	37132	14937.2	13722.1	126.959	116.999	121.979	1.14311	1.20032	1.75165	peg.1039;Protein export cytoplasm protein SecA ATPase RNA helicase (TC 3.A.5.1.1)
GP59	CDS	1048498	1049724	1227	+	17170	16239	3970	13993.5	13234.7	3235.53	93.4857	96.4967	76.8511	15781	13624	12861.5	11103.5	109.316	94.6717	101.994	0.91658	0.946102	0.753486	peg.1040;Glutamate N-acetyltransferase (EC 2.3.1.35) / N-acetylglutamate synthase (EC 2.3.1.1);Ontology_term=KEGG_ENZYME:2.3.1.35,KEGG_ENZYME:2.3.1.1
GP59	CDS	1049810	1050790	981	+	6161	5820	1691	6280.33	5932.72	1723.75	41.9567	43.2565	40.9429	6635	4516	6763.51	4603.47	57.4866	39.2505	48.3685	0.867438	0.894312	0.846478	peg.1041;hypothetical protein
GP59	CDS	1050793	1051344	552	-	3513	3466	1365	6364.13	6278.99	2472.83	42.5166	45.7812	58.7351	2567	2370	4650.36	4293.48	39.5259	36.6074	38.0667	1.1169	1.20266	1.54295	peg.1042;FIG01023442: hypothetical protein
GP59	CDS	1051328	1051891	564	-	5829	5751	2394	10335.1	10196.8	4244.68	69.0453	74.3468	100.821	2944	3337	5219.86	5916.67	44.3663	50.4472	47.4068	1.45644	1.56827	2.12671	peg.1043;Peptide deformylase (EC 3.5.1.88);Ontology_term=KEGG_ENZYME:3.5.1.88
GP59	CDS	1051888	1052529	642	-	3773	3399	1515	5876.95	5294.39	2359.81	39.2619	38.6024	56.0508	2163	2247	3369.16	3500	28.6362	29.842	29.2391	1.34279	1.32023	1.91698	peg.1044;SM-20-related protein
GP59	CDS	1052579	1052641	63	-	479	454	164	7603.17	7206.35	2603.17	50.7942	52.5428	61.8311	330	322	5238.1	5111.11	44.5213	43.5788	44.0501	1.1531	1.1928	1.40366	Non-coding
GP59	CDS	1052691	1053920	1230	-	3694	3419	1436	3003.25	2779.67	1167.48	20.0637	20.2671	27.7302	2840	2717	2308.94	2208.94	19.6249	18.8341	19.2295	1.04338	1.05396	1.44207	peg.1045;Fused spore maturation proteins A and B
GP59	CDS	1053996	1055804	1809	-	46058	37793	23881	25460.5	20891.7	13201.2	170.093	152.325	313.558	78753	54336	43534	30036.5	370.018	256.1	313.059	0.543325	0.486569	1.00159	peg.1046;DEAD-box ATP-dependent RNA helicase CshA (EC 3.6.4.13);Ontology_term=KEGG_ENZYME:3.6.4.13
GP59	CDS	1055854	1055939	86	-	260	268	93	3023.26	3116.28	1081.4	20.1973	22.7213	25.6855	134	210	1558.14	2441.86	13.2434	20.82	17.0317	1.18587	1.33406	1.5081	Non-coding
GP59	CDS	1055989	1056807	819	+	2510	2520	1050	3064.71	3076.92	1282.05	20.4743	22.4344	30.4515	1114	1230	1360.2	1501.83	11.561	12.8051	12.183	1.68056	1.84145	2.4995	peg.1047;Formate efflux transporter (TC 2.A.44 family)
GP59	CDS	1056820	1057029	210	+	4438	4143	1216	21133.3	19728.6	5790.48	141.185	143.845	137.537	1395	1413	6642.86	6728.57	56.4611	57.3698	56.9154	2.4806	2.52734	2.41651	peg.1048;Dodecin (COG3360) Flavin-binding
GP59	CDS	1057042	1057605	564	-	15001	16312	5059	26597.5	28922	8969.86	177.689	210.875	213.054	6579	6642	11664.9	11776.6	99.146	100.411	99.7784	1.78084	2.11344	2.13527	peg.1049;putative lipoprotein
GP59	CDS	1057718	1059316	1599	-	18318	17831	8231	11455.9	11151.3	5147.59	76.533	81.3064	122.267	21803	15620	13635.4	9768.61	115.894	83.29	99.5922	0.768464	0.816394	1.22767	peg.1050;ABC transporter ATP-binding protein uup
GP59	CDS	1059371	1059640	270	-	2213	2379	1186	8196.3	8811.11	4392.59	54.7566	64.2434	104.334	1593	1361	5900	5040.74	50.1472	42.9788	46.563	1.17597	1.37971	2.2407	peg.1051;COG2827: putative endonuclease containing a URI domain
GP59	CDS	1059627	1060031	405	-	4183	3881	2079	10328.4	9582.72	5133.33	69.0005	69.8693	121.928	3352	2802	8276.54	6918.52	70.3467	58.9893	64.668	1.067	1.08043	1.88545	peg.1052;Peptide methionine sulfoxide reductase MsrB (EC 1.8.4.12);Ontology_term=KEGG_ENZYME:1.8.4.12
GP59	CDS	1060139	1063558	3420	-	31134	29050	12765	9103.51	8494.15	3732.46	60.8174	61.9324	88.6541	12416	12034	3630.41	3518.71	30.8567	30.0016	30.4292	1.99866	2.0353	2.91346	peg.1053;Sensory box histidine kinase/response regulator
GP59	CDS	1063638	1064687	1050	-	19497	16779	8458	18568.6	15980	8055.24	124.05	116.513	191.33	6161	6688	5867.62	6369.52	49.872	54.3084	52.0902	2.38145	2.23676	3.67305	peg.1054;Response regulator
GP59	CDS	1064737	1065037	301	-	6554	6520	2505	21774.1	21661.1	8322.26	145.465	157.935	197.672	1749	2109	5810.63	7006.64	49.3876	59.7407	54.5641	2.66595	2.89449	3.62275	Non-coding
GP59	CDS	1065087	1065770	684	+	6777	7463	2157	9907.89	10910.8	3153.51	66.1913	79.5527	74.9028	3802	3650	5558.48	5336.26	47.2444	45.4985	46.3715	1.42741	1.71555	1.61528	peg.1055;Uracil-DNA glycosylase%2C family 1
GP59	CDS	1065848	1067743	1896	+	13357	14176	4772	7044.83	7476.79	2516.88	47.0641	54.5146	59.7814	12430	10992	6555.91	5797.47	55.7221	49.4309	52.5765	0.895155	1.03686	1.13704	peg.1056;Glutathione-regulated potassium-efflux system ATP-binding protein
GP59	CDS	1067747	1069549	1803	+	7037	7545	3111	3902.94	4184.69	1725.46	26.0742	30.5113	40.9834	7887	7887	4374.38	4374.38	37.1801	37.2972	37.2387	0.700192	0.819346	1.10056	peg.1057;COG0488: ATPase components of ABC transporters with duplicated ATPase domains
GP59	CDS	1069562	1070770	1209	-	8070	8336	3451	6674.94	6894.95	2854.43	44.593	50.2723	67.7989	7656	7875	6332.51	6513.65	53.8233	55.5373	54.6803	0.815522	0.919387	1.23992	peg.1058;Mobile element protein
GP59	CDS	1070820	1070981	162	-	1733	1685	734	10697.5	10401.2	4530.86	71.4665	75.8373	107.618	1473	1147	9092.59	7080.25	77.2827	60.3682	68.8255	1.03837	1.10188	1.56364	Non-coding
GP59	CDS	1071031	1071795	765	-	18365	17134	7092	24006.5	22397.4	9270.59	160.379	163.303	220.197	7306	7829	9550.33	10234	81.1732	87.258	84.2156	1.90439	1.93911	2.61468	peg.1059;Elongation factor-1 alpha
GP59	CDS	1071859	1072614	756	-	6896	4795	2847	9121.69	6342.59	3765.87	60.9389	46.245	89.4478	3476	3492	4597.88	4619.05	39.0798	39.3833	39.2316	1.55331	1.17877	2.27999	peg.1060;hypothetical protein
GP59	CDS	1072759	1072968	210	-	105314	54106	66251	501495	257648	315481	3350.32	1878.55	7493.37	59280	51215	282286	243881	2399.29	2079.4	2239.35	1.49611	0.838885	3.34623	peg.1061;Cold shock protein CspE
GP59	CDS	1073018	1073214	197	-	26182	17557	14416	132904	89121.8	73177.7	887.883	649.803	1738.13	16716	14691	84852.8	74573.6	721.208	635.836	678.522	1.30855	0.957674	2.56164	Non-coding
GP59	CDS	1073264	1073530	267	-	9929	10140	3517	37187.3	37977.5	13172.3	248.435	276.901	312.871	8618	7981	32277.2	29891.4	274.34	254.863	264.602	0.938904	1.04648	1.18242	peg.1062;FIG001341: Probable Fe(2+)-trafficking protein YggX
GP59	CDS	1073527	1074576	1050	-	12802	11597	3626	12192.4	11044.8	3453.33	81.4531	80.5293	82.0243	11191	10559	10658.1	10056.2	90.5887	85.742	88.1654	0.923868	0.91339	0.930346	peg.1063;A/G-specific adenine glycosylase (EC 3.2.2.-);Ontology_term=KEGG_ENZYME:3.2.2.-
GP59	CDS	1074629	1077094	2466	-	40191	37645	13155	16298.1	15265.6	5334.55	108.882	111.304	126.707	26886	28919	10902.7	11727.1	92.6675	99.9886	96.3281	1.13032	1.15547	1.31537	peg.1064;A/G-specific adenine glycosylase (EC 3.2.2.-);Ontology_term=KEGG_ENZYME:3.2.2.-
GP59	CDS	1077154	1079085	1932	-	11525	12395	4202	5965.32	6415.63	2174.95	39.8523	46.7775	51.6598	9275	9556	4800.72	4946.17	40.8039	42.1725	41.4882	0.960569	1.12749	1.24517	peg.1065;hypothetical protein
GP59	CDS	1079087	1080370	1284	-	11685	11385	4769	9100.47	8866.82	3714.17	60.7971	64.6496	88.2198	10716	10614	8345.79	8266.36	70.9353	70.4814	70.7083	0.85983	0.914314	1.24766	peg.1066;Magnesium and cobalt efflux protein CorC
GP59	CDS	1080375	1081172	798	-	11775	10451	4409	14755.6	13096.5	5525.06	98.5774	95.4889	131.232	8110	8724	10162.9	10932.3	86.3799	93.2122	89.796	1.09779	1.0634	1.46145	peg.1067;CcsA-related protein
GP59	CDS	1081222	1081333	112	-	4180	4040	1255	37321.4	36071.4	11205.4	249.332	263.003	266.152	2682	2687	23946.4	23991.1	203.533	204.555	204.044	1.22195	1.28895	1.30438	Non-coding
GP59	CDS	1081383	1082753	1371	+	27447	28152	9412	20019.7	20533.9	6865.06	133.745	149.716	163.06	19730	23451	14391	17105	122.316	145.842	134.079	0.997504	1.11663	1.21615	peg.1068;Signal recognition particle%2C subunit Ffh SRP54 (TC 3.A.5.1.1)
GP59	CDS	1082855	1083088	234	+	69192	58683	24373	295692	250782	104158	1975.42	1828.5	2473.98	37411	35640	159876	152308	1358.87	1298.62	1328.74	1.48668	1.37611	1.8619	peg.1069;SSU ribosomal protein S16p
GP59	CDS	1083110	1083631	522	+	84573	77185	31138	162017	147864	59651.3	1082.38	1078.1	1416.85	59377	55858	113749	107008	966.812	912.379	939.595	1.15197	1.14741	1.50794	peg.1070;16S rRNA processing protein RimM
GP59	CDS	1083641	1084384	744	+	70256	64387	26915	94430.1	86541.7	36176.1	630.855	630.991	859.261	64491	61345	86681.5	82453	736.751	703.018	719.884	0.876328	0.876517	1.19361	peg.1071;tRNA (Guanine37-N1) -methyltransferase (EC 2.1.1.31);Ontology_term=KEGG_ENZYME:2.1.1.31
GP59	CDS	1084398	1084742	345	+	41559	39658	14549	120461	114951	42171	804.758	838.126	1001.65	61022	54936	176875	159235	1503.36	1357.68	1430.52	0.562564	0.58589	0.700204	peg.1072;LSU ribosomal protein L19p
GP59	CDS	1084858	1085763	906	+	4067	3865	1633	4488.96	4266	1802.43	29.9892	31.1042	42.8116	9876	7745	10900.7	8548.57	92.6504	72.8876	82.769	0.362324	0.375795	0.517243	peg.1073;Tyrosine recombinase XerD
GP59	CDS	1085832	1086317	486	+	6965	8190	5002	14331.3	16851.9	10292.2	95.7423	122.87	244.462	4306	3469	8860.08	7137.86	75.3065	60.8595	68.083	1.40626	1.80471	3.59065	peg.1074;FIG001943: hypothetical protein YajQ
GP59	CDS	1086330	1087049	720	+	10056	9699	5622	13966.7	13470.8	7808.33	93.3065	98.2183	185.465	5749	4589	7984.72	6373.61	67.8663	54.3433	61.1048	1.52699	1.60737	3.0352	peg.1075;Thiol:disulfide interchange protein DsbC
GP59	CDS	1087046	1087798	753	-	7908	7844	5157	10502	10417	6848.61	70.1602	75.9522	162.669	5131	4106	6814.08	5452.86	57.9164	46.4926	52.2045	1.34395	1.4549	3.116	peg.1076;UDP-2%2C3-diacylglucosamine diphosphatase (EC 3.6.1.54);Ontology_term=KEGG_ENZYME:3.6.1.54
GP59	CDS	1087816	1088439	624	-	6106	6006	3879	9785.26	9625	6216.35	65.3719	70.1776	147.652	4920	4671	7884.62	7485.58	67.0155	63.8242	65.4198	0.999268	1.07273	2.25699	peg.1077;Peptidyl-prolyl cis-trans isomerase PpiB (EC 5.2.1.8);Ontology_term=KEGG_ENZYME:5.2.1.8
GP59	CDS	1088562	1090229	1668	+	17653	14405	5546	10583.3	8636.09	3324.94	70.7036	62.9673	78.9746	24374	18622	14612.7	11164.3	124.201	95.1898	109.695	0.644545	0.574019	0.719945	peg.1078;Glutaminyl-tRNA synthetase (EC 6.1.1.18);Ontology_term=KEGG_ENZYME:6.1.1.18
GP59	CDS	1090305	1091615	1311	+	10942	9670	3062	8346.3	7376.05	2335.62	55.7588	53.7801	55.4762	9052	6804	6904.65	5189.93	58.6862	44.2509	51.4686	1.08336	1.04491	1.07787	peg.1079;Cysteinyl-tRNA synthetase (EC 6.1.1.16);Ontology_term=KEGG_ENZYME:6.1.1.16
GP59	CDS	1091665	1091722	58	+	762	769	213	13137.9	13258.6	3672.41	87.77	96.671	87.2279	583	462	10051.7	7965.52	85.4348	67.9163	76.6756	1.14469	1.26078	1.13762	Non-coding
GP59	CDS	1091772	1092968	1197	+	5418	4100	1369	4526.32	3425.23	1143.69	30.2388	24.974	27.1652	2257	2219	1885.55	1853.8	16.0262	15.806	15.9161	1.89988	1.5691	1.70677	peg.1080;Acetate kinase (EC 2.7.2.1);Ontology_term=KEGG_ENZYME:2.7.2.1
GP59	CDS	1092982	1095363	2382	+	13444	8442	3335	5644	3544.08	1400.08	37.7056	25.8405	33.2551	6663	6283	2797.23	2637.7	23.7751	22.4898	23.1325	1.62999	1.11707	1.43759	peg.1081;Xylulose-5-phosphate phosphoketolase (EC 4.1.2.9) @ Fructose-6-phosphate phosphoketolase (EC 4.1.2.22);Ontology_term=KEGG_ENZYME:4.1.2.9,KEGG_ENZYME:4.1.2.22
GP59	CDS	1095414	1096268	855	-	7352	6442	3139	8598.83	7534.5	3671.35	57.4458	54.9354	87.2025	12297	10585	14382.5	12380.1	122.244	105.556	113.9	0.504352	0.482312	0.765604	peg.1082;Methylenetetrahydrofolate dehydrogenase (NADP+) (EC 1.5.1.5) / Methenyltetrahydrofolate cyclohydrolase (EC 3.5.4.9);Ontology_term=KEGG_ENZYME:1.5.1.5,KEGG_ENZYME:3.5.4.9
GP59	tRNA	1096410	1096486	77	+	3944	3133	2678	51220.8	40688.3	34779.2	342.188	296.666	826.083	5536	4864	71896.1	63168.8	611.083	538.596	574.839	0.595277	0.516085	1.43707	rna.9;tRNA-Pro-TGG
GP59	tRNA	1096526	1096602	77	+	6344	5399	5871	82389.6	70116.9	76246.8	550.417	511.235	1811.03	9196	8814	119429	114468	1015.09	975.984	995.535	0.552886	0.513528	1.81915	rna.10;tRNA-Arg-TCT
GP59	CDS	1096633	1097049	417	-	7691	5380	7693	18443.6	12901.7	18448.4	123.216	94.0684	438.191	10753	10764	25786.6	25812.9	219.174	220.089	219.631	0.561012	0.428302	1.99512	peg.1083;hypothetical protein
GP59	CDS	1097099	1097230	132	-	1540	947	451	11666.7	7174.24	3416.67	77.941	52.3087	81.1534	1774	1667	13439.4	12628.8	114.228	107.677	110.953	0.702471	0.471451	0.731424	Non-coding
GP59	CDS	1097280	1098164	885	+	4352	6511	3026	4917.51	7357.06	3419.21	32.8522	53.6417	81.2137	2439	2594	2755.93	2931.07	23.4241	24.9912	24.2076	1.3571	2.2159	3.35488	peg.1084;Mobile element protein
GP59	CDS	1098214	1098458	245	+	816	1270	597	3330.61	5183.67	2436.73	22.2507	37.7951	57.8778	499	556	2036.73	2269.39	17.3113	19.3495	18.3304	1.21387	2.06188	3.15748	Non-coding
GP59	CDS	1098508	1101174	2667	+	8037	7953	4572	3013.5	2982	1714.29	20.1322	21.7423	40.7181	8909	7263	3340.46	2723.28	28.3923	23.2195	25.8059	0.780137	0.842532	1.57786	peg.1085;hypothetical protein
GP59	CDS	1101224	1101443	220	+	1799	1284	496	8177.27	5836.36	2254.55	54.6296	42.554	53.5504	976	894	4436.36	4063.64	37.707	34.6477	36.1774	1.51005	1.17626	1.48022	Non-coding
GP59	CDS	1101493	1102563	1071	+	7908	7515	2832	7383.75	7016.81	2644.26	49.3283	51.1608	62.8069	8643	7385	8070.03	6895.42	68.5914	58.7924	63.6919	0.774484	0.803254	0.986106	peg.1086;dTDP-glucose 4%2C6-dehydratase (EC 4.2.1.46);Ontology_term=KEGG_ENZYME:4.2.1.46
GP59	CDS	1102560	1103441	882	+	3797	4222	1625	4304.99	4786.85	1842.4	28.7602	34.9018	43.7611	3338	2850	3784.58	3231.29	32.1671	27.5509	29.859	0.963198	1.16888	1.46559	peg.1087;Glucose-1-phosphate thymidylyltransferase (EC 2.7.7.24);Ontology_term=KEGG_ENZYME:2.7.7.24
GP59	CDS	1103441	1103986	546	+	5122	6096	2190	9380.95	11164.8	4010.99	62.6709	81.4048	95.2698	3350	3095	6135.53	5668.5	52.1491	48.3313	50.2402	1.24743	1.62031	1.89629	peg.1088;dTDP-4-dehydrorhamnose 3%2C5-epimerase (EC 5.1.3.13);Ontology_term=KEGG_ENZYME:5.1.3.13
GP59	CDS	1103987	1104859	873	+	5445	4471	1213	6237.11	5121.42	1389.46	41.668	37.3412	33.0028	6199	5115	7100.8	5859.11	60.3534	49.9565	55.1549	0.755472	0.677024	0.598365	peg.1089;dTDP-4-dehydrorhamnose reductase (EC 1.1.1.133);Ontology_term=KEGG_ENZYME:1.1.1.133
GP59	CDS	1104908	1106866	1959	+	5241	6504	2326	2675.34	3320.06	1187.34	17.8731	24.2072	28.202	5996	4000	3060.75	2041.86	26.0149	17.4095	21.7122	0.823182	1.11491	1.2989	peg.1090;UDP-N-acetylglucosamine 4%2C6-dehydratase (EC 4.2.1.-);Ontology_term=KEGG_ENZYME:4.2.1.-
GP59	CDS	1106876	1108054	1179	+	6782	6534	1848	5752.33	5541.98	1567.43	38.4294	40.4076	37.2299	7387	6234	6265.48	5287.53	53.2536	45.083	49.1683	0.781588	0.821822	0.757193	peg.1091;UDP-glucose dehydrogenase (EC 1.1.1.22);Ontology_term=KEGG_ENZYME:1.1.1.22
GP59	CDS	1108169	1110067	1899	+	27570	17396	7249	14518.2	9160.61	3817.27	96.9909	66.7917	90.6686	16480	16175	8678.25	8517.64	73.761	72.6239	73.1924	1.32515	0.912549	1.23877	peg.1092;Glucosamine--fructose-6-phosphate aminotransferase [isomerizing] (EC 2.6.1.16);Ontology_term=KEGG_ENZYME:2.6.1.16
GP59	CDS	1110108	1111193	1086	+	7988	3167	709	7355.43	2916.21	652.855	49.1391	21.2626	15.5067	7761	6520	7146.41	6003.68	60.7411	51.1892	55.9651	0.878032	0.379926	0.277079	peg.1093;GDP-mannose 4%2C6-dehydratase (EC 4.2.1.47);Ontology_term=KEGG_ENZYME:4.2.1.47
GP59	CDS	1111285	1112355	1071	+	6301	1912	88	5883.29	1785.25	82.1662	39.3042	13.0166	1.95163	7738	5377	7225.02	5020.54	61.4092	42.8066	52.1079	0.754285	0.2498	0.0374536	peg.1094;GDP-L-fucose synthetase (EC 1.1.1.271);Ontology_term=KEGG_ENZYME:1.1.1.271
GP59	CDS	1112391	1114151	1761	+	5777	1977	104	3280.52	1122.66	59.0574	21.916	8.1855	1.40274	8703	5853	4942.08	3323.68	42.0053	28.3387	35.172	0.623111	0.232728	0.0398824	peg.1095;Phospholipid-lipopolysaccharide ABC transporter
GP59	CDS	1114156	1115154	999	+	8063	3285	136	8071.07	3288.29	136.136	53.9201	23.9755	3.23353	9137	7857	9146.15	7864.86	77.7379	67.0581	72.398	0.744773	0.331162	0.0446633	peg.1096;UDP-N-acetylglucosamine 4%2C6-dehydratase (EC 4.2.1.-);Ontology_term=KEGG_ENZYME:4.2.1.-
GP59	CDS	1115157	1116314	1158	+	16218	6587	242	14005.2	5688.26	208.981	93.5638	41.4741	4.96376	15051	14018	12997.4	12105.4	110.472	103.214	106.843	0.875715	0.388179	0.0464585	peg.1097;Bacillosamine/Legionaminic acid biosynthesis aminotransferase PglE%3B 4-keto-6-deoxy-N-Acetyl-D-hexosaminyl-(Lipid carrier) aminotransferase
GP59	CDS	1116314	1117180	867	+	8566	3470	140	9880.05	4002.31	161.476	66.0052	29.1815	3.83542	10197	8989	11761.2	10367.9	99.965	88.4	94.1825	0.700822	0.30984	0.0407233	peg.1098;Oxidoreductase
GP59	CDS	1117177	1118079	903	+	15011	5693	219	16623.5	6304.54	242.525	111.056	45.9675	5.7605	10298	10026	11404.2	11103	96.9303	94.6673	95.7988	1.15926	0.479834	0.0601312	peg.1099;putative dehydrogenase
GP59	CDS	1118076	1118834	759	+	4354	1972	69	5736.5	2598.16	90.9091	38.3236	18.9436	2.15929	5673	4837	7474.31	6372.86	63.528	54.3369	58.9325	0.650296	0.321446	0.0366401	peg.1100;Posttranslational flagellin modification protein A
GP59	CDS	1118819	1119532	714	+	4783	2124	69	6698.88	2974.79	96.6387	44.7529	21.6897	2.29538	6356	5010	8901.96	7016.81	75.6624	59.8273	67.7449	0.66061	0.320168	0.0338827	peg.1101;N-Acetylneuraminate cytidylyltransferase (EC 2.7.7.43);Ontology_term=KEGG_ENZYME:2.7.7.43
GP59	CDS	1119569	1120651	1083	+	9265	3854	165	8554.94	3558.63	152.355	57.1526	25.9466	3.61876	10621	9119	9807.02	8420.13	83.355	71.7925	77.5737	0.736752	0.334477	0.0466493	peg.1102;Pseudaminic acid cytidylyltransferase (EC 2.7.7.43);Ontology_term=KEGG_ENZYME:2.7.7.43
GP59	CDS	1120648	1121292	645	+	5800	2459	134	8992.25	3812.4	207.752	60.0741	27.7969	4.93457	7246	6649	11234.1	10308.5	95.4846	87.8935	91.689	0.655194	0.303165	0.0538185	peg.1103;hypothetical protein
GP59	CDS	1121285	1122343	1059	+	6435	2405	129	6076.49	2271.01	121.813	40.5949	16.5583	2.89333	8222	8056	7763.93	7607.18	65.9897	64.861	65.4253	0.620477	0.253088	0.0442234	peg.1104;N-acetylneuraminate synthase (EC 2.5.1.56);Ontology_term=KEGG_ENZYME:2.5.1.56
GP59	CDS	1122357	1123328	972	+	12597	5432	232	12959.9	5588.48	238.683	86.5805	40.7466	5.66925	14909	14547	15338.5	14966	130.37	127.605	128.987	0.671233	0.315896	0.043952	peg.1105;Methyltransferase type 11
GP59	CDS	1123325	1124452	1128	+	10072	4200	141	8929.08	3723.4	125	59.6521	27.148	2.96903	12080	10501	10709.2	9309.4	91.0232	79.3746	85.1989	0.700151	0.318643	0.0348481	peg.1106;LPS biosynthesis protein WbpG
GP59	CDS	1124449	1125060	612	+	5994	2606	74	9794.12	4258.17	120.915	65.4311	31.0471	2.872	10198	8045	16663.4	13145.4	141.631	112.082	126.856	0.515789	0.244742	0.0226398	peg.1107;Imidazole glycerol phosphate synthase amidotransferase subunit (EC 2.4.2.-);Ontology_term=KEGG_ENZYME:2.4.2.-
GP59	CDS	1125053	1125817	765	+	7367	2894	120	9630.07	3783.01	156.863	64.3352	27.5826	3.72584	9224	7621	12057.5	9962.09	102.483	84.9397	93.7114	0.686524	0.294335	0.0397586	peg.1108;Imidazole glycerol phosphate synthase cyclase subunit (EC 4.1.3.-);Ontology_term=KEGG_ENZYME:4.1.3.-
GP59	CDS	1125830	1127077	1248	+	12380	5324	207	9919.87	4266.03	165.865	66.2713	31.1044	3.93967	20086	16658	16094.6	13347.8	136.796	113.807	125.301	0.528895	0.248236	0.0314415	peg.1109;LPS biosynthesis protein WbpG
GP59	CDS	1127089	1128105	1017	+	9738	4406	170	9575.22	4332.35	167.158	63.9688	31.5879	3.97038	17256	13292	16967.6	13069.8	144.216	111.437	127.827	0.500434	0.247116	0.0310607	peg.1110;hypothetical protein
GP59	CDS	1128155	1128312	158	+	3106	1469	81	19658.2	9297.47	512.658	131.33	67.7895	12.1768	3628	3027	22962	19158.2	195.166	163.349	179.257	0.732633	0.378168	0.0679289	Non-coding
GP59	CDS	1128362	1129591	1230	+	5648	2464	89	4591.87	2003.25	72.3577	30.6767	14.6061	1.71866	12497	9202	10160.2	7481.3	86.3565	63.7878	75.0721	0.40863	0.19456	0.0228934	peg.1111;Adenylylsulfate kinase (EC 2.7.1.25);Ontology_term=KEGG_ENZYME:2.7.1.25
GP59	CDS	1129619	1130344	726	+	2187	876	54	3012.4	1206.61	74.3802	20.1248	8.79762	1.76669	3645	2964	5020.66	4082.64	42.6732	34.8098	38.7415	0.519463	0.227085	0.0456021	peg.1112;hypothetical protein
GP59	CDS	1130377	1131411	1035	+	11366	3771	185	10981.6	3643.48	178.744	73.3646	26.5653	4.24556	13362	11344	12910.1	10960.4	109.73	93.4515	101.591	0.722158	0.261493	0.0417908	peg.1113;Glycosyltransferase PglI (EC 2.4.1.-);Ontology_term=KEGG_ENZYME:2.4.1.-
GP59	CDS	1131404	1132339	936	+	7412	2957	118	7918.8	3159.19	126.068	52.9028	23.0342	2.9944	12119	8768	12947.6	9367.52	110.049	79.8702	94.9595	0.557109	0.242569	0.0315335	peg.1114;sugar transferase
GP59	CDS	1132336	1133112	777	+	7595	3253	174	9774.77	4186.62	223.938	65.3019	30.5254	5.31903	9374	7231	12064.4	9306.31	102.541	79.3483	90.9447	0.71804	0.335647	0.0584863	peg.1115;Putative glycosyl transferase
GP59	CDS	1133126	1134574	1449	+	11297	6141	712	7796.41	4238.1	491.373	52.0852	30.9007	11.6712	14569	11241	10054.5	7757.76	85.4586	66.145	75.8018	0.687123	0.407651	0.15397	peg.1116;Phosphomannomutase (EC 5.4.2.8);Ontology_term=KEGG_ENZYME:5.4.2.8
GP59	CDS	1134574	1135554	981	+	5077	2483	97	5175.33	2531.09	98.8787	34.5746	18.4546	2.34859	9064	7203	9239.55	7342.51	78.5318	62.6044	70.5681	0.489947	0.261515	0.0332812	peg.1117;UDP-glucose 4-epimerase (EC 5.1.3.2);Ontology_term=KEGG_ENZYME:5.1.3.2
GP59	CDS	1135604	1135689	86	+	277	183	7	3220.93	2127.91	81.3953	21.5179	15.515	1.93332	899	719	10453.5	8360.47	88.8497	71.2838	80.0667	0.26875	0.193775	0.0241464	Non-coding
GP59	CDS	1135739	1136944	1206	+	1717	783	24	1423.71	649.254	19.9005	9.51135	4.73383	0.472681	4705	3678	3901.33	3049.75	33.1594	26.0031	29.5812	0.321533	0.160028	0.0159791	peg.1118;hypothetical protein
GP59	CDS	1136994	1137072	79	+	432	136	11	5468.35	1721.52	139.241	36.5322	12.5519	3.30727	959	799	12139.2	10113.9	103.178	86.2343	94.706	0.385743	0.132535	0.0349214	Non-coding
GP59	CDS	1137122	1137568	447	+	2955	2345	618	6610.74	5246.09	1382.55	44.1641	38.2501	32.8386	4265	3907	9541.39	8740.49	81.0972	74.524	77.8106	0.567584	0.49158	0.422033	peg.1119;Lipid carrier : UDP-N-acetylgalactosaminyltransferase (EC 2.4.1.-);Ontology_term=KEGG_ENZYME:2.4.1.-
GP59	CDS	1137643	1138245	603	+	4536	4611	1481	7522.39	7646.77	2456.05	50.2545	55.7539	58.3367	4373	3845	7252.07	6376.45	61.6392	54.3675	58.0033	0.866407	0.96122	1.00575	peg.1120;Adenylylsulfate kinase (EC 2.7.1.25);Ontology_term=KEGG_ENZYME:2.7.1.25
GP59	CDS	1138252	1139211	960	+	5110	7157	2547	5322.92	7455.21	2653.12	35.5606	54.3573	63.0176	5039	4709	5248.96	4905.21	44.6136	41.8232	43.2184	0.822811	1.25773	1.45812	peg.1121;hypothetical protein
GP59	CDS	1139261	1139327	67	+	903	1087	331	13477.6	16223.9	4940.3	90.0393	118.291	117.343	933	692	13925.4	10328.4	118.359	88.0626	103.211	0.872383	1.14611	1.13693	Non-coding
GP59	CDS	1139377	1139643	267	+	69989	47166	3219	262131	176652	12056.2	1751.21	1288	286.361	33850	28820	126779	107940	1077.56	920.329	998.945	1.75306	1.28936	0.286663	peg.1122;Late competence protein ComEA%2C DNA receptor
GP59	CDS	1139701	1142337	2637	-	21204	17420	6246	8040.96	6605.99	2368.6	53.7189	48.1655	56.2595	20631	18564	7823.66	7039.82	66.4974	60.0235	63.2605	0.84917	0.761383	0.889331	peg.1123;[Protein-PII] uridylyltransferase (EC 2.7.7.59);Ontology_term=KEGG_ENZYME:2.7.7.59
GP59	CDS	1142350	1143117	768	-	13168	13217	4679	17145.8	17209.6	6092.45	114.545	125.479	144.709	8925	8829	11621.1	11496.1	98.7737	98.019	98.3964	1.16412	1.27524	1.47067	peg.1124;Methionine aminopeptidase (EC 3.4.11.18);Ontology_term=KEGG_ENZYME:3.4.11.18
GP59	CDS	1143167	1143329	163	-	8678	10894	4496	53239.3	66834.4	27582.8	355.673	487.301	655.153	10733	8945	65846.6	54877.3	559.665	467.9	513.782	0.692265	0.948459	1.27516	Non-coding
GP59	CDS	1143379	1144131	753	+	56120	71626	30243	74528.6	95120.8	40163.3	497.9	693.543	953.968	76092	55741	101052	74025.2	858.892	631.161	745.026	0.668298	0.930897	1.28045	peg.1125;SSU ribosomal protein S2p (SAe)
GP59	CDS	1144236	1145117	882	+	22365	22404	11079	25357.1	25401.4	12561.2	169.402	185.206	298.357	36845	21220	41774.4	24059	355.062	205.134	280.098	0.604797	0.661218	1.06519	peg.1126;Translation elongation factor Ts
GP59	CDS	1145120	1145845	726	+	16855	16601	7642	23216.3	22866.4	10526.2	155.1	166.723	250.02	21578	12751	29721.8	17563.4	252.621	149.75	201.186	0.770929	0.828702	1.24273	peg.1127;Uridine monophosphate kinase (EC 2.7.4.22);Ontology_term=KEGG_ENZYME:2.7.4.22
GP59	CDS	1145854	1146411	558	+	10501	10904	4684	18819	19541.2	8394.27	125.723	142.479	199.382	11767	7728	21087.8	13849.5	179.236	118.085	148.66	0.845708	0.958416	1.34119	peg.1128;Ribosome recycling factor
GP59	CDS	1146435	1147169	735	+	10770	12541	4007	14653.1	17062.6	5451.7	97.8921	124.406	129.49	11019	8510	14991.8	11578.2	127.423	98.7194	113.071	0.865755	1.10025	1.1452	peg.1129;Undecaprenyl diphosphate synthase (EC 2.5.1.31);Ontology_term=KEGG_ENZYME:2.5.1.31
GP59	CDS	1147171	1147995	825	+	3165	3636	1215	3836.36	4407.27	1472.73	25.6294	32.1342	34.9805	3754	3285	4550.3	3981.82	38.6754	33.9501	36.3128	0.705797	0.884929	0.963312	peg.1130;Phosphatidate cytidylyltransferase (EC 2.7.7.41);Ontology_term=KEGG_ENZYME:2.7.7.41
GP59	CDS	1147995	1149185	1191	+	4849	5980	1873	4071.37	5020.99	1572.63	27.1994	36.6089	37.3534	7557	5014	6345.09	4209.91	53.9302	35.8949	44.9126	0.605608	0.815116	0.831691	peg.1131;1-deoxy-D-xylulose 5-phosphate reductoisomerase (EC 1.1.1.267);Ontology_term=KEGG_ENZYME:1.1.1.267
GP59	CDS	1149173	1150510	1338	+	5151	6291	1875	3849.78	4701.79	1401.35	25.719	34.2816	33.285	7418	4470	5544.1	3340.81	47.1222	28.4847	37.8034	0.680336	0.906839	0.880477	peg.1132;Membrane-associated zinc metalloprotease
GP59	CDS	1150567	1152843	2277	+	76816	64303	31983	33735.6	28240.2	14046.1	225.376	205.905	333.626	58359	47878	25629.8	21026.8	217.841	179.281	198.561	1.13505	1.03699	1.68022	peg.1133;Outer membrane protein assembly factor YaeT precursor
GP59	CDS	1152864	1153364	501	+	29594	26511	10873	59069.9	52916.2	21702.6	394.626	385.821	515.484	22137	17022	44185.6	33976	375.557	289.69	332.623	1.1864	1.15993	1.54975	peg.1134;Outer membrane chaperone Skp (OmpH) precursor @ Outer membrane protein H precursor
GP59	CDS	1153378	1154391	1014	+	37424	37096	11958	36907.3	36583.8	11792.9	246.565	266.739	280.107	29893	23602	29480.3	23276.1	250.568	198.459	224.514	1.09822	1.18808	1.24762	peg.1135;UDP-3-O-[3-hydroxymyristoyl] glucosamine N-acyltransferase (EC 2.3.1.191);Ontology_term=KEGG_ENZYME:2.3.1.191
GP59	CDS	1154488	1154937	450	+	12195	15010	3896	27100	33355.6	8657.78	181.046	243.201	205.641	11741	9359	26091.1	20797.8	221.762	177.328	199.545	0.907293	1.21878	1.03055	peg.1136;3-hydroxyacyl-[acyl-carrier-protein] dehydratase%2C FabZ form (EC 4.2.1.59);Ontology_term=KEGG_ENZYME:4.2.1.59
GP59	CDS	1154934	1155704	771	+	17588	22218	6565	22811.9	28817.1	8514.92	152.399	210.111	202.248	15900	12532	20622.6	16254.2	175.282	138.588	156.935	0.971094	1.33884	1.28874	peg.1137;Acyl-[acyl-carrier-protein]--UDP-N-acetylglucosamine O-acyltransferase (EC 2.3.1.129);Ontology_term=KEGG_ENZYME:2.3.1.129
GP59	CDS	1155740	1156879	1140	-	18405	17140	12080	16144.7	15035.1	10596.5	107.857	109.624	251.69	3380	2667	2964.91	2339.47	25.2003	19.947	22.5737	4.77802	4.85625	11.1497	peg.1138;Ammonium transporter
GP59	CDS	1156929	1157171	243	-	922	881	682	3794.24	3625.51	2806.58	25.348	26.4343	66.6626	409	375	1683.13	1543.21	14.3058	13.1579	13.7318	1.84593	1.92504	4.85461	Non-coding
GP59	CDS	1157221	1157862	642	+	7235	5828	4035	11269.5	9077.88	6285.05	75.2875	66.1885	149.284	8358	6803	13018.7	10596.6	110.653	90.3495	100.501	0.749121	0.658585	1.48539	peg.1139;Mlr7403 protein
GP59	CDS	1157852	1159027	1176	+	10766	9168	4078	9154.76	7795.92	3467.69	61.1598	56.8414	82.3652	8231	5484	6999.15	4663.27	59.4894	39.7604	49.6249	1.23244	1.14542	1.65976	peg.1140;Outer membrane protein YfgL%2C lipoprotein component of the protein assembly complex (forms a complex with YaeT%2C YfiO%2C and NlpB)
GP59	CDS	1159024	1160433	1410	+	11062	9320	3575	7845.39	6609.93	2535.46	52.4124	48.1942	60.2228	10571	6134	7497.16	4350.35	63.7223	37.0924	50.4073	1.03978	0.956094	1.19472	peg.1141;GTP-binding protein EngA
GP59	CDS	1160531	1160869	339	-	4505	4044	1523	13289.1	11929.2	4492.63	88.7798	86.978	106.71	2640	2293	7787.61	6764.01	66.191	57.6719	61.9315	1.43352	1.40442	1.72303	peg.1142;FIG094192: hypothetical protein
GP59	CDS	1160995	1163175	2181	+	17668	14320	5943	8100.87	6565.8	2724.9	54.1191	47.8724	64.7223	11069	9545	5075.19	4376.43	43.1367	37.3147	40.2257	1.34539	1.19009	1.60898	peg.1143;ABC transporter%2C transmembrane region:ABC transporter:Peptidase C39%2C bacteriocin processing
GP59	CDS	1163180	1164508	1329	+	10539	9091	3636	7930.02	6840.48	2735.89	52.9778	49.8752	64.9835	5675	4485	4270.13	3374.72	36.294	28.7738	32.5339	1.62838	1.53302	1.99741	peg.1144;Type I secretion system%2C membrane fusion protein LapC
GP59	CDS	1164524	1165174	651	+	11081	8943	4269	17021.5	13737.3	6557.6	113.715	100.161	155.758	5140	4298	7895.55	6602.15	67.1084	56.2919	61.7001	1.84303	1.62336	2.52443	peg.1145;probable two-component response regulator
GP59	CDS	1165312	1166631	1320	+	30619	27546	15023	23196.2	20868.2	11381.1	154.966	152.154	270.325	22116	17874	16754.5	13540.9	142.406	115.454	128.93	1.20194	1.18013	2.09669	peg.1146;Type I secretion system%2C outer membrane component LapE
GP59	CDS	1166681	1166785	105	+	1922	2322	947	18304.8	22114.3	9019.05	122.288	161.239	214.222	1148	808	10933.3	7695.24	92.9281	65.6118	79.27	1.54268	2.03405	2.70244	Non-coding
GP59	CDS	1166835	1167293	459	+	13524	13299	5967	29464.1	28973.9	13000	196.839	211.254	308.779	10837	8016	23610	17464.1	200.674	148.904	174.789	1.12616	1.20862	1.76658	peg.1147;3-hydroxyacyl-[acyl-carrier-protein] dehydratase%2C FabA form (EC 4.2.1.59);Ontology_term=KEGG_ENZYME:4.2.1.59
GP59	CDS	1167303	1168520	1218	+	15176	17628	7541	12459.8	14472.9	6191.3	83.2395	105.525	147.057	9393	6889	7711.82	5655.99	65.5468	48.2246	56.8857	1.46327	1.85503	2.58513	peg.1148;3-oxoacyl-[acyl-carrier-protein] synthase%2C KASI (EC 2.3.1.41);Ontology_term=KEGG_ENZYME:2.3.1.41
GP59	CDS	1168564	1168716	153	-	4125	6128	2381	26960.8	40052.3	15562.1	180.116	292.028	369.634	2369	1773	15483.7	11588.2	131.604	98.8047	115.204	1.56345	2.53488	3.20851	peg.1149;hypothetical protein
GP59	CDS	1168791	1169555	765	+	5690	6665	2163	7437.91	8712.42	2827.45	49.6901	63.5238	67.1582	3631	3040	4746.41	3973.86	40.3422	33.8823	37.1122	1.33892	1.71167	1.8096	peg.1150;Esterase ybfF (EC 3.1.-.-);Ontology_term=KEGG_ENZYME:3.1.-.-
GP59	CDS	1169548	1169898	351	+	3372	4090	1502	9606.84	11652.4	4279.2	64.18	84.9599	101.64	1906	1721	5430.2	4903.13	46.1541	41.8055	43.9798	1.45931	1.93179	2.31107	peg.1151;hypothetical protein
GP59	CDS	1169959	1170816	858	+	6500	7189	3794	7575.76	8378.79	4421.91	50.611	61.0912	105.03	6824	6389	7953.38	7446.39	67.5999	63.4901	65.545	0.772157	0.93205	1.60241	peg.1152;Formyltetrahydrofolate deformylase (EC 3.5.1.10);Ontology_term=KEGG_ENZYME:3.5.1.10
GP59	CDS	1170866	1171159	294	+	1140	1195	780	3877.55	4064.63	2653.06	25.9046	29.6359	63.016	1242	874	4224.49	2972.79	35.9061	25.3469	30.6265	0.845823	0.967656	2.05757	Non-coding
GP59	CDS	1171209	1171970	762	+	5242	4823	2508	6879.27	6329.4	3291.34	45.958	46.1488	78.1765	2659	2280	3489.5	2992.13	29.6591	25.5117	27.5854	1.66603	1.67294	2.83398	peg.1153;Short-chain dehydrogenase/reductase SDR
GP59	CDS	1171976	1172113	138	-	2317	1765	652	16789.9	12789.9	4724.64	112.167	93.2531	112.221	830	669	6014.49	4847.83	51.1203	41.334	46.2271	2.42644	2.01728	2.42759	peg.1154;hypothetical protein
GP59	CDS	1172140	1174266	2127	-	79013	36600	4755	37147.6	17207.3	2235.54	248.171	125.462	53.0991	4614	3678	2169.25	1729.2	18.4376	14.7436	16.5906	14.9585	7.56221	3.20055	peg.1155;Zinc-regulated outer membrane receptor
GP59	CDS	1174340	1174627	288	-	10484	5807	1122	36402.8	20163.2	3895.83	243.194	147.013	92.5346	1294	1106	4493.06	3840.28	38.1888	32.7433	35.4661	6.8571	4.14519	2.6091	peg.1156;hypothetical protein
GP59	CDS	1174632	1175774	1143	-	32275	22174	5017	28237.1	19399.8	4389.33	188.642	141.448	104.256	6264	6139	5480.31	5370.95	46.5801	45.7943	46.1872	4.0843	3.06249	2.25725	peg.1157;N-succinyl-L%2CL-diaminopimelate desuccinylase (EC 3.5.1.18);Ontology_term=KEGG_ENZYME:3.5.1.18
GP59	CDS	1175764	1176108	345	-	18480	10988	2818	53565.2	31849.3	8168.12	357.851	232.219	194.011	3052	2556	8846.38	7408.7	75.19	63.1687	69.1793	5.1728	3.35676	2.80446	peg.1158;FIG138056: a glutathione-dependent thiol reductase
GP59	CDS	1176158	1176213	56	-	1635	1189	541	29196.4	21232.1	9660.71	195.051	154.807	229.463	995	724	17767.9	12928.6	151.018	110.233	130.626	1.49321	1.18512	1.75665	Non-coding
GP59	CDS	1176263	1177084	822	-	11896	8590	5162	14472	10450.1	6279.81	96.6826	76.1937	149.159	8771	5761	10670.3	7008.52	90.6926	59.7566	75.2246	1.28525	1.01288	1.98285	peg.1159;2%2C3%2C4%2C5-tetrahydropyridine-2%2C6-dicarboxylate N-succinyltransferase (EC 2.3.1.117);Ontology_term=KEGG_ENZYME:2.3.1.117
GP59	CDS	1177098	1178297	1200	-	16869	14864	9087	14057.5	12386.7	7572.5	93.9133	90.3134	179.864	12637	10439	10530.8	8699.17	89.507	74.1716	81.8393	1.14753	1.10355	2.19776	peg.1160;N-succinyl-L%2CL-diaminopimelate aminotransferase alternative (EC 2.6.1.17);Ontology_term=KEGG_ENZYME:2.6.1.17
GP59	CDS	1178371	1179261	891	+	3511	3444	1284	3940.52	3865.32	1441.08	26.3252	28.1827	34.2288	2444	2310	2742.99	2592.59	23.3141	22.1052	22.7096	1.15921	1.241	1.50724	peg.1161;Permeases of the drug/metabolite transporter (DMT) superfamily
GP59	CDS	1179340	1179726	387	+	3479	3505	1301	8989.66	9056.85	3361.76	60.0569	66.0351	79.8491	2224	2152	5746.77	5560.72	48.8448	47.4123	48.1286	1.24784	1.37206	1.65908	peg.1162;glyoxalase family protein
GP59	CDS	1179776	1180234	459	+	5018	5033	2115	10932.5	10965.1	4607.84	73.036	79.9488	109.446	3332	2872	7259.26	6257.08	61.7002	53.3497	57.525	1.26964	1.38981	1.90259	Non-coding
GP59	CDS	1180284	1180427	144	+	1533	1553	566	10645.8	10784.7	3930.56	71.1212	78.6333	93.3594	641	709	4451.39	4923.61	37.8347	41.9801	39.9074	1.78215	1.97039	2.3394	peg.1163;hypothetical protein
GP59	CDS	1180477	1180780	304	+	3065	3338	1262	10082.2	10980.3	4151.32	67.356	80.0591	98.6029	1720	1634	5657.89	5375	48.0894	45.8288	46.9591	1.43435	1.70487	2.09976	Non-coding
GP59	CDS	1180830	1181696	867	-	10490	10001	3792	12099.2	11535.2	4373.7	80.8306	84.1051	103.885	6445	6274	7433.68	7236.45	63.1827	61.7001	62.4414	1.2945	1.34694	1.66372	peg.1164;tRNA(Cytosine32)-2-thiocytidine synthetase
GP59	CDS	1181696	1182901	1206	-	11424	11639	3633	9472.64	9650.91	3012.44	63.2834	70.3665	71.552	8142	8726	6751.24	7235.49	57.3823	61.6919	59.5371	1.06292	1.18189	1.20181	peg.1165;Molybdopterin biosynthesis protein MoeA
GP59	CDS	1182954	1184069	1116	-	17120	16684	6208	15340.5	14949.8	5562.72	102.485	109.002	132.127	15263	16371	13676.5	14669.4	116.244	125.075	120.66	0.84937	0.903383	1.09504	peg.1166;Molybdopterin-guanine dinucleotide biosynthesis protein MobA
GP59	CDS	1184189	1184752	564	+	8447	6989	2657	14977	12391.8	4710.99	100.056	90.3511	111.896	5234	5600	9280.14	9929.08	78.8768	84.6582	81.7675	1.22366	1.10498	1.36847	peg.1167;Retroviral aspartyl protease domain protein
GP59	CDS	1184870	1185679	810	-	39964	41959	9210	49338.3	51801.2	11370.4	329.612	377.692	270.071	30604	45182	37782.7	55780.2	321.135	475.599	398.367	0.827408	0.948101	0.677946	peg.1168;GTP cyclohydrolase I (EC 3.5.4.16) type 2;Ontology_term=KEGG_ENZYME:3.5.4.16
GP59	CDS	1185688	1185984	297	-	19872	20216	5657	66909.1	68067.3	19047.1	446.997	496.291	452.411	13598	22464	45784.5	75636.4	389.146	644.898	517.022	0.86456	0.959903	0.875033	peg.1169;6-carboxytetrahydropterin synthase (EC 4.1.2.50) @ Queuosine biosynthesis QueD%2C PTPS-I;Ontology_term=KEGG_ENZYME:4.1.2.50
GP59	CDS	1186116	1187951	1836	-	14949	13029	6086	8142.16	7096.41	3314.81	54.395	51.7412	78.7342	16616	13620	9050.11	7418.3	76.9216	63.2506	70.0861	0.776116	0.738251	1.12339	peg.1170;1-deoxy-D-xylulose 5-phosphate synthase (EC 2.2.1.7);Ontology_term=KEGG_ENZYME:2.2.1.7
GP59	CDS	1187951	1188847	897	-	16153	13762	7429	18007.8	15342.3	8282.05	120.304	111.863	196.717	14130	12635	15752.5	14085.8	133.889	120.1	126.994	0.947317	0.880851	1.54902	peg.1171;Octaprenyl diphosphate synthase (EC 2.5.1.90) / Dimethylallyltransferase (EC 2.5.1.1) / (2E%2C6E)-farnesyl diphosphate synthase (EC 2.5.1.10) / Geranylgeranyl pyrophosphate synthetase (EC 2.5.1.29);Ontology_term=KEGG_ENZYME:2.5.1.90,KEGG_ENZYME:2.5.1.1,KEGG_ENZYME:2.5.1.10,KEGG_ENZYME:2.5.1.29
GP59	CDS	1188844	1189089	246	-	6897	4970	3489	28036.6	20203.3	14182.9	187.303	147.306	336.876	5396	4781	21935	19435	186.437	165.708	176.072	1.06378	0.836619	1.91328	peg.1172;Exodeoxyribonuclease VII small subunit (EC 3.1.11.6);Ontology_term=KEGG_ENZYME:3.1.11.6
GP59	CDS	1189215	1190156	942	+	5395	5014	1814	5727.18	5322.72	1925.69	38.2613	38.8089	45.7394	3964	3527	4208.07	3744.16	35.7666	31.9238	33.8452	1.13048	1.14666	1.35143	peg.1173;Riboflavin kinase (EC 2.7.1.26) / FMN adenylyltransferase (EC 2.7.7.2);Ontology_term=KEGG_ENZYME:2.7.1.26,KEGG_ENZYME:2.7.7.2
GP59	CDS	1190165	1190389	225	-	1681	1704	715	7471.11	7573.33	3177.78	49.9119	55.2185	75.4792	2234	1592	9928.89	7075.56	84.3908	60.3282	72.3595	0.689777	0.763113	1.04311	peg.1174;hypothetical protein
GP59	CDS	1190392	1191438	1047	-	9044	9417	4538	8638.01	8994.27	4334.29	57.7076	65.5788	102.949	13411	11670	12809	11146.1	108.87	95.0352	101.953	0.566023	0.643228	1.00977	peg.1175;Lipoprotein
GP59	CDS	1191467	1191880	414	-	6306	6196	3590	15231.9	14966.2	8671.5	101.759	109.121	205.967	10255	10313	24770.5	24910.6	210.538	212.395	211.466	0.481206	0.516021	0.973994	peg.1176;Regulator of nucleoside diphosphate kinase
GP59	CDS	1191930	1192002	73	-	2961	2816	1630	40561.6	38575.3	22328.8	270.978	281.26	530.357	4482	4626	61397.3	63369.9	521.847	540.31	531.079	0.510242	0.529601	0.998642	Non-coding
GP59	CDS	1192052	1192297	246	-	3361	3189	1020	13662.6	12963.4	4146.34	91.2752	94.5186	98.4847	3039	3668	12353.7	14910.6	105	127.132	116.066	0.786407	0.814352	0.848523	peg.1177;hypothetical protein
GP59	CDS	1192367	1194625	2259	-	17759	18322	5543	7861.44	8110.67	2453.74	52.5196	59.1363	58.2817	21868	23489	9680.39	10398	82.2787	88.6561	85.4674	0.614499	0.691917	0.681918	peg.1178;Conserved domain protein
GP59	CDS	1194756	1195088	333	-	4461	4504	1741	13396.4	13525.5	5228.23	89.4967	98.617	124.182	3811	4002	11444.4	12018	97.2723	102.469	99.8707	0.896126	0.987447	1.24343	peg.1179;Ethidium bromide-methyl viologen resistance protein EmrE
GP59	CDS	1195098	1195466	369	-	4361	4266	1410	11818.4	11561	3821.14	78.9549	84.2931	90.7604	3596	4102	9745.26	11116.5	82.83	94.7828	88.8064	0.889067	0.949179	1.022	peg.1180;Predicted membrane protein
GP59	CDS	1195470	1196111	642	-	5560	5699	2202	8660.44	8876.95	3429.91	57.8574	64.7234	81.4678	4931	5986	7680.69	9323.99	65.2822	79.499	72.3906	0.799239	0.894086	1.12539	peg.1181;NikM protein
GP59	CDS	1196161	1196298	138	-	410	422	166	2971.01	3057.97	1202.9	19.8483	22.2962	28.5715	355	397	2572.46	2876.81	21.8647	24.5285	23.1966	0.855656	0.961184	1.23171	Non-coding
GP59	CDS	1196348	1197088	741	+	3720	3890	1061	5020.24	5249.66	1431.85	33.5385	38.2762	34.0096	1459	2066	1968.96	2788.12	16.7352	23.7724	20.2538	1.65591	1.88983	1.67917	peg.1182;Ferredoxin--NADP(+) reductase (EC 1.18.1.2);Ontology_term=KEGG_ENZYME:1.18.1.2
GP59	CDS	1197138	1197275	138	+	1337	1383	358	9688.41	10021.7	2594.2	64.7249	73.0703	61.618	472	835	3420.29	6050.72	29.0708	51.5902	40.3305	1.60486	1.81179	1.52783	Non-coding
GP59	CDS	1197325	1198503	1179	+	6162	5895	1988	5226.46	5000	1686.17	34.9162	36.4559	40.0504	2515	4456	2133.16	3779.47	18.1309	32.2249	25.1779	1.38678	1.44793	1.5907	peg.1183;N-acetyl-L%2CL-diaminopimelate deacetylase (EC 3.5.1.47);Ontology_term=KEGG_ENZYME:3.5.1.47
GP59	CDS	1198538	1199818	1281	+	13584	11213	3123	10604.2	8753.32	2437.94	70.8431	63.822	57.9064	4211	7329	3287.28	5721.31	27.9403	48.7816	38.3609	1.84675	1.66372	1.50952	peg.1184;Diaminobutyrate-pyruvate aminotransferase (EC 2.6.1.46);Ontology_term=KEGG_ENZYME:2.6.1.46
GP59	CDS	1199815	1201074	1260	+	8983	7879	2201	7129.37	6253.17	1746.83	47.6288	45.593	41.491	4135	5669	3281.75	4499.21	27.8933	38.3615	33.1274	1.43775	1.37629	1.25247	peg.1185;Xaa-Pro dipeptidase
GP59	CDS	1201090	1202451	1362	+	8563	8098	2403	6287.08	5945.67	1764.32	42.0018	43.3509	41.9064	4059	4651	2980.18	3414.83	25.3301	29.1158	27.223	1.54288	1.59244	1.53938	peg.1186;Succinate-semialdehyde dehydrogenase [NAD] (EC 1.2.1.24)%3B Succinate-semialdehyde dehydrogenase [NAD(P)+] (EC 1.2.1.16);Ontology_term=KEGG_ENZYME:1.2.1.24,KEGG_ENZYME:1.2.1.16
GP59	CDS	1202491	1203078	588	-	3050	2928	1071	5187.07	4979.59	1821.43	34.6531	36.3071	43.2629	1723	1780	2930.27	3027.21	24.9059	25.8109	25.3584	1.36653	1.43176	1.70606	peg.1187;probable lipoprotein protein YPO1422
GP59	CDS	1203091	1204761	1671	-	5671	6592	2264	3393.78	3944.94	1354.88	22.6727	28.7633	32.1813	3753	4082	2245.96	2442.85	19.0896	20.8284	19.959	1.13596	1.44112	1.61237	peg.1188;Paraquat-inducible protein B
GP59	CDS	1204762	1206093	1332	-	7296	7750	2430	5477.48	5818.32	1824.32	36.5932	42.4224	43.3317	3524	4248	2645.65	3189.19	22.4867	27.192	24.8393	1.47319	1.70787	1.74448	peg.1189;Paraquat-inducible protein A
GP59	CDS	1206143	1206280	138	-	1271	928	238	9210.14	6724.64	1724.64	61.5298	49.0305	40.9639	954	877	6913.04	6355.07	58.7576	54.1852	56.4714	1.08958	0.868237	0.725393	Non-coding
GP59	CDS	1206330	1206584	255	+	2178	1607	473	8541.18	6301.96	1854.9	57.0607	45.9487	44.058	1777	1523	6968.63	5972.55	59.23	50.9237	55.0768	1.03602	0.834266	0.799937	peg.1190;hypothetical membrane protein
GP59	CDS	1206645	1206986	342	-	2822	2317	1315	8251.46	6774.85	3845.03	55.1252	49.3967	91.3279	2306	2000	6742.69	5847.95	57.3096	49.8614	53.5855	1.02873	0.921829	1.70434	peg.1191;Alkylphosphonate utilization operon protein PhnA
GP59	CDS	1207036	1207487	452	-	2363	1989	823	5227.88	4400.44	1820.8	34.9257	32.0844	43.2479	1672	1285	3699.12	2842.92	31.4407	24.2396	27.8401	1.25451	1.15245	1.55344	Non-coding
GP59	CDS	1207537	1208022	486	+	6804	4761	1333	14000	9796.3	2742.8	93.5292	71.4265	65.1475	2712	2744	5580.25	5646.09	47.4294	48.1402	47.7848	1.9573	1.49475	1.36335	peg.1192;General secretion pathway protein G
GP59	CDS	1208038	1210875	2838	+	14777	11139	4397	5206.84	3924.95	1549.33	34.7851	28.6175	36.8	7125	7567	2510.57	2666.31	21.3387	22.7338	22.0362	1.57854	1.29866	1.66998	peg.1193;diguanylate cyclase/phosphodiesterase (GGDEF & EAL domains) with PAS/PAC sensor(s)
GP59	CDS	1210899	1211567	669	-	5465	4907	1585	8168.91	7334.83	2369.21	54.5737	53.4795	56.2739	2338	2347	3494.77	3508.22	29.7039	29.9121	29.808	1.83084	1.79413	1.88788	peg.1194;oxidoreductase ylbE
GP59	CDS	1211617	1211677	61	-	1439	840	357	23590.2	13770.5	5852.46	157.598	100.403	139.009	439	310	7196.72	5081.97	61.1687	43.3303	52.2495	3.01625	1.92161	2.66048	Non-coding
GP59	CDS	1211727	1212317	591	-	13103	8681	3236	22170.9	14688.7	5475.47	148.116	107.098	130.054	3851	2515	6516.07	4255.5	55.3835	36.2836	45.8336	3.23161	2.33666	2.83753	peg.1195;FIG01057491: hypothetical protein
GP59	CDS	1212411	1213262	852	-	3332	4030	1545	3910.8	4730.05	1813.38	26.1267	34.4876	43.0718	2951	2902	3463.62	3406.1	29.4391	29.0414	29.2403	0.893518	1.17946	1.47303	peg.1196;Methylthioribose-1-phosphate isomerase (EC 5.3.1.23);Ontology_term=KEGG_ENZYME:5.3.1.23
GP59	CDS	1213268	1214497	1230	-	7428	8398	3355	6039.02	6827.64	2727.64	40.3447	49.7816	64.7875	6215	6318	5052.85	5136.59	42.9468	43.796	43.3714	0.930213	1.1478	1.49378	peg.1197;Permeases of the major facilitator superfamily
GP59	CDS	1214547	1214695	149	-	4522	4502	2059	30349	30214.8	13818.8	202.751	220.301	328.227	2665	2089	17885.9	14020.1	152.022	119.54	135.781	1.49323	1.62248	2.41733	Non-coding
GP59	CDS	1214745	1215137	393	-	26166	24882	8969	66580.2	63313	22821.9	444.799	461.626	542.07	12010	9591	30559.8	24404.6	259.744	208.081	233.912	1.90157	1.9735	2.31741	peg.1198;hypothetical protein
GP59	CDS	1215187	1215311	125	-	7120	6499	2340	56960	51992	18720	380.53	379.083	444.641	3374	2986	26992	23888	229.419	203.676	216.548	1.75726	1.75058	2.05332	Non-coding
GP59	CDS	1215361	1216059	699	-	2414	1962	982	3453.51	2806.87	1404.86	23.0717	20.4654	33.3686	1280	1319	1831.19	1886.98	15.5642	16.089	15.8266	1.45778	1.2931	2.10839	peg.1199;Cytochrome c-type biogenesis protein DsbD%2C protein-disulfide reductase (EC 1.8.1.8);Ontology_term=KEGG_ENZYME:1.8.1.8
GP59	CDS	1216109	1216168	60	-	619	557	250	10316.7	9283.33	4166.67	68.9221	67.6864	98.9675	385	410	6416.67	6833.33	54.5386	58.263	56.4008	1.22201	1.2001	1.75472	Non-coding
GP59	CDS	1216218	1216754	537	+	2016	2041	754	3754.19	3800.74	1404.1	25.0805	27.7119	33.3504	899	871	1674.12	1621.97	14.2292	13.8294	14.0293	1.78772	1.97529	2.3772	peg.1200;Mlr1171 protein
GP59	CDS	1216804	1216918	115	+	614	613	183	5339.13	5330.43	1591.3	35.6689	38.8652	37.797	297	301	2582.61	2617.39	21.9509	22.3166	22.1338	1.61151	1.75592	1.70766	Non-coding
GP59	CDS	1216968	1219289	2322	+	11943	13461	3651	5143.41	5797.16	1572.35	34.3614	42.2681	37.3468	6869	6525	2958.23	2810.08	25.1435	23.9595	24.5515	1.39956	1.72161	1.52116	peg.1201;Potassium efflux system KefA protein / Small-conductance mechanosensitive channel
GP59	CDS	1219350	1219664	315	-	1129	1178	410	3584.13	3739.68	1301.59	23.9443	27.2667	30.9156	754	713	2393.65	2263.49	20.3449	19.2992	19.822	1.20796	1.37557	1.55966	peg.1202;hypothetical protein
GP59	CDS	1219714	1219929	216	-	1145	1071	463	5300.93	4958.33	2143.52	35.4137	36.1521	50.9133	481	487	2226.85	2254.63	18.9272	19.2236	19.0754	1.85651	1.89522	2.66905	Non-coding
GP59	CDS	1219979	1220092	114	-	1618	1227	460	14193	10763.2	4035.09	94.8185	78.4761	95.8422	336	406	2947.37	3561.4	25.0512	30.3656	27.7084	3.42201	2.83221	3.45896	peg.1203;hypothetical protein
GP59	CDS	1220070	1220207	138	-	1506	1094	402	10913	7927.54	2913.04	72.9063	57.8011	69.1912	334	386	2420.29	2797.1	20.5713	23.8489	22.2101	3.28257	2.60247	3.1153	peg.1204;hypothetical protein
GP59	CDS	1220257	1220307	51	-	162	189	63	3176.47	3705.88	1235.29	21.2209	27.0203	29.341	111	117	2176.47	2294.12	18.499	19.5603	19.0296	1.11515	1.4199	1.54186	Non-coding
GP59	CDS	1220357	1221739	1383	+	3869	3070	1904	2797.54	2219.81	1376.72	18.6894	16.185	32.7001	6198	4605	4481.56	3329.72	38.0911	28.3901	33.2406	0.562246	0.486905	0.983738	peg.1205;ATP-dependent 23S rRNA helicase DbpA
GP59	CDS	1221807	1222745	939	+	5232	4373	2180	5571.88	4657.08	2321.62	37.2239	33.9556	55.1436	4529	4039	4823.22	4301.38	40.995	36.6749	38.8349	0.958514	0.874357	1.41995	peg.1206;FOG: PAS/PAC domain
GP59	CDS	1222742	1223440	699	-	2718	2701	1200	3888.41	3864.09	1716.74	25.9771	28.1738	40.7763	2990	2622	4277.54	3751.07	36.357	31.9827	34.1699	0.760235	0.824521	1.19334	peg.1207;hypothetical protein
GP59	CDS	1223452	1224276	825	-	1017	1327	464	1232.73	1608.48	562.424	8.23543	11.7278	13.3588	2016	1871	2443.64	2267.88	20.7697	19.3366	20.0532	0.41068	0.584833	0.66617	peg.1208;membrane protein%2C putative
GP59	CDS	1224282	1224809	528	-	1882	2080	866	3564.39	3939.39	1640.15	23.8125	28.7228	38.9572	2737	2730	5183.71	5170.45	44.0591	44.0848	44.0719	0.54031	0.651726	0.883946	peg.1209;Rhodanese-related sulfurtransferases
GP59	CDS	1224806	1225156	351	-	2279	2325	1061	6492.88	6623.93	3022.79	43.3767	48.2963	71.798	2076	2102	5914.53	5988.6	50.2707	51.0606	50.6656	0.856136	0.953235	1.41709	peg.1210;Transcriptional regulator%2C ArsR family
GP59	CDS	1225206	1225272	67	-	432	444	148	6447.76	6626.87	2208.96	43.0753	48.3177	52.4676	257	226	3835.82	3373.13	32.6026	28.7603	30.6815	1.40395	1.57481	1.71007	Non-coding
GP59	CDS	1225322	1225816	495	-	4622	5163	1984	9337.37	10430.3	4008.08	62.3798	76.0492	95.2007	3893	3365	7864.65	6797.98	66.8457	57.9616	62.4036	0.999618	1.21867	1.52556	peg.1211;Cys-tRNA(Pro) deacylase YbaK
GP59	CDS	1225874	1226428	555	-	3224	2782	1623	5809.01	5012.61	2924.32	38.808	36.5479	69.4591	7361	6569	13263.1	11836	112.73	100.917	106.824	0.363291	0.342133	0.650223	peg.1212;Probable transmembrane protein
GP59	CDS	1226478	1226654	177	-	1868	1536	473	10553.7	8677.97	2672.32	70.5055	63.2726	63.4734	3460	3105	19548	17542.4	166.149	149.571	157.86	0.446633	0.400814	0.402086	Non-coding
GP59	CDS	1226704	1227204	501	-	2730	2820	1306	5449.1	5628.74	2606.79	36.4036	41.0402	61.9169	1624	1803	3241.52	3598.8	27.5513	30.6844	29.1179	1.25021	1.40945	2.12642	peg.1213;FIG01181932: hypothetical protein
GP59	CDS	1227197	1227934	738	-	3663	3050	1252	4963.41	4132.79	1696.48	33.1589	30.1329	40.2951	2417	2712	3275.07	3674.8	27.8365	31.3324	29.5844	1.12082	1.01854	1.36204	peg.1214;Molybdopterin biosynthesis protein MoeB
GP59	CDS	1228055	1230103	2049	-	3921	2665	1742	1913.62	1300.63	850.171	12.7842	9.48316	20.1934	2524	2804	1231.82	1368.47	10.4699	11.668	11.0689	1.15496	0.856736	1.82433	peg.1215;FIG001454: Transglutaminase-like enzymes%2C putative cysteine proteases
GP59	CDS	1230093	1231055	963	-	3546	2703	1463	3682.24	2806.85	1519.21	24.5998	20.4653	36.0846	1267	1491	1315.68	1548.29	11.1827	13.2011	12.1919	2.01772	1.6786	2.95972	peg.1216;FIG002343: hypothetical protein
GP59	CDS	1231055	1231966	912	-	4056	3585	1359	4447.37	3930.92	1490.13	29.7113	28.661	35.3939	1386	1843	1519.74	2020.83	12.917	17.2302	15.0736	1.97108	1.9014	2.34807	peg.1217;FIG022979: MoxR-like ATPases
GP59	CDS	1232061	1232354	294	+	4510	3771	1601	15340.1	12826.5	5445.58	102.482	93.5205	129.344	1374	1679	4673.47	5710.88	39.7223	48.6927	44.2075	2.31821	2.11549	2.92585	peg.1218;Uncharacterized protein COG3461
GP59	CDS	1232355	1233119	765	-	7050	6062	2285	9215.69	7924.18	2986.93	61.5668	57.7766	70.9461	2741	2854	3583.01	3730.72	30.4538	31.8092	31.1315	1.97764	1.85589	2.27892	peg.1219;Putative deoxyribonuclease YjjV
GP59	CDS	1233154	1233615	462	+	2591	2079	865	5608.23	4500	1872.29	37.4666	32.8103	44.4711	1707	1619	3694.81	3504.33	31.4041	29.8789	30.6415	1.22274	1.07078	1.45134	peg.1220;hypothetical protein
GP59	CDS	1233620	1235290	1671	-	5723	6235	4966	3424.9	3731.3	2971.87	22.8806	27.2056	70.5885	5998	4823	3589.47	2886.3	30.5088	24.6094	27.5591	0.830237	0.987173	2.56135	peg.1221;Gamma-glutamyltranspeptidase (EC 2.3.2.2);Ontology_term=KEGG_ENZYME:2.3.2.2
GP59	CDS	1235287	1236285	999	-	4870	5273	5236	4874.87	5278.28	5241.24	32.5674	38.4849	124.491	6565	5307	6571.57	5312.31	55.8552	45.2943	50.5748	0.643945	0.76095	2.46152	peg.1222;Rhodanese domain protein UPF0176
GP59	CDS	1236414	1236827	414	+	2217	2146	1209	5355.07	5183.57	2920.29	35.7754	37.7944	69.3633	1432	1470	3458.94	3550.72	29.3993	30.2745	29.8369	1.19903	1.2667	2.32475	peg.1223;hypothetical protein
GP59	CDS	1236829	1237407	579	-	2667	2381	1340	4606.22	4112.26	2314.34	30.7726	29.9832	54.9706	1435	1378	2478.41	2379.97	21.0653	20.2923	20.6788	1.48812	1.44995	2.65831	peg.1224;FIG001587: exported protein
GP59	CDS	1237478	1238440	963	-	4192	3546	1742	4353.06	3682.24	1808.93	29.0813	26.8479	42.9661	2396	2300	2488.06	2388.37	21.1473	20.3639	20.7556	1.40113	1.29352	2.07009	peg.1225;FIG00858098: hypothetical protein
GP59	CDS	1238437	1239210	774	-	4544	4067	2676	5870.8	5254.52	3457.36	39.2208	38.3117	82.12	3751	3328	4846.25	4299.74	41.1908	36.6609	38.9258	1.00758	0.984222	2.10965	peg.1226;Vitamin B12 ABC transporter%2C ATPase component BtuD
GP59	CDS	1239203	1240120	918	-	7537	6262	4995	8210.24	6821.35	5441.18	54.8498	49.7357	129.24	5553	5692	6049.02	6200.44	51.4138	52.8667	52.1402	1.05197	0.953883	2.4787	peg.1227;Vitamin B12 ABC transporter%2C B12-binding component BtuF
GP59	CDS	1240188	1240724	537	+	2680	2324	1188	4990.69	4327.75	2212.29	33.3411	31.5544	52.5468	1872	1882	3486.03	3504.66	29.6296	29.8817	29.7557	1.1205	1.06045	1.76594	peg.1228;Hypoxanthine-guanine phosphoribosyltransferase (EC 2.4.2.8);Ontology_term=KEGG_ENZYME:2.4.2.8
GP59	CDS	1240721	1241455	735	+	5062	5157	2570	6887.07	7016.33	3496.6	46.0102	51.1573	83.0519	3607	3668	4907.48	4990.48	41.7113	42.5503	42.1308	1.09208	1.21425	1.97129	peg.1229;5'-methylthioadenosine phosphorylase (EC 2.4.2.28);Ontology_term=KEGG_ENZYME:2.4.2.28
GP59	CDS	1241439	1242074	636	-	11825	13859	5562	18592.8	21790.9	8745.28	124.212	158.881	207.72	7305	7950	11485.8	12500	97.6242	106.579	102.101	1.21655	1.55611	2.03444	peg.1230;hypothetical protein
GP59	CDS	1242124	1242416	293	-	1394	2820	1085	4757.68	9624.57	3703.07	31.7844	70.1745	87.9561	858	989	2928.33	3375.43	24.8894	28.7799	26.8346	1.18446	2.61507	3.27771	Non-coding
GP59	CDS	1242466	1243389	924	+	7125	6903	2679	7711.04	7470.78	2899.35	51.5148	54.4708	68.866	4035	4274	4366.88	4625.54	37.1164	39.4387	38.2776	1.34582	1.42305	1.79912	peg.1231;Putative stomatin/prohibitin-family membrane protease subunit YbbK
GP59	CDS	1243391	1243831	441	+	3491	2887	1228	7916.1	6546.49	2784.58	52.8848	47.7316	66.1399	2410	2316	5464.85	5251.7	46.4486	44.7775	45.6131	1.15942	1.04645	1.45002	peg.1232;Putative activity regulator of membrane protease YbbK
GP59	CDS	1243834	1244433	600	+	3460	2497	809	5766.67	4161.67	1348.33	38.5251	30.3435	32.0259	2747	2399	4578.33	3998.33	38.9136	34.091	36.5023	1.05542	0.831275	0.877366	peg.1233;Alpha-ribazole-5'-phosphate phosphatase (EC 3.1.3.73);Ontology_term=KEGG_ENZYME:3.1.3.73
GP59	CDS	1244430	1245608	1179	+	5659	6175	2260	4799.83	5237.49	1916.88	32.066	38.1875	45.5301	4645	4410	3939.78	3740.46	33.4862	31.8922	32.6892	0.980935	1.1682	1.39282	peg.1234;FIG002776: hypothetical protein
GP59	CDS	1245612	1246124	513	-	5064	4531	1908	9871.35	8832.36	3719.3	65.9471	64.3983	88.3415	5047	5417	9838.21	10559.5	83.6201	90.033	86.8265	0.759527	0.741689	1.01745	peg.1235;FIG002095: hypothetical protein
GP59	CDS	1246195	1246680	486	+	33352	22414	13265	68625.5	46119.3	27294.2	458.464	336.264	648.298	17024	16113	35028.8	33154.3	297.728	282.683	290.206	1.57979	1.15871	2.23393	peg.1236;Periplasmic thiol:disulfide oxidoreductase DsbB%2C required for DsbA reoxidation
GP59	CDS	1246729	1246947	219	-	40884	26436	14030	186685	120712	64063.9	1247.18	880.135	1521.66	18665	18651	85228.3	85164.4	724.4	726.136	725.268	1.71961	1.21353	2.09806	peg.1237;Translation initiation factor 1
GP59	CDS	1246996	1247709	714	-	4674	3753	1459	6546.22	5256.3	2043.42	43.733	38.3246	48.5357	2888	2556	4044.82	3579.83	34.379	30.5227	32.4509	1.34767	1.18101	1.49567	peg.1238;Arginine-tRNA-protein transferase (EC 2.3.2.8);Ontology_term=KEGG_ENZYME:2.3.2.8
GP59	CDS	1247699	1248352	654	-	5551	4202	1283	8487.77	6425.08	1961.77	56.7039	46.8464	46.5964	2849	3127	4356.27	4781.35	37.0262	40.7671	38.8967	1.45781	1.20438	1.19795	peg.1239;Leucyl/phenylalanyl-tRNA--protein transferase (EC 2.3.2.6);Ontology_term=KEGG_ENZYME:2.3.2.6
GP59	CDS	1248424	1249602	1179	-	27520	15777	3229	23341.8	13381.7	2738.76	155.939	97.5682	65.0516	13694	15065	11614.9	12777.8	98.7213	108.947	103.834	1.5018	0.939654	0.626495	peg.1240;Predicted signal transduction protein
GP59	CDS	1249633	1250232	600	-	12543	10798	3626	20905	17996.7	6043.33	139.659	131.217	143.542	8738	7900	14563.3	13166.7	123.781	112.263	118.022	1.18333	1.1118	1.21623	peg.1241;Recombination protein RecR
GP59	CDS	1250240	1250548	309	-	6919	6382	2403	22391.6	20653.7	7776.7	149.591	150.59	184.714	5358	4826	17339.8	15618.1	147.38	133.165	140.272	1.06643	1.07355	1.31682	peg.1242;FIG000557: hypothetical protein co-occurring with RecR
GP59	CDS	1250567	1252357	1791	-	29136	26412	8719	16268	14747.1	4868.23	108.681	107.524	115.631	14464	16275	8075.94	9087.1	68.6416	77.4793	73.0604	1.48755	1.47171	1.58268	peg.1243;DNA polymerase III subunits gamma and tau (EC 2.7.7.7);Ontology_term=KEGG_ENZYME:2.7.7.7
GP59	ncRNA	1252395	1252491	97	+	7586	5664	1875	78206.2	58391.8	19329.9	522.469	425.745	459.128	2396	2256	24701	23257.7	209.947	198.302	204.125	2.55956	2.08571	2.24925	signal recognition particle sRNA small type SRP_RNA
GP59	ncRNA	1252541	1252866	326	+	1034	592	192	3171.78	1815.95	588.957	21.1896	13.2404	13.989	730	757	2239.26	2322.09	19.0327	19.7988	19.4157	1.09136	0.681943	0.7205	Non-coding
GP59	CDS	1252916	1254229	1314	+	3097	1746	409	2356.93	1328.77	311.263	15.7458	9.68828	7.39319	3272	3393	2490.11	2582.19	21.1647	22.0165	21.5906	0.72929	0.448726	0.342426	peg.1244;hypothetical protein
GP59	CDS	1254346	1254945	600	+	1606	555	19	2676.67	925	31.6667	17.8819	6.74434	0.752153	1309	1374	2181.67	2290	18.5431	19.5252	19.0342	0.939463	0.354328	0.0395159	peg.1245;hypothetical protein
GP59	CDS	1255002	1255733	732	+	2227	2361	706	3042.35	3225.41	964.481	20.3249	23.517	22.9085	1737	1983	2372.95	2709.02	20.1689	23.0979	21.6334	0.939514	1.08707	1.05894	peg.1246;Resolvase%2C N-terminal
GP59	CDS	1255763	1255894	132	-	687	678	190	5204.55	5136.36	1439.39	34.7698	37.4501	34.1888	977	939	7401.52	7113.64	62.9093	60.6529	61.7811	0.56279	0.606174	0.553385	peg.1247;hypothetical protein
GP59	CDS	1255944	1256690	747	-	5671	3144	559	7591.7	4208.84	748.327	50.7175	30.6874	17.7744	9710	8763	12998.7	11730.9	110.482	100.021	105.252	0.481869	0.291561	0.168875	Non-coding
GP59	tRNA	1256740	1256830	91	-	2273	1834	879	24978	20153.8	9659.34	166.87	146.945	229.431	3575	2740	39285.7	30109.9	333.91	256.726	295.318	0.565051	0.497584	0.776894	rna.11;tRNA-Ser-GGA
GP59	CDS	1256852	1257691	840	-	13452	14200	6153	16014.3	16904.8	7325	106.986	123.256	173.985	24079	19353	28665.5	23039.3	243.643	196.44	220.041	0.486209	0.560148	0.790692	peg.1248;Pantothenate kinase type III%2C CoaX-like (EC 2.7.1.33);Ontology_term=KEGG_ENZYME:2.7.1.33
GP59	CDS	1257688	1258491	804	-	17778	19306	6893	22111.9	24012.4	8573.38	147.722	175.079	203.637	19638	18740	24425.4	23308.5	207.604	198.735	203.169	0.72709	0.861739	1.0023	peg.1249;Biotin--protein ligase (EC 6.3.4.9%2C EC 6.3.4.10%2C EC 6.3.4.11%2C EC 6.3.4.15) / Biotin operon repressor;Ontology_term=KEGG_ENZYME:6.3.4.9,KEGG_ENZYME:6.3.4.10,KEGG_ENZYME:6.3.4.11,KEGG_ENZYME:6.3.4.15
GP59	CDS	1258584	1258808	225	-	11694	8488	1766	51973.3	37724.4	7848.89	347.216	275.056	186.428	4143	4573	18413.3	20324.4	156.505	173.292	164.898	2.10564	1.66803	1.13057	peg.1250;hypothetical protein
GP59	CDS	1258856	1259221	366	-	4236	4124	1179	11573.8	11267.8	3221.31	77.3204	82.1552	76.5132	2661	2465	7270.49	6734.97	61.7957	57.4243	59.61	1.2971	1.37821	1.28356	peg.1251;hypothetical protein
GP59	CDS	1259218	1259811	594	-	4721	2979	679	7947.81	5015.15	1143.1	53.0966	36.5664	27.1511	3907	3786	6577.44	6373.74	55.9051	54.3443	55.1247	0.963209	0.663339	0.492539	peg.1252;Flavoprotein WrbA
GP59	CDS	1259821	1260171	351	-	3817	3033	1201	10874.6	8641.03	3421.65	72.6498	63.0033	81.2718	2841	2611	8094.02	7438.75	68.7953	63.4249	66.1101	1.09892	0.953005	1.22934	peg.1253;Arsenate reductase (EC 1.20.4.1);Ontology_term=KEGG_ENZYME:1.20.4.1
GP59	CDS	1260168	1261349	1182	-	8093	6237	2245	6846.87	5276.65	1899.32	45.7416	38.473	45.1131	4787	5180	4049.92	4382.4	34.4223	37.3656	35.894	1.27435	1.07185	1.25684	peg.1254;Heat shock (predicted periplasmic) protein YciM%2C precursor
GP59	CDS	1261358	1261654	297	-	4390	1662	117	14781.1	5595.96	393.939	98.7478	40.8011	9.35693	2530	2571	8518.52	8656.57	72.4033	73.8084	73.1059	1.35075	0.55811	0.127991	peg.1255;hypothetical protein
GP59	CDS	1261704	1261757	54	-	2303	1722	636	42648.1	31888.9	11777.8	284.918	232.508	279.748	854	928	15814.8	17185.2	134.418	146.526	140.472	2.02829	1.65519	1.99149	Non-coding
GP59	CDS	1261807	1262130	324	+	14512	11373	4615	44790.1	35101.9	14243.8	299.227	255.934	338.322	9438	8907	29129.6	27490.7	247.588	234.394	240.991	1.24165	1.06201	1.40388	peg.1256;4Fe-4S ferredoxin%2C iron-sulfur binding
GP59	CDS	1262190	1263050	861	-	85292	90253	19697	99061.6	104823	22876.9	661.796	764.287	543.376	29190	44271	33902.4	51418.1	288.155	438.406	363.28	1.82172	2.10385	1.49575	peg.1257;RNA polymerase sigma factor RpoH
GP59	CDS	1263154	1264080	927	-	7123	7623	1657	7683.93	8223.3	1787.49	51.3337	59.9576	42.4567	9530	9328	10280.5	10062.6	87.3791	85.7964	86.5878	0.592852	0.692448	0.490332	peg.1258;Cell division protein FtsX
GP59	CDS	1264077	1264739	663	-	8822	9358	2248	13306.2	14114.6	3390.65	88.8941	102.912	80.5354	7442	8921	11224.7	13455.5	95.4049	114.726	105.065	0.846085	0.979509	0.766527	peg.1259;Cell division transporter%2C ATP-binding protein FtsE (TC 3.A.5.1.1)
GP59	CDS	1264736	1265800	1065	-	16923	15813	3565	15890.1	14847.9	3347.42	106.157	108.259	79.5085	11619	15026	10909.9	14108.9	92.7286	120.297	106.513	0.996657	1.01639	0.74647	peg.1260;Signal recognition particle receptor protein FtsY (alpha subunit) (TC 3.A.5.1.1)
GP59	CDS	1265864	1267225	1362	+	20970	15420	7734	15396.5	11321.6	5678.41	102.859	82.5477	134.875	9910	13590	7276.06	9977.97	61.8431	85.0751	73.4591	1.40022	1.12372	1.83605	peg.1261;FIG015547: peptidase%2C M16 family
GP59	CDS	1267215	1268516	1302	+	15089	11219	5363	11589.1	8616.74	4119.05	77.4228	62.8262	97.8365	8212	9277	6307.22	7125.19	53.6084	60.7515	57.1799	1.35402	1.09875	1.71103	peg.1262;FIG015287: Zinc protease
GP59	CDS	1268500	1269072	573	+	5773	5536	2025	10075	9661.43	3534.03	67.3079	70.4432	83.941	3630	3966	6335.08	6921.47	53.8451	59.0144	56.4298	1.19277	1.24833	1.48753	peg.1263;Ribosomal RNA small subunit methyltransferase D (EC 2.1.1.-);Ontology_term=KEGG_ENZYME:2.1.1.-
GP59	CDS	1269082	1269579	498	+	6946	6729	2662	13947.8	13512	5345.38	93.1804	98.5188	126.965	4877	5231	9793.17	10504	83.2373	89.5603	86.3988	1.07849	1.14028	1.46952	peg.1264;Phosphopantetheine adenylyltransferase (EC 2.7.7.3);Ontology_term=KEGG_ENZYME:2.7.7.3
GP59	CDS	1269628	1269882	255	+	5541	4919	2626	21729.4	19290.2	10298	145.167	140.648	244.601	3831	4165	15023.5	16333.3	127.693	139.263	133.478	1.08757	1.05372	1.83252	peg.1265;4Fe-4S ferredoxin%2C iron-sulfur binding
GP59	CDS	1269957	1270343	387	+	11702	12214	5685	30237.7	31560.7	14689.9	202.008	230.115	348.918	9389	10180	24261	26304.9	206.207	224.283	215.245	0.938502	1.06908	1.62103	peg.1266;DNA-binding protein H-NS
GP59	CDS	1270393	1270454	62	+	3630	3972	1951	58548.4	64064.5	31467.7	391.142	467.106	747.428	2466	2896	39774.2	46709.7	338.062	398.26	368.161	1.06242	1.26875	2.03017	Non-coding
GP59	CDS	1270504	1272957	2454	+	21130	24507	10608	8610.43	9986.55	4322.74	57.5233	72.8137	102.675	27962	26985	11394.5	10996.3	96.8474	93.7579	95.3027	0.603586	0.764026	1.07735	peg.1267;Leucyl-tRNA synthetase (EC 6.1.1.4);Ontology_term=KEGG_ENZYME:6.1.1.4
GP59	CDS	1272976	1273461	486	+	3034	3384	1507	6242.8	6962.96	3100.82	41.706	50.7682	73.6514	4380	4088	9012.35	8411.52	76.6006	71.7191	74.1599	0.56238	0.684578	0.993143	peg.1268;LPS-assembly lipoprotein RlpB precursor (Rare lipoprotein B)
GP59	CDS	1273467	1274498	1032	+	8860	10917	3581	8585.27	10578.5	3469.96	57.3553	77.1296	82.4192	8565	9552	8299.42	9255.81	70.5411	78.9178	74.7294	0.767506	1.03212	1.1029	peg.1269;DNA polymerase III delta subunit (EC 2.7.7.7);Ontology_term=KEGG_ENZYME:2.7.7.7
GP59	CDS	1274528	1275784	1257	+	10545	11761	3720	8389.02	9356.4	2959.43	56.0442	68.2192	70.2929	10828	11226	8614.16	8930.79	73.2162	76.1465	74.6814	0.750444	0.91347	0.941238	peg.1270;Gamma-glutamyl phosphate reductase (EC 1.2.1.41);Ontology_term=KEGG_ENZYME:1.2.1.41
GP59	CDS	1275759	1276424	666	+	4116	4983	1510	6180.18	7481.98	2267.27	41.2877	54.5525	53.8526	4319	3875	6484.98	5818.32	55.1193	49.6087	52.364	0.788475	1.04179	1.02843	peg.1271;Nicotinate-nucleotide adenylyltransferase (EC 2.7.7.18);Ontology_term=KEGG_ENZYME:2.7.7.18
GP59	CDS	1276488	1277282	795	+	5158	6588	1496	6488.05	8286.79	1881.76	43.3444	60.4205	44.696	4859	4831	6111.95	6076.73	51.9486	51.812	51.8803	0.83547	1.16461	0.861521	peg.1272;Putative membrane protein
GP59	CDS	1277316	1277672	357	+	5668	5564	1626	15876.8	15585.4	4554.62	106.067	113.636	108.182	6115	5683	17128.9	15918.8	145.587	135.728	140.658	0.754081	0.807893	0.769118	peg.1273;Ribosomal silencing factor RsfA (former Iojap)
GP59	CDS	1277669	1278139	471	+	7156	7234	2153	15193.2	15358.8	4571.13	101.501	111.984	108.574	6244	6015	13256.9	12770.7	112.677	108.887	110.782	0.916219	1.01085	0.980071	peg.1274;LSU m3Psi1915 methyltransferase RlmH
GP59	CDS	1278136	1278723	588	+	3961	4501	1520	6736.39	7654.76	2585.03	45.0035	55.8122	61.4003	4434	4085	7540.82	6947.28	64.0933	59.2345	61.6639	0.72982	0.905103	0.995724	peg.1275;Septum formation protein Maf
GP59	CDS	1278713	1280185	1473	+	7634	8772	2421	5182.62	5955.19	1643.58	34.6233	43.4204	39.0388	7261	6827	4929.4	4634.76	41.8975	39.5173	40.7074	0.850541	1.06665	0.959009	peg.1276;Cytoplasmic axial filament protein CafA and Ribonuclease G (EC 3.1.4.-);Ontology_term=KEGG_ENZYME:3.1.4.-
GP59	CDS	1280188	1283997	3810	+	12835	14308	4453	3368.77	3755.38	1168.77	22.5056	27.3812	27.7608	12460	11620	3270.34	3049.87	27.7963	26.0041	26.9002	0.836632	1.01788	1.03199	peg.1277;FIG005080: Possible exported protein
GP59	CDS	1284078	1285481	1404	+	18772	19064	5613	13370.4	13578.3	3997.86	89.3229	99.0022	94.9581	14110	16246	10049.9	11571.2	85.419	98.6596	92.0393	0.970486	1.07565	1.03171	peg.1278;TldD protein%2C part of TldE/TldD proteolytic complex
GP59	CDS	1285481	1286533	1053	+	12982	14796	4085	12328.6	14051.3	3879.39	82.3631	102.45	92.1441	12642	12950	12005.7	12298.2	102.043	104.858	103.45	0.79616	0.990334	0.890709	peg.1279;tRNA (5-methylaminomethyl-2-thiouridylate)-methyltransferase (EC 2.1.1.61);Ontology_term=KEGG_ENZYME:2.1.1.61
GP59	CDS	1286530	1286757	228	+	8637	9971	3193	37881.6	43732.5	14004.4	253.074	318.861	332.635	7783	7825	34136	34320.2	290.139	292.624	291.382	0.868531	1.09431	1.14158	peg.1280;Rhodanese-like domain protein
GP59	CDS	1286807	1286881	75	+	5114	5733	2143	68186.7	76440	28573.3	455.532	557.338	678.68	4634	4606	61786.7	61413.3	525.157	523.628	524.393	0.868685	1.06283	1.29422	Non-coding
GP59	CDS	1286931	1288340	1410	+	141698	197732	99568	100495	140235	70615.6	671.373	1022.48	1677.28	55303	54234	39222	38463.8	333.368	327.954	330.661	2.0304	3.09224	5.07249	peg.1281;Glutamine synthetase type I (EC 6.3.1.2);Ontology_term=KEGG_ENZYME:6.3.1.2
GP59	CDS	1288455	1289072	618	+	13351	9712	3233	21603.6	15715.2	5231.39	144.326	114.582	124.257	5517	7857	8927.18	12713.6	75.8768	108.4	92.1383	1.56641	1.24359	1.34859	peg.1282;DNA-directed RNA polymerase%2C beta subunit/140 kD subunit
GP59	CDS	1289122	1289200	79	+	913	788	312	11557	9974.68	3949.37	77.2081	72.7272	93.8062	580	749	7341.77	9481.01	62.4016	80.8379	71.6197	1.07803	1.01546	1.30978	Non-coding
GP59	CDS	1289250	1290308	1059	+	5319	4860	5471	5022.66	4589.24	5166.19	33.5547	33.4609	122.708	2811	3585	2654.39	3385.27	22.5611	28.8638	25.7124	1.305	1.30135	4.77234	peg.1283;Nitrogen regulation protein NtrB (EC 2.7.13.3);Ontology_term=KEGG_ENZYME:2.7.13.3
GP59	CDS	1290313	1291716	1404	+	8002	10979	7811	5699.43	7819.8	5563.39	38.0759	57.0156	132.143	2678	2942	1907.41	2095.44	16.2121	17.8663	17.0392	2.23461	3.34614	7.75522	peg.1284;Nitrogen regulation protein NR(I)
GP59	tRNA	1291771	1291847	77	+	8249	5000	3416	107130	64935.1	44363.6	715.698	473.453	1053.73	2178	1948	28285.7	25298.7	240.415	215.704	228.06	3.13821	2.07601	4.62043	rna.12;tRNA-Met-CAT
GP59	CDS	1291940	1292386	447	+	35357	23620	17519	79098.4	52841.2	39192.4	528.43	385.274	930.906	26867	22666	60105.1	50706.9	510.865	432.342	471.604	1.1205	0.816945	1.97392	peg.1285;FIG000325: clustered with transcription termination protein NusA
GP59	CDS	1292462	1293976	1515	+	22201	17250	9352	14654.1	11386.1	6172.94	97.8992	83.0184	146.621	41248	29436	27226.4	19429.7	231.411	165.663	198.537	0.493102	0.41815	0.738505	peg.1286;Transcription termination protein NusA
GP59	CDS	1293980	1296775	2796	+	52534	50865	14314	18789	18192.1	5119.46	125.523	132.642	121.598	76448	53518	27341.9	19140.9	232.393	163.201	197.797	0.634604	0.670594	0.614763	peg.1287;Translation initiation factor 2
GP59	CDS	1296775	1297176	402	+	12315	12440	3248	30634.3	30945.3	8079.6	204.657	225.628	191.908	14100	10056	35074.6	25014.9	298.118	213.285	255.701	0.800378	0.882388	0.750518	peg.1288;Ribosome-binding factor A
GP59	CDS	1297186	1298115	930	+	17530	19068	4299	18849.5	20503.2	4622.58	125.927	149.493	109.796	17699	12398	19031.2	13331.2	161.756	113.666	137.711	0.91443	1.08556	0.797298	peg.1289;tRNA pseudouridine synthase B (EC 4.2.1.70);Ontology_term=KEGG_ENZYME:4.2.1.70
GP59	CDS	1298245	1298514	270	+	19751	24699	7857	73151.9	91477.8	29100	488.702	666.981	691.189	22659	16633	83922.2	61603.7	713.299	525.251	619.275	0.789153	1.07704	1.11613	peg.1290;SSU ribosomal protein S15p (S13e)
GP59	CDS	1298564	1298655	92	+	3367	3587	1450	36597.8	38989.1	15760.9	244.498	284.277	374.355	2818	1911	30630.4	20771.7	260.344	177.106	218.725	1.11783	1.2997	1.71153	Non-coding
GP59	CDS	1298705	1300798	2094	+	50870	47815	19277	24293.2	22834.3	9205.83	162.295	166.489	218.659	45007	34311	21493.3	16385.4	182.683	139.707	161.195	1.00682	1.03284	1.35649	peg.1291;Polyribonucleotide nucleotidyltransferase (EC 2.7.7.8);Ontology_term=KEGG_ENZYME:2.7.7.8
GP59	CDS	1300858	1301625	768	+	13356	12193	4999	17390.6	15876.3	6509.11	116.181	115.757	154.606	6461	5864	8412.76	7635.42	71.5044	65.1018	68.3031	1.70096	1.69475	2.26353	peg.1292;Molybdenum ABC transporter%2C periplasmic molybdenum-binding protein ModA (TC 3.A.1.8.1)
GP59	CDS	1301656	1302291	636	+	5491	5547	2194	8633.65	8721.7	3449.69	57.6784	63.5915	81.9376	3131	2628	4922.96	4132.08	41.8428	35.2313	38.537	1.4967	1.65014	2.12621	peg.1293;Molybdenum transport system permease protein ModB (TC 3.A.1.8.1)
GP59	CDS	1302293	1303360	1068	+	5163	6078	1840	4834.27	5691.01	1722.85	32.2961	41.4942	40.9214	2756	2424	2580.52	2269.66	21.9332	19.3518	20.6425	1.56454	2.01013	1.98238	peg.1294;Molybdenum transport ATP-binding protein ModC (TC 3.A.1.8.1)
GP59	CDS	1303483	1304178	696	+	13901	17426	1405	19972.7	25037.4	2018.68	133.431	182.552	47.9481	2423	2348	3481.32	3373.56	29.5896	28.764	29.1768	4.57318	6.25675	1.64336	peg.1295;Ferric siderophore transport system%2C biopolymer transport protein ExbB
GP59	CDS	1304168	1304566	399	+	5185	7015	884	12995	17581.5	2215.54	86.8151	128.19	52.6239	1466	1517	3674.19	3802.01	31.2288	32.417	31.8229	2.72807	4.02821	1.65365	peg.1296;Biopolymer transport protein ExbD/TolR
GP59	CDS	1304563	1304994	432	+	4109	4743	718	9511.57	10979.2	1662.04	63.5436	80.0511	39.477	1218	1241	2819.44	2872.69	23.9639	24.4934	24.2286	2.62266	3.30399	1.62935	peg.1297;Biopolymer transport protein ExbD/TolR
GP59	CDS	1305029	1305808	780	+	5495	5701	1022	7044.87	7308.97	1310.26	47.0644	53.291	31.1215	1555	1624	1993.59	2082.05	16.9446	17.7522	17.3484	2.7129	3.07182	1.79391	peg.1298;Ferric siderophore transport system%2C periplasmic binding protein TonB
GP59	CDS	1305870	1306637	768	+	4229	4832	1698	5506.51	6291.67	2210.94	36.7871	45.8737	52.5146	1736	1905	2260.42	2480.47	19.2125	21.1492	20.1808	1.82287	2.27313	2.6022	peg.1299;putative ATP/GTP-binding protein
GP59	CDS	1306651	1307946	1296	-	8908	10088	4149	6873.46	7783.95	3201.39	45.9192	56.7542	76.04	2997	3526	2312.5	2720.68	19.6551	23.1973	21.4262	2.14313	2.64882	3.54892	peg.1300;Probable two-component sensor
GP59	CDS	1307936	1308613	678	-	3945	4732	1710	5818.58	6979.35	2522.12	38.872	50.8877	59.906	1810	2334	2669.62	3442.48	22.6905	29.3516	26.021	1.49387	1.95564	2.30222	peg.1301;Probable two-component response regulator
GP59	CDS	1308613	1311768	3156	-	6155	8528	2458	1950.25	2702.15	778.834	13.029	19.7019	18.499	3347	3900	1060.52	1235.74	9.01391	10.5363	9.7751	1.33287	2.01552	1.89246	peg.1302;Acriflavin resistance protein
GP59	CDS	1311761	1312930	1170	-	1104	1662	144	943.59	1420.51	123.077	6.3038	10.3572	2.92335	525	515	448.718	440.171	3.81389	3.75303	3.78346	1.66615	2.7375	0.772666	peg.1303;Membrane fusion protein of RND family multidrug efflux pump
GP59	CDS	1312927	1314297	1371	-	2425	3994	812	1768.78	2913.2	592.268	11.8166	21.2407	14.0677	771	844	562.363	615.609	4.77982	5.24886	5.01434	2.35657	4.23599	2.80549	peg.1304;RND efflux system%2C outer membrane lipoprotein%2C NodT family
GP59	CDS	1314370	1315590	1221	-	3397	6485	3070	2782.15	5311.22	2514.33	18.5866	38.7251	59.7209	1570	1725	1285.83	1412.78	10.929	12.0457	11.4873	1.618	3.37111	5.19884	peg.1305;Multidrug resistance transporter%2C Bcr/CflA family
GP59	CDS	1315640	1315820	181	-	1381	2329	1012	7629.83	12867.4	5591.16	50.9723	93.8185	132.802	845	875	4668.51	4834.25	39.6801	41.2183	40.4492	1.26016	2.31942	3.28319	Non-coding
GP59	CDS	1315870	1316046	177	+	1754	2304	761	9909.6	13016.9	4299.44	66.2027	94.9089	102.121	698	774	3943.5	4372.88	33.5179	37.2845	35.4012	1.87007	2.68095	2.88468	peg.1306;hypothetical protein
GP59	CDS	1316134	1317429	1296	-	6049	6633	3392	4667.44	5118.06	2617.28	31.1816	37.3167	62.1663	4096	4153	3160.49	3204.48	26.8627	27.3223	27.0925	1.15093	1.37738	2.29459	peg.1307;Small-conductance mechanosensitive channel
GP59	CDS	1317479	1317745	267	-	1309	1073	996	4902.62	4018.73	3730.34	32.7527	29.3013	88.6037	1960	1730	7340.82	6479.4	62.3935	55.2453	58.8194	0.556836	0.498156	1.50637	Non-coding
GP59	CDS	1317795	1319285	1491	+	2136	1860	1358	1432.6	1247.48	910.798	9.57068	9.09564	21.6335	6533	4686	4381.62	3142.86	37.2417	26.7969	32.0193	0.298903	0.284067	0.675638	peg.1308;Sulfate permease
GP59	CDS	1319306	1320166	861	+	2484	2240	874	2885.02	2601.63	1015.1	19.2738	18.9689	24.1108	2746	1843	3189.31	2140.53	27.1077	18.2508	22.6792	0.849844	0.8364	1.06312	peg.1309;UspA-related nucleotide-binding protein
GP59	CDS	1320166	1320531	366	+	1117	1103	426	3051.91	3013.66	1163.93	20.3888	21.9731	27.646	581	593	1587.43	1620.22	13.4924	13.8145	13.6534	1.49331	1.60935	2.02484	peg.1310;DnaK suppressor protein
GP59	CDS	1320610	1322667	2058	+	7635	5284	3556	3709.91	2567.54	1727.89	24.7847	18.7204	41.0412	4102	4770	1993.2	2317.78	16.9412	19.7621	18.3517	1.35054	1.02009	2.23638	peg.1311;diguanylate cyclase/phosphodiesterase (GGDEF & EAL domains) with PAS/PAC sensor(s)
GP59	CDS	1322717	1323251	535	+	1372	1559	821	2564.49	2914.02	1534.58	17.1325	21.2466	36.4496	868	740	1622.43	1383.18	13.7899	11.7934	12.7916	1.33935	1.66098	2.84949	Non-coding
GP59	CDS	1323301	1324140	840	+	3828	4359	1560	4557.14	5189.29	1857.14	30.4447	37.836	44.1112	2460	2636	2928.57	3138.1	24.8915	26.7563	25.8239	1.17894	1.46516	1.70816	peg.1312;Ynd
GP59	CDS	1324143	1325057	915	+	4078	4880	1391	4456.83	5333.33	1520.22	29.7746	38.8863	36.1085	2348	2433	2566.12	2659.02	21.8108	22.6715	22.2412	1.33871	1.74839	1.6235	peg.1313;Ync
GP59	CDS	1325107	1325171	65	+	1092	1332	376	16800	20492.3	5784.62	112.235	149.413	137.397	699	591	10753.8	9092.31	91.4026	77.5237	84.4631	1.32881	1.76897	1.62671	Non-coding
GP59	CDS	1325221	1326807	1587	+	14266	17134	5375	8989.29	10796.5	3386.89	60.0544	78.719	80.4462	10110	10839	6370.51	6829.87	54.1463	58.2334	56.1899	1.06878	1.40095	1.43168	peg.1314;Peptide chain release factor 3
GP59	CDS	1326872	1327321	450	+	13323	12471	4744	29606.7	27713.3	10542.2	197.792	202.063	250.401	8674	9210	19275.6	20466.7	163.833	174.505	169.169	1.1692	1.19444	1.48018	peg.1315;Inosine-5'-monophosphate dehydrogenase (EC 1.1.1.205);Ontology_term=KEGG_ENZYME:1.1.1.205
GP59	CDS	1327400	1327687	288	-	10844	9903	3593	37652.8	34385.4	12475.7	251.545	250.71	296.325	6632	7648	23027.8	26555.6	195.725	226.42	211.073	1.19175	1.18779	1.4039	peg.1316;PhnO-related protein
GP59	CDS	1327737	1328224	488	-	7866	7464	2815	16118.9	15295.1	5768.44	107.685	111.519	137.013	4939	5022	10120.9	10291	86.0228	87.7439	86.8834	1.23941	1.28355	1.57698	Non-coding
GP59	CDS	1328274	1331075	2802	+	35677	30623	11238	12732.7	10929	4010.71	85.0627	79.6851	95.2631	32366	26584	11551	9487.51	98.1783	80.8933	89.5358	0.950042	0.889981	1.06397	peg.1317;Isoleucyl-tRNA synthetase (EC 6.1.1.5);Ontology_term=KEGG_ENZYME:6.1.1.5
GP59	CDS	1331086	1331553	468	+	4859	4323	1157	10382.5	9237.18	2472.22	69.3618	67.3499	58.7207	5844	4829	12487.2	10318.4	106.135	87.9775	97.0563	0.714655	0.693927	0.605017	peg.1318;Lipoprotein signal peptidase (EC 3.4.23.36);Ontology_term=KEGG_ENZYME:3.4.23.36
GP59	CDS	1331550	1332647	1098	+	6296	5680	1606	5734.06	5173.04	1462.66	38.3073	37.7176	34.7414	7569	5716	6893.44	5205.83	58.591	44.3864	51.4887	0.743995	0.732541	0.674738	peg.1319;Biosynthetic Aromatic amino acid aminotransferase beta (EC 2.6.1.57);Ontology_term=KEGG_ENZYME:2.6.1.57
GP59	CDS	1332644	1333531	888	+	2595	2332	600	2922.3	2626.13	675.676	19.5229	19.1476	16.0488	3440	2434	3873.87	2740.99	32.9261	23.3705	28.1483	0.693572	0.680239	0.570152	peg.1320;Cyclohexadienyl dehydrogenase (EC 1.3.1.12)(EC 1.3.1.43);Ontology_term=KEGG_ENZYME:1.3.1.12,KEGG_ENZYME:1.3.1.43
GP59	CDS	1333551	1334870	1320	+	6780	6781	1545	5136.36	5137.12	1170.45	34.3143	37.4557	27.8009	9619	7195	7287.12	5450.76	61.937	46.4747	54.2059	0.633036	0.690989	0.512875	peg.1321;5-Enolpyruvylshikimate-3-phosphate synthase (EC 2.5.1.19);Ontology_term=KEGG_ENZYME:2.5.1.19
GP59	CDS	1334863	1335525	663	+	35093	37820	17749	52930.6	57043.7	26770.7	353.611	415.916	635.864	20569	15358	31024.1	23164.4	263.69	197.506	230.598	1.53345	1.80364	2.75745	peg.1322;Cytidylate kinase (EC 2.7.4.25);Ontology_term=KEGG_ENZYME:2.7.4.25
GP59	CDS	1335568	1335699	132	-	57938	65982	30236	438924	499864	229061	2932.3	3644.6	5440.69	33915	26467	256932	200508	2183.8	1709.59	1946.69	1.5063	1.8722	2.79484	peg.1323;hypothetical protein
GP59	CDS	1335686	1337308	1623	+	228309	291459	97411	140671	179580	60019.1	939.775	1309.35	1425.59	166652	129013	102681	79490.4	872.743	677.759	775.251	1.21222	1.68894	1.83887	peg.1324;SSU ribosomal protein S1p
GP59	CDS	1337421	1337711	291	+	20278	23741	8658	69683.8	81584.2	29752.6	465.534	594.845	706.689	17671	11897	60725.1	40883.2	516.134	348.582	432.358	1.07673	1.37582	1.6345	peg.1325;Integration host factor beta subunit
GP59	CDS	1337718	1338104	387	+	12486	14783	5036	32263.6	38199	13012.9	215.542	278.515	309.086	9145	6904	23630.5	17839.8	200.848	152.107	176.478	1.22136	1.57819	1.75142	peg.1326;hypothetical protein
GP59	CDS	1338154	1338591	438	+	20814	31605	5167	47520.5	72157.5	11796.8	317.469	526.113	280.2	15446	31973	35264.8	72997.7	299.734	622.4	461.067	0.688552	1.14108	0.607721	Non-coding
GP59	CDS	1338641	1338778	138	-	9448	13121	3166	68463.8	95079.7	22942	457.383	693.243	544.924	6298	6362	45637.7	46101.4	387.898	393.074	390.486	1.17132	1.77533	1.3955	peg.1327;hypothetical protein
GP59	CDS	1338823	1340244	1422	+	41192	47660	15245	28967.7	33516.2	10720.8	193.523	244.372	254.643	29705	29554	20889.6	20783.4	177.552	177.205	177.378	1.09102	1.37769	1.43559	peg.1328;Cytochrome c oxidase subunit CcoN (EC 1.9.3.1);Ontology_term=KEGG_ENZYME:1.9.3.1
GP59	CDS	1340255	1340932	678	+	13951	15288	5013	20576.7	22548.7	7393.81	137.466	164.406	175.619	13363	10666	19709.4	15731.6	167.521	134.132	150.826	0.911418	1.09004	1.16438	peg.1329;Cytochrome c oxidase subunit CcoO (EC 1.9.3.1);Ontology_term=KEGG_ENZYME:1.9.3.1
GP59	CDS	1340925	1341134	210	+	6281	6207	2339	29909.5	29557.1	11138.1	199.815	215.506	264.554	6512	5210	31009.5	24809.5	263.566	211.533	237.55	0.841152	0.907206	1.11368	peg.1330;hypothetical protein
GP59	CDS	1341127	1342059	933	+	11110	11560	3895	11907.8	12390.1	4174.71	79.5521	90.3387	99.1584	10009	8763	10727.8	9392.28	91.1808	80.0813	85.6311	0.92901	1.05498	1.15797	peg.1331;Cytochrome c oxidase subunit CcoP (EC 1.9.3.1);Ontology_term=KEGG_ENZYME:1.9.3.1
GP59	CDS	1342099	1342218	120	+	1901	1751	532	15841.7	14591.7	4433.33	105.833	106.39	105.301	1495	1225	12458.3	10208.3	105.89	87.0392	96.4646	1.09712	1.1029	1.09161	peg.1332;hypothetical protein
GP59	CDS	1342268	1342569	302	+	5694	5898	1556	18854.3	19529.8	5152.32	125.959	142.395	122.379	3913	3210	12957	10629.1	110.128	90.6271	100.378	1.25485	1.4186	1.21919	Non-coding
GP59	CDS	1342619	1343122	504	+	15951	18033	5051	31648.8	35779.8	10021.8	211.435	260.877	238.04	7473	6905	14827.4	13700.4	126.026	116.814	121.42	1.74136	2.14855	1.96048	peg.1333;Type cbb3 cytochrome oxidase biogenesis protein CcoH
GP59	CDS	1343148	1345610	2463	+	25350	30760	8085	10292.3	12488.8	3282.58	68.7595	91.0583	77.9686	15301	14184	6212.34	5758.83	52.8019	49.1015	50.9517	1.3495	1.78715	1.53024	peg.1334;Type cbb3 cytochrome oxidase biogenesis protein CcoI%3B Copper-translocating P-type ATPase (EC 3.6.3.4);Ontology_term=KEGG_ENZYME:3.6.3.4
GP59	CDS	1345614	1345823	210	+	4602	3324	2213	21914.3	15828.6	10538.1	146.402	115.409	250.303	2587	2270	12319	10809.5	104.706	92.1652	98.4356	1.48729	1.17243	2.54281	peg.1335;Type cbb3 cytochrome oxidase biogenesis protein CcoS%2C involved in heme b insertion
GP59	CDS	1345852	1346979	1128	+	12699	10666	6556	11258	9455.67	5812.06	75.2107	68.943	138.049	8838	9412	7835.11	8343.97	66.5947	71.1431	68.8689	1.09209	1.00108	2.00452	peg.1336;putative leucine/isoleucine/valine-binding protein precursor
GP59	CDS	1347004	1350363	3360	+	21966	21629	9362	6537.5	6437.2	2786.31	43.6748	46.9348	66.181	16985	14445	5055.06	4299.11	42.9656	36.6554	39.8105	1.09707	1.17895	1.6624	peg.1337;diguanylate cyclase/phosphodiesterase (GGDEF & EAL domains) with PAS/PAC sensor(s)
GP59	CDS	1350342	1350968	627	-	2712	3252	1204	4325.36	5186.6	1920.26	28.8962	37.8164	45.6103	2383	1854	3800.64	2956.94	32.3036	25.2117	28.7577	1.00482	1.315	1.58602	peg.1338;hypothetical protein
GP59	CDS	1350983	1351426	444	-	2073	2343	811	4668.92	5277.03	1826.58	31.1914	38.4757	43.3852	1608	1350	3621.62	3040.54	30.7821	25.9245	28.3533	1.1001	1.35701	1.53016	peg.1339;D-tyrosyl-tRNA(Tyr) deacylase (EC 3.6.1.n1)
GP59	CDS	1351423	1352415	993	-	3368	3482	1653	3391.74	3506.55	1664.65	22.6591	25.5669	39.5392	3258	2926	3280.97	2946.63	27.8866	25.1238	26.5052	0.854891	0.964597	1.49175	peg.1340;Proline iminopeptidase (EC 3.4.11.5);Ontology_term=KEGG_ENZYME:3.4.11.5
GP59	CDS	1352529	1353692	1164	+	9604	6990	5535	8250.86	6005.15	4755.15	55.1212	43.7847	112.945	7580	7676	6512.03	6594.5	55.3491	56.2266	55.7879	0.988049	0.784842	2.02455	peg.1341;Succinyl-CoA ligase [ADP-forming] beta chain (EC 6.2.1.5);Ontology_term=KEGG_ENZYME:6.2.1.5
GP59	CDS	1353700	1354572	873	+	9986	7308	4742	11438.7	8371.13	5431.84	76.4182	61.0354	129.018	6996	5940	8013.75	6804.12	68.113	58.0139	63.0635	1.21177	0.967841	2.04585	peg.1342;Succinyl-CoA ligase [ADP-forming] alpha chain (EC 6.2.1.5);Ontology_term=KEGG_ENZYME:6.2.1.5
GP59	CDS	1354572	1356215	1644	+	21529	23530	7275	13095.5	14312.7	4425.18	87.4865	104.356	105.108	14593	12462	8876.52	7580.29	75.4462	64.6318	70.039	1.24911	1.48997	1.5007	peg.1343;NAD synthetase (EC 6.3.1.5) / Glutamine amidotransferase chain of NAD synthetase;Ontology_term=KEGG_ENZYME:6.3.1.5
GP59	CDS	1356224	1356562	339	+	11396	12625	3687	33616.5	37241.9	10876.1	224.58	271.537	258.331	6755	6430	19926.3	18967.6	169.364	161.723	165.543	1.35663	1.64028	1.56051	peg.1344;Nitrogen regulatory protein P-II
GP59	CDS	1356584	1357366	783	-	14790	14750	6765	18888.9	18837.8	8639.85	126.19	137.35	205.215	12069	11029	15413.8	14085.6	131.01	120.098	125.554	1.00507	1.09395	1.63448	peg.1345;Probable component of the lipoprotein assembly complex (forms a complex with YaeT%2C YfgL%2C and NlpB)
GP59	CDS	1357416	1357787	372	-	2717	3844	963	7303.76	10333.3	2588.71	48.7939	75.3422	61.4876	1767	1794	4750	4822.58	40.3727	41.1187	40.7457	1.19752	1.84908	1.50906	Non-coding
GP59	CDS	1357837	1359000	1164	+	16310	16096	9942	14012	13828.2	8541.24	93.6096	100.824	202.873	12988	10509	11158.1	9028.35	94.8383	76.9783	85.9083	1.08964	1.17362	2.36151	peg.1346;ErfK/YbiS/YcfS/YnhG family protein
GP59	CDS	1359088	1359387	300	-	132442	119402	61278	441473	398007	204260	2949.33	2901.94	4851.62	129567	114736	431890	382453	3670.86	3260.91	3465.88	0.850961	0.837287	1.39982	peg.1347;lipoprotein%2C putative
GP59	CDS	1359437	1359563	127	-	42806	35941	25529	337055	283000	201016	2251.75	2063.4	4774.57	29786	30469	234535	239913	1993.44	2045.57	2019.51	1.115	1.02174	2.36423	Non-coding
GP59	CDS	1359613	1360407	795	+	11269	10633	5571	14174.8	13374.8	7007.55	94.6973	97.5184	166.445	16005	13762	20132.1	17310.7	171.113	147.596	159.355	0.594255	0.611959	1.04449	peg.1348;Inositol-1-monophosphatase (EC 3.1.3.25);Ontology_term=KEGG_ENZYME:3.1.3.25
GP59	CDS	1360472	1362304	1833	+	18294	23017	8405	9980.36	12557	4585.38	66.6754	91.5554	108.913	43315	36379	23630.7	19846.7	200.849	169.219	185.034	0.360341	0.494803	0.58861	peg.1349;GTP-binding protein TypA/BipA
GP59	CDS	1362416	1362634	219	+	2320	1949	776	10593.6	8899.54	3543.38	70.7723	64.8882	84.1631	1894	1608	8648.4	7342.47	73.5073	62.604	68.0556	1.03992	0.953457	1.23668	peg.1350;hypothetical protein
GP59	CDS	1362634	1364229	1596	+	11041	9165	3867	6917.92	5742.48	2422.93	46.2163	41.8695	57.55	6597	6533	4133.46	4093.36	35.1324	34.9012	35.0168	1.31983	1.1957	1.6435	peg.1351;Two-component sensor PilS
GP59	CDS	1364226	1365581	1356	+	14077	13146	4935	10381.3	9694.69	3639.38	69.3537	70.6857	86.4433	8919	8497	6577.43	6266.22	55.905	53.4277	54.6663	1.26867	1.29304	1.58129	peg.1352;Type IV fimbriae expression regulatory protein PilR
GP59	CDS	1365596	1366504	909	-	8371	8836	2655	9209.02	9720.57	2920.79	61.5223	70.8744	69.3752	5148	5468	5663.37	6015.4	48.1359	51.2891	49.7125	1.23756	1.42569	1.39553	peg.1353;Folate-dependent protein for Fe/S cluster synthesis/repair in oxidative stress
GP59	CDS	1366575	1367018	444	+	2525	2312	902	5686.94	5207.21	2031.53	37.9925	37.9667	48.2533	1205	1112	2713.96	2504.5	23.0674	21.3541	22.2108	1.71054	1.70938	2.17252	peg.1354;hypothetical protein
GP59	CDS	1366993	1368594	1602	-	12667	10921	5278	7906.99	6817.1	3294.63	52.8239	49.7047	78.2548	7364	7064	4596.75	4409.49	39.0702	37.5966	38.3334	1.37801	1.29664	2.04143	peg.1355;L-aspartate oxidase (EC 1.4.3.16);Ontology_term=KEGG_ENZYME:1.4.3.16
GP59	CDS	1368723	1369298	576	+	24870	23030	9615	43177.1	39982.6	16692.7	288.451	291.521	396.489	7098	7717	12322.9	13397.6	104.739	114.232	109.485	2.63461	2.66265	3.62139	peg.1356;RNA polymerase sigma factor RpoE
GP59	CDS	1369301	1369870	570	+	26051	23466	11528	45703.5	41168.4	20224.6	305.329	300.166	480.378	7092	8428	12442.1	14786	105.752	126.069	115.911	2.63418	2.58963	4.14438	peg.1357;Sigma factor RpoE negative regulatory protein RseA
GP59	CDS	1369874	1370854	981	+	27299	25941	12604	27827.7	26443.4	12848.1	185.908	192.804	305.171	8317	9714	8478.08	9902.14	72.0597	84.4285	78.2441	2.37599	2.46413	3.90024	peg.1358;Sigma factor RpoE negative regulatory protein RseB precursor
GP59	CDS	1370851	1371273	423	+	9770	9685	4048	23096.9	22896	9569.74	154.303	166.939	227.302	3357	3949	7936.17	9335.7	67.4537	79.5989	73.5263	2.09861	2.27046	3.09144	peg.1359;Sigma factor RpoE regulatory protein RseC
GP59	CDS	1371273	1372700	1428	+	34697	37228	18194	24297.6	26070	12740.9	162.324	190.081	302.624	13670	15544	9572.83	10885.2	81.3645	92.81	87.0872	1.86393	2.18265	3.47496	peg.1360;Serine protease precursor MucD/AlgY associated with sigma factor RpoE
GP59	CDS	1372670	1372795	126	-	2298	2722	1284	18238.1	21603.2	10190.5	121.842	157.513	242.046	990	1105	7857.14	8769.84	66.782	74.7742	70.7781	1.72147	2.22544	3.41979	peg.1361;hypothetical protein
GP59	CDS	1372878	1373582	705	+	4239	4901	540	6012.77	6951.77	765.957	40.1692	50.6866	18.1932	838	848	1188.65	1202.84	10.103	10.2557	10.1794	3.94615	4.97935	1.78726	peg.1362;Copper-sensing two-component system response regulator CpxR
GP59	CDS	1373579	1374922	1344	+	8392	8329	1728	6244.05	6197.17	1285.71	41.7143	45.1847	30.5385	1802	1805	1340.77	1343.01	11.3959	11.4509	11.4234	3.65166	3.95545	2.67333	peg.1363;Signal transduction histidine kinase
GP59	CDS	1374972	1375044	73	+	754	817	109	10328.8	11191.8	1493.15	69.003	81.6013	35.4656	91	81	1246.58	1109.59	10.5953	9.46068	10.028	6.88104	8.13735	3.53666	Non-coding
GP59	CDS	1375094	1377040	1947	+	11063	13099	2064	5682.07	6727.79	1060.09	37.96	49.0535	25.1795	2594	2700	1332.31	1386.75	11.324	11.8238	11.5739	3.27979	4.23829	2.17555	peg.1364;putative IRON-REGULATED OUTER MEMBRANE PROTEIN
GP59	CDS	1377111	1378478	1368	-	3898	3701	1403	2849.42	2705.41	1025.58	19.036	19.7256	24.3599	2789	2584	2038.74	1888.89	17.3283	16.1052	16.7168	1.13873	1.17999	1.45721	peg.1365;Multi antimicrobial extrusion protein (Na(+)/drug antiporter)%2C MATE family of MDR efflux pumps
GP59	CDS	1378528	1378694	167	-	1017	835	620	6089.82	5000	3712.57	40.684	36.4559	88.1818	1324	1253	7928.14	7502.99	67.3854	63.9727	65.6791	0.619436	0.555061	1.34262	Non-coding
GP59	CDS	1378744	1380540	1797	+	12342	8873	6187	6868.11	4937.67	3442.96	45.8835	36.0015	81.7779	16762	13159	9327.77	7322.76	79.2816	62.436	70.8588	0.647535	0.508073	1.1541	peg.1366;Translation elongation factor LepA
GP59	CDS	1380554	1381315	762	+	3949	2932	1780	5182.41	3847.77	2335.96	34.6219	28.0548	55.4841	3459	2123	4539.37	2786.09	38.5825	23.755	31.1687	1.11079	0.900093	1.78012	peg.1367;Signal peptidase I (EC 3.4.21.89);Ontology_term=KEGG_ENZYME:3.4.21.89
GP59	CDS	1381437	1381823	387	+	2160	1371	916	5581.4	3542.64	2366.93	37.2874	25.83	56.2197	1954	1154	5049.1	2981.91	42.9149	25.4247	34.1698	1.09124	0.755931	1.6453	peg.1368;hypothetical protein
GP59	CDS	1381820	1382503	684	+	4634	3541	1687	6774.85	5176.9	2466.37	45.2605	37.7457	58.5818	3585	2125	5241.23	3106.73	44.5479	26.4888	35.5184	1.27428	1.06271	1.64934	peg.1369;Ribonuclease III (EC 3.1.26.3);Ontology_term=KEGG_ENZYME:3.1.26.3
GP59	CDS	1382500	1383405	906	+	5237	4431	2004	5780.35	4890.73	2211.92	38.6166	35.6592	52.538	5568	2789	6145.7	3078.37	52.2355	26.247	39.2413	0.984081	0.908716	1.33885	peg.1370;GTP-binding protein Era
GP59	CDS	1383418	1384137	720	+	4860	4634	1779	6750	6436.11	2470.83	45.0944	46.9268	58.6877	4240	2490	5888.89	3458.33	50.0527	29.4868	39.7697	1.13389	1.17996	1.47569	peg.1371;DNA recombination and repair protein RecO
GP59	CDS	1384150	1384881	732	+	4759	5202	2317	6501.37	7106.56	3165.3	43.4334	51.8152	75.1829	5229	3849	7143.44	5258.2	60.7158	44.8329	52.7744	0.823002	0.981824	1.42461	peg.1372;Pyridoxine 5'-phosphate synthase (EC 2.6.99.2);Ontology_term=KEGG_ENZYME:2.6.99.2
GP59	CDS	1384878	1385258	381	+	2811	3010	1158	7377.95	7900.26	3039.37	49.2896	57.6022	72.1917	2552	1952	6698.16	5123.36	56.9312	43.6833	50.3072	0.979771	1.14501	1.43502	peg.1373;Holo-[acyl-carrier protein] synthase (EC 2.7.8.7);Ontology_term=KEGG_ENZYME:2.7.8.7
GP59	CDS	1385260	1386147	888	+	4886	4721	2160	5502.25	5316.44	2432.43	36.7587	38.7631	57.7756	5126	3236	5772.52	3644.14	49.0637	31.071	40.0674	0.917422	0.967449	1.44196	peg.1374;Cysteine synthase (EC 2.5.1.47);Ontology_term=KEGG_ENZYME:2.5.1.47
GP59	CDS	1386189	1388204	2016	+	10205	10362	5243	5062	5139.88	2600.69	33.8175	37.4758	61.7722	6760	5260	3353.17	2609.13	28.5004	22.2462	25.3733	1.3328	1.47698	2.43454	peg.1375;FIG00856785: hypothetical protein
GP59	CDS	1388216	1388815	600	+	10917	12311	7043	18195	20518.3	11738.3	121.555	149.603	278.811	4621	4676	7701.67	7793.33	65.4605	66.4482	65.9544	1.84301	2.26828	4.22734	peg.1376;FIG00856690: hypothetical protein
GP59	CDS	1388897	1390225	1329	+	11821	9339	5095	8894.66	7027.09	3833.71	59.4222	51.2358	91.059	5069	3454	3814.15	2598.95	32.4184	22.1594	27.2889	2.17752	1.87753	3.33685	peg.1377;RNA methyltransferase%2C TrmA family
GP59	Rsw	1390368	1390444	77	+	85976	48202	86417	1.11657e+06	626000	1.1223e+06	7459.43	4564.28	26657.1	17821	8902	231442	115610	1967.14	985.728	1476.44	5.05233	3.09142	18.055	cyclic di-GMP riboswitch class I
GP59	CDS	1390465	1391052	588	+	346225	233698	356572	588818	397446	606415	3933.69	2897.85	14403.7	75055	36646	127645	62323.1	1084.92	531.385	808.151	4.86752	3.58577	17.823	peg.1378;hypothetical protein
GP59	CDS	1391135	1392277	1143	+	5363	4843	3025	4692.04	4237.1	2646.54	31.3459	30.8934	62.8613	6174	5041	5401.57	4410.32	45.9108	37.6037	41.7573	0.75067	0.739834	1.5054	peg.1379;DNA alkylation repair enzyme
GP59	CDS	1392326	1394716	2391	-	48862	51897	13724	20435.8	21705.1	5739.86	136.525	158.256	136.334	50390	52007	21074.9	21751.2	179.126	185.457	182.291	0.748936	0.868149	0.747892	peg.1380;Phosphoenolpyruvate synthase (EC 2.7.9.2);Ontology_term=KEGG_ENZYME:2.7.9.2
GP59	CDS	1394722	1395612	891	-	22516	24941	7364	25270.5	27992.1	8264.87	168.823	204.096	196.309	26852	28319	30136.9	31783.4	256.149	270.994	263.572	0.640521	0.774345	0.744802	peg.1381;FIG137360: hypothetical protein
GP59	CDS	1395662	1396460	799	-	19979	53005	5474	25005	66339.2	6851.06	167.05	483.691	162.728	6145	11167	7690.86	13976.2	65.3687	119.165	92.267	1.81051	5.24229	1.76366	Non-coding
GP59	CDS	1396510	1396635	126	+	1109	1122	511	8801.59	8904.76	4055.56	58.8004	64.9262	96.3284	802	847	6365.08	6722.22	54.1001	57.3156	55.7079	1.05551	1.16548	1.72917	peg.1382;hypothetical protein
GP59	CDS	1396640	1396756	117	-	1088	1063	464	9299.15	9085.47	3965.81	62.1244	66.2438	94.1968	744	856	6358.97	7316.24	54.0482	62.3804	58.2143	1.06717	1.13793	1.6181	peg.1383;hypothetical protein
GP59	CDS	1396713	1397558	846	-	7555	7474	3292	8930.26	8834.52	3891.25	59.66	64.414	92.4258	4942	5830	5841.61	6891.25	49.6509	58.7568	54.2039	1.10066	1.18837	1.70515	peg.1384;UTP--glucose-1-phosphate uridylyltransferase (EC 2.7.7.9);Ontology_term=KEGG_ENZYME:2.7.7.9
GP59	CDS	1397608	1397831	224	-	1256	1367	496	5607.14	6102.68	2214.29	37.4594	44.4957	52.5942	796	961	3553.57	4290.18	30.2037	36.5793	33.3915	1.12182	1.33255	1.57508	Non-coding
GP59	CDS	1397881	1398246	366	+	3781	3557	1373	10330.6	9718.58	3751.37	69.0152	70.8599	89.1032	1800	2281	4918.03	6232.24	41.8009	53.1379	47.4694	1.45389	1.49275	1.87707	peg.1385;hypothetical protein
GP59	CDS	1398296	1398544	249	+	2612	2424	1225	10490	9734.94	4919.68	70.0798	70.9792	116.853	1804	2103	7244.98	8445.78	61.5789	72.0112	66.795	1.04918	1.06264	1.74943	Non-coding
GP59	CDS	1398594	1399634	1041	+	10907	12690	4665	10477.4	12190.2	4481.27	69.9961	88.8809	106.44	6289	7990	6041.31	7675.31	51.3482	65.4419	58.3951	1.19866	1.52206	1.82276	peg.1386;Serine/threonine protein kinase related protein
GP59	CDS	1399756	1399884	129	-	2215	3490	697	17170.5	27054.3	5403.1	114.711	197.257	128.336	1393	1890	10798.4	14651.2	91.7817	124.92	108.351	1.05869	1.82054	1.18444	peg.1387;hypothetical protein
GP59	CDS	1399934	1400211	278	-	3639	5811	1040	13089.9	20902.9	3741.01	87.4493	152.407	88.8572	2718	3769	9776.98	13557.6	83.0996	115.596	99.3476	0.880236	1.53407	0.894406	Non-coding
GP59	CDS	1400261	1401118	858	-	10248	10426	3509	11944.1	12151.5	4089.74	79.7941	88.5989	97.1404	6883	6869	8022.14	8005.83	68.1844	68.26	68.2222	1.16962	1.29868	1.42388	peg.1388;UTP--glucose-1-phosphate uridylyltransferase (EC 2.7.7.9);Ontology_term=KEGG_ENZYME:2.7.7.9
GP59	CDS	1401168	1401317	150	-	1404	1531	412	9360	10206.7	2746.67	62.531	74.4186	65.2394	976	982	6506.67	6546.67	55.3036	55.8188	55.5612	1.12544	1.3394	1.17419	Non-coding
GP59	CDS	1401367	1402347	981	+	12721	15252	3718	12967.4	15547.4	3790.01	86.6306	113.359	90.0211	9726	9776	9914.37	9965.34	84.2674	84.9674	84.6174	1.02379	1.33966	1.06386	peg.1389;UDP-glucose 4-epimerase (EC 5.1.3.2);Ontology_term=KEGG_ENZYME:5.1.3.2
GP59	CDS	1402363	1403763	1401	+	10719	10921	2816	7650.96	7795.15	2009.99	51.1135	56.8358	47.7418	9183	9121	6554.6	6510.35	55.711	55.5091	55.6101	0.919141	1.02204	0.858509	peg.1390;Mannose-1-phosphate guanylyltransferase (GDP) (EC 2.7.7.22);Ontology_term=KEGG_ENZYME:2.7.7.22
GP59	CDS	1403791	1405194	1404	+	13418	13497	3381	9556.98	9613.25	2408.12	63.8469	70.0919	57.1981	12696	13061	9042.74	9302.71	76.8589	79.3176	78.0883	0.817625	0.897599	0.732481	peg.1391;Capsular polysaccharide synthesis enzyme CpsA%2C sugar transferase
GP59	Rsw	1405307	1405391	85	+	439474	272230	12545	5.17028e+06	3.20271e+06	147588	34540.9	23351.5	3505.55	558848	541563	6.57468e+06	6.37133e+06	55881.7	54323.8	55102.7	0.626845	0.423781	0.0636184	cyclic di-GMP riboswitch class I
GP59	CDS	1405423	1405947	525	+	1112668	664310	43908	2.11937e+06	1.26535e+06	83634.3	14158.8	9225.91	1986.5	1415116	1332757	2.69546e+06	2.53858e+06	22910.1	21644.7	22277.4	0.635566	0.414137	0.089171	peg.1392;hypothetical protein
GP59	CDS	1405997	1406178	182	+	2399	1531	258	13181.3	8412.09	1417.58	88.0599	61.334	33.6707	4412	4640	24241.8	25494.5	206.043	217.374	211.708	0.415949	0.28971	0.159043	Non-coding
GP59	Rsw	1406228	1406313	86	+	1919	1034	692	22314	12023.3	8046.51	149.072	87.6637	191.122	2081	2282	24197.7	26534.9	205.669	226.244	215.956	0.690287	0.405932	0.885004	cyclic di-GMP riboswitch class I
GP59	CDS	1406345	1406875	531	+	24125	9239	9528	45433.1	17399.2	17943.5	303.523	126.861	426.198	10234	11153	19273.1	21003.8	163.812	179.084	171.448	1.77035	0.739939	2.48587	peg.1393;hypothetical protein
GP59	CDS	1406925	1407119	195	+	2921	3263	1162	14979.5	16733.3	5958.97	100.073	122.006	141.539	1729	1763	8866.67	9041.03	75.3624	77.0864	76.2244	1.31287	1.60061	1.85687	Non-coding
GP59	Rsw	1407169	1407253	85	+	265135	155888	204417	3.11924e+06	1.83398e+06	2.40491e+06	20838.5	13371.9	57121.8	12386	6127	145718	72082.4	1238.53	614.595	926.563	22.4902	14.4317	61.6492	cyclic di-GMP riboswitch class I
GP59	CDS	1407285	1407809	525	+	1014388	583564	701504	1.93217e+06	1.11155e+06	1.3362e+06	12908.2	8104.51	31737.6	63240	28829	120457	54912.4	1023.83	468.199	746.014	17.3028	10.8638	42.543	peg.1394;hypothetical protein
GP59	CDS	1407859	1408319	461	+	11820	6311	6334	25639.9	13689.8	13739.7	171.291	99.8148	326.348	3058	2345	6633.41	5086.77	56.3808	43.3713	49.876	3.43435	2.00126	6.54319	Non-coding
GP59	CDS	1408369	1408920	552	+	20103	16252	10421	36418.5	29442	18878.6	243.299	214.667	448.409	10056	10753	18217.4	19480.1	154.839	166.093	160.466	1.51621	1.33777	2.79442	peg.1395;Periplasmic protein involved in polysaccharide export
GP59	CDS	1408959	1410143	1185	+	32765	27356	14601	27649.8	23085.2	12321.5	184.719	168.319	292.663	15920	15357	13434.6	12959.5	114.188	110.496	112.342	1.64425	1.49827	2.60511	peg.1396;hypothetical protein
GP59	CDS	1410159	1411919	1761	+	21283	18217	8126	12085.7	10344.7	4614.42	80.7407	75.425	109.603	13362	12192	7587.73	6923.34	64.4921	59.0304	61.7613	1.3073	1.22123	1.77462	peg.1397;exopolysaccharide transport protein%2C putative
GP59	CDS	1411954	1412790	837	+	10074	9261	2949	12035.8	11064.5	3523.3	80.4073	80.6734	83.6861	7219	6290	8624.85	7514.93	73.3071	64.0745	68.6908	1.17057	1.17444	1.2183	peg.1398;Protein-tyrosine kinase (EC 2.7.1.112);Ontology_term=KEGG_ENZYME:2.7.1.112
GP59	CDS	1412863	1413684	822	+	8390	8031	2077	10206.8	9770.07	2526.76	68.1882	71.2353	60.0162	6858	5717	8343.07	6954.99	70.9121	59.3003	65.1062	1.04734	1.09414	0.921821	peg.1399;General secretion pathway protein A
GP59	CDS	1413734	1413990	257	+	1977	2410	766	7692.61	9377.43	2980.54	51.3917	68.3725	70.7945	1519	1263	5910.51	4914.4	50.2365	41.9016	46.069	1.11554	1.48413	1.5367	Non-coding
GP59	CDS	1414040	1415932	1893	+	75540	64106	27797	39904.9	33864.8	14684.1	266.591	246.914	348.78	21170	21873	11183.3	11554.7	95.0528	98.5185	96.7856	2.75445	2.55114	3.60363	peg.1400;hypothetical protein
GP59	CDS	1415982	1416186	205	+	972	981	472	4741.46	4785.37	2302.44	31.6761	34.891	54.688	1183	1126	5770.73	5492.68	49.0485	46.8322	47.9403	0.66074	0.7278	1.14075	Non-coding
GP59	CDS	1416236	1417141	906	+	17661	19457	9117	19493.4	21475.7	10062.9	130.229	156.583	239.016	10465	11524	11550.8	12719.6	98.176	108.451	103.314	1.26052	1.51561	2.3135	peg.1401;Glycosyl transferase%2C family 8 domain
GP59	CDS	1417254	1418156	903	-	20399	38038	22782	22590.3	42124	25229.2	150.918	307.134	599.25	13150	12168	14562.6	13475.1	123.775	114.892	119.334	1.26467	2.57374	5.02163	peg.1402;Glycosyltransferase (EC 2.4.1.-);Ontology_term=KEGG_ENZYME:2.4.1.-
GP59	CDS	1418159	1419526	1368	-	24454	44937	26115	17875.7	32848.7	19089.9	119.422	239.506	453.427	14928	14830	10912.3	10840.6	92.7492	92.4305	92.5898	1.28979	2.58674	4.89716	peg.1403;Polysaccharide biosynthesis protein
GP59	CDS	1419570	1420724	1155	+	21848	45413	20599	18916	39318.6	17834.6	126.371	286.679	423.612	14983	15062	12972.3	13040.7	110.258	111.189	110.724	1.14132	2.58914	3.82585	peg.1404;Glycosyl transferase%2C group 1
GP59	CDS	1420721	1421632	912	+	23471	45780	19177	25735.7	50197.4	21027.4	171.932	365.998	499.447	10779	11481	11819.1	12588.8	100.457	107.336	103.896	1.65484	3.52273	4.80718	peg.1405;UDP-glucose 4-epimerase (EC 5.1.3.2);Ontology_term=KEGG_ENZYME:5.1.3.2
GP59	CDS	1421654	1423027	1374	+	12114	28262	11917	8816.59	20569.1	8673.22	58.9006	149.973	206.008	7894	7528	5745.27	5478.89	48.832	46.7146	47.7733	1.23292	3.13927	4.3122	peg.1406;membrane protein
GP59	CDS	1423143	1424219	1077	+	6251	17016	6679	5804.09	15799.4	6201.49	38.7751	115.197	147.299	6997	6068	6496.75	5634.17	55.2193	48.0386	51.6289	0.751035	2.23124	2.85303	peg.1407;hypothetical protein
GP59	CDS	1424216	1425196	981	+	9171	21581	9457	9348.62	21999	9640.16	62.455	160.399	228.975	6960	6231	7094.8	6351.68	60.3024	54.1563	57.2294	1.09131	2.80273	4.00101	peg.1408;dTDP-Rha:A-D-GlcNAc-diphosphoryl polyprenol%2C A-3-L-rhamnosyl transferase WbbL
GP59	CDS	1425177	1426055	879	+	4980	11830	4994	5665.53	13458.5	5681.46	37.8495	98.1282	134.947	4026	3547	4580.2	4035.27	38.9296	34.4059	36.6677	1.03223	2.67615	3.68027	peg.1409;Sulfotransferase
GP59	CDS	1426052	1426582	531	+	2509	5588	2175	4725.05	10523.5	4096.05	31.5664	76.729	97.2901	1510	1353	2843.69	2548.02	24.17	21.7252	22.9476	1.37559	3.34366	4.23966	peg.1410;Serine acetyltransferase (EC 2.3.1.30);Ontology_term=KEGG_ENZYME:2.3.1.30
GP59	CDS	1426579	1427574	996	+	8583	15481	6596	8617.47	15543.2	6622.49	57.5704	113.328	157.299	5465	4833	5486.95	4852.41	46.6364	41.3731	44.0047	1.30828	2.57536	3.57459	peg.1411;Glycosyl transferase%2C group 2 family protein
GP59	CDS	1427581	1428807	1227	-	19065	23793	9824	15537.9	19391.2	8006.52	103.803	141.385	190.172	10126	10941	8252.65	8916.87	70.1436	76.0278	73.0857	1.4203	1.93451	2.60205	peg.1412;Conserved membrane protein
GP59	CDS	1428893	1430323	1431	+	19831	24109	8901	13858.1	16847.7	6220.13	92.5815	122.839	147.742	13729	13228	9593.99	9243.89	81.5443	78.8161	80.1802	1.15467	1.53204	1.84262	peg.1413;putative membrane protein
GP59	CDS	1430320	1430679	360	+	9688	9934	4438	26911.1	27594.4	12327.8	179.784	201.196	292.812	6689	6036	18580.6	16766.7	157.926	142.957	150.442	1.19504	1.33737	1.94635	peg.1414;Permease of the drug/metabolite transporter (DMT) superfamily
GP59	CDS	1430765	1431637	873	+	9236	12104	3739	10579.6	13864.8	4282.93	70.6788	101.091	101.729	5883	5695	6738.83	6523.48	57.2768	55.6211	56.449	1.25208	1.79084	1.80214	peg.1415;Glycosyltransferase
GP59	CDS	1431685	1432890	1206	+	6640	8656	2679	5505.8	7177.45	2221.39	36.7824	52.332	52.763	3527	3516	2924.54	2915.42	24.8572	24.8577	24.8575	1.47973	2.10528	2.12262	peg.1416;Glycosyl transferase%2C group 1 family protein
GP59	CDS	1432904	1434841	1938	+	8743	13052	3080	4511.35	6734.78	1589.27	30.1388	49.1045	37.7486	5839	5608	3012.9	2893.7	25.6082	24.6726	25.1404	1.19882	1.95321	1.50151	peg.1417;Asparagine synthetase [glutamine-hydrolyzing] (EC 6.3.5.4);Ontology_term=KEGG_ENZYME:6.3.5.4
GP59	CDS	1434891	1435243	353	+	6179	7293	2129	17504.2	20660.1	6031.16	116.94	150.636	143.253	2900	2879	8215.3	8155.81	69.8261	69.5388	69.6824	1.67818	2.16175	2.0558	Non-coding
GP59	CDS	1435293	1436417	1125	+	26455	29719	9900	23515.6	26416.9	8800	157.099	192.61	209.019	10102	12366	8979.56	10992	76.3219	93.721	85.0215	1.84776	2.26543	2.45843	peg.1418;Capsule polysaccharide export protein
GP59	CDS	1436436	1437776	1341	+	17867	17061	7177	13323.6	12722.6	5351.98	89.0107	92.7627	127.121	7626	7688	5686.8	5733.04	48.3351	48.8815	48.6083	1.83118	1.90837	2.61522	peg.1419;Non-specific protein-tyrosine kinase( EC:2.7.10.2 );Ontology_term=KEGG_ENZYME:2.7.10.2
GP59	CDS	1437773	1438417	645	+	9595	10555	2703	14876	16364.3	4190.7	99.3813	119.315	99.5383	5314	5202	8238.76	8065.12	70.0255	68.7655	69.3955	1.4321	1.71935	1.43436	peg.1420;Tyrosine-protein kinase EpsD (EC 2.7.10.2);Ontology_term=KEGG_ENZYME:2.7.10.2
GP59	CDS	1438467	1438618	152	+	3156	4562	934	20763.2	30013.2	6144.74	138.712	218.831	145.951	1686	1468	11092.1	9657.89	94.2776	82.346	88.3118	1.5707	2.47794	1.65268	Non-coding
GP59	CDS	1438668	1440176	1509	+	10525	10663	4036	6974.82	7066.27	2674.62	46.5964	51.5214	63.5281	5831	5310	3864.15	3518.89	32.8434	30.0031	31.4232	1.48286	1.6396	2.02169	peg.1421;Membrane protein of EXOQ family%2C involved in exopolysaccharide production
GP59	CDS	1440180	1441607	1428	+	6663	6448	2601	4665.97	4515.41	1821.43	31.1717	32.9226	43.2629	3613	3673	2530.11	2572.13	21.5047	21.9307	21.7177	1.43531	1.51593	1.99206	peg.1422;Membrane protein involved in the export of O-antigen%2C teichoic acid lipoteichoic acids
GP59	CDS	1441615	1442712	1098	+	8534	8251	3032	7772.31	7514.57	2761.38	51.9242	54.7901	65.589	4584	4433	4174.86	4037.34	35.4843	34.4235	34.9539	1.4855	1.56749	1.87644	peg.1423;Glycosyltransferase
GP59	CDS	1442762	1443043	282	+	2405	2609	1112	8528.37	9251.77	3943.26	56.9751	67.4563	93.6612	1235	987	4379.43	3500	37.2231	29.842	33.5326	1.6991	2.01167	2.79314	Non-coding
GP59	CDS	1443093	1443290	198	+	2321	2553	1001	11722.2	12893.9	5055.56	78.3122	94.012	120.081	1209	1137	6106.06	5742.42	51.8986	48.9616	50.4301	1.55289	1.8642	2.38113	peg.1424;hypothetical protein
GP59	CDS	1443287	1443865	579	+	5672	5971	2065	9796.2	10312.6	3566.49	65.4451	75.1911	84.7121	2732	2536	4718.48	4379.97	40.1048	37.3449	38.7248	1.69	1.94168	2.18754	peg.1425;Serine acetyltransferase (EC 2.3.1.30);Ontology_term=KEGG_ENZYME:2.3.1.30
GP59	CDS	1443865	1444812	948	+	14469	14249	5260	15262.7	15030.6	5548.52	101.965	109.591	131.79	6326	6450	6673	6803.8	56.7173	58.0112	57.3642	1.77749	1.91044	2.29742	peg.1426;Glycosyl transferase%2C group 2 family protein
GP59	CDS	1444869	1445972	1104	+	13866	13922	5736	12559.8	12610.5	5195.65	83.9076	91.9455	123.408	6045	6170	5475.54	5588.77	46.5395	47.6515	47.0955	1.78165	1.95232	2.62038	peg.1427;Glycosyltransferase (EC 2.4.1.-);Ontology_term=KEGG_ENZYME:2.4.1.-
GP59	CDS	1445976	1446812	837	+	9163	8348	3649	10947.4	9973.72	4359.62	73.136	72.7201	103.551	4025	4213	4808.84	5033.45	40.8729	42.9167	41.8948	1.74571	1.73578	2.47168	peg.1428;hypothetical protein
GP59	CDS	1446845	1448416	1572	+	16203	15872	5856	10307.3	10096.7	3725.19	68.8592	73.6168	88.4815	6445	6796	4099.87	4323.16	34.847	36.8605	35.8537	1.92056	2.05325	2.46785	peg.1429;Alpha-N-arabinofuranosidase 2 (EC 3.2.1.55);Ontology_term=KEGG_ENZYME:3.2.1.55
GP59	CDS	1448467	1449633	1167	+	17545	16998	6619	15034.3	14565.6	5671.81	100.439	106.2	134.718	7601	7729	6513.28	6622.96	55.3598	56.4693	55.9146	1.79629	1.89933	2.40935	peg.1430;Alpha-D-GlcNAc alpha-1%2C2-L-rhamnosyltransferase (EC 2.4.1.-);Ontology_term=KEGG_ENZYME:2.4.1.-
GP59	CDS	1449733	1449858	126	-	2647	2234	1001	21007.9	17730.2	7944.44	140.347	129.274	188.698	1459	1354	11579.4	10746	98.4191	91.6238	95.0214	1.477	1.36047	1.98585	peg.1431;hypothetical protein
GP59	CDS	1449908	1450043	136	-	3630	3279	1460	26691.2	24110.3	10735.3	178.315	175.792	254.987	2001	1875	14713.2	13786.8	125.055	117.55	121.303	1.47	1.4492	2.10207	Non-coding
GP59	CDS	1450093	1451196	1104	+	12093	11271	4916	10953.8	10209.2	4452.9	73.1786	74.4374	105.766	6485	6212	5874.09	5626.81	49.927	47.9758	48.9514	1.49492	1.52064	2.16064	peg.1432;N-acetylmannosaminyltransferase (EC 2.4.1.187);Ontology_term=KEGG_ENZYME:2.4.1.187
GP59	CDS	1451251	1452762	1512	+	23064	19210	7604	15254	12705	5029.1	101.907	92.6346	119.452	9077	9360	6003.31	6190.48	51.0252	52.7818	51.9035	1.96338	1.78475	2.30143	peg.1433;Eight transmembrane protein EpsH / EpsI protein
GP59	CDS	1452779	1455160	2382	+	39924	32366	13717	16760.7	13587.7	5758.61	111.973	99.0707	136.78	22592	21050	9484.47	8837.11	80.6134	75.3478	77.9806	1.4359	1.27045	1.75402	peg.1434;TPR domain protein
GP59	CDS	1455233	1455760	528	-	4345	2864	1962	8229.17	5424.24	3715.91	54.9762	39.5491	88.261	1798	1433	3405.3	2714.02	28.9434	23.1405	26.042	2.11106	1.51867	3.38918	peg.1435;Cytochrome B561
GP59	CDS	1455891	1456832	942	-	2746	3240	935	2915.07	3439.49	992.569	19.4746	25.0779	23.5757	2686	2840	2851.38	3014.86	24.2354	25.7056	24.9705	0.779905	1.0043	0.944143	peg.1436;RuBisCO operon transcriptional regulator CbbR
GP59	CDS	1456951	1458366	1416	+	9156	4966	3667	6466.1	3507.06	2589.69	43.1978	25.5706	61.5108	32626	27448	23041	19384.2	195.837	165.275	180.556	0.239249	0.141621	0.340674	peg.1437;Pyruvate carboxylase subunit A (EC 6.4.1.1);Ontology_term=KEGG_ENZYME:6.4.1.1
GP59	CDS	1458390	1460180	1791	+	7720	4554	2856	4310.44	2542.71	1594.64	28.7966	18.5394	37.8762	6932	3889	3870.46	2171.41	32.8971	18.5141	25.7056	1.12025	0.72122	1.47346	peg.1438;Pyruvate carboxylase subunit B (biotin-containing) (EC 6.4.1.1);Ontology_term=KEGG_ENZYME:6.4.1.1
GP59	CDS	1460292	1461383	1092	-	6440	9771	5152	5897.44	8947.8	4717.95	39.3988	65.24	112.062	5187	4481	4750	4103.48	40.3727	34.9875	37.6801	1.04561	1.73142	2.97403	peg.1439;Acyltransferase
GP59	CDS	1461433	1461671	239	-	509	882	348	2129.71	3690.38	1456.07	14.2278	26.9072	34.5848	722	584	3020.92	2443.51	25.6764	20.8341	23.2552	0.611812	1.15704	1.48718	Non-coding
GP59	CDS	1461721	1461849	129	-	426	515	159	3302.33	3992.25	1232.56	22.0617	29.1082	29.276	418	471	3240.31	3651.16	27.5411	31.1309	29.336	0.752036	0.992235	0.997954	peg.1440;hypothetical protein
GP59	CDS	1461899	1462122	224	-	462	633	249	2062.5	2825.89	1111.61	13.7789	20.6041	26.4031	487	527	2174.11	2352.68	18.4789	20.0596	19.2692	0.71507	1.06927	1.37022	Non-coding
GP59	CDS	1462172	1463347	1176	+	3002	4046	1216	2552.72	3440.48	1034.01	17.0539	25.0851	24.5601	3313	3537	2817.18	3007.65	23.9447	25.6441	24.7944	0.687811	1.01173	0.990551	peg.1441;Cystathionine gamma-lyase (EC 4.4.1.1);Ontology_term=KEGG_ENZYME:4.4.1.1
GP59	CDS	1463397	1463544	148	+	818	957	336	5527.03	6466.22	2270.27	36.9242	47.1463	53.9239	998	1026	6743.24	6932.43	57.3143	59.1079	58.2111	0.634315	0.809919	0.92635	Non-coding
GP59	CDS	1463594	1463893	300	+	1973	2233	774	6576.67	7443.33	2580	43.9365	54.2707	61.2807	2255	2574	7516.67	8580	63.8881	73.1556	68.5218	0.641204	0.79202	0.894324	peg.1442;hypothetical protein
GP59	CDS	1463890	1464555	666	-	2096	2763	1037	3147.15	4148.65	1557.06	21.025	30.2485	36.9835	2009	2190	3016.52	3288.29	25.6389	28.0369	26.8379	0.783407	1.12708	1.37803	peg.1443;hypothetical protein
GP59	CDS	1464623	1465450	828	-	1491	1768	616	1800.72	2135.27	743.961	12.03	15.5686	17.6707	841	856	1015.7	1033.82	8.63297	8.81462	8.72379	1.37899	1.78461	2.02558	peg.1444;Phosphate transport ATP-binding protein PstB (TC 3.A.1.7.1)
GP59	CDS	1465465	1466364	900	-	564	671	312	626.667	745.556	346.667	4.18655	5.43598	8.2341	276	337	306.667	374.444	2.60652	3.19262	2.89957	1.44385	1.87475	2.83976	peg.1445;Phosphate transport system permease protein PstA (TC 3.A.1.7.1)
GP59	CDS	1466361	1467338	978	-	674	768	311	689.162	785.276	317.996	4.60405	5.72559	7.5531	414	441	423.313	450.92	3.59796	3.84468	3.72132	1.23721	1.53859	2.02969	peg.1446;Phosphate transport system permease protein PstC (TC 3.A.1.7.1)
GP59	CDS	1467469	1468527	1059	-	2544	2255	1363	2402.27	2129.37	1287.06	16.0487	15.5256	30.5706	1082	1207	1021.72	1139.75	8.68412	9.71788	9.201	1.74424	1.68738	3.32253	peg.1447;Phosphate ABC transporter%2C periplasmic phosphate-binding protein PstS (TC 3.A.1.7.1)
GP59	CDS	1468577	1468790	214	-	960	915	350	4485.98	4275.7	1635.51	29.9693	31.1749	38.8471	584	627	2728.97	2929.91	23.195	24.9812	24.0881	1.24415	1.2942	1.61271	Non-coding
GP59	CDS	1468840	1470612	1773	-	5943	8156	2165	3351.95	4600.11	1221.09	22.3932	33.5402	29.0037	9993	14834	5636.21	8366.61	47.9051	71.3362	59.6206	0.375595	0.562561	0.486471	peg.1448;Methanol dehydrogenase large subunit protein (EC 1.1.99.8);Ontology_term=KEGG_ENZYME:1.1.99.8
GP59	CDS	1470662	1470886	225	-	273	274	317	1213.33	1217.78	1408.89	8.10586	8.87904	33.4642	1198	1400	5324.44	6222.22	45.2552	53.0525	49.1539	0.164908	0.180638	0.680805	Non-coding
GP59	tRNA	1470936	1471011	76	-	137	168	87	1802.63	2210.53	1144.74	12.0428	16.1173	27.19	304	273	4000	3592.11	33.9981	30.6273	32.3127	0.372694	0.498793	0.841465	rna.13;tRNA-Asn-GTT
GP59	tRNA	1471061	1471127	67	-	165	168	65	2462.69	2507.46	970.149	16.4524	18.2824	23.0432	94	106	1402.99	1582.09	11.9247	13.4894	12.707	1.29475	1.43876	1.81342	Non-coding
GP59	CDS	1471177	1471821	645	+	4143	3862	1845	6423.26	5987.6	2860.47	42.9116	43.6566	67.9423	2339	2021	3626.36	3133.33	30.8223	26.7157	28.769	1.49159	1.51749	2.36165	peg.1449;hypothetical protein
GP59	CDS	1471908	1473095	1188	-	22559	22900	9408	18989.1	19276.1	7919.19	126.859	140.545	188.098	18747	18622	15780.3	15675.1	134.125	133.65	133.888	0.947506	1.04973	1.4049	peg.1450;Aspartate aminotransferase (EC 2.6.1.1);Ontology_term=KEGG_ENZYME:2.6.1.1
GP59	CDS	1473168	1475180	2013	+	9132	10665	2964	4536.51	5298.06	1472.43	30.3069	38.6291	34.9734	6432	9443	3195.23	4691.01	27.1579	39.9969	33.5774	0.902597	1.15045	1.04158	peg.1451;Excinuclease ABC subunit B
GP59	tRNA	1475280	1475356	77	+	3280	2945	2052	42597.4	38246.8	26649.4	284.579	278.864	632.981	5655	5216	73441.6	67740.3	624.218	577.573	600.896	0.473591	0.46408	1.0534	rna.14;tRNA-Val-GAC
GP59	CDS	1475436	1477361	1926	+	84384	71118	43281	43813.1	36925.2	22472	292.7	269.228	533.759	85810	74954	44553.5	38916.9	378.683	331.817	355.25	0.823927	0.757856	1.50249	peg.1452;Threonyl-tRNA synthetase (EC 6.1.1.3);Ontology_term=KEGG_ENZYME:6.1.1.3
GP59	CDS	1477471	1477884	414	+	100484	100310	62919	242715	242295	151978	1621.5	1766.61	3609.82	112343	99697	271360	240814	2306.43	2053.25	2179.84	0.74386	0.810433	1.656	peg.1453;Translation initiation factor 3
GP59	CDS	1477917	1478114	198	+	33816	38218	16483	170788	193020	83247.5	1140.98	1407.34	1977.31	39993	31764	201985	160424	1716.77	1367.82	1542.3	0.739789	0.912498	1.28205	peg.1454;LSU ribosomal protein L35p
GP59	CDS	1478130	1478489	360	+	40367	47343	17808	112131	131508	49466.7	749.106	958.851	1174.94	46145	37638	128181	104550	1089.47	891.424	990.449	0.75633	0.968097	1.18627	peg.1455;LSU ribosomal protein L20p
GP59	CDS	1478593	1479630	1038	+	10292	12292	3701	9915.22	11842	3565.51	66.2402	86.3422	84.6887	16808	15950	16192.7	15366.1	137.63	131.016	134.323	0.493142	0.642796	0.630486	peg.1456;Phenylalanyl-tRNA synthetase alpha chain (EC 6.1.1.20);Ontology_term=KEGG_ENZYME:6.1.1.20
GP59	CDS	1479646	1482021	2376	+	29017	36001	8461	12212.5	15151.9	3561.03	81.5878	110.475	84.5822	28891	25232	12159.5	10619.5	103.35	90.5452	96.9476	0.841566	1.13954	0.872453	peg.1457;Phenylalanyl-tRNA synthetase beta chain (EC 6.1.1.20);Ontology_term=KEGG_ENZYME:6.1.1.20
GP59	CDS	1482054	1482350	297	+	33408	44921	12403	112485	151249	41760.9	751.473	1102.78	991.914	16842	18373	56707.1	61862	481.983	527.453	504.718	1.4889	2.18495	1.96528	peg.1458;Integration host factor alpha subunit
GP59	CDS	1482334	1482696	363	+	31588	44940	13000	87019.3	123802	35812.7	581.346	902.66	850.63	14936	16900	41146	46556.5	349.721	396.954	373.338	1.55716	2.41781	2.27845	peg.1459;Transcriptional regulator%2C MerR family
GP59	tRNA	1482728	1482804	77	+	4230	5362	1788	54935.1	69636.4	23220.8	367.002	507.731	551.545	1938	2061	25168.8	26766.2	213.923	228.217	221.07	1.66012	2.2967	2.49489	rna.15;tRNA-Pro-GGG
GP59	CDS	1482883	1483929	1047	+	7201	7962	3751	6877.75	7604.58	3582.62	45.9479	55.4464	85.095	6371	6528	6085	6234.96	51.7196	53.1611	52.4403	0.876193	1.05732	1.6227	peg.1460;Oxidoreductase%2C aldo/keto reductase family
GP59	CDS	1483979	1484037	59	+	1311	869	385	22220.3	14728.8	6525.42	148.446	107.39	154.993	987	925	16728.8	15678	142.187	133.675	137.931	1.07624	0.778581	1.1237	Non-coding
GP59	CDS	1484087	1486201	2115	+	27213	19458	4887	12866.7	9200	2310.64	85.9578	67.0788	54.8827	13100	14855	6193.85	7023.64	52.6448	59.8856	56.2652	1.52773	1.19219	0.97543	peg.1461;diguanylate cyclase/phosphodiesterase (GGDEF & EAL domains) with PAS/PAC sensor(s)
GP59	CDS	1486198	1486788	591	-	23193	25614	2865	39243.7	43340.1	4847.72	262.173	316	115.144	5376	6687	9096.45	11314.7	77.3154	96.4726	86.894	3.01716	3.63662	1.32511	peg.1462;Putative regulatory protein associated with the ectoine operon
GP59	CDS	1486838	1487143	306	-	14280	13659	1157	46666.7	44637.3	3781.05	311.764	325.458	89.8082	2716	3422	8875.82	11183	75.4402	95.3496	85.3949	3.65085	3.81121	1.05168	Non-coding
GP59	CDS	1487193	1487600	408	+	21105	27668	2301	51727.9	67813.7	5639.71	345.577	494.442	133.955	8465	10894	20747.5	26701	176.344	227.66	202.002	1.71076	2.4477	0.663138	peg.1463;L-2%2C4-diaminobutyric acid acetyltransferase (EC 2.3.1.-);Ontology_term=KEGG_ENZYME:2.3.1.-
GP59	CDS	1487645	1489006	1362	+	46310	77376	5816	34001.5	56810.6	4270.19	227.152	414.216	101.426	58042	62468	42615.3	45864.9	362.209	391.058	376.633	0.603112	1.09979	0.269297	peg.1464;Diaminobutyrate-pyruvate aminotransferase (EC 2.6.1.46);Ontology_term=KEGG_ENZYME:2.6.1.46
GP59	CDS	1489087	1489491	405	+	11208	19894	1664	27674.1	49121	4108.64	184.881	358.15	97.5893	20102	19133	49634.6	47242	421.87	402.799	412.334	0.448376	0.868591	0.236675	peg.1465;L-ectoine synthase (EC 4.2.1.-);Ontology_term=KEGG_ENZYME:4.2.1.-
GP59	CDS	1489549	1490991	1443	+	21869	37293	3975	15155.2	25844.1	2754.68	101.247	188.434	65.4297	35784	35340	24798.3	24490.6	210.774	208.814	209.794	0.482601	0.898184	0.311875	peg.1466;Aspartokinase (EC 2.7.2.4) associated with ectoine biosynthesis;Ontology_term=KEGG_ENZYME:2.7.2.4
GP59	CDS	1490976	1491884	909	+	12066	21196	2336	13273.9	23317.9	2569.86	88.6786	170.015	61.0398	24385	22129	26826.2	24344.3	228.01	207.567	217.788	0.407178	0.780644	0.280271	peg.1467;TPR repeat containing protein
[truncated: 2,293 more rows]

## Sheet: NL23 vs Biofilms
		Hyphomicrobium nitrativorans strain NL23 Biofilm vs pure cultures
[truncated: 4,864 more rows]

[truncated: 1 more sheets: JAM1 vs Biofilms]
