# Supplementary material for: Dynamics of a methanol-fed marine denitrifying biofilm: 2—impact of environmental changes on the microbial community
Source: PeerJ. 2019 Aug 13;7:e7467. doi: 10.7717/peerj.7467 (PMC6697039; doi:10.7717/peerj.7467)
Supplement: Document S6 [file peerj-07-7467-s012.xlsx]

## Sheet: Liste
	Analysis of de novo assembled transcripts of the 900N-30C biofilm cultures
	Genes	Transcripts	TPM	Nitrogen	Sugar transporters
Aequorivita	5411	4680	25569	nirK, nirB ass, norBC, norQ, norD, nosZ, nosDFY	di/tricarboxylate transporter
Aminobacter	101	92	438	-	-
Aquamicrobium	112	105	456	-	C4-dicarboxylate
Azoarcus	32	28	120	-	-
Bradymonas	2449	1131	9652	NR ass	C4-dicarboxylate
Geofilum	37	31	109	-	-
Hoeflea	15	15	87	nirK	-
Hyphomicrobium	418	375	1679	narH, narI, norBC, norQD, norE, nosZ, nosD, NosR, Amt	Methanol
Idiomarina	48	41	1027	nirS	C4-dicarboxylate
Ignavibacteriales	2366	1217	14206	napC, napH, nrfAH	maltose/moltooligosaccharide
Lentimicrobium	916	737	3370	-	-
Marinicella	3414	2194	125466	nirS, nirD ass, norBC, norQD	di/tricarboxylate
Marinobacter	324	273	1122	NR ass, norB, norC, norQ	maltose/maltodextrin, C4-dicarboxylate
Maritimibacter	1060	933	8360	-	Simple sugar
Mesorhizobium	258	227	1050	-	tricarboxylate
Methylophaga	3781	3383	78566	NR ass, narG, narH, narJ, narI, norB, norC, norD, norQ, norE, nosD, nosR, Amt	Methanol, di/tricarboxylate
Oceanibaculum	1983	1627	9071	narG, narH, narJI, Amt	acetate, fucose, C4-dicarboxylate
Paracoccus	290	261	1219	nirS, NR, norQ;C;D, Amt, nosR	ribose
Pseudomonas	286	246	1333	-	-
Roseovarius	2935	2532	16479	nirS, nirK, norB, norD, norC, norE, norQ, nosZ, nosD, Amt	C4-dicarboxylate, di/tricarboxylate, simple sugar
Stappia	5356	4045	30885	napABC, napADFE-nnrS, nirK, norCBQD, norE	C4-dicarboxylate, acetate, di/tricarboxylate, xylose, fructose, simple and multiple sugar
Streptomyces	114	105	729	-	-
Sunxiuqinia	136	110	504	-	-
Tenericutes	1365	1124	5003	-	simple and multiple sugar
Wenzhouxiangella	764	666	2857	-	-
Winogradskyella	1881	1687	7917	nirK, norC, nosZ, nosLD	maltose/moltooligosaccharide
Xanthomarina	1106	1009	4555	nirK, norB, norD, norC, norQ, nosZ, nosLD	dicarboxylate
Other bacteria	21631	15980	243523	many	no MDH
Archaea	70	60	297
Eukarya	60	54	353
Unclassified	6956	6105	207759
Mobile Element	539	141	5740
No genes	1649	1649	196062

## Sheet: Others
Biofilm 900N-30C: other genera
All genes
					Number of Gene ID TrinityAssID Trinity (after removing doublon):							22175
					TPM (sum of the Gene ID Trinity )							451434
Gene count					Isoform count									Function						affiliation
Gene ID Trinity	length	effective_length	expected_count	TPM	Transcript ID Trinity	Trc ID JGI	ORF ID JGI	#ORF	length	effective_length	expected_count	TPM	IsoPct	type	ORF length	%Ident	strand	product_name - Product name	source	lineage - domain	phylum	class	order	family	genus
DN45634_c0_g1	737	538	18	1.92	DN45634_c0_g1_i1	G140394	G1403941		737	538	18	1.92	100	CDS	735	40.72	1	acetylornithine deacetylase	KO:K01438	Archaea	Aigarchaeota
DN48894_c0_g1	249	54.65	5	5.24	DN48894_c0_g1_i1	G143734	G1437341		249	54.65	5	5.24	100	CDS	246	59.26	-1	acetoacetyl-CoA synthetase	KO:K01907	Archaea	Aigarchaeota
DN26974_c0_g1	381	182	6	1.89	DN26974_c0_g1_i1	G123754	G1237541		381	182	6	1.89	100	CDS	381	36.96	-1	energy-coupling factor transport system substrate-specific component	KO:K16924	Archaea	Crenarchaeota	Thermoprotei	Thermoproteales	Thermofilaceae	Thermofilum
DN28943_c0_g1	260	63.71	4	3.6	DN28943_c0_g1_i1	G125031	G1250311		260	63.71	4	3.6	100	CDS	258	45.35	-1	PKD repeat protein	COG3291	Archaea	Euryarchaeota	Halobacteria	Halobacteriales	Haloarculaceae	Halorientalis
DN39200_c0_g1	465	266	17	3.66	DN39200_c0_g1_i1	G134758	G1347581		465	266	17	3.66	100	CDS	465	33.33	-1	outer membrane protein assembly factor BamB	COG1520	Archaea	Euryarchaeota	Halobacteria	Halobacteriales	Haloarculaceae	Natronomonas
DN6770_c0_g1	331	132	15	6.51	DN6770_c0_g1_i1	G155813	G1558131		331	132	15	6.51	100	CDS	318	57.55	-1	NAD(P)-dependent dehydrogenase (short-subunit alcohol dehydrogenase family)	COG1028	Archaea	Euryarchaeota	Halobacteria	Haloferacales	Haloferacaceae	Haloferax
DN54874_c0_g1	735	536	34	3.64	DN54874_c0_g1_i1	G148861	G1488611	1	735	536	34	3.64	100	CDS	606	57.14	-1	succinate-semialdehyde dehydrogenase/glutarate-semialdehyde dehydrogenase	KO:K00135	Archaea	Euryarchaeota	Halobacteria	Haloferacales	Haloferacaceae	Halogranum
DN54874_c0_g1	735	536	34	3.64	DN54874_c0_g1_i1	G148861	G1488612	2	735	536	34	3.64	100	CDS	117	#N/A	-1	HP	HP applied	Archaea	Euryarchaeota	Halobacteria	Haloferacales	Haloferacaceae	Halogranum
DN54837_c0_g1	229	39.82	4	5.76	DN54837_c0_g1_i1	G148824	G1488241		229	39.82	4	5.76	100	CDS	228	39.06	1	iron(III) transport system permease protein	KO:K02011	Archaea	Euryarchaeota	Halobacteria	Haloferacales	Haloferacaceae	Haloplanus
DN93_c0_g1	954	755	61	4.63	DN93_c0_g1_i1	G158849	G1588491		954	755	61	4.63	100	CDS	954	26.89	1	tetratricopeptide (TPR) repeat protein	COG0457	Archaea	Euryarchaeota	Halobacteria	Haloferacales	Halorubraceae	Halorubrum
DN26444_c0_g1	211	28.47	3	6.04	DN26444_c0_g1_i1	G123269	G1232691		211	28.47	3	6.04	100	CDS	210	52.73	1	Cu2+-exporting ATPase	KO:K01533	Archaea	Euryarchaeota	Halobacteria	Natrialbales	Natrialbaceae	Halobiforma
DN48950_c0_g1	788	589	27	2.63	DN48950_c0_g1_i1	G143792	G1437921	1	788	589	27	2.63	100	CDS	132	#N/A	1	isochorismate synthase EntC	COG1169	Archaea	Euryarchaeota	Halobacteria	Natrialbales	Natrialbaceae	Haloterrigena
DN48950_c0_g1	788	589	27	2.63	DN48950_c0_g1_i1	G143792	G1437922	2	788	589	27	2.63	100	CDS	660	48.85	1	2-succinyl-5-enolpyruvyl-6-hydroxy-3-cyclohexene-1-carboxylate synthase	KO:K02551	Archaea	Euryarchaeota	Halobacteria	Natrialbales	Natrialbaceae	Haloterrigena
DN39333_c0_g1	571	372	14	2.16	DN39333_c0_g1_i1	G134891	G1348911		571	372	14	2.16	100	CDS	567	38.98	-1	glycosyltransferase involved in cell wall biosynthesis	COG0438	Archaea	Euryarchaeota	Halobacteria	Natrialbales	Natrialbaceae	Haloterrigena
DN4924_c0_g1	388.7	189.7	13	3.93	DN4924_c0_g1_i1	G144079	G1440791	1	339	140	5.14	2.1	53.55	CDS	336	50	-1	HP	HP applied	Archaea	Euryarchaeota	Halobacteria	Natrialbales	Natrialbaceae	Haloterrigena
DN54802_c0_g1	267	69.78	4	3.29	DN54802_c0_g1_i1	G148788	G1487881		267	69.78	4	3.29	100	CDS	267	53.19	1	N-methylhydantoinase A	KO:K01473	Archaea	Euryarchaeota	Halobacteria	Natrialbales	Natrialbaceae	Natrialba
DN31214_c0_g1	354	155	5	1.85	DN31214_c0_g1_i1	G127386	G1273861	1	354	155	5	1.85	100	CDS	237	41.1	-1	HP	KO:K00257	Archaea	Euryarchaeota	Halobacteria	Natrialbales	Natrialbaceae	Natronolimnobius
DN31214_c0_g1	354	155	5	1.85	DN31214_c0_g1_i1	G127386	G1273862	2	354	155	5	1.85	100	CDS	81	#N/A	-1	HP	HP applied	Archaea	Euryarchaeota	Halobacteria	Natrialbales	Natrialbaceae	Natronolimnobius
DN37383_c0_g1	217	32.04	4	7.16	DN37383_c0_g1_i1	G132815	G1328151		217	32.04	4	7.16	100	CDS	216	43.28	-1	asparagine synthase (glutamine-hydrolysing)	KO:K01953	Archaea	Euryarchaeota	Halobacteria	Natrialbales	Natrialbaceae	Natronorubrum
DN14251_c0_g1	2313	2114	104	2.82	DN14251_c0_g1_i1	G111508	G1115081	1	2313	2114	104	2.82	100	CDS	648	#N/A	-1	HP	HP applied	Archaea	Euryarchaeota	Methanobacteria	Methanobacteriales	Methanobacteriaceae	Methanobacterium
DN14251_c0_g1	2313	2114	104	2.82	DN14251_c0_g1_i1	G111508	G1115082	2	2313	2114	104	2.82	100	CDS	840	41.77	-1	HP	HP applied	Archaea	Euryarchaeota	Methanobacteria	Methanobacteriales	Methanobacteriaceae	Methanobacterium
DN14251_c0_g1	2313	2114	104	2.82	DN14251_c0_g1_i1	G111508	G1115083	3	2313	2114	104	2.82	100	CDS	738	#N/A	-1	HP	HP applied	Archaea	Euryarchaeota	Methanobacteria	Methanobacteriales	Methanobacteriaceae	Methanobacterium
DN14251_c0_g1	2313	2114	104	2.82	DN14251_c0_g1_i1	G111508	G1115084	4	2313	2114	104	2.82	100	CDS	93	#N/A	-1	HP	HP applied	Archaea	Euryarchaeota	Methanobacteria	Methanobacteriales	Methanobacteriaceae	Methanobacterium
DN41569_c0_g1	1100	901	43	2.74	DN41569_c0_g1_i1	G137127	G1371271	1	1100	901	43	2.74	100	CDS	801	36.02	1	zinc transport system substrate-binding protein	KO:K09815	Archaea	Euryarchaeota	Methanobacteria	Methanobacteriales	Methanobacteriaceae	Methanobacterium
DN711_c0_g1	602	403	15	2.13	DN711_c0_g1_i1	G156179	G1561791		602	403	15	2.13	100	CDS	600	34.78	-1	polymorphic membrane protein	pfam02415	Archaea	Euryarchaeota	Methanobacteria	Methanobacteriales	Methanobacteriaceae	Methanobrevibacter
DN32599_c0_g1	594	395	18	2.61	DN32599_c0_g1_i1	G128781	G1287811		594	395	18	2.61	100	CDS	591	65.82	-1	amino acid transporter	COG0531	Archaea	Euryarchaeota	Methanococci	Methanococcales	Methanocaldococcaceae	Methanocaldococcus
DN40980_c0_g1	525	326	19	3.34	DN40980_c0_g1_i1	G136550	G1365501		525	326	19	3.34	100	CDS	525	65.71	1	amino acid transporter	COG0531	Archaea	Euryarchaeota	Methanococci	Methanococcales	Methanocaldococcaceae	Methanotorris
DN54817_c0_g1	675	476	16	1.93	DN54817_c0_g1_i1	G148802	G1488021		675	476	16	1.93	100	CDS	675	55.87	1	NhaP-type Na+/H+ or K+/H+ antiporter	COG0025	Archaea	Euryarchaeota	Methanomicrobia	Methanocellales	Methanocellaceae	Methanocella
DN37328_c0_g1	342	143	8	3.21	DN37328_c0_g1_i1	G132757	G1327571		342	143	8	3.21	100	CDS	246	46.84	1	uncharacterized protein DUF3160	pfam11369	Archaea	Euryarchaeota	Methanomicrobia	Methanocellales	Methanocellaceae	Methanocella
DN37592_c0_g1	893	694	51	4.21	DN37592_c0_g1_i1	G133043	G1330431		893	694	51	4.21	100	CDS	822	39.16	-1	uncharacterized protein YjdB/uncharacterized protein YjdB	COG5492,COG5492	Archaea	Euryarchaeota	Methanomicrobia	Methanomicrobiales	Methanomicrobiaceae	Methanoculleus
DN45677_c0_g1	313	114	6	3.02	DN45677_c0_g1_i1	G140440	G1404401		313	114	6	3.02	100	CDS	309	62.14	1	glutamine synthetase	KO:K01915	Archaea	Euryarchaeota	Methanomicrobia	Methanomicrobiales	Methanomicrobiaceae	Methanofollis
DN46736_c0_g1	663	464	19	2.35	DN46736_c0_g1_i1	G141540	G1415401		663	464	19	2.35	100	CDS	558	48.65	1	YoaP-like protein	pfam14268	Archaea	Euryarchaeota	Methanomicrobia	Methanomicrobiales	Methanomicrobiaceae	Methanolacinia
DN27056_c0_g1	511	312	7	1.29	DN27056_c0_g1_i1	G123834	G1238341		511	312	7	1.29	100	CDS	507	38.2	-1	iron complex transport system substrate-binding protein	KO:K02016	Archaea	Euryarchaeota	Methanomicrobia	Methanomicrobiales	Methanomicrobiaceae	Methanolacinia
DN17814_c0_g1	274	76.06	7	5.28	DN17814_c0_g1_i1	G115200	G1152001		274	76.06	7	5.28	100	CDS	270	58.43	1	beta-N-acetylhexosaminidase	KO:K01207	Archaea	Euryarchaeota	Methanomicrobia	Methanomicrobiales	Methanomicrobiaceae	Methanolacinia
DN59788_c0_g1	211	28.47	4	8.05	DN59788_c0_g1_i1	G153680	G1536801		211	28.47	4	8.05	100	CDS	210	48.57	-1	PAS domain-containing protein	pfam08447	Archaea	Euryarchaeota	Methanomicrobia	Methanomicrobiales	Methanoregulaceae	Methanolinea
DN42029_c0_g1	689	490	21	2.46	DN42029_c0_g1_i1	G137579	G1375791		689	490	21	2.46	100	CDS	687	35.71	1	PAS domain-containing protein	COG2202	Archaea	Euryarchaeota	Methanomicrobia	Methanomicrobiales	Methanoregulaceae	Methanosphaerula
DN38488_c0_g1	420	221	6	1.56	DN38488_c0_g1_i1	G133998	G1339981		420	221	6	1.56	100	CDS	417	44.29	1	hypothetical protein	Hypo-rule applied	Archaea	Euryarchaeota	Methanomicrobia	Methanomicrobiales	Methanospirillaceae	Methanospirillum
DN54459_c0_g1	1994	1795	80	2.55	DN54459_c0_g1_i1	G148422	G1484221	1	1994	1795	80	2.55	100	CDS	345	#N/A	-1	B12 binding protein	pfam02310	Archaea	Euryarchaeota	Methanomicrobia	Methanosarcinales	Methanosaetaceae	Methanothrix
DN54459_c0_g1	1994	1795	80	2.55	DN54459_c0_g1_i1	G148422	G1484222	2	1994	1795	80	2.55	100	CDS	1080	27.49	-1	MoaA/NifB/PqqE/SkfB family radical SAM enzyme	COG0535	Archaea	Euryarchaeota	Methanomicrobia	Methanosarcinales	Methanosaetaceae	Methanothrix
DN54459_c0_g1	1994	1795	80	2.55	DN54459_c0_g1_i1	G148422	G1484223	3	1994	1795	80	2.55	100	CDS	501	#N/A	-1	HP	HP applied	Archaea	Euryarchaeota	Methanomicrobia	Methanosarcinales	Methanosaetaceae	Methanothrix
DN9139_c0_g1	506	307	197	36.79	DN9139_c0_g1_i1	G158539	G1585391		506	307	197	36.79	100	CDS	216	55.36	1	hypothetical protein	Hypo-rule applied	Archaea	Euryarchaeota	Methanomicrobia	Methanosarcinales	Methanosarcinaceae	Methanococcoides
DN58056_c0_g1	283	84.42	11	7.47	DN58056_c0_g1_i1	G152081	G1520811		283	84.42	11	7.47	100	CDS	279	57.14	1	hypothetical protein	Hypo-rule applied	Archaea	Euryarchaeota	Methanomicrobia	Methanosarcinales	Methanosarcinaceae	Methanococcoides
DN41569_c0_g1	1100	901	43	2.74	DN41569_c0_g1_i1	G137127	G1371272	2	1100	901	43	2.74	100	CDS	297	60.2	1	zinc transport system ATP-binding protein	KO:K09817	Archaea	Euryarchaeota	Methanomicrobia	Methanosarcinales	Methanosarcinaceae	Methanohalobium
DN9558_c0_g1	846	647	19	1.68	DN9558_c0_g1_i1	G159036	G1590361		846	647	19	1.68	100	CDS	846	69.2	1	Cu2+-exporting ATPase	KO:K01533	Archaea	Euryarchaeota	Methanomicrobia	Methanosarcinales	Methanosarcinaceae	Methanohalobium
DN24524_c0_g1	489	290	17	3.36	DN24524_c0_g1_i1	G121482	G1214821		489	290	17	3.36	100	CDS	477	33.12	1	branched-chain amino acid transport system substrate-binding protein	KO:K01999	Archaea	Euryarchaeota	Methanomicrobia	Methanosarcinales	Methanosarcinaceae	Methanolobus
DN23870_c0_g1	416	217	10	2.64	DN23870_c0_g1_i1	G120825	G1208251		416	217	10	2.64	100	CDS	237	50.63	-1	CheY-like chemotaxis protein	COG0784	Archaea	Euryarchaeota	Methanomicrobia	Methanosarcinales	Methanosarcinaceae	Methanolobus
DN49227_c0_g1	357	158	4	1.45	DN49227_c0_g1_i1	G144058	G1440581		357	158	4	1.45	100	CDS	354	46.51	1	hypothetical protein	Hypo-rule applied	Archaea	Euryarchaeota	Methanomicrobia	Methanosarcinales	Methanosarcinaceae	Methanolobus
DN6178_c0_g1	824	625	121	11.1	DN6178_c0_g1_i1	G155135	G1551351	1	824	625	121	11.1	100	CDS	120	#N/A	-1	HP	HP applied	Archaea	Euryarchaeota	Methanomicrobia	Methanosarcinales	Methanosarcinaceae	Methanosalsum
DN6178_c0_g1	824	625	121	11.1	DN6178_c0_g1_i1	G155135	G1551352	2	824	625	121	11.1	100	CDS	705	47.41	-1	methyltransferase FkbM-like protein	pfam05050	Archaea	Euryarchaeota	Methanomicrobia	Methanosarcinales	Methanosarcinaceae	Methanosalsum
DN8624_c0_g1	737.52	538.52	226	24.06	DN8624_c0_g1_i1	G157928	G1579281	1	478	279	85.63	17.59	73.13	CDS	381	#N/A	1	thioredoxin-related protein	COG2143	Archaea	Euryarchaeota	Methanomicrobia	Methanosarcinales	Methanosarcinaceae	Methanosarcina
DN15716_c0_g1	654	455	22	2.77	DN15716_c0_g1_i1	G113094	G1130941		654	455	22	2.77	100	CDS	654	36.44	1	membrane-associated phospholipid phosphatase	COG0671	Archaea	Euryarchaeota	Methanomicrobia	Methanosarcinales	Methanosarcinaceae	Methanosarcina
DN42968_c0_g1	396	197	41	11.93	DN42968_c0_g1_i1	G138483	G1384831		396	197	41	11.93	100	CDS	396	53.49	1	glycosyl transferase family 11	pfam01531	Archaea	Euryarchaeota	Methanomicrobia	Methanosarcinales	Methanosarcinaceae	Methanosarcina
DN14897_c0_g1	383	184	7	2.18	DN14897_c0_g1_i1	G112217	G1122171		383	184	7	2.18	100	CDS	381	33.72	1	PAS domain-containing protein	COG2202	Archaea	Euryarchaeota	Methanomicrobia	Methanosarcinales	Methanosarcinaceae	Methanosarcina
DN26421_c0_g1	336	137	6	2.51	DN26421_c0_g1_i1	G123250	G1232501		336	137	6	2.51	100	CDS	333	30.63	-1	hypothetical protein	Hypo-rule applied	Archaea	Euryarchaeota	Methanomicrobia	Methanosarcinales	Methanosarcinaceae	Methanosarcina
DN16834_c0_g1	292	93.08	8	4.93	DN16834_c0_g1_i1	G114245	G1142451		292	93.08	8	4.93	100	CDS	291	41.03	1	PAS domain-containing protein	COG2202	Archaea	Euryarchaeota	Methanomicrobia	Methanosarcinales	Methanosarcinaceae	Methanosarcina
DN25962_c0_g1	279	80.67	4	2.84	DN25962_c0_g1_i1	G122828	G1228281		279	80.67	4	2.84	100	CDS	231	62.16	-1	ATP-dependent DNA helicase RecG	KO:K03655	Archaea	Euryarchaeota	Methanomicrobia	Methanosarcinales	Methanosarcinaceae	Methanosarcina
DN60628_c0_g1	240	47.71	4	4.81	DN60628_c0_g1_i1	G154430	G1544301		240	47.71	4	4.81	100	CDS	237	63.64	-1	hypothetical protein	Hypo-rule applied	Archaea	Euryarchaeota	Methanomicrobia	Methanosarcinales	Methanosarcinaceae	Methanosarcina
DN37428_c0_g1	1484	1285	494	22.04	DN37428_c0_g1_i1	G132864	G1328641		1484	1285	494	22.04	100	CDS	1482	33.42	1	hypothetical protein	Hypo-rule applied	Archaea	Euryarchaeota	Methanomicrobia	Methanosarcinales
DN30862_c0_g1	608	409	26	3.64	DN30862_c0_g1_i1	G127031	G1270311		608	409	26	3.64	100	CDS	606	56.86	1	2-polyprenyl-3-methyl-5-hydroxy-6-metoxy-1,4-benzoquinol methylase	COG2227	Archaea	Euryarchaeota	Methanomicrobia	Methanosarcinales
DN26323_c0_g1	500	301	14	2.67	DN26323_c0_g1_i1	G123157	G1231571		500	301	14	2.67	100	CDS	498	38.55	-1	hypothetical protein	KO:K06907	Archaea	Euryarchaeota	Methanomicrobia	Methanosarcinales
DN9231_c0_g1	1325.86	1126.86	91	4.63	DN9231_c0_g1_i1	G158648	G1586481	1	996	797	14.17	1.02	22.02	CDS	990	34.2	1	two-component system chemotaxis response regulator CheB	KO:K03412	Archaea	Euryarchaeota	Thermococci	Thermococcales	Thermococcaceae	Thermococcus
DN45996_c0_g1	1185	986	74	4.3	DN45996_c0_g1_i1	G140778	G1407781		1185	986	74	4.3	100	CDS	1092	42.86	-1	ornithine cyclodeaminase/alanine dehydrogenase	KO:K01750,KO:K19244	Archaea	Euryarchaeota	Thermococci	Thermococcales	Thermococcaceae	Thermococcus
DN28687_c0_g1	499	300	11	2.1	DN28687_c0_g1_i1	G124757	G1247571		499	300	11	2.1	100	CDS	498	43.57	1	alkaline phosphatase	KO:K01077	Archaea	Euryarchaeota	Thermococci	Thermococcales	Thermococcaceae	Thermococcus
DN22539_c0_g1	416	217	14	3.7	DN22539_c0_g1_i1	G119470	G1194701		416	217	14	3.7	100	CDS	414	60.87	1	sodium/proline symporter	KO:K11928	Archaea	Euryarchaeota	Thermococci	Thermococcales	Thermococcaceae	Thermococcus
DN55987_c0_g1	357	158	7	2.54	DN55987_c0_g1_i1	G150007	G1500071		357	158	7	2.54	100	CDS	354	44.93	-1	PEGA domain-containing protein	pfam08308	Archaea	Euryarchaeota	Thermococci	Thermococcales	Thermococcaceae	Thermococcus
DN40086_c0_g1	294	95.04	5	3.02	DN40086_c0_g1_i1	G135654	G1356541		294	95.04	5	3.02	100	CDS	291	31.96	1	multiple sugar transport system substrate-binding protein	KO:K02027	Archaea	Euryarchaeota	Thermococci	Thermococcales	Thermococcaceae	Thermococcus
DN47150_c0_g1	271	73.34	6	4.69	DN47150_c0_g1_i1	G141969	G1419691		271	73.34	6	4.69	100	CDS	270	53.93	1	sodium/proline symporter	KO:K11928	Archaea	Euryarchaeota	Thermococci	Thermococcales	Thermococcaceae	Thermococcus
DN23746_c0_g1	450	251	10	2.28	DN23746_c0_g1_i1	G120705	G1207051		450	251	10	2.28	100	CDS	447	52.94	-1	hypothetical protein	Hypo-rule applied	Archaea	Thaumarchaeota	Nitrososphaeria	Nitrososphaerales	Nitrososphaeraceae	Nitrososphaera
DN21255_c0_g1	392	193	6	1.78	DN21255_c0_g1_i1	G118133	G1181331		392	193	6	1.78	100	CDS	390	30.19	-1	hypothetical protein	Hypo-rule applied	Archaea	Thaumarchaeota	unclassified Thaumarchaeota	Nitrosopumilales	Nitrosopumilaceae	Nitrosopumilus
DN9966_c0_g1	2252	2053	209	5.84	DN9966_c0_g1_i1	G159545	G1595454	4	2252	2053	209	5.84	100	CDS	225	63.51	-1	predicted RNase H-like HicB family nuclease	COG1598	Archaea
DN37327_c0_g1	879	680	63	5.31	DN37327_c0_g1_i1	G132756	G1327561		879	680	63	5.31	100	CDS	879	25.99	1	AAA15 family ATPase/GTPase	COG1106	Bacteria	Acidobacteria	Acidobacteriia	Acidobacteriales	Acidobacteriaceae	Acidipila
DN8544_c0_g1	698	499	12	1.38	DN8544_c0_g1_i1	G157822	G1578221	1	698	499	12	1.38	100	CDS	357	#N/A	-1	outer membrane protein assembly factor BamA	COG4775	Bacteria	Acidobacteria	Acidobacteriia	Acidobacteriales	Acidobacteriaceae	Acidobacterium
DN8544_c0_g1	698	499	12	1.38	DN8544_c0_g1_i1	G157822	G1578222	2	698	499	12	1.38	100	CDS	327	70.09	-1	cation transport ATPase	COG2217	Bacteria	Acidobacteria	Acidobacteriia	Acidobacteriales	Acidobacteriaceae	Acidobacterium
DN23123_c0_g1	642	443	24	3.11	DN23123_c0_g1_i1	G120073	G1200731		642	443	24	3.11	100	CDS	597	46.93	-1	septum formation protein	KO:K06287	Bacteria	Acidobacteria	Acidobacteriia	Acidobacteriales	Acidobacteriaceae	Candidatus Koribacter
DN11890_c0_g1	1714	1515	69	2.61	DN11890_c0_g1_i1	G103000	G1030001	1	1714	1515	38.07	1.44	55.17	CDS	333	#N/A	1	HP	HP applied	Bacteria	Acidobacteria	Acidobacteriia	Acidobacteriales	Acidobacteriaceae	Granulicella
DN11890_c0_g1	1714	1515	69	2.61	DN11890_c0_g1_i1	G103000	G1030002	2	1714	1515	38.07	1.44	55.17	CDS	960	36.67	1	phosphoserine phosphatase	COG0560	Bacteria	Acidobacteria	Acidobacteriia	Acidobacteriales	Acidobacteriaceae	Granulicella
DN38742_c0_g1	564	365	13	2.04	DN38742_c0_g1_i1	G134266	G1342661		564	365	13	2.04	100	CDS	564	38.03	1	two-component system heavy metal sensor histidine kinase CusS	KO:K07644	Bacteria	Acidobacteria	Acidobacteriia	Acidobacteriales	Acidobacteriaceae	Granulicella
DN42665_c0_g1	320	121	6	2.84	DN42665_c0_g1_i1	G138190	G1381901		320	121	6	2.84	100	CDS	318	55.43	1	hypothetical protein	Hypo-rule applied	Bacteria	Acidobacteria	Acidobacteriia	Acidobacteriales	Acidobacteriaceae	Terracidiphilus
DN24731_c0_g1	605	406	31	4.38	DN24731_c0_g1_i1	G121691	G1216911		605	406	31	4.38	100	CDS	579	37.77	1	RNA polymerase sigma-70 factor (ECF subfamily)	KO:K03088	Bacteria	Acidobacteria	Acidobacteriia	Acidobacteriales	Acidobacteriaceae	Terriglobus
DN16161_c0_g1	545	346	22	3.64	DN16161_c0_g1_i1	G113556	G1135561	1	545	346	22	3.64	100	CDS	348	#N/A	-1	HP	HP applied	Bacteria	Acidobacteria	Acidobacteriia	Acidobacteriales	Acidobacteriaceae	Terriglobus
DN16161_c0_g1	545	346	22	3.64	DN16161_c0_g1_i1	G113556	G1135562	2	545	346	22	3.64	100	CDS	132	70.45	1	A/G-specific adenine glycosylase	KO:K03575	Bacteria	Acidobacteria	Acidobacteriia	Acidobacteriales	Acidobacteriaceae	Terriglobus
DN14867_c0_g1	1112	913	147	9.23	DN14867_c0_g1_i1	G112187	G1121871		1112	913	147	9.23	100	CDS	1110	27.17	-1	capsule polysaccharide export protein KpsE/RkpR	COG3524	Bacteria	Acidobacteria	Acidobacteriia	Acidobacteriales	Acidobacteriaceae
DN59141_c0_g1	437	238	7	1.69	DN59141_c0_g1_i1	G153082	G1530821		437	238	7	1.69	100	CDS	435	69.93	1	glucose-6-phosphate isomerase	KO:K01810	Bacteria	Acidobacteria	Acidobacteriia	Acidobacteriales	Acidobacteriaceae
DN32342_c0_g1	427	228	7	1.76	DN32342_c0_g1_i1	G128538	G1285381		427	228	7	1.76	100	CDS	426	40.94	1	serine/threonine-protein kinase	KO:K08884	Bacteria	Acidobacteria	Acidobacteriia	Acidobacteriales	Acidobacteriaceae
DN16990_c1_g1	425	226	14	3.55	DN16990_c1_g1_i1	G114398	G1143981		425	226	14	3.55	100	CDS	423	43.7	-1	non-specific serine/threonine protein kinase/serine/threonine-protein kinase	KO:K08282,KO:K08884	Bacteria	Acidobacteria	Acidobacteriia	Acidobacteriales	Acidobacteriaceae
DN41720_c0_g1	339	140	5	2.05	DN41720_c0_g1_i1	G137280	G1372801		339	140	5	2.05	100	CDS	336	77.48	-1	glutamate/tyrosine decarboxylase-like PLP-dependent enzyme	COG0076	Bacteria	Acidobacteria	Acidobacteriia	Acidobacteriales	Acidobacteriaceae
DN42396_c0_g1	232	41.9	6	8.21	DN42396_c0_g1_i1	G137939	G1379391		232	41.9	6	8.21	100	CDS	225	54.72	-1	hypothetical protein	KO:K06940	Bacteria	Acidobacteria	Acidobacteriia	Acidobacteriales	Acidobacteriaceae
DN20430_c0_g1	216	31.43	3	5.47	DN20430_c0_g1_i1	G117260	G1172601		216	31.43	3	5.47	100	CDS	213	67.61	-1	type IV secretion system protein VirD4	KO:K03205	Bacteria	Acidobacteria	Acidobacteriia	Acidobacteriales	Acidobacteriaceae
DN10981_c2_g1	1146	947	188	11.38	DN10981_c2_g1_i1	G101452	G1014521	1	1146	947	188	11.38	100	CDS	645	#N/A	-1	HP	HP applied	Bacteria	Acidobacteria	Acidobacteriia	Acidobacteriales	Acidobacteriaceae
DN10981_c2_g1	1146	947	188	11.38	DN10981_c2_g1_i1	G101452	G1014522	2	1146	947	188	11.38	100	CDS	258	36.71	-1	predicted nucleic acid-binding Zn ribbon protein	COG2331	Bacteria	Acidobacteria	Acidobacteriia	Acidobacteriales	Acidobacteriaceae
DN42309_c0_g1	469	270	10	2.12	DN42309_c0_g1_i1	G137854	G1378541	1	469	270	10	2.12	100	CDS	156	#N/A	1	HP	HP applied	Bacteria	Acidobacteria	Acidobacteriia	Acidobacteriales	Acidobacteriaceae
DN42309_c0_g1	469	270	10	2.12	DN42309_c0_g1_i1	G137854	G1378542	2	469	270	10	2.12	100	CDS	327	47.47	-1	HP	HP applied	Bacteria	Acidobacteria	Acidobacteriia	Acidobacteriales	Acidobacteriaceae
DN28831_c0_g1	1614	1415	110	4.46	DN28831_c0_g1_i1	G124912	G1249121		1614	1415	110	4.46	100	CDS	1563	26.22	-1	von Willebrand factor type A domain-containing protein	pfam13519	Bacteria	Acidobacteria	Blastocatellia	unclassified Blastocatellia	Pyrinomonadaceae	Pyrinomonas
DN1423_c0_g1	812	613	35	3.27	DN1423_c0_g1_i2	G111495	G1114951	1	812	613	35	3.27	100	CDS	810	50	-1	signal transduction histidine kinase/DNA-binding NtrC family response regulator	COG0642,COG2204	Bacteria	Acidobacteria	Blastocatellia	unclassified Blastocatellia	Pyrinomonadaceae	Pyrinomonas
DN52193_c0_g1	298	99	4	2.32	DN52193_c0_g1_i1	G146832	G1468321		298	99	4	2.32	100	CDS	294	57.14	1	hypothetical protein	Hypo-rule applied	Bacteria	Acidobacteria	Blastocatellia	unclassified Blastocatellia	Pyrinomonadaceae	Pyrinomonas
DN58405_c0_g1	252	57.06	5	5.02	DN58405_c0_g1_i1	G152409	G1524091		252	57.06	5	5.02	100	CDS	249	41.1	1	predicted short-subunit dehydrogenase-like oxidoreductase (DUF2520 family)	COG5495	Bacteria	Acidobacteria	Blastocatellia	unclassified Blastocatellia	Pyrinomonadaceae	Pyrinomonas
DN37693_c0_g1	633	434	26	3.43	DN37693_c0_g1_i1	G133150	G1331501		633	434	26	3.43	100	CDS	576	32.97	1	MoaA/NifB/PqqE/SkfB family radical SAM enzyme	COG0535	Bacteria	Acidobacteria	Blastocatellia	unclassified Blastocatellia	unclassified Blastocatellia	Chloracidobacterium
DN15137_c0_g1	492	293	15	2.93	DN15137_c0_g1_i1	G112475	G1124751		492	293	15	2.93	100	CDS	492	70.7	-1	ATP-dependent HslUV protease ATP-binding subunit HslU	KO:K03667	Bacteria	Acidobacteria	Blastocatellia	unclassified Blastocatellia	unclassified Blastocatellia	Chloracidobacterium
DN26607_c0_g1	274	76.06	7	5.28	DN26607_c0_g1_i1	G123426	G1234261		274	76.06	7	5.28	100	CDS	273	59.42	1	hypothetical protein	Hypo-rule applied	Bacteria	Acidobacteria	Blastocatellia	unclassified Blastocatellia	unclassified Blastocatellia	Chloracidobacterium
DN58421_c0_g1	229	39.82	4	5.76	DN58421_c0_g1_i1	G152425	G1524251		229	39.82	4	5.76	100	CDS	225	58.14	-1	hypothetical protein	Hypo-rule applied	Bacteria	Acidobacteria	Blastocatellia	unclassified Blastocatellia	unclassified Blastocatellia	Chloracidobacterium
DN53924_c0_g1	1234	1035	40	2.22	DN53924_c0_g1_i1	G147861	G1478611	1	1234	1035	40	2.22	100	CDS	483	38.06	1	serine/threonine-protein kinase	KO:K08884	Bacteria	Acidobacteria	Solibacteres	Solibacterales	Solibacteraceae	Candidatus Solibacter
DN53924_c0_g1	1234	1035	40	2.22	DN53924_c0_g1_i1	G147861	G1478612	2	1234	1035	40	2.22	100	CDS	675	#N/A	1	HP	HP applied	Bacteria	Acidobacteria	Solibacteres	Solibacterales	Solibacteraceae	Candidatus Solibacter
DN20834_c0_g1	419	220	12	3.13	DN20834_c0_g1_i1	G117680	G1176801		419	220	12	3.13	100	CDS	417	43.43	-1	non-specific serine/threonine protein kinase/serine/threonine-protein kinase	KO:K08282,KO:K08884	Bacteria	Acidobacteria	Solibacteres	Solibacterales	Solibacteraceae	Candidatus Solibacter
DN9480_c0_g1	2348	2149	215	5.74	DN9480_c0_g1_i1	G158941	G1589411	1	2348	2149	215	5.74	100	CDS	630	#N/A	1	HP	HP applied	Bacteria	Acidobacteria	unclassified Acidobacteria	unclassified Acidobacteria	unclassified Acidobacteria	Luteitalea
DN9480_c0_g1	2348	2149	215	5.74	DN9480_c0_g1_i1	G158941	G1589412	2	2348	2149	215	5.74	100	CDS	1572	74.19	-1	phosphomethylpyrimidine synthase	KO:K03147	Bacteria	Acidobacteria	unclassified Acidobacteria	unclassified Acidobacteria	unclassified Acidobacteria	Luteitalea
DN2436_c0_g1	933	734	41	3.2	DN2436_c0_g1_i1	G121322	G1213221		933	734	41	3.2	100	CDS	930	58.47	1	dihydropyrimidinase	KO:K01464	Bacteria	Acidobacteria	unclassified Acidobacteria	unclassified Acidobacteria	unclassified Acidobacteria	Luteitalea
DN46630_c0_g1	770	571	21	2.11	DN46630_c0_g1_i1	G141432	G1414321		770	571	21	2.11	100	CDS	768	38.46	1	ATP-dependent helicase HepA	KO:K03580	Bacteria	Acidobacteria	unclassified Acidobacteria	unclassified Acidobacteria	unclassified Acidobacteria	Luteitalea
DN43790_c0_g1	262	65.42	4	3.5	DN43790_c0_g1_i1	G139215	G1392151		262	65.42	4	3.5	100	CDS	261	59.26	-1	ATP-dependent helicase HepA	KO:K03580	Bacteria	Acidobacteria	unclassified Acidobacteria	unclassified Acidobacteria	unclassified Acidobacteria	Luteitalea
DN28934_c0_g1	790	591	31	3.01	DN28934_c0_g1_i1	G125021	G1250211		790	591	31	3.01	100	CDS	762	28.24	1	hypothetical protein	Hypo-rule applied	Bacteria	Acidobacteria	unclassified Acidobacteria	unclassified Acidobacteria	unclassified Acidobacteria	Thermoanaerobaculum
DN17792_c0_g1	692	493	13	1.51	DN17792_c0_g1_i1	G115182	G1151821		692	493	13	1.51	100	CDS	591	44.9	-1	long-chain acyl-CoA synthetase	KO:K01897	Bacteria	Acidobacteria	unclassified Acidobacteria	unclassified Acidobacteria	unclassified Acidobacteria	Thermoanaerobaculum
DN29216_c0_g1	380	181	9	2.85	DN29216_c0_g1_i1	G125317	G1253171		380	181	9	2.85	100	CDS	378	41.46	-1	hypothetical protein	Hypo-rule applied	Bacteria	Acidobacteria
DN31197_c0_g1	352	153	3	1.12	DN31197_c0_g1_i1	G127369	G1273691		352	153	3	1.12	100	CDS	348	41.07	-1	signal transduction histidine kinase	COG0642	Bacteria	Acidobacteria
DN38483_c0_g1	986	787	38	2.77	DN38483_c0_g1_i1	G133994	G1339941	1	986	787	38	2.77	100	CDS	81	#N/A	1	HP	HP applied	Bacteria	Acidobacteria
DN38483_c0_g1	986	787	38	2.77	DN38483_c0_g1_i1	G133994	G1339942	2	986	787	38	2.77	100	CDS	879	29.47	1	tetratricopeptide (TPR) repeat protein	COG0457	Bacteria	Acidobacteria
DN15992_c0_g1	256	60.35	3	2.85	DN15992_c0_g1_i1	G113377	G1133771		256	60.35	3	2.85	100	CDS	252	61.11	1	hypothetical protein	Hypo-rule applied	Bacteria	Actinobacteria	Acidimicrobiia	Acidimicrobiales	Acidimicrobiaceae	Ferrimicrobium
DN14297_c0_g1	823	624	29	2.66	DN14297_c0_g1_i1	G111559	G1115591		823	624	29	2.66	100	CDS	819	42.96	-1	hypothetical protein	Hypo-rule applied	Bacteria	Actinobacteria	Acidimicrobiia	Acidimicrobiales	Acidimicrobiaceae	Ilumatobacter
DN55364_c0_g1	594	395	14	2.03	DN55364_c0_g1_i1	G149369	G1493691		594	395	14	2.03	100	CDS	594	41.41	-1	alpha-tubulin suppressor-like RCC1 family protein	COG5184	Bacteria	Actinobacteria	Acidimicrobiia	Acidimicrobiales	Acidimicrobiaceae	Ilumatobacter
DN49824_c0_g1	427	228	10	2.51	DN49824_c0_g1_i1	G144636	G1446361		427	228	10	2.51	100	CDS	423	60.31	-1	polyphosphate kinase 2 (PPK2 family)	COG2326	Bacteria	Actinobacteria	Acidimicrobiia	Acidimicrobiales	Microthrixaceae	Candidatus Microthrix
DN50167_c0_g1	357	158	5	1.81	DN50167_c0_g1_i1	G144981	G1449811		357	158	5	1.81	100	CDS	273	56.76	-1	preprotein translocase subunit SecG	KO:K03075	Bacteria	Actinobacteria	Acidimicrobiia	Acidimicrobiales	Microthrixaceae	Candidatus Microthrix
DN3074_c0_g1	1160	961	57	3.4	DN3074_c0_g1_i1	G126917	G1269171		1160	961	57	3.4	100	CDS	975	42.9	1	serine protease	KO:K14645	Bacteria	Actinobacteria	Actinobacteria	Actinopolysporales	Mzabimycetaceae	Halopolyspora
DN30261_c0_g1	555	356	16	2.58	DN30261_c0_g1_i1	G126413	G1264131		555	356	16	2.58	100	CDS	552	38.18	1	multiple sugar transport system substrate-binding protein	KO:K02027	Bacteria	Actinobacteria	Actinobacteria	Bifidobacteriales	Bifidobacteriaceae	Gardnerella
DN24263_c0_g1	274	76.06	6	4.52	DN24263_c0_g1_i1	G121215	G1212151		274	76.06	6	4.52	100	CDS	177	51.72	1	hypothetical protein	Hypo-rule applied	Bacteria	Actinobacteria	Actinobacteria	Candidatus Nanopelagicales	unclassified Candidatus Nanopelagicales	Candidatus Planktophila
DN55571_c0_g1	976	777	22	1.62	DN55571_c0_g1_i1	G149588	G1495881	1	976	777	22	1.62	100	CDS	279	#N/A	1	HP	HP applied	Bacteria	Actinobacteria	Actinobacteria	Corynebacteriales	Corynebacteriaceae	Corynebacterium
DN55571_c0_g1	976	777	22	1.62	DN55571_c0_g1_i1	G149588	G1495882	2	976	777	22	1.62	100	CDS	744	29.17	1	predicted nucleotidyltransferase	COG1708	Bacteria	Actinobacteria	Actinobacteria	Corynebacteriales	Corynebacteriaceae	Corynebacterium
DN17319_c0_g1	389	190	11	3.32	DN17319_c0_g1_i1	G114722	G1147221		389	190	11	3.32	100	CDS	387	37.88	1	hypothetical protein	Hypo-rule applied	Bacteria	Actinobacteria	Actinobacteria	Corynebacteriales	Corynebacteriaceae	Corynebacterium
DN13228_c1_g1	672	473	38	4.61	DN13228_c1_g1_i1	G105941	G1059411		672	473	38	4.61	100	CDS	672	45.35	-1	hypothetical protein	Hypo-rule applied	Bacteria	Actinobacteria	Actinobacteria	Corynebacteriales	Gordoniaceae	Millisia
DN90_c0_g1	1362.18	1163.18	49	2.41	DN90_c0_g1_i1	G158491	G1584911	1	1267	1068	9.89	0.53	21.99	CDS	444	52.29	1	fatty-acyl-CoA synthase	KO:K00666	Bacteria	Actinobacteria	Actinobacteria	Corynebacteriales	Mycobacteriaceae	Mycobacterium
DN90_c0_g1	1362.18	1163.18	49	2.41	DN90_c0_g1_i1	G158491	G1584912	2	1267	1068	9.89	0.53	21.99	CDS	237	#N/A	1	acyl carrier protein	COG0236	Bacteria	Actinobacteria	Actinobacteria	Corynebacteriales	Mycobacteriaceae	Mycobacterium
DN39621_c0_g1	1028	829	56	3.87	DN39621_c0_g1_i1	G135186	G1351861	1	1028	829	56	3.87	100	CDS	228	#N/A	-1	acyl-CoA synthetase (AMP-forming)/AMP-acid ligase II	COG0318	Bacteria	Actinobacteria	Actinobacteria	Corynebacteriales	Mycobacteriaceae	Mycobacterium
DN39621_c0_g1	1028	829	56	3.87	DN39621_c0_g1_i1	G135186	G1351862	2	1028	829	56	3.87	100	CDS	438	55.47	-1	pimeloyl-ACP methyl ester carboxylesterase	COG0596	Bacteria	Actinobacteria	Actinobacteria	Corynebacteriales	Mycobacteriaceae	Mycobacterium
DN16926_c0_g1	1020	821	38	2.65	DN16926_c0_g1_i1	G114335	G1143351		1020	821	38	2.65	100	CDS	1017	30.75	-1	peptidoglycan/LPS O-acetylase OafA/YrhL	COG1835	Bacteria	Actinobacteria	Actinobacteria	Corynebacteriales	Mycobacteriaceae	Mycobacterium
DN12644_c0_g1	758.32	559.32	46	4.71	DN12644_c0_g1_i1	G104488	G1044881	1	760	561	20.35	2.08	44.11	CDS	759	32.23	-1	pilus assembly protein FimV	KO:K08086	Bacteria	Actinobacteria	Actinobacteria	Corynebacteriales	Mycobacteriaceae	Mycobacterium
DN22351_c0_g1	396	197	13	3.78	DN22351_c0_g1_i1	G119263	G1192631		396	197	13	3.78	100	CDS	303	46.24	1	hypothetical protein	Hypo-rule applied	Bacteria	Actinobacteria	Actinobacteria	Corynebacteriales	Mycobacteriaceae	Mycobacterium
DN40542_c0_g1	374	175	5	1.64	DN40542_c0_g1_i1	G136117	G1361171		374	175	5	1.64	100	CDS	372	47.25	1	2-furoyl-CoA dehydrogenase large subunit	KO:K16877	Bacteria	Actinobacteria	Actinobacteria	Corynebacteriales	Mycobacteriaceae	Mycobacterium
DN59003_c0_g1	339	140	14	5.73	DN59003_c0_g1_i1	G152956	G1529561		339	140	14	5.73	100	CDS	336	56.64	1	acyl transferase domain-containing protein	COG3321	Bacteria	Actinobacteria	Actinobacteria	Corynebacteriales	Mycobacteriaceae	Mycobacterium
DN37505_c0_g1	334	135	14	5.94	DN37505_c0_g1_i1	G132949	G1329491		334	135	14	5.94	100	CDS	330	60.55	-1	cation diffusion facilitator CzcD-associated flavoprotein CzcO	COG2072	Bacteria	Actinobacteria	Actinobacteria	Corynebacteriales	Mycobacteriaceae	Mycobacterium
DN49089_c0_g1	331	132	8	3.47	DN49089_c0_g1_i1	G143924	G1439241		331	132	8	3.47	100	CDS	327	54.72	1	DNA-binding transcriptional ArsR family regulator	COG0640	Bacteria	Actinobacteria	Actinobacteria	Corynebacteriales	Mycobacteriaceae	Mycobacterium
DN6915_c0_g1	320	121	5	2.37	DN6915_c0_g1_i1	G155966	G1559661	1	320	121	5	2.37	100	CDS	144	53.33	1	putative Holliday junction resolvase	KO:K07447	Bacteria	Actinobacteria	Actinobacteria	Corynebacteriales	Mycobacteriaceae	Mycobacterium
DN6915_c0_g1	320	121	5	2.37	DN6915_c0_g1_i1	G155966	G1559662	2	320	121	5	2.37	100	CDS	114	#N/A	-1	HP	HP applied	Bacteria	Actinobacteria	Actinobacteria	Corynebacteriales	Mycobacteriaceae	Mycobacterium
DN36096_c0_g1	315	116	7	3.46	DN36096_c0_g1_i1	G132007	G1320071		315	116	7	3.46	100	CDS	312	37.96	1	putative Holliday junction resolvase	KO:K07447	Bacteria	Actinobacteria	Actinobacteria	Corynebacteriales	Mycobacteriaceae	Mycobacterium
DN34597_c0_g1	311	112	8	4.09	DN34597_c0_g1_i1	G130724	G1307241		311	112	8	4.09	100	CDS	309	41.79	-1	acyl-CoA synthetase (AMP-forming)/AMP-acid ligase II	COG0318	Bacteria	Actinobacteria	Actinobacteria	Corynebacteriales	Mycobacteriaceae	Mycobacterium
DN21528_c0_g1	294	95.04	9	5.43	DN21528_c0_g1_i1	G118414	G1184141		294	95.04	9	5.43	100	CDS	252	47.76	-1	complex I intermediate-associated protein 30 (CIA30)	pfam08547	Bacteria	Actinobacteria	Actinobacteria	Corynebacteriales	Mycobacteriaceae	Mycobacterium
DN21480_c0_g1	275	76.97	4	2.98	DN21480_c0_g1_i1	G118364	G1183641		275	76.97	4	2.98	100	CDS	273	29.87	-1	branched-chain amino acid transport system permease protein	KO:K01997	Bacteria	Actinobacteria	Actinobacteria	Corynebacteriales	Mycobacteriaceae	Mycobacterium
DN34365_c0_g1	260	63.71	5	4.5	DN34365_c0_g1_i1	G130497	G1304971		260	63.71	5	4.5	100	CDS	258	66.28	1	hypothetical protein	KO:K07064	Bacteria	Actinobacteria	Actinobacteria	Corynebacteriales	Mycobacteriaceae	Mycobacterium
DN10586_c0_g3	243	49.97	6	6.88	DN10586_c0_g3_i1	G100875	G1008751		243	49.97	6	6.88	100	CDS	240	50	-1	hypothetical protein	Hypo-rule applied	Bacteria	Actinobacteria	Actinobacteria	Corynebacteriales	Mycobacteriaceae	Mycobacterium
DN30030_c0_g1	241	48.46	5	5.92	DN30030_c0_g1_i1	G126171	G1261711	1	241	48.46	5	5.92	100	CDS	102	#N/A	1	HP	HP applied	Bacteria	Actinobacteria	Actinobacteria	Corynebacteriales	Mycobacteriaceae	Mycobacterium
DN30030_c0_g1	241	48.46	5	5.92	DN30030_c0_g1_i1	G126171	G1261712	2	241	48.46	5	5.92	100	CDS	135	77.78	1	HP	KO:K07064	Bacteria	Actinobacteria	Actinobacteria	Corynebacteriales	Mycobacteriaceae	Mycobacterium
DN14213_c1_g1	232.74	45.59	50	62.87	DN14213_c1_g1_i34	G111370	G1113701	1	217	32.04	5.77	10.32	16.42	CDS	108	100	1	acyl-CoA dehydrogenase	KO:K06445	Bacteria	Actinobacteria	Actinobacteria	Corynebacteriales	Mycobacteriaceae	Mycobacterium
DN32540_c0_g1	229	39.82	3	4.32	DN32540_c0_g1_i1	G128729	G1287291		229	39.82	3	4.32	100	CDS	225	41.43	1	adhesin/invasin	KO:K13735	Bacteria	Actinobacteria	Actinobacteria	Corynebacteriales	Mycobacteriaceae	Mycobacterium
DN14821_c0_g1	660	461	13	1.62	DN14821_c0_g1_i1	G112134	G1121341		660	461	13	1.62	100	CDS	657	41.92	1	succinate-semialdehyde dehydrogenase/glutarate-semialdehyde dehydrogenase	KO:K00135	Bacteria	Actinobacteria	Actinobacteria	Corynebacteriales	Nocardiaceae	Nocardia
DN4586_c0_g1	539.24	340.24	13	2.19	DN4586_c0_g1_i1	G140644	G1406441	1	605	406	8.43	1.19	54.33	CDS	603	26.56	-1	tetratricopeptide (TPR) repeat protein	COG0457	Bacteria	Actinobacteria	Actinobacteria	Corynebacteriales	Nocardiaceae	Nocardia
DN32523_c0_g1	249	54.65	3	3.15	DN32523_c0_g1_i1	G128710	G1287101		249	54.65	3	3.15	100	CDS	246	44.44	-1	DNA sulfur modification protein DndB	KO:K19169	Bacteria	Actinobacteria	Actinobacteria	Corynebacteriales	Nocardiaceae	Nocardia
DN19003_c0_g1	238	46.22	3	3.72	DN19003_c0_g1_i1	G116328	G1163281		238	46.22	3	3.72	100	CDS	237	42.31	-1	hypothetical protein	Hypo-rule applied	Bacteria	Actinobacteria	Actinobacteria	Corynebacteriales	Nocardiaceae	Nocardia
DN34407_c0_g1	225	37.13	6	9.26	DN34407_c0_g1_i1	G130536	G1305361		225	37.13	6	9.26	100	CDS	222	50	-1	hypothetical protein	Hypo-rule applied	Bacteria	Actinobacteria	Actinobacteria	Corynebacteriales	Nocardiaceae	Nocardia
DN53830_c0_g1	851	652	24	2.11	DN53830_c0_g1_i1	G147757	G1477571		851	652	24	2.11	100	CDS	849	26.96	1	Regulator of Chromosome Condensation (RCC1) repeat protein/Regulator of Chromosome Condensation (RCC1) repeat protein/regulator of chromosome condensation (RCC1) repeat-containing protein	pfam13540,pfam13540,pfam00415	Bacteria	Actinobacteria	Actinobacteria	Corynebacteriales	Nocardiaceae	Rhodococcus
DN53949_c0_g1	392	193	16	4.75	DN53949_c0_g1_i1	G147886	G1478861		392	193	16	4.75	100	CDS	390	71.93	1	superfamily II RNA helicase	COG4581	Bacteria	Actinobacteria	Actinobacteria	Corynebacteriales	Nocardiaceae	Rhodococcus
DN22728_c0_g1	355	156	11	4.04	DN22728_c0_g1_i1	G119664	G1196641		355	156	11	4.04	100	CDS	291	53.33	-1	molybdate transport system ATP-binding protein	KO:K02017	Bacteria	Actinobacteria	Actinobacteria	Corynebacteriales	Nocardiaceae	Rhodococcus
DN43472_c0_g1	274	76.06	28	21.1	DN43472_c0_g1_i1	G138938	G1389381		274	76.06	28	21.1	100	CDS	273	50.7	1	hypothetical protein	Hypo-rule applied	Bacteria	Actinobacteria	Actinobacteria	Corynebacteriales	Nocardiaceae	Rhodococcus
DN33953_c0_g1	253	57.88	3	2.97	DN33953_c0_g1_i1	G130101	G1301011		253	57.88	3	2.97	100	CDS	252	48.89	-1	protein-disulfide isomerase	COG1651	Bacteria	Actinobacteria	Actinobacteria	Corynebacteriales	Nocardiaceae	Rhodococcus
DN39384_c0_g1	204	24.6	4	9.32	DN39384_c0_g1_i1	G134942	G1349421		204	24.6	4	9.32	100	CDS	204	57.97	-1	preprotein translocase subunit SecA	KO:K03070	Bacteria	Actinobacteria	Actinobacteria	Corynebacteriales	Nocardiaceae	Rhodococcus
DN5018_c0_g1	1689	1490	54	2.08	DN5018_c0_g1_i1	G145007	G1450071	1	1689	1490	54	2.08	100	CDS	591	#N/A	-1	HP	HP applied	Bacteria	Actinobacteria	Actinobacteria	Corynebacteriales	Nocardiaceae
DN5018_c0_g1	1689	1490	54	2.08	DN5018_c0_g1_i1	G145007	G1450072	2	1689	1490	54	2.08	100	CDS	357	37.5	-1	HP	HP applied	Bacteria	Actinobacteria	Actinobacteria	Corynebacteriales	Nocardiaceae
DN5018_c0_g1	1689	1490	54	2.08	DN5018_c0_g1_i1	G145007	G1450073	3	1689	1490	54	2.08	100	CDS	669	45.41	-1	predicted ATPase	COG4637	Bacteria	Actinobacteria	Actinobacteria	Corynebacteriales	Nocardiaceae
DN44195_c0_g1	215	30.82	3	5.58	DN44195_c0_g1_i1	G139552	G1395521		215	30.82	3	5.58	100	CDS	213	55.36	-1	glycosyltransferase involved in cell wall biosynthesis	COG0438	Bacteria	Actinobacteria	Actinobacteria	Corynebacteriales	Segniliparaceae	Segniliparus
DN27180_c0_g1	345	146	8	3.14	DN27180_c0_g1_i1	G123939	G1239391		345	146	8	3.14	100	CDS	345	67.83	-1	MOSC domain-containing protein YiiM	COG2258	Bacteria	Actinobacteria	Actinobacteria	Frankiales	Cryptosporangiaceae	Cryptosporangium
DN29204_c0_g1	367	168	5	1.71	DN29204_c0_g1_i1	G125304	G1253041		367	168	5	1.71	100	CDS	366	38.84	1	long-chain acyl-CoA synthetase	KO:K01897	Bacteria	Actinobacteria	Actinobacteria	Frankiales	Frankiaceae	Frankia
DN16862_c0_g1	362	163	8	2.81	DN16862_c0_g1_i1	G114275	G1142751		362	163	8	2.81	100	CDS	288	39.56	1	fatty-acyl-CoA synthase	KO:K00666	Bacteria	Actinobacteria	Actinobacteria	Frankiales	unclassified Frankiales	Antricoccus
DN38430_c0_g1	1263	1064	129	6.95	DN38430_c0_g1_i1	G133940	G1339401	1	1263	1064	129	6.95	100	CDS	252	50.65	1	predicted ATPase	COG4938	Bacteria	Actinobacteria	Actinobacteria	Geodermatophilales	Geodermatophilaceae	Blastococcus
DN38430_c0_g1	1263	1064	129	6.95	DN38430_c0_g1_i1	G133940	G1339402	2	1263	1064	129	6.95	100	CDS	534	#N/A	1	HP	HP applied	Bacteria	Actinobacteria	Actinobacteria	Geodermatophilales	Geodermatophilaceae	Blastococcus
DN38430_c0_g1	1263	1064	129	6.95	DN38430_c0_g1_i1	G133940	G1339403	3	1263	1064	129	6.95	100	CDS	540	#N/A	-1	HP	HP applied	Bacteria	Actinobacteria	Actinobacteria	Geodermatophilales	Geodermatophilaceae	Blastococcus
DN34531_c0_g1	248	53.86	6	6.39	DN34531_c0_g1_i1	G130659	G1306591		248	53.86	6	6.39	100	CDS	246	53.09	1	predicted Kef-type K+ transport protein	COG4651	Bacteria	Actinobacteria	Actinobacteria	Geodermatophilales	Geodermatophilaceae	Blastococcus
DN41432_c0_g1	240	47.71	3	3.6	DN41432_c0_g1_i1	G136992	G1369921		240	47.71	3	3.6	100	CDS	240	65	1	predicted ATPase	COG4938	Bacteria	Actinobacteria	Actinobacteria	Geodermatophilales	Geodermatophilaceae	Blastococcus
DN10837_c0_g2	719	520	286	31.53	DN10837_c0_g2_i1	G101239	G1012391		719	520	286	31.53	100	CDS	582	53.09	1	flagellin	KO:K02406	Bacteria	Actinobacteria	Actinobacteria	Geodermatophilales	Geodermatophilaceae	Geodermatophilus
DN59539_c0_g1	407	208	6	1.65	DN59539_c0_g1_i1	G153455	G1534551		407	208	6	1.65	100	CDS	405	55.73	1	hypothetical protein	Hypo-rule applied	Bacteria	Actinobacteria	Actinobacteria	Geodermatophilales	Geodermatophilaceae
DN10489_c0_g1	1556	1357	76	3.21	DN10489_c0_g1_i1	G100724	G1007241		1556	1357	76	3.21	100	CDS	1554	43.02	1	hypothetical protein	Hypo-rule applied	Bacteria	Actinobacteria	Actinobacteria	Glycomycetales	Glycomycetaceae	Stackebrandtia
DN10837_c0_g1	602	403	62	8.82	DN10837_c0_g1_i1	G101238	G1012381		602	403	62	8.82	100	CDS	582	52.58	1	flagellin	KO:K02406	Bacteria	Actinobacteria	Actinobacteria	Kineosporiales	Kineosporiaceae	Kineosporia
DN47771_c0_g1	306	107	9	4.82	DN47771_c0_g1_i1	G142610	G1426101	1	306	107	9	4.82	100	CDS	234	55.56	1	bifunctional DNA-binding transcriptional regulator/antitoxin component of YhaV-PrlF toxin-antitoxin module	COG2002	Bacteria	Actinobacteria	Actinobacteria	Micrococcales	Beutenbergiaceae	Beutenbergia
DN47771_c0_g1	306	107	9	4.82	DN47771_c0_g1_i1	G142610	G1426102	2	306	107	9	4.82	100	CDS	75	#N/A	1	HP	HP applied	Bacteria	Actinobacteria	Actinobacteria	Micrococcales	Beutenbergiaceae	Beutenbergia
DN41490_c0_g1	320	121	6	2.84	DN41490_c0_g1_i1	G137044	G1370441		320	121	6	2.84	100	CDS	201	76.74	1	cobalt-zinc-cadmium efflux system protein	KO:K16264	Bacteria	Actinobacteria	Actinobacteria	Micrococcales	Brevibacteriaceae	Brevibacterium
DN14148_c0_g1	251.46	58.53	65	63.66	DN14148_c0_g1_i1	G110408	G1104081	1	299	100	24.66	14.14	22.21	CDS	261	83.33	1	HP	HP applied	Bacteria	Actinobacteria	Actinobacteria	Micrococcales	Brevibacteriaceae	Brevibacterium
DN6860_c0_g1	855	656	27	2.36	DN6860_c0_g1_i1	G155909	G1559091	1	855	656	27	2.36	100	CDS	291	48.15	1	membrane peptidoglycan carboxypeptidase	COG0744	Bacteria	Actinobacteria	Actinobacteria	Micrococcales	Cellulomonadaceae	Cellulomonas
DN6860_c0_g1	855	656	27	2.36	DN6860_c0_g1_i1	G155909	G1559092	2	855	656	27	2.36	100	CDS	564	#N/A	-1	HP	HP applied	Bacteria	Actinobacteria	Actinobacteria	Micrococcales	Cellulomonadaceae	Cellulomonas
DN53189_c0_g1	211	28.47	3	6.04	DN53189_c0_g1_i1	G147537	G1475371		211	28.47	3	6.04	100	CDS	192	54.84	-1	MoaA/NifB/PqqE/SkfB family radical SAM enzyme	COG0535	Bacteria	Actinobacteria	Actinobacteria	Micrococcales	Cellulomonadaceae	Cellulomonas
DN15265_c0_g1	633	434	17	2.25	DN15265_c0_g1_i1	G112614	G1126141		633	434	17	2.25	100	CDS	546	53.04	-1	2-dehydropantoate 2-reductase	KO:K00077	Bacteria	Actinobacteria	Actinobacteria	Micrococcales	Demequinaceae	Lysinimicrobium
DN18097_c0_g1	284	85.37	9	6.04	DN18097_c0_g1_i1	G115473	G1154731		284	85.37	9	6.04	100	CDS	282	42.53	1	serine/threonine-protein kinase	KO:K08884	Bacteria	Actinobacteria	Actinobacteria	Micrococcales	Dermatophilaceae	Mobilicoccus
DN18084_c0_g1	325	126	5	2.27	DN18084_c0_g1_i1	G115461	G1154611		325	126	5	2.27	100	CDS	297	71.72	1	UDPglucose 6-dehydrogenase	KO:K00012	Bacteria	Actinobacteria	Actinobacteria	Micrococcales	Intrasporangiaceae	Intrasporangium
DN23101_c0_g1	695	496	27	3.12	DN23101_c0_g1_i1	G120052	G1200521	1	695	496	27	3.12	100	CDS	492	#N/A	-1	HP	HP applied	Bacteria	Actinobacteria	Actinobacteria	Micrococcales	Intrasporangiaceae	Serinicoccus
DN23101_c0_g1	695	496	27	3.12	DN23101_c0_g1_i1	G120052	G1200522	2	695	496	27	3.12	100	CDS	180	58	-1	HP	HP applied	Bacteria	Actinobacteria	Actinobacteria	Micrococcales	Intrasporangiaceae	Serinicoccus
DN26539_c0_g1	345	146	9	3.53	DN26539_c0_g1_i1	G123361	G1233611		345	146	9	3.53	100	CDS	342	44.86	-1	hypothetical protein	Hypo-rule applied	Bacteria	Actinobacteria	Actinobacteria	Micrococcales	Intrasporangiaceae	Terrabacter
DN29423_c0_g1	209	27.33	3	6.29	DN29423_c0_g1_i1	G125534	G1255341		209	27.33	3	6.29	100	CDS	207	51.56	-1	hypothetical protein	Hypo-rule applied	Bacteria	Actinobacteria	Actinobacteria	Micrococcales	Intrasporangiaceae	Terrabacter
DN3706_c0_g1	361	162	10	3.54	DN3706_c0_g1_i1	G132471	G1324711		361	162	10	3.54	100	CDS	360	52.73	1	homocysteine S-methyltransferase/5-methyltetrahydrofolate--homocysteine methyltransferase	KO:K00547,KO:K00548	Bacteria	Actinobacteria	Actinobacteria	Micrococcales	Intrasporangiaceae	Tetrasphaera
DN376_c0_g1	305	106	4	2.16	DN376_c0_g1_i1	G133158	G1331581		305	106	4	2.16	100	CDS	303	36.46	1	hypothetical protein	Hypo-rule applied	Bacteria	Actinobacteria	Actinobacteria	Micrococcales	Intrasporangiaceae	Tetrasphaera
DN37707_c0_g1	430	231	5	1.24	DN37707_c0_g1_i1	G133166	G1331661		430	231	5	1.24	100	CDS	429	40.71	-1	hypothetical protein	Hypo-rule applied	Bacteria	Actinobacteria	Actinobacteria	Micrococcales	Microbacteriaceae	Amnibacterium
DN23971_c0_g1	519	320	18	3.22	DN23971_c0_g1_i1	G120928	G1209281		519	320	18	3.22	100	CDS	516	48.72	-1	FtsP/CotA-like multicopper oxidase with cupredoxin domain	COG2132	Bacteria	Actinobacteria	Actinobacteria	Micrococcales	Microbacteriaceae	Cryobacterium
DN31607_c0_g1	469	270	16	3.4	DN31607_c0_g1_i1	G127789	G1277891		469	270	16	3.4	100	CDS	405	51.13	1	2-keto-4-pentenoate hydratase	KO:K02554	Bacteria	Actinobacteria	Actinobacteria	Micrococcales	Microbacteriaceae	Microbacterium
DN5685_c0_g1	458	259	11	2.43	DN5685_c0_g1_i1	G150907	G1509071		458	259	11	2.43	100	CDS	456	33.61	-1	pSer/pThr/pTyr-binding forkhead associated (FHA) protein	COG1716	Bacteria	Actinobacteria	Actinobacteria	Micrococcales	Microbacteriaceae	Microbacterium
DN32178_c0_g1	364	165	6	2.08	DN32178_c0_g1_i1	G128369	G1283691		364	165	6	2.08	100	CDS	306	48	1	putative glutamine amidotransferase	KO:K07010	Bacteria	Actinobacteria	Actinobacteria	Micrococcales	Microbacteriaceae	Microbacterium
DN8743_c0_g1	346.45	147.98	17	6.59	DN8743_c0_g1_i1	G158066	G1580661	1	429	230	12.26	3.06	46.4	CDS	333	34.83	-1	HP	HP applied	Bacteria	Actinobacteria	Actinobacteria	Micrococcales	Microbacteriaceae	Microbacterium
DN22505_c0_g1	291	92.11	5	3.11	DN22505_c0_g1_i1	G119432	G1194321		291	92.11	5	3.11	100	CDS	291	45.59	-1	hypothetical protein	Hypo-rule applied	Bacteria	Actinobacteria	Actinobacteria	Micrococcales	Microbacteriaceae	Microbacterium
DN49537_c0_g1	345	146	6	2.36	DN49537_c0_g1_i1	G144359	G1443591	1	345	146	6	2.36	100	CDS	183	65.45	1	two-component system OmpR family response regulator	KO:K02483	Bacteria	Actinobacteria	Actinobacteria	Micrococcales	Microbacteriaceae	Salinibacterium
DN49537_c0_g1	345	146	6	2.36	DN49537_c0_g1_i1	G144359	G1443592	2	345	146	6	2.36	100	CDS	165	#N/A	1	HP	HP applied	Bacteria	Actinobacteria	Actinobacteria	Micrococcales	Microbacteriaceae	Salinibacterium
DN50321_c0_g1	270	72.44	5	3.96	DN50321_c0_g1_i1	G145141	G1451411		270	72.44	5	3.96	100	CDS	267	69.66	1	peptide/nickel transport system substrate-binding protein	KO:K02035	Bacteria	Actinobacteria	Actinobacteria	Micrococcales	Microbacteriaceae	Salinibacterium
DN10941_c0_g2	1365	1166	203	9.98	DN10941_c0_g2_i1	G101402	G1014021	1	1365	1166	203	9.98	100	CDS	93	#N/A	1	HP	HP applied	Bacteria	Actinobacteria	Actinobacteria	Micrococcales	Micrococcaceae	Arthrobacter
DN10941_c0_g2	1365	1166	203	9.98	DN10941_c0_g2_i1	G101402	G1014022	2	1365	1166	203	9.98	100	CDS	249	#N/A	1	HP	HP applied	Bacteria	Actinobacteria	Actinobacteria	Micrococcales	Micrococcaceae	Arthrobacter
DN10941_c0_g2	1365	1166	203	9.98	DN10941_c0_g2_i1	G101402	G1014023	3	1365	1166	203	9.98	100	CDS	1029	26.26	-1	Flp pilus assembly CpaF family ATPase	COG4962	Bacteria	Actinobacteria	Actinobacteria	Micrococcales	Micrococcaceae	Arthrobacter
DN59356_c0_g1	261	64.57	6	5.33	DN59356_c0_g1_i1	G153278	G1532781	1	261	64.57	6	5.33	100	CDS	93	87.1	-1	HP	KO:K07086	Bacteria	Actinobacteria	Actinobacteria	Micrococcales	Micrococcaceae	Arthrobacter
DN59356_c0_g1	261	64.57	6	5.33	DN59356_c0_g1_i1	G153278	G1532782	2	261	64.57	6	5.33	100	CDS	90	#N/A	1	HP	HP applied	Bacteria	Actinobacteria	Actinobacteria	Micrococcales	Micrococcaceae	Arthrobacter
DN50417_c0_g1	213	29.64	3	5.8	DN50417_c0_g1_i1	G145225	G1452251		213	29.64	3	5.8	100	CDS	210	81.43	1	muconate cycloisomerase	KO:K01856	Bacteria	Actinobacteria	Actinobacteria	Micrococcales	Micrococcaceae	Arthrobacter
DN51330_c0_g1	223	35.82	3	4.8	DN51330_c0_g1_i1	G146085	G1460851		223	35.82	3	4.8	100	CDS	222	50	1	serine/threonine-protein kinase	KO:K08884	Bacteria	Actinobacteria	Actinobacteria	Micrococcales	Micrococcaceae	Citricoccus
DN47209_c0_g1	896	697	36	2.96	DN47209_c0_g1_i1	G142031	G1420311	1	896	697	36	2.96	100	CDS	276	51.69	1	8-oxo-dGTP diphosphatase	KO:K03574	Bacteria	Actinobacteria	Actinobacteria	Micrococcales	Micrococcaceae	Kocuria
DN47209_c0_g1	896	697	36	2.96	DN47209_c0_g1_i1	G142031	G1420312	2	896	697	36	2.96	100	CDS	624	#N/A	-1	HP	HP applied	Bacteria	Actinobacteria	Actinobacteria	Micrococcales	Micrococcaceae	Kocuria
DN42955_c0_g1	388	189	7	2.12	DN42955_c0_g1_i1	G138471	G1384711		388	189	7	2.12	100	CDS	384	79.39	1	elongation factor Tu	KO:K02358	Bacteria	Actinobacteria	Actinobacteria	Micrococcales	Promicromonosporaceae	Xylanimonas
DN37812_c0_g1	1293	1094	37	1.94	DN37812_c0_g1_i1	G133278	G1332781	1	1293	1094	37	1.94	100	CDS	855	#N/A	-1	Xaa-Pro aminopeptidase	COG0006	Bacteria	Actinobacteria	Actinobacteria	Micromonosporales	Micromonosporaceae	Actinoplanes
DN37812_c0_g1	1293	1094	37	1.94	DN37812_c0_g1_i1	G133278	G1332782	2	1293	1094	37	1.94	100	CDS	384	46.83	-1	2-dehydropantoate 2-reductase	KO:K00077	Bacteria	Actinobacteria	Actinobacteria	Micromonosporales	Micromonosporaceae	Actinoplanes
DN3186_c0_g1	829	630	19	1.73	DN3186_c0_g1_i1	G128059	G1280591		829	630	19	1.73	100	CDS	825	52.06	1	L-ascorbate metabolism protein UlaG (beta-lactamase superfamily)	COG2220	Bacteria	Actinobacteria	Actinobacteria	Micromonosporales	Micromonosporaceae	Actinoplanes
DN54350_c0_g1	663	464	21	2.59	DN54350_c0_g1_i1	G148315	G1483151		663	464	21	2.59	100	CDS	597	47.72	1	short-subunit dehydrogenase	COG0300	Bacteria	Actinobacteria	Actinobacteria	Micromonosporales	Micromonosporaceae	Actinoplanes
DN15939_c0_g1	330	131	5	2.19	DN15939_c0_g1_i1	G113321	G1133211		330	131	5	2.19	100	CDS	330	50.94	1	biotin carboxylase	COG0439	Bacteria	Actinobacteria	Actinobacteria	Micromonosporales	Micromonosporaceae	Actinoplanes
DN27914_c0_g1	248	53.86	5	5.32	DN27914_c0_g1_i1	G124482	G1244821		248	53.86	5	5.32	100	CDS	246	40.54	-1	hypothetical protein	Hypo-rule applied	Bacteria	Actinobacteria	Actinobacteria	Micromonosporales	Micromonosporaceae	Actinoplanes
DN36486_c0_g1	201	23.03	2	4.98	DN36486_c0_g1_i1	G132258	G1322581		201	23.03	2	4.98	100	CDS	198	63.08	-1	predicted kinase	COG4639	Bacteria	Actinobacteria	Actinobacteria	Micromonosporales	Micromonosporaceae	Actinoplanes
DN14874_c0_g1	759	560	33	3.38	DN14874_c0_g1_i1	G112194	G1121941		759	560	33	3.38	100	CDS	759	77.08	-1	4-methylaminobutanoate oxidase (formaldehyde-forming)	KO:K19191	Bacteria	Actinobacteria	Actinobacteria	Micromonosporales	Micromonosporaceae	Asanoa
DN60067_c0_g1	305	106	7	3.79	DN60067_c0_g1_i1	G153940	G1539401		305	106	7	3.79	100	CDS	303	53.47	-1	hypothetical protein	Hypo-rule applied	Bacteria	Actinobacteria	Actinobacteria	Micromonosporales	Micromonosporaceae	Dactylosporangium
DN52181_c0_g1	265	68.02	4	3.37	DN52181_c0_g1_i1	G146821	G1468211		265	68.02	4	3.37	100	CDS	264	48.24	1	hypothetical protein	Hypo-rule applied	Bacteria	Actinobacteria	Actinobacteria	Micromonosporales	Micromonosporaceae	Dactylosporangium
DN30594_c0_g1	252	57.06	6	6.03	DN30594_c0_g1_i1	G126759	G1267591		252	57.06	6	6.03	100	CDS	249	55	1	hypothetical protein	Hypo-rule applied	Bacteria	Actinobacteria	Actinobacteria	Micromonosporales	Micromonosporaceae	Dactylosporangium
DN31917_c0_g1	330	131	11	4.81	DN31917_c0_g1_i1	G128101	G1281011		330	131	11	4.81	100	CDS	330	39.82	-1	superfamily II DNA or RNA helicase	COG1061	Bacteria	Actinobacteria	Actinobacteria	Micromonosporales	Micromonosporaceae	Micromonospora
DN5258_c0_g1	237	45.49	23	28.99	DN5258_c0_g1_i1	G147157	G1471571		237	45.49	23	28.99	100	CDS	237	67.44	-1	hypothetical protein	Hypo-rule applied	Bacteria	Actinobacteria	Actinobacteria	Micromonosporales	Micromonosporaceae	Micromonospora
DN25814_c0_g1	215	30.82	3	5.58	DN25814_c0_g1_i1	G122696	G1226961		215	30.82	3	5.58	100	CDS	213	62.12	1	hypothetical protein	Hypo-rule applied	Bacteria	Actinobacteria	Actinobacteria	Micromonosporales	Micromonosporaceae	Micromonospora
DN13631_c1_g1	565	366	21	3.29	DN13631_c1_g1_i1	G107339	G1073391		565	366	21	3.29	100	CDS	564	46.46	1	hypothetical protein	Hypo-rule applied	Bacteria	Actinobacteria	Actinobacteria	Nakamurellales	Nakamurellaceae	Nakamurella
DN40302_c0_g1	528	329	10	1.74	DN40302_c0_g1_i1	G135879	G1358791		528	329	10	1.74	100	CDS	528	42.06	-1	8-oxo-dGTP pyrophosphatase MutT (NUDIX family)	COG0494	Bacteria	Actinobacteria	Actinobacteria	Propionibacteriales	Nocardioidaceae	Friedmanniella
DN15671_c0_g1	515	316	14	2.54	DN15671_c0_g1_i1	G113048	G1130481	1	515	316	14	2.54	100	CDS	123	#N/A	-1	HP	HP applied	Bacteria	Actinobacteria	Actinobacteria	Propionibacteriales	Nocardioidaceae	Nocardioides
DN15671_c0_g1	515	316	14	2.54	DN15671_c0_g1_i1	G113048	G1130482	2	515	316	14	2.54	100	CDS	393	61.54	-1	branched-chain amino acid transport system ATP-binding protein	KO:K01995	Bacteria	Actinobacteria	Actinobacteria	Propionibacteriales	Nocardioidaceae	Nocardioides
DN23840_c0_g1	418	219	11	2.88	DN23840_c0_g1_i1	G120799	G1207991		418	219	11	2.88	100	CDS	417	51.22	-1	hypothetical protein	Hypo-rule applied	Bacteria	Actinobacteria	Actinobacteria	Propionibacteriales	Nocardioidaceae	Nocardioides
DN38479_c0_g1	305	106	13	7.03	DN38479_c0_g1_i1	G133989	G1339891		305	106	13	7.03	100	CDS	303	56.12	-1	hypothetical protein	Hypo-rule applied	Bacteria	Actinobacteria	Actinobacteria	Propionibacteriales	Nocardioidaceae	Nocardioides
DN14192_c2_g1	280	81.6	25	17.56	DN14192_c2_g1_i1	G111037	G1110371		280	81.6	25	17.56	100	CDS	279	41.49	-1	IPT/TIG domain-containing protein	pfam01833	Bacteria	Actinobacteria	Actinobacteria	Propionibacteriales	Nocardioidaceae	Nocardioides
DN57961_c0_g1	275	76.97	4	2.98	DN57961_c0_g1_i1	G151986	G1519861		275	76.97	4	2.98	100	CDS	273	55.56	1	hypothetical protein	Hypo-rule applied	Bacteria	Actinobacteria	Actinobacteria	Propionibacteriales	Nocardioidaceae	Nocardioides
DN13806_c0_g1	230.53	45.82	25	31.28	DN13806_c0_g1_i1	G108130	G1081301	1	203	24.07	3.59	8.55	27.33	CDS	201	81.4	-1	dihydroxyacid dehydratase/phosphogluconate dehydratase	COG0129	Bacteria	Actinobacteria	Actinobacteria	Propionibacteriales	Nocardioidaceae	Nocardioides
DN24277_c0_g1	433	234	22	5.39	DN24277_c0_g1_i1	G121230	G1212301		433	234	22	5.39	100	CDS	267	37.8	-1	2-dehydropantoate 2-reductase	KO:K00077	Bacteria	Actinobacteria	Actinobacteria	Propionibacteriales	Propionibacteriaceae	Acidipropionibacterium
DN11586_c0_g1	3737	3538	360	5.83	DN11586_c0_g1_i1	G102458	G1024581	1	3737	3538	360	5.83	100	CDS	81	#N/A	1	HP	HP applied	Bacteria	Actinobacteria	Actinobacteria	Propionibacteriales	Propionibacteriaceae	Microlunatus
DN11586_c0_g1	3737	3538	360	5.83	DN11586_c0_g1_i1	G102458	G1024582	2	3737	3538	360	5.83	100	CDS	3426	40.76	1	Ig-like domain-containing protein	pfam13750	Bacteria	Actinobacteria	Actinobacteria	Propionibacteriales	Propionibacteriaceae	Microlunatus
DN11586_c0_g1	3737	3538	360	5.83	DN11586_c0_g1_i1	G102458	G1024583	3	3737	3538	360	5.83	100	CDS	120	#N/A	-1	HP	HP applied	Bacteria	Actinobacteria	Actinobacteria	Propionibacteriales	Propionibacteriaceae	Microlunatus
DN46683_c0_g1	1685	1486	63	2.43	DN46683_c0_g1_i1	G141485	G1414851		1685	1486	63	2.43	100	CDS	1662	36.19	-1	hypothetical protein	Hypo-rule applied	Bacteria	Actinobacteria	Actinobacteria	Propionibacteriales	Propionibacteriaceae	Microlunatus
DN12180_c0_g1	955	756	100	7.58	DN12180_c0_g1_i1	G103558	G1035581		955	756	100	7.58	100	CDS	954	45.87	-1	hypothetical protein	Hypo-rule applied	Bacteria	Actinobacteria	Actinobacteria	Propionibacteriales	Propionibacteriaceae	Microlunatus
DN26795_c0_g1	306	107	5	2.68	DN26795_c0_g1_i1	G123599	G1235991		306	107	5	2.68	100	CDS	273	43.04	-1	hypothetical protein	Hypo-rule applied	Bacteria	Actinobacteria	Actinobacteria	Propionibacteriales	Propionibacteriaceae	Microlunatus
DN60768_c0_g1	230	40.51	5	7.08	DN60768_c0_g1_i1	G154536	G1545361		230	40.51	5	7.08	100	CDS	228	46.97	1	hypothetical protein	Hypo-rule applied	Bacteria	Actinobacteria	Actinobacteria	Propionibacteriales	Propionibacteriaceae	Microlunatus
DN49995_c0_g1	255	59.52	3	2.89	DN49995_c0_g1_i1	G144812	G1448121		255	59.52	3	2.89	100	CDS	252	44.71	-1	dephospho-CoA kinase	KO:K00859	Bacteria	Actinobacteria	Actinobacteria	Propionibacteriales	Propionibacteriaceae	Propionimicrobium
DN47469_c0_g1	526	327	17	2.98	DN47469_c0_g1_i1	G142298	G1422981		526	327	17	2.98	100	CDS	525	44.19	1	CRISPR-associated protein Cas1	KO:K15342	Bacteria	Actinobacteria	Actinobacteria	Propionibacteriales	Propionibacteriaceae	Pseudopropionibacterium
DN22790_c0_g1	295	96.03	9	5.37	DN22790_c0_g1_i1	G119730	G1197301		295	96.03	9	5.37	100	CDS	294	34.69	-1	hypothetical protein	Hypo-rule applied	Bacteria	Actinobacteria	Actinobacteria	Pseudonocardiales	Pseudonocardiaceae	Actinokineospora
DN21406_c0_g1	270	72.44	4	3.17	DN21406_c0_g1_i1	G118287	G1182871		270	72.44	4	3.17	100	CDS	267	53.93	1	ubiquinone biosynthesis protein	KO:K03688	Bacteria	Actinobacteria	Actinobacteria	Pseudonocardiales	Pseudonocardiaceae	Actinophytocola
DN27630_c0_g1	297	98.01	3	1.75	DN27630_c0_g1_i1	G124284	G1242841		297	98.01	3	1.75	100	CDS	294	47.31	1	protein phosphatase	KO:K01090	Bacteria	Actinobacteria	Actinobacteria	Pseudonocardiales	Pseudonocardiaceae	Actinosynnema
DN34805_c0_g1	257	61.18	6	5.62	DN34805_c0_g1_i1	G130920	G1309201		257	61.18	6	5.62	100	CDS	255	47.62	-1	hypothetical protein	Hypo-rule applied	Bacteria	Actinobacteria	Actinobacteria	Pseudonocardiales	Pseudonocardiaceae	Actinosynnema
DN45424_c0_g1	989	790	30	2.18	DN45424_c0_g1_i1	G140171	G1401711	1	989	790	30	2.18	100	CDS	585	27.91	1	protease prsW family protein	pfam13367	Bacteria	Actinobacteria	Actinobacteria	Pseudonocardiales	Pseudonocardiaceae	Amycolatopsis
DN45424_c0_g1	989	790	30	2.18	DN45424_c0_g1_i1	G140171	G1401712	2	989	790	30	2.18	100	CDS	399	#N/A	-1	HP	HP applied	Bacteria	Actinobacteria	Actinobacteria	Pseudonocardiales	Pseudonocardiaceae	Amycolatopsis
DN32531_c0_g1	835	636	15	1.35	DN32531_c0_g1_i1	G128719	G1287191	1	835	636	15	1.35	100	CDS	300	50.57	1	protein gp37	COG4422	Bacteria	Actinobacteria	Actinobacteria	Pseudonocardiales	Pseudonocardiaceae	Amycolatopsis
DN32531_c0_g1	835	636	15	1.35	DN32531_c0_g1_i1	G128719	G1287192	2	835	636	15	1.35	100	CDS	531	#N/A	1	HNH endonuclease	pfam14279	Bacteria	Actinobacteria	Actinobacteria	Pseudonocardiales	Pseudonocardiaceae	Amycolatopsis
DN5112_c0_g1	965	766	28	2.1	DN5112_c0_g1_i1	G145902	G1459021		965	766	28	2.1	100	CDS	963	44.78	1	hypothetical protein	Hypo-rule applied	Bacteria	Actinobacteria	Actinobacteria	Pseudonocardiales	Pseudonocardiaceae	Kibdelosporangium
DN57721_c0_g1	568	369	17	2.64	DN57721_c0_g1_i1	G151746	G1517461		568	369	17	2.64	100	CDS	567	42.94	-1	peptidase inhibitor I9	pfam05922	Bacteria	Actinobacteria	Actinobacteria	Pseudonocardiales	Pseudonocardiaceae	Kibdelosporangium
DN8752_c0_g1	522	323	15	2.66	DN8752_c0_g1_i1	G158077	G1580771		522	323	15	2.66	100	CDS	456	51.05	1	VCBS repeat protein	pfam13517	Bacteria	Actinobacteria	Actinobacteria	Pseudonocardiales	Pseudonocardiaceae	Kibdelosporangium
DN7715_c0_g1	330.37	140.76	26	10.59	DN7715_c0_g1_i1	G156851	G1568511	1	809	610	20.49	1.93	18.18	CDS	807	43.68	-1	VCBS repeat protein	pfam13517	Bacteria	Actinobacteria	Actinobacteria	Pseudonocardiales	Pseudonocardiaceae	Kibdelosporangium
DN39338_c0_g1	229	39.82	4	5.76	DN39338_c0_g1_i1	G134896	G1348961		229	39.82	4	5.76	100	CDS	228	41.89	-1	histidinol-phosphate aminotransferase	KO:K00817	Bacteria	Actinobacteria	Actinobacteria	Pseudonocardiales	Pseudonocardiaceae	Lechevalieria
DN54259_c0_g2	218	32.65	5	8.78	DN54259_c0_g2_i1	G148212	G1482121		218	32.65	5	8.78	100	CDS	213	47.54	-1	methylmalonyl-CoA mutase	KO:K01847	Bacteria	Actinobacteria	Actinobacteria	Pseudonocardiales	Pseudonocardiaceae	Lechevalieria
DN12683_c0_g1	563	364	35	5.51	DN12683_c0_g1_i1	G104581	G1045811		563	364	35	5.51	100	CDS	561	34.72	-1	predicted ATPase/MoxR-like ATPase	COG3903,COG0714	Bacteria	Actinobacteria	Actinobacteria	Pseudonocardiales	Pseudonocardiaceae	Lentzea
DN29971_c0_g1	497	298	12	2.31	DN29971_c0_g1_i1	G126109	G1261091		497	298	12	2.31	100	CDS	495	44.87	1	hypothetical protein	Hypo-rule applied	Bacteria	Actinobacteria	Actinobacteria	Pseudonocardiales	Pseudonocardiaceae	Lentzea
DN45419_c0_g1	407	208	8	2.2	DN45419_c0_g1_i1	G140164	G1401641		407	208	8	2.2	100	CDS	405	37.96	1	Ca-activated chloride channel family protein	KO:K07114	Bacteria	Actinobacteria	Actinobacteria	Pseudonocardiales	Pseudonocardiaceae	Lentzea
DN53940_c0_g1	254	58.7	3	2.93	DN53940_c0_g1_i1	G147877	G1478771		254	58.7	3	2.93	100	CDS	252	50	1	oxepin-CoA hydrolase/3-oxo-5,6-dehydrosuberyl-CoA semialdehyde dehydrogenase	KO:K02618	Bacteria	Actinobacteria	Actinobacteria	Pseudonocardiales	Pseudonocardiaceae	Prauserella
DN1366_c0_g1	717	518	22	2.43	DN1366_c0_g1_i1	G107519	G1075191		717	518	22	2.43	100	CDS	648	39.81	-1	chromosome segregation ATPase	COG1196	Bacteria	Actinobacteria	Actinobacteria	Pseudonocardiales	Pseudonocardiaceae	Pseudonocardia
DN20831_c0_g1	300	101	3	1.7	DN20831_c0_g1_i1	G117677	G1176771		300	101	3	1.7	100	CDS	297	37.37	-1	hypothetical protein	Hypo-rule applied	Bacteria	Actinobacteria	Actinobacteria	Pseudonocardiales	Pseudonocardiaceae	Pseudonocardia
DN15247_c0_g1	588	389	20	2.95	DN15247_c0_g1_i1	G112595	G1125951		588	389	20	2.95	100	CDS	522	31.87	1	DNA-binding winged helix-turn-helix (wHTH) protein	COG3710	Bacteria	Actinobacteria	Actinobacteria	Pseudonocardiales	Pseudonocardiaceae	Saccharopolyspora
DN37699_c0_g1	331	132	5	2.17	DN37699_c0_g1_i1	G133156	G1331561		331	132	5	2.17	100	CDS	330	31.82	-1	ATP-binding cassette subfamily B protein	KO:K06147	Bacteria	Actinobacteria	Actinobacteria	Pseudonocardiales	Pseudonocardiaceae	Saccharopolyspora
DN58667_c0_g1	311	112	4	2.05	DN58667_c0_g1_i1	G152648	G1526481		311	112	4	2.05	100	CDS	309	53.54	1	cystathionine gamma-synthase/cystathionine gamma-lyase/cystathionine beta-lyase	KO:K01739,KO:K01758,KO:K01760	Bacteria	Actinobacteria	Actinobacteria	Pseudonocardiales	Pseudonocardiaceae	Saccharopolyspora
DN14354_c0_g1	855	656	17	1.49	DN14354_c0_g1_i1	G111623	G1116231		855	656	17	1.49	100	CDS	852	35.76	1	LAS superfamily LD-carboxypeptidase LdcB	COG1876	Bacteria	Actinobacteria	Actinobacteria	Pseudonocardiales	Pseudonocardiaceae	Saccharothrix
DN33051_c0_g1	490	291	6	1.18	DN33051_c0_g1_i1	G129233	G1292331		490	291	6	1.18	100	CDS	489	52.32	-1	hypothetical protein	Hypo-rule applied	Bacteria	Actinobacteria	Actinobacteria	Pseudonocardiales	Pseudonocardiaceae	Saccharothrix
DN286_c0_g1	1981	1782	144	4.63	DN286_c0_g1_i1	G124772	G1247721		1981	1782	144	4.63	100	CDS	1965	36.21	1	IgA peptidase M64	pfam09471	Bacteria	Actinobacteria	Actinobacteria	Pseudonocardiales	Pseudonocardiaceae	Streptoalloteichus
DN13936_c4_g1	520	321	14	2.5	DN13936_c4_g1_i1	G108798	G1087981		520	321	14	2.5	100	CDS	444	60	1	ubiquinone/menaquinone biosynthesis C-methylase UbiE	COG2226	Bacteria	Actinobacteria	Actinobacteria	Streptomycetales	Streptomycetaceae	Streptacidiphilus
DN14486_c0_g1	1284	1085	61	3.22	DN14486_c0_g1_i1	G111768	G1117681	1	1284	1085	61	3.22	100	CDS	228	#N/A	1	HP	HP applied	Bacteria	Actinobacteria	Actinobacteria	Streptosporangiales	Nocardiopsaceae	Allosalinactinospora
DN14486_c0_g1	1284	1085	61	3.22	DN14486_c0_g1_i1	G111768	G1117682	2	1284	1085	61	3.22	100	CDS	1023	32.44	1	uncharacterized lipoprotein YddW (UPF0748 family)	COG1649	Bacteria	Actinobacteria	Actinobacteria	Streptosporangiales	Nocardiopsaceae	Allosalinactinospora
DN46550_c0_g1	451	252	12	2.73	DN46550_c0_g1_i1	G141347	G1413471	1	451	252	12	2.73	100	CDS	123	#N/A	1	HP	HP applied	Bacteria	Actinobacteria	Actinobacteria	Streptosporangiales	Nocardiopsaceae	Nocardiopsis
DN46550_c0_g1	451	252	12	2.73	DN46550_c0_g1_i1	G141347	G1413472	2	451	252	12	2.73	100	CDS	330	57.55	1	uncharacterized protein YbbK (DUF523 family)	COG1683	Bacteria	Actinobacteria	Actinobacteria	Streptosporangiales	Nocardiopsaceae	Nocardiopsis
DN54645_c0_g1	325	126	4	1.82	DN54645_c0_g1_i1	G148618	G1486181		325	126	4	1.82	100	CDS	321	53.85	1	short-chain fatty acids transporter	KO:K02106	Bacteria	Actinobacteria	Actinobacteria	Streptosporangiales	Nocardiopsaceae	Streptomonospora
DN53152_c0_g1	202	23.55	3	7.3	DN53152_c0_g1_i1	G147515	G1475151		202	23.55	3	7.3	100	CDS	201	95.52	1	ribonucleoside-diphosphate reductase beta chain	KO:K00526	Bacteria	Actinobacteria	Actinobacteria	Streptosporangiales	Nocardiopsaceae	Thermobifida
DN55190_c0_g1	202	23.55	3	7.3	DN55190_c0_g1_i1	G149187	G1491871		202	23.55	3	7.3	100	CDS	147	64.1	1	hypothetical protein	KO:K00540	Bacteria	Actinobacteria	Actinobacteria	Streptosporangiales	Streptosporangiaceae	Herbidospora
DN56680_c0_g1	823	624	28	2.57	DN56680_c0_g1_i1	G150722	G1507221		823	624	28	2.57	100	CDS	750	34.07	-1	AraC-like protein	pfam14525	Bacteria	Actinobacteria	Actinobacteria	Streptosporangiales	Streptosporangiaceae	Microtetraspora
DN40940_c0_g1	321	122	9	4.23	DN40940_c0_g1_i1	G136510	G1365101		321	122	9	4.23	100	CDS	321	60	1	tricorn protease	KO:K08676	Bacteria	Actinobacteria	Actinobacteria	Streptosporangiales	Streptosporangiaceae	Microtetraspora
DN29693_c0_g1	1650	1451	93	3.67	DN29693_c0_g1_i1	G125814	G1258141	1	1650	1451	93	3.67	100	CDS	264	#N/A	-1	HP	HP applied	Bacteria	Actinobacteria	Actinobacteria	Streptosporangiales	Streptosporangiaceae	Nonomuraea
DN29693_c0_g1	1650	1451	93	3.67	DN29693_c0_g1_i1	G125814	G1258142	2	1650	1451	93	3.67	100	CDS	996	27.16	-1	HP	HP applied	Bacteria	Actinobacteria	Actinobacteria	Streptosporangiales	Streptosporangiaceae	Nonomuraea
DN33276_c0_g1	471	272	10	2.11	DN33276_c0_g1_i1	G129455	G1294551		471	272	10	2.11	100	CDS	471	37.59	-1	serine/threonine-protein kinase	KO:K08884	Bacteria	Actinobacteria	Actinobacteria	Streptosporangiales	Streptosporangiaceae	Nonomuraea
DN37359_c0_g1	439	240	17	4.06	DN37359_c0_g1_i1	G132788	G1327881		439	240	17	4.06	100	CDS	426	66.67	-1	uncharacterized metal-binding protein	COG4273	Bacteria	Actinobacteria	Actinobacteria	Streptosporangiales	Streptosporangiaceae	Nonomuraea
DN16632_c0_g1	216	31.43	5	9.12	DN16632_c0_g1_i1	G114033	G1140331		216	31.43	5	9.12	100	CDS	216	41.27	-1	serine/threonine-protein kinase	KO:K08884	Bacteria	Actinobacteria	Actinobacteria	Streptosporangiales	Streptosporangiaceae	Nonomuraea
DN52682_c0_g1	205	25.13	4	9.12	DN52682_c0_g1_i1	G147223	G1472231		205	25.13	4	9.12	100	CDS	204	54.41	-1	long-chain acyl-CoA synthetase	KO:K01897	Bacteria	Actinobacteria	Actinobacteria	Streptosporangiales	Streptosporangiaceae	Nonomuraea
DN15922_c0_g1	524	325	18	3.17	DN15922_c0_g1_i1	G113304	G1133041		524	325	18	3.17	100	CDS	522	36.48	1	non-specific serine/threonine protein kinase/serine/threonine-protein kinase	KO:K08282,KO:K08884	Bacteria	Actinobacteria	Actinobacteria	Streptosporangiales	Streptosporangiaceae	Sinosporangium
DN39581_c0_g1	1048	849	48	3.24	DN39581_c0_g1_i1	G135144	G1351441		1048	849	48	3.24	100	CDS	915	50	-1	nondiscriminating aspartyl-tRNA synthetase	KO:K09759	Bacteria	Actinobacteria	Actinobacteria	Streptosporangiales	Streptosporangiaceae	Streptosporangium
DN27471_c0_g1	259	62.86	6	5.47	DN27471_c0_g1_i1	G124171	G1241711		259	62.86	6	5.47	100	CDS	255	51.19	-1	DNA-binding transcriptional MerR regulator	COG0789	Bacteria	Actinobacteria	Actinobacteria	Streptosporangiales	Streptosporangiaceae	Streptosporangium
DN2444_c0_g1	1457	1258	76	3.46	DN2444_c0_g1_i1	G121403	G1214031		1457	1258	76	3.46	100	CDS	1257	39.22	1	acyl dehydratase/putative sterol carrier protein	COG2030,COG3255	Bacteria	Actinobacteria	Actinobacteria	Streptosporangiales	Thermomonosporaceae	Actinomadura
DN23952_c0_g1	395	196	7	2.05	DN23952_c0_g1_i1	G120911	G1209111		395	196	7	2.05	100	CDS	393	65.65	-1	alkyldihydroxyacetonephosphate synthase	KO:K00803	Bacteria	Actinobacteria	Actinobacteria	Streptosporangiales	Thermomonosporaceae	Actinomadura
DN33777_c0_g1	344	145	6	2.37	DN33777_c0_g1_i1	G129935	G1299351		344	145	6	2.37	100	CDS	282	66.67	1	oxygen-independent coproporphyrinogen-3 oxidase	KO:K02495	Bacteria	Actinobacteria	Actinobacteria	Streptosporangiales	Thermomonosporaceae	Actinomadura
DN1675_c0_g1	599	400	18	2.58	DN1675_c0_g1_i1	G114165	G1141651		599	400	18	2.58	100	CDS	597	52.11	1	Ca-activated chloride channel family protein	KO:K07114	Bacteria	Actinobacteria	Actinobacteria	Streptosporangiales	Thermomonosporaceae	Spirillospora
DN46051_c0_g1	876	677	44	3.73	DN46051_c0_g1_i1	G140833	G1408331	1	876	677	44	3.73	100	CDS	534	54.19	1	cyclic pyranopterin phosphate synthase	KO:K03637	Bacteria	Actinobacteria	Actinobacteria	Streptosporangiales	Thermomonosporaceae	Thermostaphylospora
DN46051_c0_g1	876	677	44	3.73	DN46051_c0_g1_i1	G140833	G1408332	2	876	677	44	3.73	100	CDS	351	#N/A	1	predicted metal-dependent TIM-barrel fold hydrolase	COG1099	Bacteria	Actinobacteria	Actinobacteria	Streptosporangiales	Thermomonosporaceae	Thermostaphylospora
DN19647_c0_g1	297	98.01	5	2.92	DN19647_c0_g1_i1	G116866	G1168661		297	98.01	5	2.92	100	CDS	294	42.22	1	alpha-tubulin suppressor-like RCC1 family protein	COG5184	Bacteria	Actinobacteria	Actinobacteria
DN41261_c0_g1	239	46.96	6	7.32	DN41261_c0_g1_i1	G136821	G1368211		239	46.96	6	7.32	100	CDS	237	44.93	-1	alpha-tubulin suppressor-like RCC1 family protein	COG5184	Bacteria	Actinobacteria	Actinobacteria
DN33834_c0_g1	233	42.61	6	8.07	DN33834_c0_g1_i1	G129989	G1299891		233	42.61	6	8.07	100	CDS	198	78.12	1	DNA-binding HxlR family transcriptional regulator	COG1733	Bacteria	Actinobacteria	Actinobacteria
DN1739_c0_g1	223	35.82	6	9.6	DN1739_c0_g1_i1	G114805	G1148051		223	35.82	6	9.6	100	CDS	222	47.22	-1	hypothetical protein	Hypo-rule applied	Bacteria	Actinobacteria	Actinobacteria
DN55580_c0_g1	430	231	5	1.24	DN55580_c0_g1_i1	G149597	G1495971	1	430	231	5	1.24	100	CDS	129	69.44	1	HP	HP applied	Bacteria	Actinobacteria	Actinobacteria
DN55580_c0_g1	430	231	5	1.24	DN55580_c0_g1_i1	G149597	G1495972	2	430	231	5	1.24	100	CDS	303	47.42	1	SWIM zinc finger	pfam04434	Bacteria	Actinobacteria	Actinobacteria
DN21361_c0_g1	874	675	60	5.1	DN21361_c0_g1_i1	G118242	G1182421		874	675	60	5.1	100	CDS	822	30.37	-1	P22 coat protein Gp5/P22 coat protein Gp5	pfam11651,pfam11651	Bacteria	Actinobacteria	Coriobacteriia	Coriobacteriales	Atopobiaceae	Atopobium
DN7027_c0_g1	678	479	84	10.05	DN7027_c0_g1_i1	G156076	G1560761		678	479	84	10.05	100	CDS	678	30.81	-1	P22 coat protein Gp5	pfam11651	Bacteria	Actinobacteria	Coriobacteriia	Coriobacteriales	Atopobiaceae	Atopobium
DN21756_c0_g1	700	501	21	2.4	DN21756_c0_g1_i1	G118654	G1186541	1	700	501	21	2.4	100	CDS	195	55	-1	DNA-binding transcriptional regulator YiaG	COG2944	Bacteria	Actinobacteria	Coriobacteriia	Coriobacteriales	Coriobacteriaceae	Collinsella
DN21756_c0_g1	700	501	21	2.4	DN21756_c0_g1_i1	G118654	G1186542	2	700	501	21	2.4	100	CDS	237	#N/A	-1	HP	HP applied	Bacteria	Actinobacteria	Coriobacteriia	Coriobacteriales	Coriobacteriaceae	Collinsella
DN21756_c0_g1	700	501	21	2.4	DN21756_c0_g1_i1	G118654	G1186543	3	700	501	21	2.4	100	CDS	267	#N/A	-1	HP	HP applied	Bacteria	Actinobacteria	Coriobacteriia	Coriobacteriales	Coriobacteriaceae	Collinsella
DN41162_c0_g1	247	53.07	5	5.4	DN41162_c0_g1_i1	G136723	G1367231		247	53.07	5	5.4	100	CDS	222	57.75	-1	two-component system response regulator ArlR	KO:K18941	Bacteria	Actinobacteria	Coriobacteriia	Coriobacteriales	Coriobacteriaceae	Cryptobacterium
DN25343_c0_g1	364	165	7	2.43	DN25343_c0_g1_i1	G122265	G1222651		364	165	7	2.43	100	CDS	330	40.74	1	predicted metalloprotease with PDZ domain	COG3975	Bacteria	Actinobacteria	Nitriliruptoria	Nitriliruptorales	Nitriliruptoraceae	Nitriliruptor
DN6281_c0_g1	345	146	17	6.67	DN6281_c0_g1_i1	G155272	G1552721		345	146	17	6.67	100	CDS	264	48.78	1	ribosome-associated protein	KO:K15034	Bacteria	Actinobacteria	Nitriliruptoria	Nitriliruptorales	Nitriliruptoraceae	Nitriliruptor
DN38686_c0_g1	448	249	9	2.07	DN38686_c0_g1_i1	G134204	G1342041	1	448	249	9	2.07	100	CDS	159	73.58	-1	threonine aldolase	KO:K01620	Bacteria	Actinobacteria	Rubrobacteria	Rubrobacterales	Rubrobacteraceae	Rubrobacter
DN38686_c0_g1	448	249	9	2.07	DN38686_c0_g1_i1	G134204	G1342042	2	448	249	9	2.07	100	CDS	168	#N/A	1	acyl-CoA reductase-like NAD-dependent aldehyde dehydrogenase	COG1012	Bacteria	Actinobacteria	Rubrobacteria	Rubrobacterales	Rubrobacteraceae	Rubrobacter
DN48295_c0_g1	385	186	9	2.77	DN48295_c0_g1_i1	G143128	G1431281		385	186	9	2.77	100	CDS	381	52.24	-1	hypothetical protein	Hypo-rule applied	Bacteria	Actinobacteria	Rubrobacteria	Rubrobacterales	Rubrobacteraceae	Rubrobacter
DN15816_c0_g1	364	165	9	3.13	DN15816_c0_g1_i1	G113195	G1131951		364	165	9	3.13	100	CDS	363	58.68	1	uncharacterized protein YecE (DUF72 family)	COG1801	Bacteria	Actinobacteria	Rubrobacteria	Rubrobacterales	Rubrobacteraceae	Rubrobacter
DN13593_c0_g1	761	562	37	3.77	DN13593_c0_g1_i1	G107180	G1071801	1	761	562	37	3.77	100	CDS	462	31.94	1	MFS family permease	COG0477	Bacteria	Actinobacteria	Thermoleophilia	Solirubrobacterales	Conexibacteraceae	Conexibacter
DN13593_c0_g1	761	562	37	3.77	DN13593_c0_g1_i1	G107180	G1071802	2	761	562	37	3.77	100	CDS	303	#N/A	-1	HP	HP applied	Bacteria	Actinobacteria	Thermoleophilia	Solirubrobacterales	Conexibacteraceae	Conexibacter
DN38368_c0_g1	805	606	12	1.14	DN38368_c0_g1_i1	G133872	G1338721		805	606	12	1.14	100	CDS	690	42.93	-1	SNF2 family DNA or RNA helicase	COG0553	Bacteria	Actinobacteria	Thermoleophilia	Solirubrobacterales	Patulibacteraceae	Patulibacter
DN54064_c0_g1	455	256	10	2.24	DN54064_c0_g1_i1	G148009	G1480091		455	256	10	2.24	100	CDS	453	42.86	-1	hypothetical protein	Hypo-rule applied	Bacteria	Actinobacteria	Thermoleophilia	Solirubrobacterales	Solirubrobacteraceae	Solirubrobacter
DN39363_c0_g1	224	36.47	4	6.29	DN39363_c0_g1_i1	G134923	G1349231		224	36.47	4	6.29	100	CDS	222	55.56	-1	branched-chain amino acid transport system permease protein	KO:K01997	Bacteria	Actinobacteria	Thermoleophilia	Solirubrobacterales	Solirubrobacteraceae	Solirubrobacter
DN9149_c0_g1	1283	1084	52	2.75	DN9149_c0_g1_i1	G158549	G1585491		1283	1084	52	2.75	100	CDS	1143	34.42	1	formylglycine-generating enzyme required for sulfatase activity	COG1262	Bacteria	Actinobacteria
DN20798_c0_g1	565	366	11	1.72	DN20798_c0_g1_i1	G117642	G1176421		565	366	11	1.72	100	CDS	561	65.24	1	radical SAM superfamily enzyme YgiQ (UPF0313 family)	COG1032	Bacteria	Aerophobetes	unclassified Aerophobetes	unclassified Aerophobetes	unclassified Aerophobetes	Candidatus Aerophobus
DN6334_c0_g1	1081	882	65	4.22	DN6334_c0_g1_i1	G155330	G1553301		1081	882	65	4.22	100	CDS	894	59.15	1	Na+/proline symporter	COG0591	Bacteria	Aminicenantes
DN46470_c0_g1	804	605	26	2.46	DN46470_c0_g1_i1	G141264	G1412641		804	605	26	2.46	100	CDS	801	55.07	-1	YXYXY domain-containing protein/two component regulator with propeller domain	pfam07495,pfam07494	Bacteria	Aminicenantes
DN28999_c0_g1	783	584	26	2.55	DN28999_c0_g1_i1	G125088	G1250881		783	584	26	2.55	100	CDS	783	40.16	-1	hypothetical protein	Hypo-rule applied	Bacteria	Aminicenantes
DN15025_c0_g1	705	506	56	6.34	DN15025_c0_g1_i1	G112355	G1123551		705	506	56	6.34	100	CDS	699	50.45	1	Na+/phosphate symporter	COG1283	Bacteria	Aminicenantes
DN39248_c0_g1	632	433	33	4.37	DN39248_c0_g1_i1	G134809	G1348091		632	433	33	4.37	100	CDS	630	60.1	-1	sodium-dependent phosphate cotransporter	KO:K14683	Bacteria	Aminicenantes
DN37875_c0_g1	582	383	22	3.29	DN37875_c0_g1_i1	G133344	G1333441		582	383	22	3.29	100	CDS	549	35.42	1	ATP-dependent DNA helicase RecG	KO:K03655	Bacteria	Aminicenantes
DN28886_c0_g1	415	216	19	5.04	DN28886_c0_g1_i1	G124969	G1249691		415	216	19	5.04	100	CDS	414	64.96	-1	sodium-dependent phosphate cotransporter	KO:K14683	Bacteria	Aminicenantes
DN49744_c0_g1	394	195	6	1.76	DN49744_c0_g1_i1	G144549	G1445491		394	195	6	1.76	100	CDS	393	45.45	1	ligand-binding sensor domain-containing protein	COG3292	Bacteria	Aminicenantes
DN47301_c0_g1	314	115	7	3.49	DN47301_c0_g1_i1	G142123	G1421231		314	115	7	3.49	100	CDS	312	50	1	ligand-binding sensor domain-containing protein	COG3292	Bacteria	Aminicenantes
DN55610_c0_g1	300	101	7	3.97	DN55610_c0_g1_i1	G149630	G1496301		300	101	7	3.97	100	CDS	297	45.83	1	6-bladed beta-propeller protein	pfam17170	Bacteria	Aminicenantes
DN36000_c0_g1	289	90.17	9	5.72	DN36000_c0_g1_i1	G131934	G1319341		289	90.17	9	5.72	100	CDS	285	72.29	1	lysine 2,3-aminomutase	KO:K01843	Bacteria	Aminicenantes
DN31498_c0_g1	266	68.9	3	2.5	DN31498_c0_g1_i1	G127677	G1276771		266	68.9	3	2.5	100	CDS	264	68.24	-1	cystathionine gamma-synthase/cystathionine gamma-lyase/cystathionine beta-lyase	KO:K01739,KO:K01758,KO:K01760	Bacteria	Aminicenantes
DN32204_c0_g1	255	59.52	6	5.78	DN32204_c0_g1_i1	G128397	G1283971		255	59.52	6	5.78	100	CDS	255	57.65	-1	hypothetical protein	KO:K07090	Bacteria	Aminicenantes
DN17996_c0_g1	251	56.26	7	7.13	DN17996_c0_g1_i1	G115373	G1153731		251	56.26	7	7.13	100	CDS	183	75.44	1	histidine ammonia-lyase	KO:K01745	Bacteria	Aminicenantes
DN36009_c0_g1	237	45.49	8	10.08	DN36009_c0_g1_i1	G131940	G1319401		237	45.49	8	10.08	100	CDS	234	71.05	1	type I restriction enzyme S subunit	KO:K01154	Bacteria	Aminicenantes
DN31364_c0_g1	222	35.18	3	4.89	DN31364_c0_g1_i1	G127544	G1275441		222	35.18	3	4.89	100	CDS	219	53.42	1	DUF4097 and DUF4098 domain-containing protein YvlB	COG3595	Bacteria	Aminicenantes
DN58025_c0_g1	219	33.27	2	3.45	DN58025_c0_g1_i1	G152051	G1520511		219	33.27	2	3.45	100	CDS	219	59.42	-1	hypothetical protein	Hypo-rule applied	Bacteria	Aminicenantes
DN9052_c0_g1	1754	1555	97	3.58	DN9052_c0_g1_i1	G158430	G1584301	1	1754	1555	97	3.58	100	CDS	822	71.8	-1	Na+/proline symporter	COG0591	Bacteria	Aminicenantes
DN9052_c0_g1	1754	1555	97	3.58	DN9052_c0_g1_i1	G158430	G1584302	2	1754	1555	97	3.58	100	CDS	135	#N/A	-1	HP	HP applied	Bacteria	Aminicenantes
DN9052_c0_g1	1754	1555	97	3.58	DN9052_c0_g1_i1	G158430	G1584303	3	1754	1555	97	3.58	100	CDS	804	52.85	-1	HP	HP applied	Bacteria	Aminicenantes
DN40249_c0_g1	1015	816	27	1.9	DN40249_c0_g1_i1	G135824	G1358241	1	1015	816	27	1.9	100	CDS	600	53.12	1	uncharacterized protein YebE (UPF0316 family)	COG4843	Bacteria	Aminicenantes
DN40249_c0_g1	1015	816	27	1.9	DN40249_c0_g1_i1	G135824	G1358242	2	1015	816	27	1.9	100	CDS	393	#N/A	1	HP	HP applied	Bacteria	Aminicenantes
DN5732_c0_g1	715	516	1074	119.32	DN5732_c0_g1_i1	G151370	G1513701	1	715	516	1074	119.32	100	CDS	81	#N/A	1	HP	HP applied	Bacteria	Aminicenantes
DN5732_c0_g1	715	516	1074	119.32	DN5732_c0_g1_i1	G151370	G1513702	2	715	516	1074	119.32	100	CDS	579	68.82	-1	DUF2911 family protein	pfam11138	Bacteria	Aminicenantes
DN51781_c0_g1	447	248	11	2.54	DN51781_c0_g1_i1	G146479	G1464791		447	248	11	2.54	100	CDS	444	36.21	-1	micrococcal nuclease	KO:K01174	Bacteria	Aquificae	Aquificae	Aquificales	Aquificaceae	Hydrogenivirga
DN53138_c0_g1	213	29.64	3	5.8	DN53138_c0_g1_i1	G147507	G1475071		213	29.64	3	5.8	100	CDS	213	51.47	-1	3-deoxy-D-manno-octulosonate 8-phosphate phosphatase (KDO 8-P phosphatase)	KO:K03270	Bacteria	Aquificae	Aquificae	Aquificales	Aquificaceae	Thermocrinis
DN23466_c0_g1	284	85.37	6	4.03	DN23466_c0_g1_i1	G120424	G1204241		284	85.37	6	4.03	100	CDS	282	44.09	1	thiamine-phosphate pyrophosphorylase	KO:K00788	Bacteria	Aquificae	Aquificae	Aquificales	Hydrogenothermaceae	Persephonella
DN56110_c0_g1	271	73.34	5	3.91	DN56110_c0_g1_i1	G150140	G1501401		271	73.34	5	3.91	100	CDS	204	65.08	-1	NAD(P)H dehydrogenase (quinone)	KO:K03809	Bacteria	Aquificae	Aquificae	Aquificales	Hydrogenothermaceae	Persephonella
DN50914_c0_g1	249	54.65	3	3.15	DN50914_c0_g1_i1	G145701	G1457011		249	54.65	3	3.15	100	CDS	246	74.39	1	porphobilinogen synthase	KO:K01698	Bacteria	Aquificae	Aquificae	Aquificales	Hydrogenothermaceae	Sulfurihydrogenibium
DN30192_c0_g1	797	598	48	4.6	DN30192_c0_g1_i1	G126341	G1263411	1	797	598	48	4.6	100	CDS	525	40	1	HP	KO:K07126	Bacteria	Aquificae	Aquificae	Desulfurobacteriales	Desulfurobacteriaceae	Desulfurobacterium
DN30192_c0_g1	797	598	48	4.6	DN30192_c0_g1_i1	G126341	G1263412	2	797	598	48	4.6	100	CDS	180	#N/A	-1	HP	HP applied	Bacteria	Aquificae	Aquificae	Desulfurobacteriales	Desulfurobacteriaceae	Desulfurobacterium
DN10052_c0_g1	436.17	237.17	15	3.63	DN10052_c0_g1_i1	G100079	G1000791	1	500	301	3.85	0.73	20.22	CDS	210	#N/A	-1	HP	HP applied	Bacteria	Aquificae	Aquificae	Desulfurobacteriales	Desulfurobacteriaceae	Thermovibrio
DN10052_c0_g1	436.17	237.17	15	3.63	DN10052_c0_g1_i1	G100079	G1000792	2	500	301	3.85	0.73	20.22	CDS	291	43.62	-1	dTDP-4-amino-4,6-dideoxygalactose transaminase	COG0399	Bacteria	Aquificae	Aquificae	Desulfurobacteriales	Desulfurobacteriaceae	Thermovibrio
DN20464_c0_g1	496	297	7	1.35	DN20464_c0_g1_i1	G117294	G1172941		496	297	7	1.35	100	CDS	495	56.7	1	signal transduction histidine kinase	COG0642	Bacteria	Armatimonadetes	Fimbriimonadia	Fimbriimonadales	Fimbriimonadaceae	Fimbriimonas
DN61082_c0_g1	458	259	8	1.77	DN61082_c0_g1_i1	G154790	G1547901		458	259	8	1.77	100	CDS	372	66.39	1	hypothetical protein	Hypo-rule applied	Bacteria	Armatimonadetes	Fimbriimonadia	Fimbriimonadales	Fimbriimonadaceae	Fimbriimonas
DN47517_c0_g1	524	325	10	1.76	DN47517_c0_g1_i1	G142346	G1423461		524	325	10	1.76	100	CDS	480	36.99	-1	flagellar motor switch protein FliG	COG1536	Bacteria	Armatimonadetes
DN21602_c0_g1	2070	1871	113	3.46	DN21602_c0_g1_i1	G118492	G1184921		2070	1871	113	3.46	100	CDS	2028	68.59	1	predicted helicase/hypothetical protein	COG4889,COG4748	Bacteria	Atribacteria
DN45549_c0_g1	960	761	25	1.88	DN45549_c0_g1_i1	G140303	G1403031		960	761	25	1.88	100	CDS	960	50.77	1	exodeoxyribonuclease V alpha subunit	KO:K03581	Bacteria	Atribacteria
DN22788_c0_g1	549	350	24	3.93	DN22788_c0_g1_i1	G119728	G1197281		549	350	24	3.93	100	CDS	549	60	1	putative selenate reductase	KO:K12527	Bacteria	Atribacteria
DN61066_c0_g1	411	212	12	3.24	DN61066_c0_g1_i1	G154777	G1547771		411	212	12	3.24	100	CDS	291	46.32	1	hypothetical protein	Hypo-rule applied	Bacteria	Atribacteria
DN9456_c0_g1	2321	2122	263	7.1	DN9456_c0_g1_i1	G158914	G1589141	1	2321	2122	263	7.1	100	CDS	531	35.37	1	RNA polymerase sigma-70 factor (ECF subfamily)	KO:K03088	Bacteria	Atribacteria
DN9456_c0_g1	2321	2122	263	7.1	DN9456_c0_g1_i1	G158914	G1589142	2	2321	2122	263	7.1	100	CDS	579	#N/A	1	HP	HP applied	Bacteria	Atribacteria
DN9456_c0_g1	2321	2122	263	7.1	DN9456_c0_g1_i1	G158914	G1589143	3	2321	2122	263	7.1	100	CDS	552	#N/A	1	uncharacterized protein DUF4252	pfam14060	Bacteria	Atribacteria
DN9456_c0_g1	2321	2122	263	7.1	DN9456_c0_g1_i1	G158914	G1589144	4	2321	2122	263	7.1	100	CDS	507	#N/A	1	uncharacterized protein DUF4252	pfam14060	Bacteria	Atribacteria
DN11_c0_g1	1573	1374	231	9.64	DN11_c0_g1_i1	G103201	G1032011	1	1573	1374	231	9.64	100	CDS	213	66.2	-1	ATP-dependent DNA helicase RecG	KO:K03655	Bacteria	Bacteroidetes	Bacteroidia	Bacteroidales	Bacteroidaceae	Bacteroides
DN11_c0_g1	1573	1374	231	9.64	DN11_c0_g1_i1	G103201	G1032012	2	1573	1374	231	9.64	100	CDS	1074	#N/A	-1	HP	HP applied	Bacteria	Bacteroidetes	Bacteroidia	Bacteroidales	Bacteroidaceae	Bacteroides
DN7314_c0_g1	1336	1137	134	6.76	DN7314_c0_g1_i1	G156397	G1563971		1336	1137	134	6.76	100	CDS	1158	42.6	-1	O-antigen/teichoic acid export membrane protein	COG2244	Bacteria	Bacteroidetes	Bacteroidia	Bacteroidales	Bacteroidaceae	Bacteroides
DN11433_c0_g1	1043	844	6732	457.25	DN11433_c0_g1_i1	G102186	G1021861	1	1043	844	6732	457.25	100	CDS	669	26.84	1	HP	HP applied	Bacteria	Bacteroidetes	Bacteroidia	Bacteroidales	Bacteroidaceae	Bacteroides
DN11433_c0_g1	1043	844	6732	457.25	DN11433_c0_g1_i1	G102186	G1021862	2	1043	844	6732	457.25	100	tRNA	74	#N/A	-1	tRNA_Asn_GTT	tRNA	Bacteria	Bacteroidetes	Bacteroidia	Bacteroidales	Bacteroidaceae	Bacteroides
DN38136_c0_g1	941	742	23	1.78	DN38136_c0_g1_i1	G133619	G1336191		941	742	23	1.78	100	CDS	939	68.91	-1	type I restriction-modification system DNA methylase subunit	COG0286	Bacteria	Bacteroidetes	Bacteroidia	Bacteroidales	Bacteroidaceae	Bacteroides
DN20385_c0_g1	833	634	30	2.71	DN20385_c0_g1_i1	G117206	G1172061		833	634	30	2.71	100	CDS	702	38.16	1	IgA peptidase M64	pfam09471	Bacteria	Bacteroidetes	Bacteroidia	Bacteroidales	Bacteroidaceae	Bacteroides
DN29128_c0_g1	803	604	31	2.94	DN29128_c0_g1_i1	G125224	G1252241		803	604	31	2.94	100	CDS	801	38.61	-1	phosphatidate cytidylyltransferase	KO:K00981	Bacteria	Bacteroidetes	Bacteroidia	Bacteroidales	Bacteroidaceae	Bacteroides
DN48720_c0_g1	674	475	40	4.83	DN48720_c0_g1_i1	G143563	G1435631	1	674	475	40	4.83	100	CDS	441	43.26	1	HP	HP applied	Bacteria	Bacteroidetes	Bacteroidia	Bacteroidales	Bacteroidaceae	Bacteroides
DN48720_c0_g1	674	475	40	4.83	DN48720_c0_g1_i1	G143563	G1435632	2	674	475	40	4.83	100	CDS	234	41.46	1	HP	HP applied	Bacteria	Bacteroidetes	Bacteroidia	Bacteroidales	Bacteroidaceae	Bacteroides
DN41056_c0_g1	663	464	16	1.98	DN41056_c0_g1_i1	G136618	G1366181		663	464	16	1.98	100	CDS	618	54.41	-1	N-acetylglucosaminyldiphosphoundecaprenol N-acetyl-beta-D-mannosaminyltransferase	KO:K05946	Bacteria	Bacteroidetes	Bacteroidia	Bacteroidales	Bacteroidaceae	Bacteroides
DN41392_c0_g1	628	429	11	1.47	DN41392_c0_g1_i1	G136955	G1369551		628	429	11	1.47	100	CDS	627	64.59	-1	type I restriction enzyme R subunit	KO:K01153	Bacteria	Bacteroidetes	Bacteroidia	Bacteroidales	Bacteroidaceae	Bacteroides
DN17106_c0_g1	607	408	24	3.37	DN17106_c0_g1_i1	G114517	G1145171	1	607	408	24	3.37	100	CDS	330	#N/A	1	HP	HP applied	Bacteria	Bacteroidetes	Bacteroidia	Bacteroidales	Bacteroidaceae	Bacteroides
DN17106_c0_g1	607	408	24	3.37	DN17106_c0_g1_i1	G114517	G1145172	2	607	408	24	3.37	100	CDS	285	56.94	1	HP	HP applied	Bacteria	Bacteroidetes	Bacteroidia	Bacteroidales	Bacteroidaceae	Bacteroides
DN2430_c0_g1	590	391	19	2.79	DN2430_c0_g1_i1	G121265	G1212651		590	391	19	2.79	100	CDS	546	55.17	-1	predicted nucleotidyltransferase component of viral defense system	COG2253	Bacteria	Bacteroidetes	Bacteroidia	Bacteroidales	Bacteroidaceae	Bacteroides
DN30779_c0_g1	540	341	13	2.19	DN30779_c0_g1_i1	G126948	G1269481		540	341	13	2.19	100	CDS	537	32.23	1	DNA translocase FtsK/SpoIIIE-like protein	pfam13491	Bacteria	Bacteroidetes	Bacteroidia	Bacteroidales	Bacteroidaceae	Bacteroides
DN15154_c0_g1	531	332	17	2.94	DN15154_c0_g1_i1	G112494	G1124941		531	332	17	2.94	100	CDS	489	60.62	-1	tetraacyldisaccharide 4'-kinase	KO:K00912	Bacteria	Bacteroidetes	Bacteroidia	Bacteroidales	Bacteroidaceae	Bacteroides
DN14843_c0_g1	491	292	12	2.36	DN14843_c0_g1_i1	G112161	G1121611		491	292	12	2.36	100	CDS	489	38.27	-1	hypothetical protein	Hypo-rule applied	Bacteria	Bacteroidetes	Bacteroidia	Bacteroidales	Bacteroidaceae	Bacteroides
DN18037_c0_g1	480	281	14	2.86	DN18037_c0_g1_i1	G115411	G1154111		480	281	14	2.86	100	CDS	456	72.92	1	DNA topoisomerase-1	KO:K03168	Bacteria	Bacteroidetes	Bacteroidia	Bacteroidales	Bacteroidaceae	Bacteroides
DN47208_c0_g1	463	264	12	2.61	DN47208_c0_g1_i1	G142030	G1420301		463	264	12	2.61	100	CDS	462	56.12	-1	cytidine deaminase	KO:K01489	Bacteria	Bacteroidetes	Bacteroidia	Bacteroidales	Bacteroidaceae	Bacteroides
DN47197_c0_g1	455	256	11	2.46	DN47197_c0_g1_i1	G142019	G1420191		455	256	11	2.46	100	CDS	453	49.67	1	dipeptidyl-peptidase-3	KO:K01277	Bacteria	Bacteroidetes	Bacteroidia	Bacteroidales	Bacteroidaceae	Bacteroides
DN56899_c0_g1	450	251	11	2.51	DN56899_c0_g1_i1	G150945	G1509451		450	251	11	2.51	100	CDS	435	51.41	1	peptidase M28-like protein	pfam04389	Bacteria	Bacteroidetes	Bacteroidia	Bacteroidales	Bacteroidaceae	Bacteroides
DN39119_c0_g1	439	240	16	3.82	DN39119_c0_g1_i1	G134669	G1346691		439	240	16	3.82	100	CDS	438	59.59	1	integrase	COG0582	Bacteria	Bacteroidetes	Bacteroidia	Bacteroidales	Bacteroidaceae	Bacteroides
DN38770_c0_g1	434	235	9	2.2	DN38770_c0_g1_i1	G134295	G1342951		434	235	9	2.2	100	CDS	432	43.17	-1	sigma-B regulation protein RsbU (phosphoserine phosphatase)	KO:K07315	Bacteria	Bacteroidetes	Bacteroidia	Bacteroidales	Bacteroidaceae	Bacteroides
DN31223_c0_g1	417	218	7	1.84	DN31223_c0_g1_i1	G127395	G1273951		417	218	7	1.84	100	CDS	357	69.42	-1	dGTPase	KO:K01129	Bacteria	Bacteroidetes	Bacteroidia	Bacteroidales	Bacteroidaceae	Bacteroides
DN56902_c0_g1	390	191	10	3	DN56902_c0_g1_i1	G150950	G1509501	1	390	191	10	3	100	CDS	78	#N/A	1	HP	HP applied	Bacteria	Bacteroidetes	Bacteroidia	Bacteroidales	Bacteroidaceae	Bacteroides
DN56902_c0_g1	390	191	10	3	DN56902_c0_g1_i1	G150950	G1509502	2	390	191	10	3	100	CDS	228	41.33	-1	HP	HP applied	Bacteria	Bacteroidetes	Bacteroidia	Bacteroidales	Bacteroidaceae	Bacteroides
DN7007_c0_g1	386	187	9	2.76	DN7007_c0_g1_i1	G156057	G1560571		386	187	9	2.76	100	CDS	315	68.69	1	Fic family protein	COG3177	Bacteria	Bacteroidetes	Bacteroidia	Bacteroidales	Bacteroidaceae	Bacteroides
DN18832_c0_g1	385	186	7	2.16	DN18832_c0_g1_i1	G116177	G1161771	1	385	186	7	2.16	100	CDS	123	87.5	1	seryl-tRNA synthetase	KO:K01875	Bacteria	Bacteroidetes	Bacteroidia	Bacteroidales	Bacteroidaceae	Bacteroides
DN18832_c0_g1	385	186	7	2.16	DN18832_c0_g1_i1	G116177	G1161772	2	385	186	7	2.16	100	CDS	321	#N/A	1	HP	HP applied	Bacteria	Bacteroidetes	Bacteroidia	Bacteroidales	Bacteroidaceae	Bacteroides
DN15695_c0_g1	382	183	5	1.57	DN15695_c0_g1_i1	G113071	G1130711		382	183	5	1.57	100	CDS	378	52.14	1	hypothetical protein	KO:K07133	Bacteria	Bacteroidetes	Bacteroidia	Bacteroidales	Bacteroidaceae	Bacteroides
DN54964_c0_g1	350	151	28	10.63	DN54964_c0_g1_i1	G148954	G1489541		350	151	28	10.63	100	CDS	243	66.67	1	hypothetical protein	Hypo-rule applied	Bacteria	Bacteroidetes	Bacteroidia	Bacteroidales	Bacteroidaceae	Bacteroides
DN51469_c0_g1	342	143	6	2.41	DN51469_c0_g1_i1	G146212	G1462121		342	143	6	2.41	100	CDS	339	61.95	1	ATP-dependent DNA helicase RecQ	KO:K03654	Bacteria	Bacteroidetes	Bacteroidia	Bacteroidales	Bacteroidaceae	Bacteroides
DN59236_c0_g1	338	139	5	2.06	DN59236_c0_g1_i1	G153175	G1531751		338	139	5	2.06	100	CDS	336	46.43	-1	hypothetical protein	Hypo-rule applied	Bacteria	Bacteroidetes	Bacteroidia	Bacteroidales	Bacteroidaceae	Bacteroides
DN24805_c0_g1	324	125	6	2.75	DN24805_c0_g1_i1	G121765	G1217651		324	125	6	2.75	100	CDS	324	35.58	1	TolA-binding protein	COG1729	Bacteria	Bacteroidetes	Bacteroidia	Bacteroidales	Bacteroidaceae	Bacteroides
DN26107_c0_g1	304	105	6	3.28	DN26107_c0_g1_i1	G122965	G1229651	1	304	105	6	3.28	100	CDS	87	#N/A	1	HP	HP applied	Bacteria	Bacteroidetes	Bacteroidia	Bacteroidales	Bacteroidaceae	Bacteroides
DN26107_c0_g1	304	105	6	3.28	DN26107_c0_g1_i1	G122965	G1229652	2	304	105	6	3.28	100	CDS	225	82.19	-1	uncharacterized protein DUF4301	pfam14134	Bacteria	Bacteroidetes	Bacteroidia	Bacteroidales	Bacteroidaceae	Bacteroides
DN33082_c0_g1	297	98.01	5	2.92	DN33082_c0_g1_i1	G129264	G1292641		297	98.01	5	2.92	100	CDS	294	38.55	1	hypothetical protein	Hypo-rule applied	Bacteria	Bacteroidetes	Bacteroidia	Bacteroidales	Bacteroidaceae	Bacteroides
DN34242_c0_g1	276	77.89	7	5.15	DN34242_c0_g1_i1	G130378	G1303781		276	77.89	7	5.15	100	CDS	273	77.78	1	small subunit ribosomal protein S1	KO:K02945	Bacteria	Bacteroidetes	Bacteroidia	Bacteroidales	Bacteroidaceae	Bacteroides
DN35302_c0_g1	266	68.9	3	2.5	DN35302_c0_g1_i1	G131384	G1313841		266	68.9	3	2.5	100	CDS	264	64.52	-1	hypothetical protein	Hypo-rule applied	Bacteria	Bacteroidetes	Bacteroidia	Bacteroidales	Bacteroidaceae	Bacteroides
DN39595_c0_g1	260	63.71	4	3.6	DN39595_c0_g1_i1	G135159	G1351591		260	63.71	4	3.6	100	CDS	258	47.83	1	hypothetical protein	Hypo-rule applied	Bacteria	Bacteroidetes	Bacteroidia	Bacteroidales	Bacteroidaceae	Bacteroides
DN61185_c0_g1	260	63.71	3	2.7	DN61185_c0_g1_i1	G154860	G1548601		260	63.71	3	2.7	100	CDS	258	66.28	1	glutathione synthase/RimK-type ligase-like ATP-grasp enzyme	COG0189	Bacteria	Bacteroidetes	Bacteroidia	Bacteroidales	Bacteroidaceae	Bacteroides
DN34935_c0_g1	257	61.18	5	4.68	DN34935_c0_g1_i1	G131041	G1310411		257	61.18	5	4.68	100	CDS	255	43.48	-1	hypothetical protein	Hypo-rule applied	Bacteria	Bacteroidetes	Bacteroidia	Bacteroidales	Bacteroidaceae	Bacteroides
DN50762_c0_g1	257	61.18	4	3.75	DN50762_c0_g1_i1	G145560	G1455601		257	61.18	4	3.75	100	CDS	249	54.72	1	hypothetical protein	Hypo-rule applied	Bacteria	Bacteroidetes	Bacteroidia	Bacteroidales	Bacteroidaceae	Bacteroides
DN15503_c0_g1	256	60.35	6	5.7	DN15503_c0_g1_i1	G112877	G1128771		256	60.35	6	5.7	100	CDS	150	75.56	1	glycyl-tRNA synthetase	KO:K01880	Bacteria	Bacteroidetes	Bacteroidia	Bacteroidales	Bacteroidaceae	Bacteroides
DN54612_c0_g1	252	57.06	7	7.03	DN54612_c0_g1_i1	G148583	G1485831		252	57.06	7	7.03	100	CDS	249	50	1	5-methylcytosine-specific restriction protein B	KO:K07452	Bacteria	Bacteroidetes	Bacteroidia	Bacteroidales	Bacteroidaceae	Bacteroides
DN56747_c0_g1	251	56.26	3	3.06	DN56747_c0_g1_i1	G150790	G1507901		251	56.26	3	3.06	100	CDS	249	95.18	1	ATPase subunit of ABC transporter with duplicated ATPase domains	COG0488	Bacteria	Bacteroidetes	Bacteroidia	Bacteroidales	Bacteroidaceae	Bacteroides
DN14783_c0_g1	248	53.86	5	5.32	DN14783_c0_g1_i1	G112091	G1120911		248	53.86	5	5.32	100	CDS	156	71.43	-1	hypothetical protein	Hypo-rule applied	Bacteria	Bacteroidetes	Bacteroidia	Bacteroidales	Bacteroidaceae	Bacteroides
DN39400_c0_g1	248	53.86	4	4.26	DN39400_c0_g1_i1	G134961	G1349611		248	53.86	4	4.26	100	CDS	246	56.1	-1	hypothetical protein	Hypo-rule applied	Bacteria	Bacteroidetes	Bacteroidia	Bacteroidales	Bacteroidaceae	Bacteroides
DN59667_c0_g1	243	49.97	4	4.59	DN59667_c0_g1_i1	G153569	G1535691		243	49.97	4	4.59	100	CDS	243	43.84	1	hypothetical protein	KO:K07027	Bacteria	Bacteroidetes	Bacteroidia	Bacteroidales	Bacteroidaceae	Bacteroides
DN36435_c0_g1	230	40.51	5	7.08	DN36435_c0_g1_i1	G132232	G1322321		230	40.51	5	7.08	100	CDS	228	96.05	1	UDP-N-acetyl-D-mannosaminuronic acid dehydrogenase	KO:K02472	Bacteria	Bacteroidetes	Bacteroidia	Bacteroidales	Bacteroidaceae	Bacteroides
DN59004_c0_g1	228	39.14	3	4.39	DN59004_c0_g1_i1	G152957	G1529571		228	39.14	3	4.39	100	CDS	228	74.67	-1	sigma-B regulation protein RsbU (phosphoserine phosphatase)	KO:K07315	Bacteria	Bacteroidetes	Bacteroidia	Bacteroidales	Bacteroidaceae	Bacteroides
DN25951_c0_g1	226	37.8	6	9.1	DN25951_c0_g1_i1	G122818	G1228181		226	37.8	6	9.1	100	CDS	222	72.97	1	tyrosyl-tRNA synthetase	KO:K01866	Bacteria	Bacteroidetes	Bacteroidia	Bacteroidales	Bacteroidaceae	Bacteroides
DN21782_c0_g1	221	34.54	4	6.64	DN21782_c0_g1_i1	G118681	G1186811		221	34.54	4	6.64	100	CDS	219	44.44	-1	hypothetical protein	KO:K07133	Bacteria	Bacteroidetes	Bacteroidia	Bacteroidales	Bacteroidaceae	Bacteroides
DN44605_c0_g1	215	30.82	4	7.44	DN44605_c0_g1_i1	G139831	G1398311		215	30.82	4	7.44	100	CDS	213	68.12	1	hypothetical protein	Hypo-rule applied	Bacteria	Bacteroidetes	Bacteroidia	Bacteroidales	Bacteroidaceae	Bacteroides
DN33976_c0_g1	212	29.05	4	7.89	DN33976_c0_g1_i1	G130123	G1301231		212	29.05	4	7.89	100	CDS	210	92.75	1	MoxR-like ATPase	KO:K03924	Bacteria	Bacteroidetes	Bacteroidia	Bacteroidales	Bacteroidaceae	Bacteroides
DN18168_c0_g1	211	28.47	7	14.09	DN18168_c0_g1_i1	G115539	G1155391		211	28.47	7	14.09	100	CDS	207	77.94	1	arginine decarboxylase	KO:K01585	Bacteria	Bacteroidetes	Bacteroidia	Bacteroidales	Bacteroidaceae	Bacteroides
DN48671_c0_g1	211	28.47	4	8.05	DN48671_c0_g1_i1	G143517	G1435171		211	28.47	4	8.05	100	CDS	210	55.71	1	oxygen-independent coproporphyrinogen-3 oxidase	KO:K02495	Bacteria	Bacteroidetes	Bacteroidia	Bacteroidales	Bacteroidaceae	Bacteroides
DN14429_c0_g1	209	27.33	5	10.49	DN14429_c0_g1_i1	G111705	G1117051		209	27.33	5	10.49	100	CDS	207	66.18	1	ubiquinone/menaquinone biosynthesis C-methylase UbiE	COG2226	Bacteria	Bacteroidetes	Bacteroidia	Bacteroidales	Bacteroidaceae	Bacteroides
DN4575_c0_g1	766	567	41	4.15	DN4575_c0_g1_i1	G140528	G1405281		766	567	41	4.15	100	CDS	765	68.85	-1	succinyl-CoA synthetase beta subunit	KO:K01903	Bacteria	Bacteroidetes	Bacteroidia	Bacteroidales	Balneicellaceae	Balneicella
DN40588_c0_g1	434	235	9	2.2	DN40588_c0_g1_i1	G136162	G1361621		434	235	9	2.2	100	CDS	432	72.92	-1	isoleucyl-tRNA synthetase	KO:K01870	Bacteria	Bacteroidetes	Bacteroidia	Bacteroidales	Balneicellaceae	Balneicella
DN39544_c0_g1	416	217	7	1.85	DN39544_c0_g1_i1	G135107	G1351071		416	217	7	1.85	100	CDS	414	75.36	1	Cu(I)/Ag(I) efflux system membrane fusion protein	KO:K07798	Bacteria	Bacteroidetes	Bacteroidia	Bacteroidales	Balneicellaceae	Balneicella
DN57794_c0_g1	407	208	5	1.38	DN57794_c0_g1_i1	G151818	G1518181	1	407	208	5	1.38	100	CDS	303	91	1	Cu(I)/Ag(I) efflux system membrane protein CusA/SilA	KO:K07787	Bacteria	Bacteroidetes	Bacteroidia	Bacteroidales	Balneicellaceae	Balneicella
DN57794_c0_g1	407	208	5	1.38	DN57794_c0_g1_i1	G151818	G1518182	2	407	208	5	1.38	100	CDS	105	#N/A	1	HP	HP applied	Bacteria	Bacteroidetes	Bacteroidia	Bacteroidales	Balneicellaceae	Balneicella
DN57918_c0_g1	354	155	5	1.85	DN57918_c0_g1_i1	G151942	G1519421		354	155	5	1.85	100	CDS	354	86.44	-1	Cd2+/Zn2+-exporting ATPase	KO:K01534	Bacteria	Bacteroidetes	Bacteroidia	Bacteroidales	Balneicellaceae	Balneicella
DN33940_c0_g1	337	138	11	4.57	DN33940_c0_g1_i1	G130090	G1300901		337	138	11	4.57	100	CDS	336	50	1	alkaline phosphatase D	KO:K01113	Bacteria	Bacteroidetes	Bacteroidia	Bacteroidales	Balneicellaceae	Balneicella
DN28974_c0_g1	330	131	7	3.06	DN28974_c0_g1_i1	G125063	G1250631		330	131	7	3.06	100	CDS	330	70	-1	Cu(I)/Ag(I) efflux system membrane protein CusA/SilA	KO:K07787	Bacteria	Bacteroidetes	Bacteroidia	Bacteroidales	Balneicellaceae	Balneicella
DN34557_c0_g1	313	114	10	5.03	DN34557_c0_g1_i1	G130684	G1306841		313	114	10	5.03	100	CDS	228	93.33	1	hypothetical protein	Hypo-rule applied	Bacteria	Bacteroidetes	Bacteroidia	Bacteroidales	Balneicellaceae	Balneicella
DN24153_c0_g1	312	113	7	3.55	DN24153_c0_g1_i1	G121111	G1211111		312	113	7	3.55	100	CDS	246	70.73	-1	copper chaperone CopZ	COG2608	Bacteria	Bacteroidetes	Bacteroidia	Bacteroidales	Balneicellaceae	Balneicella
DN1428_c0_g1	292	93.08	7	4.31	DN1428_c0_g1_i1	G111551	G1115511		292	93.08	7	4.31	100	CDS	252	65.38	1	hypothetical protein	Hypo-rule applied	Bacteria	Bacteroidetes	Bacteroidia	Bacteroidales	Balneicellaceae	Balneicella
DN50206_c0_g1	292	93.08	6	3.7	DN50206_c0_g1_i1	G145023	G1450231		292	93.08	6	3.7	100	CDS	291	51.61	1	WbqC-like protein	pfam08889	Bacteria	Bacteroidetes	Bacteroidia	Bacteroidales	Balneicellaceae	Balneicella
DN16786_c0_g1	257	61.18	6	5.62	DN16786_c0_g1_i1	G114194	G1141941		257	61.18	6	5.62	100	CDS	255	71.76	-1	Cu(I)/Ag(I) efflux system membrane protein CusA/SilA	KO:K07787	Bacteria	Bacteroidetes	Bacteroidia	Bacteroidales	Balneicellaceae	Balneicella
DN39297_c0_g1	246	52.29	3	3.29	DN39297_c0_g1_i1	G134857	G1348571		246	52.29	3	3.29	100	CDS	243	100	-1	Cd2+/Zn2+-exporting ATPase	KO:K01534	Bacteria	Bacteroidetes	Bacteroidia	Bacteroidales	Balneicellaceae	Balneicella
DN50983_c0_g1	236	44.76	3	3.84	DN50983_c0_g1_i1	G145766	G1457661		236	44.76	3	3.84	100	CDS	198	56.06	-1	membrane associated rhomboid family serine protease	COG0705	Bacteria	Bacteroidetes	Bacteroidia	Bacteroidales	Balneicellaceae	Balneicella
DN35021_c0_g1	225	37.13	5	7.72	DN35021_c0_g1_i1	G131125	G1311251		225	37.13	5	7.72	100	CDS	219	85.29	1	peptidyl-prolyl cis-trans isomerase A (cyclophilin A)	KO:K03767	Bacteria	Bacteroidetes	Bacteroidia	Bacteroidales	Balneicellaceae	Balneicella
DN42695_c0_g1	220	33.9	3	5.07	DN42695_c0_g1_i1	G138219	G1382191		220	33.9	3	5.07	100	CDS	219	54.17	1	NSS family neurotransmitter:Na+ symporter	KO:K03308	Bacteria	Bacteroidetes	Bacteroidia	Bacteroidales	Balneicellaceae	Balneicella
DN24744_c0_g1	214	30.23	4	7.59	DN24744_c0_g1_i1	G121704	G1217041		214	30.23	4	7.59	100	CDS	213	55.71	-1	tRNA pseudouridine38-40 synthase	KO:K06173	Bacteria	Bacteroidetes	Bacteroidia	Bacteroidales	Balneicellaceae	Balneicella
DN44771_c0_g1	212	29.05	2	3.95	DN44771_c0_g1_i1	G139933	G1399331		212	29.05	2	3.95	100	CDS	210	65.71	-1	DNA mismatch repair protein MutS2	KO:K07456	Bacteria	Bacteroidetes	Bacteroidia	Bacteroidales	Balneicellaceae	Balneicella
DN32627_c0_g1	210	27.9	3	6.16	DN32627_c0_g1_i1	G128810	G1288101		210	27.9	3	6.16	100	CDS	210	50	1	Cu(I)/Ag(I) efflux system membrane fusion protein	KO:K07798	Bacteria	Bacteroidetes	Bacteroidia	Bacteroidales	Balneicellaceae	Balneicella
DN23927_c0_g1	620	421	17	2.31	DN23927_c0_g1_i1	G120883	G1208831		620	421	17	2.31	100	CDS	618	30.3	-1	4-alpha-glucanotransferase	KO:K00705	Bacteria	Bacteroidetes	Bacteroidia	Bacteroidales	Barnesiellaceae	Barnesiella
DN14956_c0_g1	232	41.9	5	6.84	DN14956_c0_g1_i1	G112280	G1122801		232	41.9	5	6.84	100	CDS	231	61.84	-1	2-keto-4-pentenoate hydratase/2-oxohepta-3-ene-1,7-dioic acid hydratase in catechol pathway	COG0179	Bacteria	Bacteroidetes	Bacteroidia	Bacteroidales	Barnesiellaceae	Barnesiella
DN55511_c0_g1	725	526	40	4.36	DN55511_c0_g1_i1	G149526	G1495261		725	526	40	4.36	100	CDS	723	78.72	1	succinate dehydrogenase / fumarate reductase flavoprotein subunit	KO:K00239	Bacteria	Bacteroidetes	Bacteroidia	Bacteroidales	Barnesiellaceae	Coprobacter
DN41843_c0_g1	366	167	8	2.75	DN41843_c0_g1_i1	G137396	G1373961		366	167	8	2.75	100	CDS	297	38.46	-1	carboxyl-terminal processing protease	KO:K03797	Bacteria	Bacteroidetes	Bacteroidia	Bacteroidales	Barnesiellaceae	Coprobacter
DN39127_c0_g1	332	133	4	1.72	DN39127_c0_g1_i1	G134679	G1346791		332	133	4	1.72	100	CDS	330	38.94	1	gingipain R	KO:K08589	Bacteria	Bacteroidetes	Bacteroidia	Bacteroidales	Barnesiellaceae	Coprobacter
DN2666_c0_g1	749	550	25	2.61	DN2666_c0_g1_i1	G123485	G1234851		749	550	25	2.61	100	CDS	747	73.09	1	tRNA-specific 2-thiouridylase	KO:K00566	Bacteria	Bacteroidetes	Bacteroidia	Bacteroidales	Dysgonamonadaceae	Dysgonomonas
DN25036_c0_g1	743	544	14	1.48	DN25036_c0_g1_i1	G121979	G1219791		743	544	14	1.48	100	CDS	648	53.7	-1	hypothetical protein	Hypo-rule applied	Bacteria	Bacteroidetes	Bacteroidia	Bacteroidales	Dysgonamonadaceae	Dysgonomonas
DN30397_c0_g1	684	485	15	1.77	DN30397_c0_g1_i1	G126553	G1265531		684	485	15	1.77	100	CDS	681	38.68	1	AsmA-like protein	pfam13502	Bacteria	Bacteroidetes	Bacteroidia	Bacteroidales	Dysgonamonadaceae	Dysgonomonas
DN56218_c0_g1	628	429	17	2.27	DN56218_c0_g1_i1	G150251	G1502511		628	429	17	2.27	100	CDS	624	69.71	1	hypothetical protein	Hypo-rule applied	Bacteria	Bacteroidetes	Bacteroidia	Bacteroidales	Dysgonamonadaceae	Dysgonomonas
DN28739_c1_g1	527	328	15	2.62	DN28739_c1_g1_i1	G124814	G1248141		527	328	15	2.62	100	CDS	525	60	1	phosphorylase/glycogen(starch) synthase	KO:K16153	Bacteria	Bacteroidetes	Bacteroidia	Bacteroidales	Dysgonamonadaceae	Dysgonomonas
DN20435_c0_g1	426	227	18	4.55	DN20435_c0_g1_i1	G117265	G1172651		426	227	18	4.55	100	CDS	315	59.18	-1	hydroxylamine reductase	KO:K05601	Bacteria	Bacteroidetes	Bacteroidia	Bacteroidales	Dysgonamonadaceae	Dysgonomonas
DN55195_c0_g1	374	175	18	5.9	DN55195_c0_g1_i1	G149192	G1491921		374	175	18	5.9	100	CDS	372	42.74	-1	uncharacterized protein YicC (UPF0701 family)	COG1561	Bacteria	Bacteroidetes	Bacteroidia	Bacteroidales	Dysgonamonadaceae	Dysgonomonas
DN30848_c0_g1	334	135	10	4.25	DN30848_c0_g1_i1	G127018	G1270181		334	135	10	4.25	100	CDS	333	64.49	1	alkaline phosphatase	KO:K01077	Bacteria	Bacteroidetes	Bacteroidia	Bacteroidales	Dysgonamonadaceae	Dysgonomonas
DN21333_c0_g1	333	134	10	4.28	DN21333_c0_g1_i1	G118213	G1182131		333	134	10	4.28	100	CDS	120	76.92	-1	restriction system protein	KO:K07448	Bacteria	Bacteroidetes	Bacteroidia	Bacteroidales	Dysgonamonadaceae	Dysgonomonas
DN12376_c1_g1	309	110	4	2.08	DN12376_c1_g1_i1	G103936	G1039361		309	110	4	2.08	100	CDS	306	59.14	-1	RHS repeat protein	pfam03527	Bacteria	Bacteroidetes	Bacteroidia	Bacteroidales	Dysgonamonadaceae	Dysgonomonas
DN23249_c0_g1	297	98.01	5	2.92	DN23249_c0_g1_i1	G120202	G1202021		297	98.01	5	2.92	100	CDS	294	36.62	1	uncharacterized protein DUF4252	pfam14060	Bacteria	Bacteroidetes	Bacteroidia	Bacteroidales	Dysgonamonadaceae	Dysgonomonas
DN19832_c0_g1	263	66.28	3	2.59	DN19832_c0_g1_i1	G116989	G1169891		263	66.28	3	2.59	100	CDS	261	66.67	1	PTH1 family peptidyl-tRNA hydrolase	KO:K01056	Bacteria	Bacteroidetes	Bacteroidia	Bacteroidales	Dysgonamonadaceae	Dysgonomonas
DN52517_c0_g1	242	49.21	4	4.66	DN52517_c0_g1_i1	G147110	G1471101		242	49.21	4	4.66	100	CDS	240	52.5	1	predicted O-methyltransferase YrrM	COG4122	Bacteria	Bacteroidetes	Bacteroidia	Bacteroidales	Dysgonamonadaceae	Dysgonomonas
DN31322_c0_g1	233	42.61	3	4.04	DN31322_c0_g1_i1	G127497	G1274971		233	42.61	3	4.04	100	CDS	231	40.54	1	HlyD family secretion protein	KO:K02005	Bacteria	Bacteroidetes	Bacteroidia	Bacteroidales	Dysgonamonadaceae	Dysgonomonas
DN50239_c0_g1	202	23.55	4	9.74	DN50239_c0_g1_i1	G145057	G1450571		202	23.55	4	9.74	100	CDS	138	69.23	1	tRNA threonylcarbamoyladenosine biosynthesis protein TsaB	KO:K14742	Bacteria	Bacteroidetes	Bacteroidia	Bacteroidales	Dysgonamonadaceae	Dysgonomonas
DN52146_c0_g1	201	23.03	3	7.47	DN52146_c0_g1_i1	G146792	G1467921		201	23.03	3	7.47	100	CDS	180	63.16	1	hypothetical protein	KO:K07504	Bacteria	Bacteroidetes	Bacteroidia	Bacteroidales	Dysgonamonadaceae	Dysgonomonas
DN12551_c0_g1	3690	3491	1107	18.18	DN12551_c0_g1_i1	G104279	G1042791	1	3690	3491	1107	18.18	100	CDS	147	91.67	1	large subunit ribosomal protein L34	KO:K02914	Bacteria	Bacteroidetes	Bacteroidia	Bacteroidales	Dysgonamonadaceae	Proteiniphilum
DN21598_c0_g1	1150	951	56	3.38	DN21598_c0_g1_i1	G118489	G1184891		1150	951	56	3.38	100	CDS	1149	42.31	1	putative alpha-1,2-mannosidase	COG3537	Bacteria	Bacteroidetes	Bacteroidia	Bacteroidales	Dysgonamonadaceae	Proteiniphilum
DN4725_c0_g1	698	499	15	1.72	DN4725_c0_g1_i1	G142083	G1420831		698	499	15	1.72	100	CDS	696	71.05	1	transaldolase	KO:K00616	Bacteria	Bacteroidetes	Bacteroidia	Bacteroidales	Dysgonamonadaceae	Proteiniphilum
DN56189_c0_g1	615	416	14	1.93	DN56189_c0_g1_i1	G150220	G1502201		615	416	14	1.93	100	CDS	576	79.06	-1	AraC-like DNA-binding protein	COG2207	Bacteria	Bacteroidetes	Bacteroidia	Bacteroidales	Dysgonamonadaceae	Proteiniphilum
DN3014_c0_g1	587	388	17	2.51	DN3014_c0_g1_i1	G126297	G1262971	1	587	388	17	2.51	100	CDS	303	#N/A	1	putative salt-induced outer membrane protein YdiY	COG3137	Bacteria	Bacteroidetes	Bacteroidia	Bacteroidales	Dysgonamonadaceae	Proteiniphilum
DN3014_c0_g1	587	388	17	2.51	DN3014_c0_g1_i1	G126297	G1262972	2	587	388	17	2.51	100	CDS	273	51.19	-1	pyruvate formate lyase activating enzyme	KO:K04069	Bacteria	Bacteroidetes	Bacteroidia	Bacteroidales	Dysgonamonadaceae	Proteiniphilum
DN45763_c0_g1	559	360	20	3.18	DN45763_c0_g1_i1	G140533	G1405331		559	360	20	3.18	100	CDS	558	66.87	1	chorismate synthase	KO:K01736	Bacteria	Bacteroidetes	Bacteroidia	Bacteroidales	Dysgonamonadaceae	Proteiniphilum
DN23946_c0_g1	449	250	31	7.11	DN23946_c0_g1_i1	G120904	G1209041		449	250	31	7.11	100	CDS	447	69.86	-1	hypothetical protein	KO:K07133	Bacteria	Bacteroidetes	Bacteroidia	Bacteroidales	Dysgonamonadaceae	Proteiniphilum
DN47791_c0_g1	399	200	9	2.58	DN47791_c0_g1_i1	G142629	G1426291		399	200	9	2.58	100	CDS	369	82.93	-1	ketol-acid reductoisomerase	KO:K00053	Bacteria	Bacteroidetes	Bacteroidia	Bacteroidales	Dysgonamonadaceae	Proteiniphilum
DN25383_c0_g1	366	167	16	5.49	DN25383_c0_g1_i1	G122293	G1222931		366	167	16	5.49	100	CDS	360	83.19	1	adenylate cyclase	KO:K01768	Bacteria	Bacteroidetes	Bacteroidia	Bacteroidales	Dysgonamonadaceae	Proteiniphilum
DN43242_c0_g1	309	110	7	3.65	DN43242_c0_g1_i1	G138744	G1387441	1	309	110	7	3.65	100	CDS	207	84.06	-1	HP	HP applied	Bacteria	Bacteroidetes	Bacteroidia	Bacteroidales	Dysgonamonadaceae	Proteiniphilum
DN43242_c0_g1	309	110	7	3.65	DN43242_c0_g1_i1	G138744	G1387442	2	309	110	7	3.65	100	CDS	105	#N/A	-1	HP	HP applied	Bacteria	Bacteroidetes	Bacteroidia	Bacteroidales	Dysgonamonadaceae	Proteiniphilum
DN31737_c0_g1	219	33.27	9	15.51	DN31737_c0_g1_i1	G127920	G1279201		219	33.27	9	15.51	100	CDS	216	80.56	1	threonine synthase	KO:K01733	Bacteria	Bacteroidetes	Bacteroidia	Bacteroidales	Dysgonamonadaceae	Proteiniphilum
DN25741_c0_g1	204	24.6	4	9.32	DN25741_c0_g1_i1	G122626	G1226261		204	24.6	4	9.32	100	CDS	204	60	-1	iron complex outermembrane receptor protein	KO:K02014	Bacteria	Bacteroidetes	Bacteroidia	Bacteroidales	Dysgonamonadaceae	Proteiniphilum
DN20728_c0_g1	1394	1195	65	3.12	DN20728_c0_g1_i1	G117568	G1175681	1	1394	1195	65	3.12	100	CDS	1194	67.01	-1	phosphoglycerate kinase	KO:K00927	Bacteria	Bacteroidetes	Bacteroidia	Bacteroidales	Odoribacteraceae	Butyricimonas
DN20728_c0_g1	1394	1195	65	3.12	DN20728_c0_g1_i1	G117568	G1175682	2	1394	1195	65	3.12	100	CDS	132	#N/A	-1	HP	HP applied	Bacteria	Bacteroidetes	Bacteroidia	Bacteroidales	Odoribacteraceae	Butyricimonas
DN38406_c0_g1	1064	865	26	1.72	DN38406_c0_g1_i1	G133914	G1339141		1064	865	26	1.72	100	CDS	990	46.95	-1	uncharacterized membrane protein YfhO	COG4485	Bacteria	Bacteroidetes	Bacteroidia	Bacteroidales	Odoribacteraceae	Butyricimonas
DN22809_c0_g1	661	462	18	2.23	DN22809_c0_g1_i1	G119751	G1197511		661	462	18	2.23	100	CDS	657	57.08	-1	DeoR family transcriptional regulator of aga operon	KO:K02081	Bacteria	Bacteroidetes	Bacteroidia	Bacteroidales	Odoribacteraceae	Butyricimonas
DN23635_c0_g1	615	416	15	2.07	DN23635_c0_g1_i1	G120592	G1205921		615	416	15	2.07	100	CDS	615	78.37	-1	glutamate formiminotransferase/formiminotetrahydrofolate cyclodeaminase	KO:K13990	Bacteria	Bacteroidetes	Bacteroidia	Bacteroidales	Odoribacteraceae	Butyricimonas
DN40167_c0_g1	495	296	15	2.91	DN40167_c0_g1_i1	G135736	G1357361		495	296	15	2.91	100	CDS	405	46.46	-1	CheY-like chemotaxis protein	COG0784	Bacteria	Bacteroidetes	Bacteroidia	Bacteroidales	Odoribacteraceae	Butyricimonas
DN56632_c0_g1	406	207	14	3.88	DN56632_c0_g1_i1	G150676	G1506761		406	207	14	3.88	100	CDS	405	52.78	1	thiol-disulfide isomerase/thioredoxin	COG0526	Bacteria	Bacteroidetes	Bacteroidia	Bacteroidales	Odoribacteraceae	Butyricimonas
DN30037_c0_g1	395	196	20	5.85	DN30037_c0_g1_i1	G126176	G1261761		395	196	20	5.85	100	CDS	393	42.31	-1	beta-lactam-binding protein with PASTA domain	COG2815	Bacteria	Bacteroidetes	Bacteroidia	Bacteroidales	Odoribacteraceae	Butyricimonas
DN30396_c0_g1	376	177	5	1.62	DN30396_c0_g1_i1	G126552	G1265521		376	177	5	1.62	100	CDS	327	36.84	1	hypothetical protein	Hypo-rule applied	Bacteria	Bacteroidetes	Bacteroidia	Bacteroidales	Odoribacteraceae	Butyricimonas
DN46848_c0_g1	330	131	8	3.5	DN46848_c0_g1_i1	G141655	G1416551		330	131	8	3.5	100	CDS	327	75.23	1	ribulose-phosphate 3-epimerase	KO:K01783	Bacteria	Bacteroidetes	Bacteroidia	Bacteroidales	Odoribacteraceae	Butyricimonas
DN54618_c0_g1	329	130	7	3.09	DN54618_c0_g1_i1	G148589	G1485891		329	130	7	3.09	100	CDS	327	65.14	1	uridine phosphorylase	KO:K00757	Bacteria	Bacteroidetes	Bacteroidia	Bacteroidales	Odoribacteraceae	Butyricimonas
DN55992_c0_g1	322	123	8	3.73	DN55992_c0_g1_i1	G150012	G1500121		322	123	8	3.73	100	CDS	321	51.96	1	tetratricopeptide repeat protein	pfam13181	Bacteria	Bacteroidetes	Bacteroidia	Bacteroidales	Odoribacteraceae	Butyricimonas
DN28739_c0_g1	269	71.55	5	4.01	DN28739_c0_g1_i1	G124813	G1248131		269	71.55	5	4.01	100	CDS	267	47.67	1	phosphorylase/glycogen(starch) synthase	KO:K16153	Bacteria	Bacteroidetes	Bacteroidia	Bacteroidales	Odoribacteraceae	Butyricimonas
DN16905_c0_g1	268	70.66	2	1.62	DN16905_c0_g1_i1	G114316	G1143161		268	70.66	2	1.62	100	CDS	261	63.95	-1	GTP-binding protein	KO:K03979	Bacteria	Bacteroidetes	Bacteroidia	Bacteroidales	Odoribacteraceae	Butyricimonas
DN24783_c0_g1	262	65.42	7	6.13	DN24783_c0_g1_i1	G121744	G1217441		262	65.42	7	6.13	100	CDS	261	90.8	1	imidazolonepropionase	KO:K01468	Bacteria	Bacteroidetes	Bacteroidia	Bacteroidales	Odoribacteraceae	Butyricimonas
DN27466_c0_g1	229	39.82	4	5.76	DN27466_c0_g1_i1	G124167	G1241671		229	39.82	4	5.76	100	CDS	228	55.26	1	subfamily B ATP-binding cassette protein MsbA	KO:K11085	Bacteria	Bacteroidetes	Bacteroidia	Bacteroidales	Odoribacteraceae	Butyricimonas
DN21653_c0_g1	215	30.82	3	5.58	DN21653_c0_g1_i1	G118544	G1185441		215	30.82	3	5.58	100	CDS	213	77.27	-1	DNA-binding response OmpR family regulator	COG0745	Bacteria	Bacteroidetes	Bacteroidia	Bacteroidales	Odoribacteraceae	Butyricimonas
DN38927_c0_g1	213	29.64	3	5.8	DN38927_c0_g1_i1	G134465	G1344651		213	29.64	3	5.8	100	CDS	213	74.6	-1	methylenetetrahydrofolate dehydrogenase (NADP+)/methenyltetrahydrofolate cyclohydrolase	KO:K01491	Bacteria	Bacteroidetes	Bacteroidia	Bacteroidales	Odoribacteraceae	Butyricimonas
DN37516_c0_g1	1412	1213	114	5.39	DN37516_c0_g1_i1	G132960	G1329601		1412	1213	114	5.39	100	CDS	1410	64.85	-1	nitrate/nitrite transporter NarK	COG2223	Bacteria	Bacteroidetes	Bacteroidia	Bacteroidales	Odoribacteraceae	Odoribacter
DN1033_c0_g1	422	223	11	2.83	DN1033_c0_g1_i1	G100504	G1005041		422	223	11	2.83	100	CDS	420	35.97	-1	oxygen tolerance protein BatD	pfam13584	Bacteria	Bacteroidetes	Bacteroidia	Bacteroidales	Odoribacteraceae	Odoribacter
DN25575_c0_g1	356	157	7	2.56	DN25575_c0_g1_i1	G122471	G1224711		356	157	7	2.56	100	CDS	354	58.62	-1	tRNA modification GTPase	KO:K03650	Bacteria	Bacteroidetes	Bacteroidia	Bacteroidales	Odoribacteraceae	Odoribacter
DN49299_c0_g1	341	142	7	2.83	DN49299_c0_g1_i1	G144127	G1441271		341	142	7	2.83	100	CDS	339	61.95	1	sulfate adenylyltransferase subunit 1	KO:K00956	Bacteria	Bacteroidetes	Bacteroidia	Bacteroidales	Odoribacteraceae	Odoribacter
DN50032_c0_g1	324	125	6	2.75	DN50032_c0_g1_i1	G144850	G1448501		324	125	6	2.75	100	CDS	324	69.16	1	acylaminoacyl-peptidase	KO:K01303	Bacteria	Bacteroidetes	Bacteroidia	Bacteroidales	Odoribacteraceae	Odoribacter
DN38055_c0_g1	294	95.04	8	4.83	DN38055_c0_g1_i1	G133538	G1335381		294	95.04	8	4.83	100	CDS	291	68.04	1	aspartate carbamoyltransferase catalytic subunit	KO:K00609	Bacteria	Bacteroidetes	Bacteroidia	Bacteroidales	Odoribacteraceae	Odoribacter
DN34357_c0_g1	236	44.76	5	6.4	DN34357_c0_g1_i1	G130490	G1304901		236	44.76	5	6.4	100	CDS	234	50	1	hypothetical protein	Hypo-rule applied	Bacteria	Bacteroidetes	Bacteroidia	Bacteroidales	Odoribacteraceae	Odoribacter
DN3870_c0_g1	203	24.07	5	11.91	DN3870_c0_g1_i1	G134231	G1342311		203	24.07	5	11.91	100	CDS	201	91.04	1	MoxR-like ATPase	KO:K03924	Bacteria	Bacteroidetes	Bacteroidia	Bacteroidales	Odoribacteraceae	Odoribacter
DN54306_c0_g1	713	514	30	3.35	DN54306_c0_g1_i1	G148265	G1482651		713	514	30	3.35	100	CDS	702	63.76	1	phosphoadenosine phosphosulfate reductase	KO:K00390	Bacteria	Bacteroidetes	Bacteroidia	Bacteroidales	Paludibacteraceae	Paludibacter
DN14451_c0_g1	603	404	30	4.26	DN14451_c0_g1_i1	G111730	G1117301		603	404	30	4.26	100	CDS	600	34.3	1	O-antigen/teichoic acid export membrane protein	COG2244	Bacteria	Bacteroidetes	Bacteroidia	Bacteroidales	Paludibacteraceae	Paludibacter
DN56309_c0_g1	441	242	12	2.84	DN56309_c0_g1_i1	G150345	G1503451		441	242	12	2.84	100	CDS	441	42.18	-1	hypothetical protein	Hypo-rule applied	Bacteria	Bacteroidetes	Bacteroidia	Bacteroidales	Paludibacteraceae	Paludibacter
DN39708_c0_g1	400	201	9	2.57	DN39708_c0_g1_i1	G135271	G1352711		400	201	9	2.57	100	CDS	399	54.62	-1	prolyl oligopeptidase	KO:K01322	Bacteria	Bacteroidetes	Bacteroidia	Bacteroidales	Paludibacteraceae	Paludibacter
DN25512_c0_g1	268	70.66	7	5.68	DN25512_c0_g1_i1	G122407	G1224071		268	70.66	7	5.68	100	CDS	243	59.74	-1	4-hydroxythreonine-4-phosphate dehydrogenase	KO:K00097	Bacteria	Bacteroidetes	Bacteroidia	Bacteroidales	Paludibacteraceae	Paludibacter
DN51178_c0_g1	249	54.65	6	6.29	DN51178_c0_g1_i1	G145945	G1459451		249	54.65	6	6.29	100	CDS	246	60.49	1	signal transduction histidine kinase	COG0642	Bacteria	Bacteroidetes	Bacteroidia	Bacteroidales	Paludibacteraceae	Paludibacter
DN17933_c0_g1	229	39.82	3	4.32	DN17933_c0_g1_i1	G115314	G1153141		229	39.82	3	4.32	100	CDS	219	75.34	-1	ATPase subunit of ABC transporter with duplicated ATPase domains	COG0488	Bacteria	Bacteroidetes	Bacteroidia	Bacteroidales	Paludibacteraceae	Paludibacter
DN49599_c0_g1	447	248	10	2.31	DN49599_c0_g1_i1	G144416	G1444161		447	248	10	2.31	100	CDS	411	69.12	1	magnesium transporter	KO:K06213	Bacteria	Bacteroidetes	Bacteroidia	Bacteroidales	Porphyromonadaceae	Fermentimonas
DN55508_c0_g1	745	546	28	2.94	DN55508_c0_g1_i1	G149522	G1495221		745	546	28	2.94	100	CDS	744	81.25	1	cysteinyl-tRNA synthetase	KO:K01883	Bacteria	Bacteroidetes	Bacteroidia	Bacteroidales	Porphyromonadaceae	Gabonia
DN15124_c0_g1	1010	811	63	4.45	DN15124_c0_g1_i1	G112462	G1124621		1010	811	63	4.45	100	CDS	984	39.14	1	LacI family transcriptional regulator	KO:K02529	Bacteria	Bacteroidetes	Bacteroidia	Bacteroidales	Porphyromonadaceae	Petrimonas
DN44328_c0_g1	310	111	6	3.1	DN44328_c0_g1_i1	G139652	G1396521		310	111	6	3.1	100	CDS	306	61.17	1	glycosyltransferase involved in cell wall biosynthesis	COG0438	Bacteria	Bacteroidetes	Bacteroidia	Bacteroidales	Porphyromonadaceae	Petrimonas
DN41431_c0_g1	272	74.24	10	7.72	DN41431_c0_g1_i1	G136991	G1369911		272	74.24	10	7.72	100	CDS	237	43.08	1	hypothetical protein	Hypo-rule applied	Bacteria	Bacteroidetes	Bacteroidia	Bacteroidales	Porphyromonadaceae	Petrimonas
DN6083_c0_g1	549	350	10	1.64	DN6083_c0_g1_i1	G154594	G1545941		549	350	10	1.64	100	CDS	549	60.33	-1	glycosidase	COG0366	Bacteria	Bacteroidetes	Bacteroidia	Bacteroidales	Porphyromonadaceae	Porphyromonas
DN24241_c0_g1	467	268	11	2.35	DN24241_c0_g1_i1	G121195	G1211951		467	268	11	2.35	100	CDS	324	43.24	1	hypothetical protein	Hypo-rule applied	Bacteria	Bacteroidetes	Bacteroidia	Bacteroidales	Porphyromonadaceae	Porphyromonas
DN29059_c0_g1	296	97.02	5	2.95	DN29059_c0_g1_i1	G125150	G1251501		296	97.02	5	2.95	100	CDS	294	66.33	-1	phosphoglucomutase	KO:K01835	Bacteria	Bacteroidetes	Bacteroidia	Bacteroidales	Porphyromonadaceae	Porphyromonas
DN29666_c0_g1	270	72.44	5	3.96	DN29666_c0_g1_i1	G125789	G1257891		270	72.44	5	3.96	100	CDS	267	69.62	-1	ribulose-phosphate 3-epimerase	KO:K01783	Bacteria	Bacteroidetes	Bacteroidia	Bacteroidales	Porphyromonadaceae	Porphyromonas
DN35110_c0_g1	249	54.65	3	3.15	DN35110_c0_g1_i1	G131204	G1312041		249	54.65	3	3.15	100	CDS	246	41.98	-1	hypothetical protein	Hypo-rule applied	Bacteria	Bacteroidetes	Bacteroidia	Bacteroidales	Porphyromonadaceae	Porphyromonas
DN14426_c0_g1	690	491	12	1.4	DN14426_c0_g1_i1	G111702	G1117021		690	491	12	1.4	100	CDS	687	43.17	-1	DUF3089 family protein	pfam11288	Bacteria	Bacteroidetes	Bacteroidia	Bacteroidales	Porphyromonadaceae	Sanguibacteroides
DN25886_c0_g1	449	250	16	3.67	DN25886_c0_g1_i1	G122757	G1227571		449	250	16	3.67	100	CDS	447	71.14	1	alpha-amylase	KO:K07405	Bacteria	Bacteroidetes	Bacteroidia	Bacteroidales	Porphyromonadaceae	Sanguibacteroides
DN9244_c0_g1	304	105	7	3.82	DN9244_c0_g1_i1	G158666	G1586661		304	105	7	3.82	100	CDS	228	82.89	-1	regulator of sigma E protease	KO:K11749	Bacteria	Bacteroidetes	Bacteroidia	Bacteroidales	Porphyromonadaceae	Sanguibacteroides
DN37232_c0_g1	266	68.9	7	5.82	DN37232_c0_g1_i1	G132647	G1326471		266	68.9	7	5.82	100	CDS	264	96.34	-1	urocanate hydratase	KO:K01712	Bacteria	Bacteroidetes	Bacteroidia	Bacteroidales	Porphyromonadaceae	Sanguibacteroides
DN45870_c0_g1	420	221	10	2.59	DN45870_c0_g1_i1	G140646	G1406461		420	221	10	2.59	100	CDS	246	48.75	1	cobalt-zinc-cadmium efflux system protein	KO:K16264	Bacteria	Bacteroidetes	Bacteroidia	Bacteroidales	Porphyromonadaceae
DN21464_c0_g1	406	207	6	1.66	DN21464_c0_g1_i1	G118346	G1183461		406	207	6	1.66	100	CDS	402	50.76	1	hypothetical protein	Hypo-rule applied	Bacteria	Bacteroidetes	Bacteroidia	Bacteroidales	Porphyromonadaceae
DN30230_c0_g1	384	185	7	2.17	DN30230_c0_g1_i1	G126382	G1263821		384	185	7	2.17	100	CDS	381	55.56	-1	large subunit ribosomal protein L25	KO:K02897	Bacteria	Bacteroidetes	Bacteroidia	Bacteroidales	Porphyromonadaceae
DN16893_c0_g1	367	168	4	1.36	DN16893_c0_g1_i1	G114304	G1143041		367	168	4	1.36	100	CDS	366	60.66	-1	ABC-2 type transport system ATP-binding protein	KO:K01990	Bacteria	Bacteroidetes	Bacteroidia	Bacteroidales	Porphyromonadaceae
DN35499_c0_g1	364	165	4	1.39	DN35499_c0_g1_i1	G131544	G1315441		364	165	4	1.39	100	CDS	363	63.64	1	CRISPR-associated endonuclease/helicase Cas3	KO:K07012	Bacteria	Bacteroidetes	Bacteroidia	Bacteroidales	Porphyromonadaceae
DN38955_c0_g1	356	157	7	2.56	DN38955_c0_g1_i1	G134494	G1344941		356	157	7	2.56	100	CDS	354	76.52	1	CRISPR-associated endonuclease/helicase Cas3	KO:K07012	Bacteria	Bacteroidetes	Bacteroidia	Bacteroidales	Porphyromonadaceae
DN27224_c0_g1	324	125	4	1.83	DN27224_c0_g1_i1	G123977	G1239771		324	125	4	1.83	100	CDS	291	36.84	1	large subunit ribosomal protein L17	KO:K02879	Bacteria	Bacteroidetes	Bacteroidia	Bacteroidales	Porphyromonadaceae
DN56547_c0_g1	312	113	5	2.54	DN56547_c0_g1_i1	G150586	G1505861		312	113	5	2.54	100	CDS	309	58.25	-1	nucleoside-diphosphate-sugar epimerase	COG0451	Bacteria	Bacteroidetes	Bacteroidia	Bacteroidales	Porphyromonadaceae
DN49446_c0_g1	258	62.02	5	4.62	DN49446_c0_g1_i1	G144266	G1442661		258	62.02	5	4.62	100	CDS	255	95.29	1	hypothetical protein	Hypo-rule applied	Bacteria	Bacteroidetes	Bacteroidia	Bacteroidales	Porphyromonadaceae
DN22880_c0_g1	245	51.51	5	5.56	DN22880_c0_g1_i1	G119828	G1198281		245	51.51	5	5.56	100	CDS	243	88.89	1	CRISPR-associated endonuclease/helicase Cas3	KO:K07012	Bacteria	Bacteroidetes	Bacteroidia	Bacteroidales	Porphyromonadaceae
DN52326_c0_g1	241	48.46	3	3.55	DN52326_c0_g1_i1	G146947	G1469471		241	48.46	3	3.55	100	CDS	240	100	1	iron complex outermembrane receptor protein	KO:K02014	Bacteria	Bacteroidetes	Bacteroidia	Bacteroidales	Porphyromonadaceae
DN35642_c0_g1	233	42.61	6	8.07	DN35642_c0_g1_i1	G131663	G1316631		233	42.61	6	8.07	100	CDS	222	61.11	-1	phosphoribosylaminoimidazole-succinocarboxamide synthase	KO:K01923	Bacteria	Bacteroidetes	Bacteroidia	Bacteroidales	Porphyromonadaceae
DN32414_c0_g1	221	34.54	3	4.98	DN32414_c0_g1_i1	G128606	G1286061		221	34.54	3	4.98	100	CDS	219	49.3	1	putative transposase	KO:K07497	Bacteria	Bacteroidetes	Bacteroidia	Bacteroidales	Porphyromonadaceae
DN16604_c0_g1	216	31.43	5	9.12	DN16604_c0_g1_i1	G114007	G1140071		216	31.43	5	9.12	100	CDS	216	76.39	1	hypothetical protein	Hypo-rule applied	Bacteria	Bacteroidetes	Bacteroidia	Bacteroidales	Porphyromonadaceae
DN6266_c0_g1	1306	1107	75	3.88	DN6266_c0_g1_i1	G155257	G1552571	1	1306	1107	75	3.88	100	CDS	483	57.62	-1	alanine racemase	KO:K01775	Bacteria	Bacteroidetes	Bacteroidia	Bacteroidales	Porphyromonadaceae
DN30431_c0_g1	717	518	13	1.44	DN30431_c0_g1_i1	G126590	G1265901	1	717	518	13	1.44	100	CDS	486	83.85	-1	HP	HP applied	Bacteria	Bacteroidetes	Bacteroidia	Bacteroidales	Porphyromonadaceae
DN30431_c0_g1	717	518	13	1.44	DN30431_c0_g1_i1	G126590	G1265902	2	717	518	13	1.44	100	CDS	213	69.12	-1	HP	HP applied	Bacteria	Bacteroidetes	Bacteroidia	Bacteroidales	Porphyromonadaceae
DN25279_c0_g1	339	140	14	5.73	DN25279_c0_g1_i1	G122208	G1222081	1	339	140	14	5.73	100	CDS	111	#N/A	1	HP	HP applied	Bacteria	Bacteroidetes	Bacteroidia	Bacteroidales	Porphyromonadaceae
DN25279_c0_g1	339	140	14	5.73	DN25279_c0_g1_i1	G122208	G1222082	2	339	140	14	5.73	100	CDS	231	68.18	1	HP	HP applied	Bacteria	Bacteroidetes	Bacteroidia	Bacteroidales	Porphyromonadaceae
DN787_c0_g1	994	795	48	3.46	DN787_c0_g1_i1	G157045	G1570451		994	795	48	3.46	100	CDS	993	62.01	-1	type I restriction-modification system DNA methylase subunit	COG0286	Bacteria	Bacteroidetes	Bacteroidia	Bacteroidales	Prevotellaceae	Prevotella
DN21207_c0_g1	987	788	26	1.89	DN21207_c0_g1_i1	G118080	G1180801	1	987	788	26	1.89	100	CDS	165	#N/A	1	HP	HP applied	Bacteria	Bacteroidetes	Bacteroidia	Bacteroidales	Prevotellaceae	Prevotella
DN21207_c0_g1	987	788	26	1.89	DN21207_c0_g1_i1	G118080	G1180802	2	987	788	26	1.89	100	CDS	792	52.75	1	uncharacterized protein DUF3943	pfam13084	Bacteria	Bacteroidetes	Bacteroidia	Bacteroidales	Prevotellaceae	Prevotella
DN45700_c0_g1	976	777	31	2.29	DN45700_c0_g1_i1	G140466	G1404661	1	976	777	31	2.29	100	CDS	309	40	-1	HP	HP applied	Bacteria	Bacteroidetes	Bacteroidia	Bacteroidales	Prevotellaceae	Prevotella
DN45700_c0_g1	976	777	31	2.29	DN45700_c0_g1_i1	G140466	G1404662	2	976	777	31	2.29	100	CDS	636	#N/A	-1	tetratricopeptide (TPR) repeat protein	COG0457	Bacteria	Bacteroidetes	Bacteroidia	Bacteroidales	Prevotellaceae	Prevotella
DN240_c0_g1	902	703	32	2.61	DN240_c0_g1_i1	G121058	G1210581	1	902	703	32	2.61	100	CDS	234	#N/A	1	HP	HP applied	Bacteria	Bacteroidetes	Bacteroidia	Bacteroidales	Prevotellaceae	Prevotella
DN240_c0_g1	902	703	32	2.61	DN240_c0_g1_i1	G121058	G1210582	2	902	703	32	2.61	100	CDS	651	30.54	1	HP	HP applied	Bacteria	Bacteroidetes	Bacteroidia	Bacteroidales	Prevotellaceae	Prevotella
DN10034_c0_g1	648.52	449.52	90	11.48	DN10034_c0_g1_i1	G100052	G1000521	1	782	583	79.8	7.85	68.37	CDS	780	47.04	-1	HP	HP applied	Bacteria	Bacteroidetes	Bacteroidia	Bacteroidales	Prevotellaceae	Prevotella
DN48462_c0_g1	583	384	15	2.24	DN48462_c0_g1_i1	G143307	G1433071		583	384	15	2.24	100	CDS	579	23.29	1	ligand-binding sensor domain-containing protein	COG3292	Bacteria	Bacteroidetes	Bacteroidia	Bacteroidales	Prevotellaceae	Prevotella
DN31518_c0_g1	475	276	8	1.66	DN31518_c0_g1_i1	G127697	G1276971		475	276	8	1.66	100	CDS	471	32.05	1	fructokinase	KO:K00847	Bacteria	Bacteroidetes	Bacteroidia	Bacteroidales	Prevotellaceae	Prevotella
DN38998_c0_g1	474	275	17	3.54	DN38998_c0_g1_i1	G134539	G1345391		474	275	17	3.54	100	CDS	339	76.99	-1	large subunit ribosomal protein L2	KO:K02886	Bacteria	Bacteroidetes	Bacteroidia	Bacteroidales	Prevotellaceae	Prevotella
DN43070_c0_g1	447	248	13	3	DN43070_c0_g1_i1	G138581	G1385811	1	447	248	13	3	100	CDS	297	#N/A	1	HP	HP applied	Bacteria	Bacteroidetes	Bacteroidia	Bacteroidales	Prevotellaceae	Prevotella
DN43070_c0_g1	447	248	13	3	DN43070_c0_g1_i1	G138581	G1385812	2	447	248	13	3	100	CDS	153	70	1	ATP-dependent exoDNAse (exonuclease V) beta subunit	COG1074	Bacteria	Bacteroidetes	Bacteroidia	Bacteroidales	Prevotellaceae	Prevotella
DN37595_c0_g1	429	230	11	2.74	DN37595_c0_g1_i1	G133046	G1330461	1	429	230	11	2.74	100	CDS	90	#N/A	1	HP	HP applied	Bacteria	Bacteroidetes	Bacteroidia	Bacteroidales	Prevotellaceae	Prevotella
DN37595_c0_g1	429	230	11	2.74	DN37595_c0_g1_i1	G133046	G1330462	2	429	230	11	2.74	100	CDS	342	58.93	1	nucleoside-diphosphate-sugar epimerase	COG0451	Bacteria	Bacteroidetes	Bacteroidia	Bacteroidales	Prevotellaceae	Prevotella
DN51182_c0_g1	344	145	16	6.33	DN51182_c0_g1_i1	G145949	G1459491		344	145	16	6.33	100	CDS	342	62.83	1	glycosidase	COG0366	Bacteria	Bacteroidetes	Bacteroidia	Bacteroidales	Prevotellaceae	Prevotella
DN38866_c0_g1	305	106	5	2.7	DN38866_c0_g1_i1	G134396	G1343961		305	106	5	2.7	100	CDS	303	50.5	1	ATP-binding cassette subfamily F protein 3	KO:K06158	Bacteria	Bacteroidetes	Bacteroidia	Bacteroidales	Prevotellaceae	Prevotella
DN56570_c0_g1	273	75.15	7	5.34	DN56570_c0_g1_i1	G150612	G1506121		273	75.15	7	5.34	100	CDS	270	41.57	-1	3-phosphoshikimate 1-carboxyvinyltransferase	KO:K00800	Bacteria	Bacteroidetes	Bacteroidia	Bacteroidales	Prevotellaceae	Prevotella
DN54586_c0_g1	270	72.44	8	6.33	DN54586_c0_g1_i1	G148555	G1485551		270	72.44	8	6.33	100	CDS	270	64.77	-1	3-deoxy-D-manno-octulosonic-acid transferase	KO:K02527	Bacteria	Bacteroidetes	Bacteroidia	Bacteroidales	Prevotellaceae	Prevotella
DN12241_c0_g5	264	67.15	7171	6121.75	DN12241_c0_g5_i1	G103692	G1036921		264	67.15	7171	6121.75	100	CDS	105	100	1	hypothetical protein	Hypo-rule applied	Bacteria	Bacteroidetes	Bacteroidia	Bacteroidales	Prevotellaceae	Prevotella
DN6777_c0_g1	249	54.65	10	10.49	DN6777_c0_g1_i1	G155821	G1558211		249	54.65	10	10.49	100	CDS	189	74.6	1	excinuclease ABC subunit B	KO:K03702	Bacteria	Bacteroidetes	Bacteroidia	Bacteroidales	Prevotellaceae	Prevotella
DN60495_c0_g1	232	41.9	3	4.1	DN60495_c0_g1_i1	G154318	G1543181		232	41.9	3	4.1	100	CDS	231	66.23	-1	thiamine-monophosphate kinase	KO:K00946	Bacteria	Bacteroidetes	Bacteroidia	Bacteroidales	Prevotellaceae	Prevotella
DN51208_c0_g1	231	41.21	4	5.56	DN51208_c0_g1_i1	G145971	G1459711		231	41.21	4	5.56	100	CDS	231	51.95	1	ribosomal protein S12 methylthiotransferase	KO:K14441	Bacteria	Bacteroidetes	Bacteroidia	Bacteroidales	Prevotellaceae	Prevotella
DN39528_c0_g1	230	40.51	3	4.25	DN39528_c0_g1_i1	G135089	G1350891		230	40.51	3	4.25	100	CDS	228	89.47	1	urocanate hydratase	KO:K01712	Bacteria	Bacteroidetes	Bacteroidia	Bacteroidales	Prevotellaceae	Prevotella
DN17544_c0_g1	229	39.82	3	4.32	DN17544_c0_g1_i1	G114945	G1149451		229	39.82	3	4.32	100	CDS	225	56	1	diacylglycerol kinase family enzyme	COG1597	Bacteria	Bacteroidetes	Bacteroidia	Bacteroidales	Prevotellaceae	Prevotella
DN47298_c0_g1	207	26.22	2	4.37	DN47298_c0_g1_i1	G142118	G1421181		207	26.22	2	4.37	100	CDS	138	69.77	-1	glycogen synthase	pfam05693	Bacteria	Bacteroidetes	Bacteroidia	Bacteroidales	Prevotellaceae	Prevotella
DN38359_c0_g1	735	536	17	1.82	DN38359_c0_g1_i1	G133862	G1338621		735	536	17	1.82	100	CDS	732	47.23	-1	SpoVK/Ycf46/Vps4 family AAA+-type ATPase	COG0464	Bacteria	Bacteroidetes	Bacteroidia	Bacteroidales	Prevotellaceae
DN54576_c0_g1	234	43.32	5	6.62	DN54576_c0_g1_i1	G148544	G1485441		234	43.32	5	6.62	100	CDS	231	71.43	-1	adenylosuccinate lyase	KO:K01756	Bacteria	Bacteroidetes	Bacteroidia	Bacteroidales	Prevotellaceae
DN29129_c0_g1	3309	3110	179	3.3	DN29129_c0_g1_i1	G125225	G1252251		3309	3110	179	3.3	100	CDS	3267	66.85	1	photosystem II stability/assembly factor-like uncharacterized protein	COG4447	Bacteria	Bacteroidetes	Bacteroidia	Bacteroidales	Prolixibacteraceae	Prolixibacter
DN7593_c0_g1	1244	1045	112	6.14	DN7593_c0_g1_i1	G156693	G1566931		1244	1045	112	6.14	100	CDS	1209	37.03	-1	signal transduction histidine kinase	COG0642	Bacteria	Bacteroidetes	Bacteroidia	Bacteroidales	Prolixibacteraceae	Prolixibacter
DN29529_c0_g1	728	529	18	1.95	DN29529_c0_g1_i1	G125647	G1256471		728	529	18	1.95	100	CDS	438	47.41	-1	putative N6-adenine-specific DNA methylase	KO:K07444	Bacteria	Bacteroidetes	Bacteroidia	Bacteroidales	Prolixibacteraceae	Prolixibacter
DN2675_c0_g1	713	514	32	3.57	DN2675_c0_g1_i1	G123566	G1235661		713	514	32	3.57	100	CDS	663	78.9	-1	FHS family L-fucose permease-like MFS transporter	KO:K02429	Bacteria	Bacteroidetes	Bacteroidia	Bacteroidales	Prolixibacteraceae	Prolixibacter
DN39355_c0_g1	617	418	10	1.37	DN39355_c0_g1_i1	G134915	G1349151		617	418	10	1.37	100	CDS	609	55.5	-1	glutamyl-tRNA synthetase	KO:K01885	Bacteria	Bacteroidetes	Bacteroidia	Bacteroidales	Prolixibacteraceae	Prolixibacter
DN21892_c0_g1	554	355	17	2.75	DN21892_c0_g1_i1	G118797	G1187971		554	355	17	2.75	100	CDS	552	85.87	1	arginine decarboxylase	KO:K01585	Bacteria	Bacteroidetes	Bacteroidia	Bacteroidales	Prolixibacteraceae	Prolixibacter
DN46963_c0_g1	536	337	8	1.36	DN46963_c0_g1_i1	G141774	G1417741		536	337	8	1.36	100	CDS	492	72.39	1	ABC-2 type transport system permease protein	KO:K01992	Bacteria	Bacteroidetes	Bacteroidia	Bacteroidales	Prolixibacteraceae	Prolixibacter
DN42185_c0_g1	469	270	19	4.03	DN42185_c0_g1_i1	G137740	G1377401	1	469	270	19	4.03	100	CDS	357	50.44	1	dephospho-CoA kinase	KO:K00859	Bacteria	Bacteroidetes	Bacteroidia	Bacteroidales	Prolixibacteraceae	Prolixibacter
DN42185_c0_g1	469	270	19	4.03	DN42185_c0_g1_i1	G137740	G1377402	2	469	270	19	4.03	100	CDS	84	#N/A	-1	HP	HP applied	Bacteria	Bacteroidetes	Bacteroidia	Bacteroidales	Prolixibacteraceae	Prolixibacter
DN55157_c0_g1	457	258	11	2.44	DN55157_c0_g1_i1	G149154	G1491541		457	258	11	2.44	100	CDS	402	35.88	-1	cyclomaltodextrinase-like protien	pfam09087	Bacteria	Bacteroidetes	Bacteroidia	Bacteroidales	Prolixibacteraceae	Prolixibacter
DN49613_c0_g1	442	243	15	3.54	DN49613_c0_g1_i1	G144431	G1444311		442	243	15	3.54	100	CDS	441	50.34	-1	glutaredoxin	COG0695	Bacteria	Bacteroidetes	Bacteroidia	Bacteroidales	Prolixibacteraceae	Prolixibacter
DN46713_c0_g1	399	200	5	1.43	DN46713_c0_g1_i1	G141517	G1415171		399	200	5	1.43	100	CDS	396	63.74	-1	signal transduction histidine kinase	COG0642	Bacteria	Bacteroidetes	Bacteroidia	Bacteroidales	Prolixibacteraceae	Prolixibacter
DN29314_c0_g1	379	180	9	2.87	DN29314_c0_g1_i1	G125419	G1254191		379	180	9	2.87	100	CDS	375	67.2	-1	pyruvate/2-oxoglutarate dehydrogenase complex dihydrolipoamide dehydrogenase (E3) component	COG1249	Bacteria	Bacteroidetes	Bacteroidia	Bacteroidales	Prolixibacteraceae	Prolixibacter
DN59359_c0_g1	365	166	9	3.11	DN59359_c0_g1_i1	G153279	G1532791		365	166	9	3.11	100	CDS	363	69.42	1	peptide chain release factor 3	KO:K02837	Bacteria	Bacteroidetes	Bacteroidia	Bacteroidales	Prolixibacteraceae	Prolixibacter
DN53981_c0_g1	342	143	8	3.21	DN53981_c0_g1_i1	G147920	G1479201		342	143	8	3.21	100	CDS	339	55.86	1	iron complex outermembrane receptor protein	KO:K02014	Bacteria	Bacteroidetes	Bacteroidia	Bacteroidales	Prolixibacteraceae	Prolixibacter
DN24352_c0_g1	330	131	7	3.06	DN24352_c0_g1_i1	G121304	G1213041		330	131	7	3.06	100	CDS	330	60.91	1	hypothetical protein	Hypo-rule applied	Bacteria	Bacteroidetes	Bacteroidia	Bacteroidales	Prolixibacteraceae	Prolixibacter
DN16212_c0_g1	323	124	19	8.78	DN16212_c0_g1_i1	G113611	G1136111		323	124	19	8.78	100	CDS	321	66.28	-1	mannose-1-phosphate guanylyltransferase	KO:K00971	Bacteria	Bacteroidetes	Bacteroidia	Bacteroidales	Prolixibacteraceae	Prolixibacter
DN25184_c0_g1	310	111	5	2.58	DN25184_c0_g1_i1	G122119	G1221191		310	111	5	2.58	100	CDS	261	65.48	1	ABC-type uncharacterized transport system involved in gliding motility auxiliary subunit	COG3225	Bacteria	Bacteroidetes	Bacteroidia	Bacteroidales	Prolixibacteraceae	Prolixibacter
DN59639_c0_g1	298	99	4	2.32	DN59639_c0_g1_i1	G153547	G1535471		298	99	4	2.32	100	CDS	294	81.44	-1	FHS family L-fucose permease-like MFS transporter	KO:K02429	Bacteria	Bacteroidetes	Bacteroidia	Bacteroidales	Prolixibacteraceae	Prolixibacter
DN17387_c0_g1	284	85.37	7	4.7	DN17387_c0_g1_i1	G114791	G1147911		284	85.37	7	4.7	100	CDS	282	60.44	-1	iron complex outermembrane receptor protein	KO:K02014	Bacteria	Bacteroidetes	Bacteroidia	Bacteroidales	Prolixibacteraceae	Prolixibacter
DN58017_c0_g1	240	47.71	4	4.81	DN58017_c0_g1_i1	G152044	G1520441		240	47.71	4	4.81	100	CDS	240	53.75	1	dihydrofolate synthase/folylpolyglutamate synthase	KO:K11754	Bacteria	Bacteroidetes	Bacteroidia	Bacteroidales	Prolixibacteraceae	Prolixibacter
DN36375_c0_g1	207	26.22	3	6.56	DN36375_c0_g1_i1	G132198	G1321981		207	26.22	3	6.56	100	CDS	207	59.42	-1	aspartate aminotransferase/hypothetical protein	KO:K00812,KO:K00837	Bacteria	Bacteroidetes	Bacteroidia	Bacteroidales	Prolixibacteraceae	Prolixibacter
DN60825_c0_g1	207	26.22	4	8.74	DN60825_c0_g1_i1	G154581	G1545811		207	26.22	4	8.74	100	CDS	204	92.65	-1	arginine decarboxylase	KO:K01585	Bacteria	Bacteroidetes	Bacteroidia	Bacteroidales	Prolixibacteraceae	Prolixibacter
DN14887_c0_g1	1533	1334	80	3.44	DN14887_c0_g1_i1	G112207	G1122072	2	1533	1334	80	3.44	100	CDS	564	57.45	1	wyosine [tRNA(Phe)-imidazoG37] synthetase (radical SAM superfamily)	COG0731	Bacteria	Bacteroidetes	Bacteroidia	Bacteroidales	Prolixibacteraceae
DN29588_c0_g1	974	775	25	1.85	DN29588_c0_g1_i1	G125705	G1257051		974	775	25	1.85	100	CDS	933	58.97	1	phosphomannomutase	KO:K01840	Bacteria	Bacteroidetes	Bacteroidia	Bacteroidales	Rikenellaceae	Acetobacteroides
DN39133_c0_g1	864	665	35	3.02	DN39133_c0_g1_i1	G134687	G1346871		864	665	35	3.02	100	CDS	819	76.47	1	naphthoate synthase	KO:K01661	Bacteria	Bacteroidetes	Bacteroidia	Bacteroidales	Rikenellaceae	Acetobacteroides
DN38619_c0_g1	749	550	26	2.71	DN38619_c0_g1_i1	G134138	G1341381	1	749	550	26	2.71	100	CDS	663	43.81	1	putative hydrolase of the HAD superfamily	KO:K07025	Bacteria	Bacteroidetes	Bacteroidia	Bacteroidales	Rikenellaceae	Acetobacteroides
DN38619_c0_g1	749	550	26	2.71	DN38619_c0_g1_i1	G134138	G1341382	2	749	550	26	2.71	100	CDS	117	#N/A	-1	HP	HP applied	Bacteria	Bacteroidetes	Bacteroidia	Bacteroidales	Rikenellaceae	Acetobacteroides
DN54044_c0_g1	730	531	20	2.16	DN54044_c0_g1_i1	G147988	G1479881		730	531	20	2.16	100	CDS	681	40.53	1	hypothetical protein	KO:K07098	Bacteria	Bacteroidetes	Bacteroidia	Bacteroidales	Rikenellaceae	Acetobacteroides
DN47792_c0_g1	509	310	9	1.66	DN47792_c0_g1_i1	G142630	G1426301		509	310	9	1.66	100	CDS	438	67.81	1	polyisoprenoid-binding protein YceI	COG2353	Bacteria	Bacteroidetes	Bacteroidia	Bacteroidales	Rikenellaceae	Acetobacteroides
DN21814_c0_g1	460	261	19	4.17	DN21814_c0_g1_i1	G118716	G1187161		460	261	19	4.17	100	CDS	432	77.08	-1	aspartate carbamoyltransferase catalytic subunit	KO:K00609	Bacteria	Bacteroidetes	Bacteroidia	Bacteroidales	Rikenellaceae	Acetobacteroides
DN57036_c0_g1	457	258	9	2	DN57036_c0_g1_i1	G151081	G1510811		457	258	9	2	100	CDS	453	49.01	1	outer membrane cobalamin receptor	COG4206	Bacteria	Bacteroidetes	Bacteroidia	Bacteroidales	Rikenellaceae	Acetobacteroides
DN34027_c0_g1	440	241	28	6.66	DN34027_c0_g1_i1	G130176	G1301761	1	440	241	28	6.66	100	CDS	105	#N/A	1	HP	HP applied	Bacteria	Bacteroidetes	Bacteroidia	Bacteroidales	Rikenellaceae	Acetobacteroides
DN34027_c0_g1	440	241	28	6.66	DN34027_c0_g1_i1	G130176	G1301762	2	440	241	28	6.66	100	CDS	318	48.62	1	biotin carboxyl carrier protein	COG0511	Bacteria	Bacteroidetes	Bacteroidia	Bacteroidales	Rikenellaceae	Acetobacteroides
DN29430_c0_g1	386	187	10	3.07	DN29430_c0_g1_i1	G125541	G1255411		386	187	10	3.07	100	CDS	384	64.52	-1	uracil-DNA glycosylase	KO:K03648	Bacteria	Bacteroidetes	Bacteroidia	Bacteroidales	Rikenellaceae	Acetobacteroides
DN45407_c0_g1	378	179	10	3.2	DN45407_c0_g1_i1	G140153	G1401531		378	179	10	3.2	100	CDS	348	37.93	-1	uncharacterized protein DUF5063	pfam16702	Bacteria	Bacteroidetes	Bacteroidia	Bacteroidales	Rikenellaceae	Acetobacteroides
DN49071_c0_g1	378	179	13	4.16	DN49071_c0_g1_i1	G143909	G1439091		378	179	13	4.16	100	CDS	378	58.97	-1	1,4-dihydroxy-2-naphthoate octaprenyltransferase	KO:K02548	Bacteria	Bacteroidetes	Bacteroidia	Bacteroidales	Rikenellaceae	Acetobacteroides
DN22723_c0_g1	374	175	6	1.97	DN22723_c0_g1_i1	G119659	G1196591		374	175	6	1.97	100	CDS	372	40.98	1	peptidoglycan-associated lipoprotein	KO:K03640	Bacteria	Bacteroidetes	Bacteroidia	Bacteroidales	Rikenellaceae	Acetobacteroides
DN55435_c0_g1	359	160	4	1.43	DN55435_c0_g1_i1	G149446	G1494461		359	160	4	1.43	100	CDS	357	62.18	1	glutamyl-tRNA synthetase	KO:K01885	Bacteria	Bacteroidetes	Bacteroidia	Bacteroidales	Rikenellaceae	Acetobacteroides
DN48299_c0_g1	338	139	15	6.19	DN48299_c0_g1_i1	G143132	G1431321		338	139	15	6.19	100	CDS	336	91.96	-1	predicted GTPase	COG2403	Bacteria	Bacteroidetes	Bacteroidia	Bacteroidales	Rikenellaceae	Acetobacteroides
DN58983_c0_g1	324	125	6	2.75	DN58983_c0_g1_i1	G152936	G1529361		324	125	6	2.75	100	CDS	309	74.19	1	uridylate kinase	KO:K09903	Bacteria	Bacteroidetes	Bacteroidia	Bacteroidales	Rikenellaceae	Acetobacteroides
DN35744_c0_g1	267	69.78	7	5.75	DN35744_c0_g1_i1	G131744	G1317441		267	69.78	7	5.75	100	CDS	267	71.59	-1	6-phosphofructokinase 1	KO:K00850	Bacteria	Bacteroidetes	Bacteroidia	Bacteroidales	Rikenellaceae	Acetobacteroides
DN30139_c0_g1	254	58.7	4	3.91	DN30139_c0_g1_i1	G126286	G1262861		254	58.7	4	3.91	100	CDS	252	56.63	1	electron transport complex protein RnfG	KO:K03612	Bacteria	Bacteroidetes	Bacteroidia	Bacteroidales	Rikenellaceae	Acetobacteroides
DN35592_c0_g1	222	35.18	3	4.89	DN35592_c0_g1_i1	G131618	G1316181		222	35.18	3	4.89	100	CDS	219	68.49	1	hypothetical protein	Hypo-rule applied	Bacteria	Bacteroidetes	Bacteroidia	Bacteroidales	Rikenellaceae	Acetobacteroides
DN54686_c0_g1	221	34.54	6	9.96	DN54686_c0_g1_i1	G148661	G1486611		221	34.54	6	9.96	100	CDS	219	52.7	1	hypothetical protein	Hypo-rule applied	Bacteria	Bacteroidetes	Bacteroidia	Bacteroidales	Rikenellaceae	Acetobacteroides
DN51227_c0_g1	201	23.03	4	9.96	DN51227_c0_g1_i1	G145989	G1459891		201	23.03	4	9.96	100	CDS	198	51.72	1	adenylate kinase	KO:K00939	Bacteria	Bacteroidetes	Bacteroidia	Bacteroidales	Rikenellaceae	Acetobacteroides
DN15365_c0_g1	691	492	41	4.78	DN15365_c0_g1_i1	G112724	G1127241		691	492	41	4.78	100	CDS	615	70.3	1	uncharacterized membrane protein YadS	COG2855	Bacteria	Bacteroidetes	Bacteroidia	Bacteroidales	Rikenellaceae	Alistipes
DN37247_c0_g1	485	286	16	3.21	DN37247_c0_g1_i1	G132665	G1326651		485	286	16	3.21	100	CDS	471	57.69	1	SAM-dependent methyltransferase	COG0500	Bacteria	Bacteroidetes	Bacteroidia	Bacteroidales	Rikenellaceae	Alistipes
DN38971_c0_g1	454	255	11	2.47	DN38971_c0_g1_i1	G134512	G1345121		454	255	11	2.47	100	CDS	450	71.62	-1	leucyl-tRNA synthetase	KO:K01869	Bacteria	Bacteroidetes	Bacteroidia	Bacteroidales	Rikenellaceae	Alistipes
DN40016_c0_g1	399	200	6	1.72	DN40016_c0_g1_i1	G135586	G1355861		399	200	6	1.72	100	CDS	396	59.85	1	methionyl-tRNA synthetase	KO:K01874	Bacteria	Bacteroidetes	Bacteroidia	Bacteroidales	Rikenellaceae	Alistipes
DN59302_c0_g1	377	178	11	3.54	DN59302_c0_g1_i1	G153233	G1532331		377	178	11	3.54	100	CDS	333	37.39	1	copper homeostasis protein (lipoprotein)	KO:K06079	Bacteria	Bacteroidetes	Bacteroidia	Bacteroidales	Rikenellaceae	Alistipes
DN43040_c0_g1	373	174	18	5.93	DN43040_c0_g1_i1	G138554	G1385541	1	373	174	18	5.93	100	CDS	195	80	-1	N6-L-threonylcarbamoyladenine synthase	KO:K01409	Bacteria	Bacteroidetes	Bacteroidia	Bacteroidales	Rikenellaceae	Alistipes
DN43040_c0_g1	373	174	18	5.93	DN43040_c0_g1_i1	G138554	G1385542	2	373	174	18	5.93	100	CDS	111	#N/A	1	HP	HP applied	Bacteria	Bacteroidetes	Bacteroidia	Bacteroidales	Rikenellaceae	Alistipes
DN55246_c0_g1	362	163	5	1.76	DN55246_c0_g1_i1	G149244	G1492441		362	163	5	1.76	100	CDS	360	40.34	-1	tetratricopeptide repeat protein	pfam13174	Bacteria	Bacteroidetes	Bacteroidia	Bacteroidales	Rikenellaceae	Alistipes
DN25674_c0_g1	335	136	6	2.53	DN25674_c0_g1_i1	G122564	G1225641		335	136	6	2.53	100	CDS	333	53.21	1	hypothetical protein	Hypo-rule applied	Bacteria	Bacteroidetes	Bacteroidia	Bacteroidales	Rikenellaceae	Alistipes
DN50777_c0_g1	324	125	7	3.21	DN50777_c0_g1_i1	G145574	G1455741		324	125	7	3.21	100	CDS	312	50.52	-1	phosphoglucomutase	KO:K01835	Bacteria	Bacteroidetes	Bacteroidia	Bacteroidales	Rikenellaceae	Alistipes
DN47648_c0_g1	292	93.08	6	3.7	DN47648_c0_g1_i1	G142480	G1424801		292	93.08	6	3.7	100	CDS	291	53.68	-1	glycerol-3-phosphate acyltransferase PlsY	KO:K08591	Bacteria	Bacteroidetes	Bacteroidia	Bacteroidales	Rikenellaceae	Alistipes
DN32452_c0_g1	243	49.97	6	6.88	DN32452_c0_g1_i1	G128644	G1286441		243	49.97	6	6.88	100	CDS	240	72.5	1	carboxyl-terminal processing protease	KO:K03797	Bacteria	Bacteroidetes	Bacteroidia	Bacteroidales	Rikenellaceae	Alistipes
DN36514_c0_g1	240	47.71	3	3.6	DN36514_c0_g1_i1	G132271	G1322711		240	47.71	3	3.6	100	CDS	240	76.25	-1	glutamate formiminotransferase/formiminotetrahydrofolate cyclodeaminase	KO:K13990	Bacteria	Bacteroidetes	Bacteroidia	Bacteroidales	Rikenellaceae	Alistipes
DN32106_c0_g1	238	46.22	2	2.48	DN32106_c0_g1_i1	G128296	G1282961		238	46.22	2	2.48	100	CDS	237	92.41	1	urocanate hydratase	KO:K01712	Bacteria	Bacteroidetes	Bacteroidia	Bacteroidales	Rikenellaceae	Alistipes
DN27745_c0_g1	233	42.61	7	9.42	DN27745_c0_g1_i1	G124369	G1243691		233	42.61	7	9.42	100	CDS	231	68.33	-1	phosphoglucomutase	KO:K01835	Bacteria	Bacteroidetes	Bacteroidia	Bacteroidales	Rikenellaceae	Alistipes
DN31282_c0_g1	219	33.27	5	8.61	DN31282_c0_g1_i1	G127454	G1274541		219	33.27	5	8.61	100	CDS	216	63.24	1	organic radical activating enzyme	COG0602	Bacteria	Bacteroidetes	Bacteroidia	Bacteroidales	Rikenellaceae	Alistipes
DN25856_c0_g1	218	32.65	4	7.02	DN25856_c0_g1_i1	G122728	G1227281		218	32.65	4	7.02	100	CDS	216	81.94	1	adenine-specific methyltransferase EcoRI-like protein	pfam13651	Bacteria	Bacteroidetes	Bacteroidia	Bacteroidales	Rikenellaceae	Alistipes
DN19783_c0_g1	203	24.07	3	7.14	DN19783_c0_g1_i1	G116960	G1169601		203	24.07	3	7.14	100	CDS	201	37.88	1	hypothetical protein	Hypo-rule applied	Bacteria	Bacteroidetes	Bacteroidia	Bacteroidales	Rikenellaceae	Alistipes
DN38019_c0_g1	202	23.55	3	7.3	DN38019_c0_g1_i1	G133499	G1334991		202	23.55	3	7.3	100	CDS	198	65.15	1	L-aspartate oxidase	KO:K00278	Bacteria	Bacteroidetes	Bacteroidia	Bacteroidales	Rikenellaceae	Alistipes
DN47069_c0_g1	432	233	14	3.44	DN47069_c0_g1_i1	G141890	G1418901		432	233	14	3.44	100	CDS	429	47.89	1	GTP pyrophosphokinase	KO:K00951	Bacteria	Bacteroidetes	Bacteroidia	Bacteroidales	Rikenellaceae	Rikenella
DN24822_c0_g1	320	121	5	2.37	DN24822_c0_g1_i1	G121783	G1217831	1	320	121	5	2.37	100	CDS	234	78.21	-1	histidyl-tRNA synthetase	KO:K01892	Bacteria	Bacteroidetes	Bacteroidia	Bacteroidales	Rikenellaceae	Rikenella
DN24822_c0_g1	320	121	5	2.37	DN24822_c0_g1_i1	G121783	G1217832	2	320	121	5	2.37	100	CDS	87	#N/A	-1	HP	HP applied	Bacteria	Bacteroidetes	Bacteroidia	Bacteroidales	Rikenellaceae	Rikenella
DN5778_c0_g1	3487	3288	249	4.34	DN5778_c0_g1_i1	G151813	G1518131	1	3487	3288	249	4.34	100	CDS	1167	#N/A	1	mono/diheme cytochrome c family protein	COG2010	Bacteria	Bacteroidetes	Bacteroidia	Bacteroidales	Tannerellaceae	Parabacteroides
DN5778_c0_g1	3487	3288	249	4.34	DN5778_c0_g1_i1	G151813	G1518132	2	3487	3288	249	4.34	100	CDS	708	#N/A	1	HP	HP applied	Bacteria	Bacteroidetes	Bacteroidia	Bacteroidales	Tannerellaceae	Parabacteroides
DN5778_c0_g1	3487	3288	249	4.34	DN5778_c0_g1_i1	G151813	G1518133	3	3487	3288	249	4.34	100	CDS	1551	26.48	-1	caspase domain-containing protein	pfam00656	Bacteria	Bacteroidetes	Bacteroidia	Bacteroidales	Tannerellaceae	Parabacteroides
DN1923_c0_g1	1364	1165	2397	117.95	DN1923_c0_g1_i1	G116527	G1165271		1364	1165	2397	117.95	100	CDS	1311	27.43	-1	hypothetical protein	Hypo-rule applied	Bacteria	Bacteroidetes	Bacteroidia	Bacteroidales	Tannerellaceae	Parabacteroides
DN1866_c0_g1	967	768	43	3.21	DN1866_c0_g1_i1	G116015	G1160151		967	768	43	3.21	100	CDS	966	76.1	-1	malate dehydrogenase (oxaloacetate-decarboxylating)(NADP+)	KO:K00029	Bacteria	Bacteroidetes	Bacteroidia	Bacteroidales	Tannerellaceae	Parabacteroides
DN56431_c0_g1	739	540	15	1.59	DN56431_c0_g1_i1	G150470	G1504701		739	540	15	1.59	100	CDS	738	29.22	-1	hypothetical protein	Hypo-rule applied	Bacteria	Bacteroidetes	Bacteroidia	Bacteroidales	Tannerellaceae	Parabacteroides
DN54502_c0_g1	715	516	13	1.44	DN54502_c0_g1_i1	G148470	G1484701		715	516	13	1.44	100	CDS	714	34.32	1	O-antigen/teichoic acid export membrane protein	COG2244	Bacteria	Bacteroidetes	Bacteroidia	Bacteroidales	Tannerellaceae	Parabacteroides
DN39987_c0_g1	685	486	24	2.83	DN39987_c0_g1_i1	G135553	G1355531		685	486	24	2.83	100	CDS	597	50.51	1	divalent metal cation (Fe/Co/Zn/Cd) transporter	COG0053	Bacteria	Bacteroidetes	Bacteroidia	Bacteroidales	Tannerellaceae	Parabacteroides
DN50317_c0_g1	606	407	9	1.27	DN50317_c0_g1_i1	G145136	G1451361		606	407	9	1.27	100	CDS	606	52.91	1	3-dehydroquinate synthase	KO:K01735	Bacteria	Bacteroidetes	Bacteroidia	Bacteroidales	Tannerellaceae	Parabacteroides
DN56888_c0_g1	496	297	12	2.32	DN56888_c0_g1_i1	G150935	G1509351		496	297	12	2.32	100	CDS	438	48.87	-1	serine/threonine-protein kinase RsbW	KO:K04757	Bacteria	Bacteroidetes	Bacteroidia	Bacteroidales	Tannerellaceae	Parabacteroides
DN18004_c0_g1	368	169	9	3.05	DN18004_c0_g1_i1	G115380	G1153801		368	169	9	3.05	100	CDS	366	51.61	-1	protein-tyrosine phosphatase	KO:K01104	Bacteria	Bacteroidetes	Bacteroidia	Bacteroidales	Tannerellaceae	Parabacteroides
DN24986_c0_g1	364	165	7	2.43	DN24986_c0_g1_i1	G121935	G1219351		364	165	7	2.43	100	CDS	363	59.17	1	penicillin-binding protein 1A	KO:K05366	Bacteria	Bacteroidetes	Bacteroidia	Bacteroidales	Tannerellaceae	Parabacteroides
DN16340_c0_g1	335	136	6	2.53	DN16340_c0_g1_i1	G113739	G1137391		335	136	6	2.53	100	CDS	333	35.44	-1	DNA-directed RNA polymerase specialized sigma24 family protein	COG1595	Bacteria	Bacteroidetes	Bacteroidia	Bacteroidales	Tannerellaceae	Parabacteroides
DN31734_c0_g1	284	85.37	5	3.36	DN31734_c0_g1_i1	G127917	G1279171		284	85.37	5	3.36	100	CDS	210	39.71	-1	alanine dehydrogenase	KO:K00259	Bacteria	Bacteroidetes	Bacteroidia	Bacteroidales	Tannerellaceae	Parabacteroides
DN27944_c0_g1	233	42.61	6	8.07	DN27944_c0_g1_i1	G124503	G1245031		233	42.61	6	8.07	100	CDS	231	36.11	-1	hypothetical protein	Hypo-rule applied	Bacteria	Bacteroidetes	Bacteroidia	Bacteroidales	Tannerellaceae	Parabacteroides
DN14824_c0_g1	229	39.82	5	7.2	DN14824_c0_g1_i1	G112137	G1121371		229	39.82	5	7.2	100	CDS	192	78.12	-1	DNA-directed RNA polymerase subunit alpha	KO:K03040	Bacteria	Bacteroidetes	Bacteroidia	Bacteroidales	Tannerellaceae	Parabacteroides
DN18911_c0_g1	202	23.55	5	12.17	DN18911_c0_g1_i1	G116248	G1162481		202	23.55	5	12.17	100	CDS	165	53.7	1	membrane fusion protein (multidrug efflux system)	KO:K03585	Bacteria	Bacteroidetes	Bacteroidia	Bacteroidales	Tannerellaceae	Parabacteroides
DN41098_c0_g1	435	236	11	2.67	DN41098_c0_g1_i1	G136660	G1366601		435	236	11	2.67	100	CDS	432	57.64	-1	phosphoribosylformylglycinamidine synthase	KO:K01952	Bacteria	Bacteroidetes	Bacteroidia	Bacteroidales	Tannerellaceae	Tannerella
DN50652_c0_g1	382	183	9	2.82	DN50652_c0_g1_i1	G145454	G1454541		382	183	9	2.82	100	CDS	381	38.4	1	iron complex transport system substrate-binding protein	KO:K02016	Bacteria	Bacteroidetes	Bacteroidia	Bacteroidales	Tannerellaceae	Tannerella
DN4925_c0_g1	332	133	4	1.72	DN4925_c0_g1_i1	G144090	G1440901		332	133	4	1.72	100	CDS	330	65.45	-1	hypothetical protein	COG3323	Bacteria	Bacteroidetes	Bacteroidia	Bacteroidales	Tannerellaceae	Tannerella
DN56908_c0_g1	316	117	3	1.47	DN56908_c0_g1_i1	G150956	G1509561		316	117	3	1.47	100	CDS	312	75.96	-1	ATP-dependent RNA helicase DeaD	KO:K05592	Bacteria	Bacteroidetes	Bacteroidia	Bacteroidales	Tannerellaceae	Tannerella
DN49263_c0_g1	267	69.78	4	3.29	DN49263_c0_g1_i1	G144093	G1440931		267	69.78	4	3.29	100	CDS	267	43.82	1	pantoate--beta-alanine ligase	KO:K01918	Bacteria	Bacteroidetes	Bacteroidia	Bacteroidales	Tannerellaceae	Tannerella
DN48578_c0_g1	244	50.74	5	5.65	DN48578_c0_g1_i1	G143423	G1434231		244	50.74	5	5.65	100	CDS	243	79.75	1	small subunit ribosomal protein S11	KO:K02948	Bacteria	Bacteroidetes	Bacteroidia	Bacteroidales	Tannerellaceae	Tannerella
DN54666_c0_g1	881	682	31	2.61	DN54666_c0_g1_i1	G148639	G1486391	1	881	682	31	2.61	100	CDS	78	#N/A	1	HP	HP applied	Bacteria	Bacteroidetes	Bacteroidia	Bacteroidales	unclassified Bacteroidales	Candidatus Symbiothrix
DN54666_c0_g1	881	682	31	2.61	DN54666_c0_g1_i1	G148639	G1486392	2	881	682	31	2.61	100	CDS	732	40.93	-1	cobalamin-dependent methionine synthase I	COG1410	Bacteria	Bacteroidetes	Bacteroidia	Bacteroidales	unclassified Bacteroidales	Candidatus Symbiothrix
DN28861_c0_g1	613	414	27	3.74	DN28861_c0_g1_i1	G124943	G1249431		613	414	27	3.74	100	CDS	573	43.43	-1	hypothetical protein	Hypo-rule applied	Bacteria	Bacteroidetes	Bacteroidia	Bacteroidales	unclassified Bacteroidales	Candidatus Symbiothrix
DN56186_c0_g1	244	50.74	4	4.52	DN56186_c0_g1_i1	G150218	G1502181		244	50.74	4	4.52	100	CDS	243	79.01	1	hypothetical protein	Hypo-rule applied	Bacteria	Bacteroidetes	Bacteroidia	Bacteroidales	unclassified Bacteroidales	Candidatus Symbiothrix
DN35991_c0_g1	240	47.71	4	4.81	DN35991_c0_g1_i1	G131925	G1319251		240	47.71	4	4.81	100	CDS	237	40.51	-1	hypothetical protein	Hypo-rule applied	Bacteria	Bacteroidetes	Bacteroidia	Bacteroidales	unclassified Bacteroidales	Candidatus Symbiothrix
DN10490_c0_g1	2797	2598	321	7.08	DN10490_c0_g1_i2	G100726	G1007261		2797	2598	321	7.08	100	CDS	2715	51.48	-1	subtilase family protein	pfam00082	Bacteria	Bacteroidetes	Bacteroidia	Bacteroidales
DN28797_c0_g1	1449	1250	149	6.83	DN28797_c0_g1_i1	G124874	G1248741		1449	1250	149	6.83	100	CDS	1410	78.41	-1	acetylornithine deacetylase/succinyl-diaminopimelate desuccinylase-like protein	COG0624	Bacteria	Bacteroidetes	Bacteroidia	Bacteroidales
DN471_c0_g1	1304	1105	40	2.08	DN471_c0_g1_i1	G142022	G1420221		1304	1105	40	2.08	100	CDS	1302	72.99	1	aminobenzoyl-glutamate transport protein	KO:K12942	Bacteria	Bacteroidetes	Bacteroidia	Bacteroidales
DN38904_c0_g1	765	566	22	2.23	DN38904_c0_g1_i1	G134438	G1344381		765	566	22	2.23	100	CDS	744	87.04	1	arginine decarboxylase	KO:K01585	Bacteria	Bacteroidetes	Bacteroidia	Bacteroidales
DN56520_c0_g1	628	429	11	1.47	DN56520_c0_g1_i1	G150562	G1505621		628	429	11	1.47	100	CDS	624	77.4	-1	outer membrane protein TolC	COG1538	Bacteria	Bacteroidetes	Bacteroidia	Bacteroidales
DN57516_c0_g1	618	419	27	3.69	DN57516_c0_g1_i1	G151548	G1515481		618	419	27	3.69	100	CDS	609	55.67	-1	CRP/FNR family transcriptional regulator	KO:K01420	Bacteria	Bacteroidetes	Bacteroidia	Bacteroidales
DN15584_c0_g1	581	382	50	7.5	DN15584_c0_g1_i1	G112959	G1129591		581	382	50	7.5	100	CDS	534	52.02	-1	carboxypeptidase-like protein	pfam13715	Bacteria	Bacteroidetes	Bacteroidia	Bacteroidales
DN51948_c0_g1	576	377	9	1.37	DN51948_c0_g1_i1	G146626	G1466261		576	377	9	1.37	100	CDS	576	60.11	1	uncharacterized iron-regulated protein	COG3016	Bacteria	Bacteroidetes	Bacteroidia	Bacteroidales
DN37723_c0_g1	500	301	12	2.29	DN37723_c0_g1_i1	G133183	G1331831		500	301	12	2.29	100	CDS	498	54.72	-1	S1-C subfamily serine protease	COG0265	Bacteria	Bacteroidetes	Bacteroidia	Bacteroidales
DN39900_c0_g1	436	237	6	1.45	DN39900_c0_g1_i1	G135466	G1354661		436	237	6	1.45	100	CDS	432	85.42	1	hypothetical protein	Hypo-rule applied	Bacteria	Bacteroidetes	Bacteroidia	Bacteroidales
DN54765_c0_g1	425	226	6	1.52	DN54765_c0_g1_i1	G148747	G1487471		425	226	6	1.52	100	CDS	378	79.03	1	dTDP-glucose 4,6-dehydratase	KO:K01710	Bacteria	Bacteroidetes	Bacteroidia	Bacteroidales
DN49095_c0_g1	404	205	7	1.96	DN49095_c0_g1_i1	G143929	G1439291		404	205	7	1.96	100	CDS	402	74.63	-1	tricorn protease	KO:K08676	Bacteria	Bacteroidetes	Bacteroidia	Bacteroidales
DN29685_c0_g1	400	201	6	1.71	DN29685_c0_g1_i1	G125806	G1258061		400	201	6	1.71	100	CDS	399	78.2	1	cysteate synthase	KO:K15527	Bacteria	Bacteroidetes	Bacteroidia	Bacteroidales
DN38134_c0_g1	385	186	5	1.54	DN38134_c0_g1_i1	G133617	G1336171		385	186	5	1.54	100	CDS	384	40.16	1	hypothetical protein	Hypo-rule applied	Bacteria	Bacteroidetes	Bacteroidia	Bacteroidales
DN37125_c0_g1	318	119	12	5.78	DN37125_c0_g1_i1	G132534	G1325341		318	119	12	5.78	100	CDS	318	50.94	1	4-alpha-glucanotransferase	KO:K00705	Bacteria	Bacteroidetes	Bacteroidia	Bacteroidales
DN41071_c0_g1	316	117	4	1.96	DN41071_c0_g1_i1	G136635	G1366351		316	117	4	1.96	100	CDS	315	61.9	1	multidrug resistance efflux pump	COG1566	Bacteria	Bacteroidetes	Bacteroidia	Bacteroidales
DN28950_c0_g1	307	108	5	2.65	DN28950_c0_g1_i1	G125039	G1250391		307	108	5	2.65	100	CDS	306	50	-1	hypothetical protein	Hypo-rule applied	Bacteria	Bacteroidetes	Bacteroidia	Bacteroidales
DN44286_c0_g1	298	99	5	2.9	DN44286_c0_g1_i1	G139626	G1396261		298	99	5	2.9	100	CDS	297	71.43	1	hypothetical protein	Hypo-rule applied	Bacteria	Bacteroidetes	Bacteroidia	Bacteroidales
DN46605_c0_g1	292	93.08	5	3.08	DN46605_c0_g1_i1	G141406	G1414061		292	93.08	5	3.08	100	CDS	291	75.26	1	hypothetical protein	Hypo-rule applied	Bacteria	Bacteroidetes	Bacteroidia	Bacteroidales
DN58935_c0_g1	292	93.08	6	3.7	DN58935_c0_g1_i1	G152894	G1528941		292	93.08	6	3.7	100	CDS	291	77.66	1	hypothetical protein	Hypo-rule applied	Bacteria	Bacteroidetes	Bacteroidia	Bacteroidales
DN25178_c0_g1	291	92.11	3	1.87	DN25178_c0_g1_i1	G122111	G1221111		291	92.11	3	1.87	100	CDS	291	56.79	-1	hypothetical protein	Hypo-rule applied	Bacteria	Bacteroidetes	Bacteroidia	Bacteroidales
DN27090_c0_g1	273	75.15	4	3.05	DN27090_c0_g1_i1	G123864	G1238641		273	75.15	4	3.05	100	CDS	273	73.33	-1	dipeptidyl aminopeptidase/acylaminoacyl peptidase	COG1506	Bacteria	Bacteroidetes	Bacteroidia	Bacteroidales
DN48446_c0_g1	272	74.24	7	5.4	DN48446_c0_g1_i1	G143289	G1432891		272	74.24	7	5.4	100	CDS	270	67.42	1	hypothetical protein	Hypo-rule applied	Bacteria	Bacteroidetes	Bacteroidia	Bacteroidales
DN36683_c0_g1	268	70.66	4	3.25	DN36683_c0_g1_i1	G132341	G1323411		268	70.66	4	3.25	100	CDS	264	62.5	-1	elongation factor G	KO:K02355	Bacteria	Bacteroidetes	Bacteroidia	Bacteroidales
DN31172_c0_g1	262	65.42	4	3.5	DN31172_c0_g1_i1	G127344	G1273441		262	65.42	4	3.5	100	CDS	261	84.88	-1	electron transport complex protein RnfE	KO:K03613	Bacteria	Bacteroidetes	Bacteroidia	Bacteroidales
DN18354_c0_g1	249	54.65	3	3.15	DN18354_c0_g1_i1	G115715	G1157151		249	54.65	3	3.15	100	CDS	249	56.41	1	hypothetical protein	Hypo-rule applied	Bacteria	Bacteroidetes	Bacteroidia	Bacteroidales
DN42445_c0_g1	217	32.04	4	7.16	DN42445_c0_g1_i1	G137988	G1379881		217	32.04	4	7.16	100	CDS	216	66.67	-1	large subunit ribosomal protein L23	KO:K02892	Bacteria	Bacteroidetes	Bacteroidia	Bacteroidales
DN51366_c0_g1	207	26.22	3	6.56	DN51366_c0_g1_i1	G146118	G1461181		207	26.22	3	6.56	100	CDS	147	67.35	1	phosphomannomutase	KO:K01840	Bacteria	Bacteroidetes	Bacteroidia	Bacteroidales
DN2931_c0_g1	2825	2626	330	7.2	DN2931_c0_g1_i1	G125425	G1254251	1	2825	2626	330	7.2	100	CDS	1326	58.01	-1	SNF2 family DNA or RNA helicase	COG0553	Bacteria	Bacteroidetes	Bacteroidia	Bacteroidales
DN2931_c0_g1	2825	2626	330	7.2	DN2931_c0_g1_i1	G125425	G1254252	2	2825	2626	330	7.2	100	CDS	570	68.65	-1	HP	HP applied	Bacteria	Bacteroidetes	Bacteroidia	Bacteroidales
DN2931_c0_g1	2825	2626	330	7.2	DN2931_c0_g1_i1	G125425	G1254253	3	2825	2626	330	7.2	100	CDS	264	#N/A	-1	HP	HP applied	Bacteria	Bacteroidetes	Bacteroidia	Bacteroidales
DN2931_c0_g1	2825	2626	330	7.2	DN2931_c0_g1_i1	G125425	G1254254	4	2825	2626	330	7.2	100	CDS	234	71.23	-1	HP	HP applied	Bacteria	Bacteroidetes	Bacteroidia	Bacteroidales
DN2931_c0_g1	2825	2626	330	7.2	DN2931_c0_g1_i1	G125425	G1254255	5	2825	2626	330	7.2	100	CDS	432	#N/A	-1	HP	HP applied	Bacteria	Bacteroidetes	Bacteroidia	Bacteroidales
DN10414_c0_g1	2131	1932	80	2.37	DN10414_c0_g1_i1	G100604	G1006041	1	2131	1932	80	2.37	100	CDS	147	#N/A	-1	HP	HP applied	Bacteria	Bacteroidetes	Bacteroidia	Bacteroidales
DN10414_c0_g1	2131	1932	80	2.37	DN10414_c0_g1_i1	G100604	G1006042	2	2131	1932	80	2.37	100	CDS	1899	77.78	-1	acetyl-CoA synthetase	KO:K01895	Bacteria	Bacteroidetes	Bacteroidia	Bacteroidales
DN6342_c0_g1	2116	1917	132	3.95	DN6342_c0_g1_i1	G155339	G1553391	1	2116	1917	132	3.95	100	CDS	1278	70.12	1	preprotein translocase subunit SecA	KO:K03070	Bacteria	Bacteroidetes	Bacteroidia	Bacteroidales
DN6342_c0_g1	2116	1917	132	3.95	DN6342_c0_g1_i1	G155339	G1553392	2	2116	1917	132	3.95	100	CDS	447	#N/A	1	HP	HP applied	Bacteria	Bacteroidetes	Bacteroidia	Bacteroidales
DN6342_c0_g1	2116	1917	132	3.95	DN6342_c0_g1_i1	G155339	G1553393	3	2116	1917	132	3.95	100	CDS	348	57.89	1	NTE family protein	KO:K07001	Bacteria	Bacteroidetes	Bacteroidia	Bacteroidales
DN9437_c0_g1	1701	1502	1757	67.06	DN9437_c0_g1_i1	G158896	G1588961	1	1701	1502	1757	67.06	100	CDS	207	68	1	predicted PurR-regulated permease PerM	COG0628	Bacteria	Bacteroidetes	Bacteroidia	Bacteroidales
DN9437_c0_g1	1701	1502	1757	67.06	DN9437_c0_g1_i1	G158896	G1588962	2	1701	1502	1757	67.06	100	CDS	246	51.61	1	gas vesicle protein	COG4980	Bacteria	Bacteroidetes	Bacteroidia	Bacteroidales
DN9437_c0_g1	1701	1502	1757	67.06	DN9437_c0_g1_i1	G158896	G1588963	3	1701	1502	1757	67.06	100	CDS	594	#N/A	1	HP	HP applied	Bacteria	Bacteroidetes	Bacteroidia	Bacteroidales
DN9437_c0_g1	1701	1502	1757	67.06	DN9437_c0_g1_i1	G158896	G1588964	4	1701	1502	1757	67.06	100	CDS	558	65.41	-1	ribosome recycling factor	KO:K02838	Bacteria	Bacteroidetes	Bacteroidia	Bacteroidales
DN6591_c0_g1	1419	1220	109	5.12	DN6591_c0_g1_i1	G155625	G1556251	1	1419	1220	109	5.12	100	CDS	747	68.55	1	2,3-bisphosphoglycerate-dependent phosphoglycerate mutase	KO:K01834	Bacteria	Bacteroidetes	Bacteroidia	Bacteroidales
DN6591_c0_g1	1419	1220	109	5.12	DN6591_c0_g1_i1	G155625	G1556252	2	1419	1220	109	5.12	100	CDS	504	55.95	1	serine/threonine protein phosphatase 1	KO:K07313	Bacteria	Bacteroidetes	Bacteroidia	Bacteroidales
DN7254_c0_g1	1327	1128	855	43.45	DN7254_c0_g1_i1	G156328	G1563281	1	1327	1128	855	43.45	100	CDS	867	82.64	-1	RNA polymerase primary sigma factor	KO:K03086	Bacteria	Bacteroidetes	Bacteroidia	Bacteroidales
DN7254_c0_g1	1327	1128	855	43.45	DN7254_c0_g1_i1	G156328	G1563282	2	1327	1128	855	43.45	100	CDS	273	34.94	-1	S1-C subfamily serine protease	COG0265	Bacteria	Bacteroidetes	Bacteroidia	Bacteroidales
DN15023_c0_g1	1177	978	30	1.76	DN15023_c0_g1_i1	G112353	G1123531	1	1177	978	30	1.76	100	CDS	474	#N/A	-1	putative manganese efflux pump	pfam02659	Bacteria	Bacteroidetes	Bacteroidia	Bacteroidales
DN15023_c0_g1	1177	978	30	1.76	DN15023_c0_g1_i1	G112353	G1123532	2	1177	978	30	1.76	100	CDS	504	65.13	-1	GAF domain-containing protein	KO:K07170	Bacteria	Bacteroidetes	Bacteroidia	Bacteroidales
DN15023_c0_g1	1177	978	30	1.76	DN15023_c0_g1_i1	G112353	G1123533	3	1177	978	30	1.76	100	CDS	108	#N/A	-1	HP	HP applied	Bacteria	Bacteroidetes	Bacteroidia	Bacteroidales
DN1850_c0_g1	1069	870	418	27.54	DN1850_c0_g1_i1	G115864	G1158641	1	1069	870	418	27.54	100	CDS	354	78.63	-1	thioredoxin-like negative regulator of GroEL	COG3118	Bacteria	Bacteroidetes	Bacteroidia	Bacteroidales
DN1850_c0_g1	1069	870	418	27.54	DN1850_c0_g1_i1	G115864	G1158642	2	1069	870	418	27.54	100	CDS	483	49.03	-1	thioredoxin-like negative regulator of GroEL	COG3118	Bacteria	Bacteroidetes	Bacteroidia	Bacteroidales
DN9098_c0_g1	987	788	51	3.71	DN9098_c0_g1_i1	G158487	G1584871	1	987	788	51	3.71	100	CDS	414	75.74	1	6-pyruvoyltetrahydropterin/6-carboxytetrahydropterin synthase	KO:K01737	Bacteria	Bacteroidetes	Bacteroidia	Bacteroidales
DN9098_c0_g1	987	788	51	3.71	DN9098_c0_g1_i1	G158487	G1584872	2	987	788	51	3.71	100	CDS	531	74.7	1	GTP cyclohydrolase I	KO:K01495	Bacteria	Bacteroidetes	Bacteroidia	Bacteroidales
DN21342_c0_g1	954	755	43	3.26	DN21342_c0_g1_i1	G118222	G1182221	1	954	755	43	3.26	100	CDS	816	79.32	1	3-methyl-2-oxobutanoate hydroxymethyltransferase	KO:K00606	Bacteria	Bacteroidetes	Bacteroidia	Bacteroidales
DN21342_c0_g1	954	755	43	3.26	DN21342_c0_g1_i1	G118222	G1182222	2	954	755	43	3.26	100	CDS	111	77.42	1	23S rRNA pseudouridine1911/1915/1917 synthase	KO:K06180	Bacteria	Bacteroidetes	Bacteroidia	Bacteroidales
DN16235_c0_g1	939	740	400	30.99	DN16235_c0_g1_i1	G113631	G1136311	1	939	740	400	30.99	100	CDS	645	38.66	1	FKBP-type peptidyl-prolyl cis-trans isomerase SlyD	KO:K03775	Bacteria	Bacteroidetes	Bacteroidia	Bacteroidales
DN16235_c0_g1	939	740	400	30.99	DN16235_c0_g1_i1	G113631	G1136312	2	939	740	400	30.99	100	CDS	120	#N/A	-1	HP	HP applied	Bacteria	Bacteroidetes	Bacteroidia	Bacteroidales
DN39696_c0_g1	723	524	12	1.31	DN39696_c0_g1_i1	G135259	G1352591	1	723	524	12	1.31	100	CDS	480	70.75	-1	CRISPR-associated endonuclease/helicase Cas3	KO:K07012	Bacteria	Bacteroidetes	Bacteroidia	Bacteroidales
DN39696_c0_g1	723	524	12	1.31	DN39696_c0_g1_i1	G135259	G1352592	2	723	524	12	1.31	100	CDS	240	69.86	-1	HP	HP applied	Bacteria	Bacteroidetes	Bacteroidia	Bacteroidales
DN35266_c0_g1	695	496	11	1.27	DN35266_c0_g1_i1	G131351	G1313511	1	695	496	11	1.27	100	CDS	474	53.16	-1	dTDP-4-dehydrorhamnose reductase	KO:K00067	Bacteria	Bacteroidetes	Bacteroidia	Bacteroidales
DN35266_c0_g1	695	496	11	1.27	DN35266_c0_g1_i1	G131351	G1313512	2	695	496	11	1.27	100	CDS	225	76.06	-1	UDP-glucuronate decarboxylase	KO:K08678	Bacteria	Bacteroidetes	Bacteroidia	Bacteroidales
DN21269_c0_g1	688	489	24	2.81	DN21269_c0_g1_i1	G118148	G1181481	1	688	489	24	2.81	100	CDS	423	55	-1	L-serine dehydratase	KO:K01752	Bacteria	Bacteroidetes	Bacteroidia	Bacteroidales
DN21269_c0_g1	688	489	24	2.81	DN21269_c0_g1_i1	G118148	G1181482	2	688	489	24	2.81	100	CDS	255	73.75	-1	uridine kinase	KO:K00876	Bacteria	Bacteroidetes	Bacteroidia	Bacteroidales
DN22322_c0_g1	662	463	45	5.57	DN22322_c0_g1_i1	G119233	G1192331	1	662	463	45	5.57	100	CDS	117	78.79	1	tryptophanase	KO:K01667	Bacteria	Bacteroidetes	Bacteroidia	Bacteroidales
DN22322_c0_g1	662	463	45	5.57	DN22322_c0_g1_i1	G119233	G1192332	2	662	463	45	5.57	100	CDS	309	60.78	-1	1,4-alpha-glucan branching enzyme	COG0296	Bacteria	Bacteroidetes	Bacteroidia	Bacteroidales
DN21331_c0_g1	657	458	21	2.63	DN21331_c0_g1_i1	G118211	G1182111	1	657	458	21	2.63	100	CDS	330	71.3	-1	2-oxoglutarate ferredoxin oxidoreductase subunit beta	KO:K00175	Bacteria	Bacteroidetes	Bacteroidia	Bacteroidales
DN21331_c0_g1	657	458	21	2.63	DN21331_c0_g1_i1	G118211	G1182112	2	657	458	21	2.63	100	CDS	324	61.54	-1	2-oxoglutarate ferredoxin oxidoreductase subunit alpha	KO:K00174	Bacteria	Bacteroidetes	Bacteroidia	Bacteroidales
DN6966_c0_g1	636	437	16	2.1	DN6966_c0_g1_i1	G156013	G1560131	1	636	437	16	2.1	100	CDS	261	79.31	-1	phosphoribosylaminoimidazole-succinocarboxamide synthase	KO:K01923	Bacteria	Bacteroidetes	Bacteroidia	Bacteroidales
DN6966_c0_g1	636	437	16	2.1	DN6966_c0_g1_i1	G156013	G1560132	2	636	437	16	2.1	100	CDS	369	75.21	-1	phosphate starvation-inducible PhoH-like protein	KO:K06217	Bacteria	Bacteroidetes	Bacteroidia	Bacteroidales
DN39385_c0_g1	592	393	11	1.6	DN39385_c0_g1_i1	G134943	G1349431	1	592	393	11	1.6	100	CDS	186	54.24	1	putative protease	KO:K08303	Bacteria	Bacteroidetes	Bacteroidia	Bacteroidales
DN39385_c0_g1	592	393	11	1.6	DN39385_c0_g1_i1	G134943	G1349432	2	592	393	11	1.6	100	CDS	408	50.76	1	histidinol-phosphatase (PHP family)	KO:K04486	Bacteria	Bacteroidetes	Bacteroidia	Bacteroidales
DN43069_c0_g1	556	357	15	2.41	DN43069_c0_g1_i1	G138579	G1385791	1	556	357	15	2.41	100	CDS	411	84.09	1	2-oxoglutarate ferredoxin oxidoreductase subunit beta	KO:K00175	Bacteria	Bacteroidetes	Bacteroidia	Bacteroidales
DN43069_c0_g1	556	357	15	2.41	DN43069_c0_g1_i1	G138579	G1385792	2	556	357	15	2.41	100	CDS	117	97.44	1	2-oxoglutarate ferredoxin oxidoreductase subunit gamma	KO:K00177	Bacteria	Bacteroidetes	Bacteroidia	Bacteroidales
DN45953_c0_g1	476	277	11	2.28	DN45953_c0_g1_i1	G140733	G1407331	1	476	277	11	2.28	100	CDS	309	60.26	1	HP	HP applied	Bacteria	Bacteroidetes	Bacteroidia	Bacteroidales
DN45953_c0_g1	476	277	11	2.28	DN45953_c0_g1_i1	G140733	G1407332	2	476	277	11	2.28	100	CDS	177	54.72	1	nicotinamide mononucleotide transporter	KO:K03811	Bacteria	Bacteroidetes	Bacteroidia	Bacteroidales
DN38370_c0_g1	437	238	22	5.3	DN38370_c0_g1_i1	G133875	G1338751	1	437	238	22	5.3	100	CDS	339	77.06	1	alkylhydroperoxidase/carboxymuconolactone decarboxylase family protein YurZ	COG0599	Bacteria	Bacteroidetes	Bacteroidia	Bacteroidales
DN38370_c0_g1	437	238	22	5.3	DN38370_c0_g1_i1	G133875	G1338752	2	437	238	22	5.3	100	CDS	87	#N/A	1	HP	HP applied	Bacteria	Bacteroidetes	Bacteroidia	Bacteroidales
DN44075_c0_g1	266	68.9	3	2.5	DN44075_c0_g1_i1	G139452	G1394521	1	266	68.9	3	2.5	100	CDS	105	62.86	-1	GTP-binding protein HflX	KO:K03665	Bacteria	Bacteroidetes	Bacteroidia	Bacteroidales
DN44075_c0_g1	266	68.9	3	2.5	DN44075_c0_g1_i1	G139452	G1394522	2	266	68.9	3	2.5	100	CDS	174	75	-1	GTP-binding protein HflX	KO:K03665	Bacteria	Bacteroidetes	Bacteroidia	Bacteroidales
DN10679_c0_g1	1020.45	821.45	231	16.12	DN10679_c0_g1_i1	G101005	G1010051	1	1059	860	153.05	10.2	63.29	CDS	1035	68.25	-1	branched-chain amino acid aminotransferase	KO:K00826	Bacteria	Bacteroidetes	Bacteroidia	Marinilabiliales	Marinifilaceae	Labilibaculum
DN30591_c0_g1	888	689	82	6.82	DN30591_c0_g1_i1	G126756	G1267561		888	689	82	6.82	100	CDS	714	41.92	1	hypothetical protein	KO:K07043	Bacteria	Bacteroidetes	Bacteroidia	Marinilabiliales	Marinifilaceae	Labilibaculum
DN28986_c0_g1	773	574	31	3.1	DN28986_c0_g1_i1	G125075	G1250751		773	574	31	3.1	100	CDS	723	74.07	-1	POT family proton-dependent oligopeptide transporter	KO:K03305	Bacteria	Bacteroidetes	Bacteroidia	Marinilabiliales	Marinifilaceae	Labilibaculum
DN6181_c0_g1	761	562	61	6.22	DN6181_c0_g1_i1	G155143	G1551431		761	562	61	6.22	100	CDS	684	89.91	-1	peroxiredoxin (alkyl hydroperoxide reductase subunit C)	KO:K03386	Bacteria	Bacteroidetes	Bacteroidia	Marinilabiliales	Marinifilaceae	Labilibaculum
DN1789_c0_g1	745	546	28	2.94	DN1789_c0_g1_i1	G115284	G1152841		745	546	28	2.94	100	CDS	744	41	-1	hypothetical protein	Hypo-rule applied	Bacteria	Bacteroidetes	Bacteroidia	Marinilabiliales	Marinifilaceae	Labilibaculum
DN20696_c0_g1	740	541	321	34.01	DN20696_c0_g1_i1	G117533	G1175331		740	541	321	34.01	100	CDS	705	66.67	-1	Fe-Mn family superoxide dismutase	KO:K04564	Bacteria	Bacteroidetes	Bacteroidia	Marinilabiliales	Marinifilaceae	Labilibaculum
DN37805_c0_g1	726	527	14	1.52	DN37805_c0_g1_i1	G133270	G1332701		726	527	14	1.52	100	CDS	594	63.78	-1	hypothetical protein	KO:K06921	Bacteria	Bacteroidetes	Bacteroidia	Marinilabiliales	Marinifilaceae	Labilibaculum
DN1806_c0_g1	702	503	34	3.87	DN1806_c0_g1_i1	G115447	G1154471		702	503	34	3.87	100	CDS	699	52.44	-1	hypothetical protein	Hypo-rule applied	Bacteria	Bacteroidetes	Bacteroidia	Marinilabiliales	Marinifilaceae	Labilibaculum
DN9050_c0_g1	625	426	23	3.1	DN9050_c0_g1_i1	G158428	G1584281		625	426	23	3.1	100	CDS	621	37.68	-1	signal transduction histidine kinase	COG0642	Bacteria	Bacteroidetes	Bacteroidia	Marinilabiliales	Marinifilaceae	Labilibaculum
DN5424_c0_g1	574	375	14	2.14	DN5424_c0_g1_i1	G148202	G1482021	1	574	375	14	2.14	100	CDS	114	#N/A	-1	HP	HP applied	Bacteria	Bacteroidetes	Bacteroidia	Marinilabiliales	Marinifilaceae	Labilibaculum
DN5424_c0_g1	574	375	14	2.14	DN5424_c0_g1_i1	G148202	G1482022	2	574	375	14	2.14	100	CDS	459	27.4	1	HP	HP applied	Bacteria	Bacteroidetes	Bacteroidia	Marinilabiliales	Marinifilaceae	Labilibaculum
DN38316_c0_g1	571	372	15	2.31	DN38316_c0_g1_i1	G133817	G1338171		571	372	15	2.31	100	CDS	567	26.13	-1	tetratricopeptide (TPR) repeat protein	COG0457	Bacteria	Bacteroidetes	Bacteroidia	Marinilabiliales	Marinifilaceae	Labilibaculum
DN48357_c0_g1	570	371	18	2.78	DN48357_c0_g1_i1	G143192	G1431921		570	371	18	2.78	100	CDS	564	75.94	-1	predicted GTPase	COG2403	Bacteria	Bacteroidetes	Bacteroidia	Marinilabiliales	Marinifilaceae	Labilibaculum
DN56465_c0_g1	524	325	20	3.53	DN56465_c0_g1_i1	G150504	G1505041	1	524	325	20	3.53	100	CDS	270	72.46	1	RNA polymerase sigma-70 factor (ECF subfamily)	KO:K03088	Bacteria	Bacteroidetes	Bacteroidia	Marinilabiliales	Marinifilaceae	Labilibaculum
DN56465_c0_g1	524	325	20	3.53	DN56465_c0_g1_i1	G150504	G1505042	2	524	325	20	3.53	100	CDS	252	#N/A	1	HP	HP applied	Bacteria	Bacteroidetes	Bacteroidia	Marinilabiliales	Marinifilaceae	Labilibaculum
DN15441_c0_g1	518	319	18	3.23	DN15441_c0_g1_i1	G112810	G1128101		518	319	18	3.23	100	CDS	516	50.88	1	hypothetical protein	Hypo-rule applied	Bacteria	Bacteroidetes	Bacteroidia	Marinilabiliales	Marinifilaceae	Labilibaculum
DN42475_c0_g1	508	309	26	4.82	DN42475_c0_g1_i1	G138013	G1380131		508	309	26	4.82	100	CDS	507	64.07	-1	2-oxoglutarate ferredoxin oxidoreductase subunit alpha	KO:K00174	Bacteria	Bacteroidetes	Bacteroidia	Marinilabiliales	Marinifilaceae	Labilibaculum
DN57788_c0_g1	502	303	8	1.51	DN57788_c0_g1_i1	G151811	G1518111		502	303	8	1.51	100	CDS	390	58.33	1	very-short-patch-repair endonuclease	COG2852	Bacteria	Bacteroidetes	Bacteroidia	Marinilabiliales	Marinifilaceae	Labilibaculum
DN48164_c0_g1	472	273	8	1.68	DN48164_c0_g1_i1	G142994	G1429941		472	273	8	1.68	100	CDS	468	47.13	1	hypothetical protein	Hypo-rule applied	Bacteria	Bacteroidetes	Bacteroidia	Marinilabiliales	Marinifilaceae	Labilibaculum
DN42753_c0_g1	466	267	13	2.79	DN42753_c0_g1_i1	G138276	G1382761		466	267	13	2.79	100	CDS	465	83.87	-1	IMP dehydrogenase	KO:K00088	Bacteria	Bacteroidetes	Bacteroidia	Marinilabiliales	Marinifilaceae	Labilibaculum
DN40319_c0_g1	454	255	11	2.47	DN40319_c0_g1_i1	G135896	G1358961		454	255	11	2.47	100	CDS	453	36.55	-1	hypothetical protein	Hypo-rule applied	Bacteria	Bacteroidetes	Bacteroidia	Marinilabiliales	Marinifilaceae	Labilibaculum
DN26456_c0_g1	436	237	6	1.45	DN26456_c0_g1_i1	G123280	G1232801		436	237	6	1.45	100	CDS	432	62.07	1	4-hydroxy-tetrahydrodipicolinate synthase	KO:K01714	Bacteria	Bacteroidetes	Bacteroidia	Marinilabiliales	Marinifilaceae	Labilibaculum
DN18091_c0_g1	413	214	7	1.88	DN18091_c0_g1_i1	G115467	G1154671		413	214	7	1.88	100	CDS	411	58.65	1	signal transduction histidine kinase	COG0642	Bacteria	Bacteroidetes	Bacteroidia	Marinilabiliales	Marinifilaceae	Labilibaculum
DN50264_c0_g1	385	186	8	2.47	DN50264_c0_g1_i1	G145082	G1450821		385	186	8	2.47	100	CDS	384	72.09	-1	POT family proton-dependent oligopeptide transporter	KO:K03305	Bacteria	Bacteroidetes	Bacteroidia	Marinilabiliales	Marinifilaceae	Labilibaculum
DN4454_c0_g1	347	148	7	2.71	DN4454_c0_g1_i1	G139796	G1397961		347	148	7	2.71	100	CDS	345	77.19	1	sulfide:quinone oxidoreductase	KO:K17218	Bacteria	Bacteroidetes	Bacteroidia	Marinilabiliales	Marinifilaceae	Labilibaculum
DN20955_c0_g1	326	127	7	3.16	DN20955_c0_g1_i1	G117809	G1178091		326	127	7	3.16	100	CDS	324	52.53	-1	O-succinylbenzoic acid--CoA ligase	KO:K01911	Bacteria	Bacteroidetes	Bacteroidia	Marinilabiliales	Marinifilaceae	Labilibaculum
DN48911_c0_g1	326	127	9	4.06	DN48911_c0_g1_i1	G143753	G1437531		326	127	9	4.06	100	CDS	324	88.89	1	nucleotidyltransferase-like protein	pfam08780	Bacteria	Bacteroidetes	Bacteroidia	Marinilabiliales	Marinifilaceae	Labilibaculum
DN60849_c0_g1	309	110	4	2.08	DN60849_c0_g1_i1	G154600	G1546001		309	110	4	2.08	100	CDS	309	57.28	-1	cyclic pyranopterin phosphate synthase	KO:K03639	Bacteria	Bacteroidetes	Bacteroidia	Marinilabiliales	Marinifilaceae	Labilibaculum
DN47571_c0_g1	306	107	6	3.21	DN47571_c0_g1_i1	G142402	G1424021		306	107	6	3.21	100	CDS	303	52.48	-1	two-component system sensor histidine kinase EvgS	KO:K07679	Bacteria	Bacteroidetes	Bacteroidia	Marinilabiliales	Marinifilaceae	Labilibaculum
DN47120_c0_g1	299	100	3	1.72	DN47120_c0_g1_i1	G141941	G1419411		299	100	3	1.72	100	CDS	297	56.84	1	lantibiotic modifying enzyme	COG4403	Bacteria	Bacteroidetes	Bacteroidia	Marinilabiliales	Marinifilaceae	Labilibaculum
DN60803_c0_g1	276	77.89	4	2.94	DN60803_c0_g1_i1	G154562	G1545621		276	77.89	4	2.94	100	CDS	210	66.13	1	preprotein translocase subunit YajC	KO:K03210	Bacteria	Bacteroidetes	Bacteroidia	Marinilabiliales	Marinifilaceae	Labilibaculum
DN42654_c0_g1	274	76.06	4	3.01	DN42654_c0_g1_i1	G138181	G1381811		274	76.06	4	3.01	100	CDS	270	87.78	-1	ABC-2 type transport system ATP-binding protein	KO:K01990	Bacteria	Bacteroidetes	Bacteroidia	Marinilabiliales	Marinifilaceae	Labilibaculum
DN46577_c0_g1	251	56.26	6	6.11	DN46577_c0_g1_i1	G141376	G1413761		251	56.26	6	6.11	100	CDS	249	63.41	-1	FSR family fosmidomycin resistance protein-like MFS transporter	KO:K08223	Bacteria	Bacteroidetes	Bacteroidia	Marinilabiliales	Marinifilaceae	Labilibaculum
DN27150_c0_g1	244	50.74	11	12.43	DN27150_c0_g1_i1	G123911	G1239111		244	50.74	11	12.43	100	CDS	216	56.16	1	hypothetical protein	Hypo-rule applied	Bacteria	Bacteroidetes	Bacteroidia	Marinilabiliales	Marinifilaceae	Labilibaculum
DN49873_c0_g1	243	49.97	5	5.74	DN49873_c0_g1_i1	G144683	G1446831		243	49.97	5	5.74	100	CDS	243	69.14	1	di/tricarboxylate transporter	COG0471	Bacteria	Bacteroidetes	Bacteroidia	Marinilabiliales	Marinifilaceae	Labilibaculum
DN32183_c0_g1	235	44.04	4	5.21	DN32183_c0_g1_i1	G128374	G1283741		235	44.04	4	5.21	100	CDS	234	39.19	-1	hypothetical protein	Hypo-rule applied	Bacteria	Bacteroidetes	Bacteroidia	Marinilabiliales	Marinifilaceae	Labilibaculum
DN57998_c0_g1	225	37.13	3	4.63	DN57998_c0_g1_i1	G152022	G1520221		225	37.13	3	4.63	100	CDS	222	78.38	-1	DNA topoisomerase-1	KO:K03168	Bacteria	Bacteroidetes	Bacteroidia	Marinilabiliales	Marinifilaceae	Labilibaculum
DN19963_c0_g1	221	34.54	3	4.98	DN19963_c0_g1_i1	G117068	G1170681		221	34.54	3	4.98	100	CDS	219	72.6	1	Fe-S oxidoreductase	COG0247	Bacteria	Bacteroidetes	Bacteroidia	Marinilabiliales	Marinifilaceae	Labilibaculum
DN44477_c0_g1	217	32.04	3	5.37	DN44477_c0_g1_i1	G139754	G1397541		217	32.04	3	5.37	100	CDS	216	84.72	1	peptide chain release factor 3	KO:K02837	Bacteria	Bacteroidetes	Bacteroidia	Marinilabiliales	Marinifilaceae	Labilibaculum
DN45_c0_g1	209	27.33	4	8.39	DN45_c0_g1_i1	G140782	G1407821		209	27.33	4	8.39	100	CDS	207	76.19	1	transposase	KO:K07483	Bacteria	Bacteroidetes	Bacteroidia	Marinilabiliales	Marinifilaceae	Labilibaculum
DN61507_c0_g1	207	26.22	5	10.93	DN61507_c0_g1_i1	G155044	G1550441		207	26.22	5	10.93	100	CDS	186	55.93	-1	hypothetical protein	Hypo-rule applied	Bacteria	Bacteroidetes	Bacteroidia	Marinilabiliales	Marinifilaceae	Labilibaculum
DN7277_c0_g1	2660	2461	189	4.4	DN7277_c0_g1_i1	G156357	G1563571		2660	2461	189	4.4	100	CDS	2460	81.31	1	formate C-acetyltransferase	KO:K00656	Bacteria	Bacteroidetes	Bacteroidia	Marinilabiliales	Marinifilaceae	Marinifilum
DN1016_c0_g1	1779	1580	187	6.78	DN1016_c0_g1_i1	G100248	G1002481		1779	1580	187	6.78	100	CDS	1764	59.73	-1	dipeptidase/dipeptidase	COG4690,COG4690	Bacteria	Bacteroidetes	Bacteroidia	Marinilabiliales	Marinifilaceae	Marinifilum
DN10623_c0_g1	1501	1302	159	7	DN10623_c0_g1_i1	G100927	G1009271	1	1501	1302	159	7	100	CDS	543	65.36	1	carbonic anhydrase	KO:K01673	Bacteria	Bacteroidetes	Bacteroidia	Marinilabiliales	Marinifilaceae	Marinifilum
DN10623_c0_g1	1501	1302	159	7	DN10623_c0_g1_i1	G100927	G1009272	2	1501	1302	159	7	100	CDS	645	#N/A	1	HP	HP applied	Bacteria	Bacteroidetes	Bacteroidia	Marinilabiliales	Marinifilaceae	Marinifilum
DN885_c0_g1	1371	1172	53	2.59	DN885_c0_g1_i1	G158202	G1582021		1371	1172	53	2.59	100	CDS	1371	51.54	1	hypothetical protein	Hypo-rule applied	Bacteria	Bacteroidetes	Bacteroidia	Marinilabiliales	Marinifilaceae	Marinifilum
DN3711_c0_g1	1331	1132	94	4.76	DN3711_c0_g1_i1	G132528	G1325281	1	1331	1132	94	4.76	100	CDS	222	57.14	1	HP	HP applied	Bacteria	Bacteroidetes	Bacteroidia	Marinilabiliales	Marinifilaceae	Marinifilum
DN3711_c0_g1	1331	1132	94	4.76	DN3711_c0_g1_i1	G132528	G1325282	2	1331	1132	94	4.76	100	CDS	195	74.19	1	HP	HP applied	Bacteria	Bacteroidetes	Bacteroidia	Marinilabiliales	Marinifilaceae	Marinifilum
DN3711_c0_g1	1331	1132	94	4.76	DN3711_c0_g1_i1	G132528	G1325283	3	1331	1132	94	4.76	100	CDS	372	78.99	1	HP	HP applied	Bacteria	Bacteroidetes	Bacteroidia	Marinilabiliales	Marinifilaceae	Marinifilum
DN3711_c0_g1	1331	1132	94	4.76	DN3711_c0_g1_i1	G132528	G1325284	4	1331	1132	94	4.76	100	CDS	222	82.43	1	DNA-binding response OmpR family regulator	COG0745	Bacteria	Bacteroidetes	Bacteroidia	Marinilabiliales	Marinifilaceae	Marinifilum
DN5512_c0_g1	1253	1054	80	4.35	DN5512_c0_g1_i1	G149127	G1491271		1253	1054	80	4.35	100	CDS	1200	43	-1	cytochrome c biogenesis protein ResB	COG1333	Bacteria	Bacteroidetes	Bacteroidia	Marinilabiliales	Marinifilaceae	Marinifilum
DN836_c0_g1	1220	1021	76	4.27	DN836_c0_g1_i1	G157616	G1576161		1220	1021	76	4.27	100	CDS	1014	53.89	1	LacI family transcriptional regulator	KO:K02529	Bacteria	Bacteroidetes	Bacteroidia	Marinilabiliales	Marinifilaceae	Marinifilum
DN46427_c0_g1	1087	888	38	2.45	DN46427_c0_g1_i1	G141220	G1412201		1087	888	38	2.45	100	CDS	1062	69.54	1	CBS domain containing-hemolysin-like protein	COG1253	Bacteria	Bacteroidetes	Bacteroidia	Marinilabiliales	Marinifilaceae	Marinifilum
DN46756_c0_g1	1018	819	55	3.85	DN46756_c0_g1_i1	G141559	G1415591	1	1018	819	55	3.85	100	CDS	267	#N/A	-1	HP	HP applied	Bacteria	Bacteroidetes	Bacteroidia	Marinilabiliales	Marinifilaceae	Marinifilum
DN46756_c0_g1	1018	819	55	3.85	DN46756_c0_g1_i1	G141559	G1415592	2	1018	819	55	3.85	100	CDS	759	43.8	-1	regulator of cell morphogenesis and NO signaling	KO:K07322	Bacteria	Bacteroidetes	Bacteroidia	Marinilabiliales	Marinifilaceae	Marinifilum
DN9289_c0_g1	1015.4	816.4	219	15.38	DN9289_c0_g1_i2	G158715	G1587151	1	1494	1295	105.23	4.66	30.29	CDS	639	47.37	-1	beta-lactamase class D	KO:K17838	Bacteria	Bacteroidetes	Bacteroidia	Marinilabiliales	Marinifilaceae	Marinifilum
DN29324_c0_g1	987	788	50	3.64	DN29324_c0_g1_i1	G125429	G1254291		987	788	50	3.64	100	CDS	972	58.96	1	F-type H+-transporting ATPase subunit a	KO:K02108	Bacteria	Bacteroidetes	Bacteroidia	Marinilabiliales	Marinifilaceae	Marinifilum
DN5963_c0_g1	916	717	47	3.76	DN5963_c0_g1_i1	G153548	G1535481		916	717	47	3.76	100	CDS	768	79.13	1	[acyl-carrier-protein] S-malonyltransferase	KO:K00645	Bacteria	Bacteroidetes	Bacteroidia	Marinilabiliales	Marinifilaceae	Marinifilum
DN38696_c0_g1	909	710	26	2.1	DN38696_c0_g1_i1	G134215	G1342151		909	710	26	2.1	100	CDS	906	37.54	1	uncharacterized protein DUF5103	pfam17116	Bacteria	Bacteroidetes	Bacteroidia	Marinilabiliales	Marinifilaceae	Marinifilum
DN319_c0_g1	839	640	73	6.54	DN319_c0_g1_i1	G128185	G1281851		839	640	73	6.54	100	CDS	837	48.24	1	uncharacterized iron-regulated membrane protein	COG3182	Bacteria	Bacteroidetes	Bacteroidia	Marinilabiliales	Marinifilaceae	Marinifilum
DN32013_c0_g1	838	639	52	4.67	DN32013_c0_g1_i1	G128201	G1282011		838	639	52	4.67	100	CDS	618	50.25	-1	hypothetical protein	Hypo-rule applied	Bacteria	Bacteroidetes	Bacteroidia	Marinilabiliales	Marinifilaceae	Marinifilum
DN31241_c0_g1	811	612	24	2.25	DN31241_c0_g1_i1	G127414	G1274141		811	612	24	2.25	100	CDS	807	36.92	1	NTE family protein	KO:K07001	Bacteria	Bacteroidetes	Bacteroidia	Marinilabiliales	Marinifilaceae	Marinifilum
DN38901_c0_g1	756	557	45	4.63	DN38901_c0_g1_i1	G134435	G1344351	1	756	557	45	4.63	100	CDS	123	#N/A	1	HP	HP applied	Bacteria	Bacteroidetes	Bacteroidia	Marinilabiliales	Marinifilaceae	Marinifilum
DN38901_c0_g1	756	557	45	4.63	DN38901_c0_g1_i1	G134435	G1344352	2	756	557	45	4.63	100	CDS	636	75.39	1	HP	HP applied	Bacteria	Bacteroidetes	Bacteroidia	Marinilabiliales	Marinifilaceae	Marinifilum
DN24652_c0_g1	714	515	21	2.34	DN24652_c0_g1_i1	G121613	G1216131		714	515	21	2.34	100	CDS	672	39.13	-1	rhodanese-related sulfurtransferase	COG0607	Bacteria	Bacteroidetes	Bacteroidia	Marinilabiliales	Marinifilaceae	Marinifilum
DN45484_c0_g1	684	485	18	2.13	DN45484_c0_g1_i1	G140235	G1402351		684	485	18	2.13	100	CDS	639	80.75	-1	propionyl-CoA carboxylase beta chain	KO:K01966	Bacteria	Bacteroidetes	Bacteroidia	Marinilabiliales	Marinifilaceae	Marinifilum
DN23338_c0_g1	654	455	17	2.14	DN23338_c0_g1_i1	G120292	G1202921		654	455	17	2.14	100	CDS	651	46.4	1	two-component system phosphate regulon sensor histidine kinase PhoR	KO:K07636	Bacteria	Bacteroidetes	Bacteroidia	Marinilabiliales	Marinifilaceae	Marinifilum
DN781_c0_g1	647	448	57	7.29	DN781_c0_g1_i1	G156975	G1569751		647	448	57	7.29	100	CDS	510	51.61	1	protein SCO1/2	KO:K07152	Bacteria	Bacteroidetes	Bacteroidia	Marinilabiliales	Marinifilaceae	Marinifilum
DN42084_c0_g1	646	447	36	4.62	DN42084_c0_g1_i1	G137634	G1376341		646	447	36	4.62	100	CDS	645	61.96	1	hypothetical protein	KO:K07011	Bacteria	Bacteroidetes	Bacteroidia	Marinilabiliales	Marinifilaceae	Marinifilum
DN20867_c0_g1	641	442	11	1.43	DN20867_c0_g1_i1	G117715	G1177151		641	442	11	1.43	100	CDS	639	50	-1	methionyl-tRNA formyltransferase	KO:K00604	Bacteria	Bacteroidetes	Bacteroidia	Marinilabiliales	Marinifilaceae	Marinifilum
DN31762_c0_g1	634	435	15	1.98	DN31762_c0_g1_i1	G127947	G1279471		634	435	15	1.98	100	CDS	567	70.22	-1	hypothetical protein	KO:K00540	Bacteria	Bacteroidetes	Bacteroidia	Marinilabiliales	Marinifilaceae	Marinifilum
DN38981_c0_g1	613	414	15	2.08	DN38981_c0_g1_i1	G134523	G1345231		613	414	15	2.08	100	CDS	414	67.41	-1	ABC-type transport system involved in cytochrome c biogenesis permease subunit	COG0755	Bacteria	Bacteroidetes	Bacteroidia	Marinilabiliales	Marinifilaceae	Marinifilum
DN42953_c0_g1	592	393	12	1.75	DN42953_c0_g1_i1	G138470	G1384701		592	393	12	1.75	100	CDS	591	46.94	1	murein DD-endopeptidase MepM/ murein hydrolase activator NlpD	COG0739	Bacteria	Bacteroidetes	Bacteroidia	Marinilabiliales	Marinifilaceae	Marinifilum
DN49837_c0_g1	560	361	13	2.06	DN49837_c0_g1_i1	G144648	G1446481		560	361	13	2.06	100	CDS	558	22.4	1	hypothetical protein	Hypo-rule applied	Bacteria	Bacteroidetes	Bacteroidia	Marinilabiliales	Marinifilaceae	Marinifilum
DN47670_c0_g1	552	353	18	2.92	DN47670_c0_g1_i1	G142505	G1425051		552	353	18	2.92	100	CDS	552	36.07	1	adenylate cyclase	KO:K01768	Bacteria	Bacteroidetes	Bacteroidia	Marinilabiliales	Marinifilaceae	Marinifilum
DN22230_c0_g1	535	336	24	4.09	DN22230_c0_g1_i1	G119140	G1191401		535	336	24	4.09	100	CDS	402	74.63	-1	DNA-3-methyladenine glycosylase I	KO:K01246	Bacteria	Bacteroidetes	Bacteroidia	Marinilabiliales	Marinifilaceae	Marinifilum
DN37879_c0_g1	482	283	14	2.84	DN37879_c0_g1_i1	G133348	G1333481		482	283	14	2.84	100	CDS	468	44.74	-1	hypothetical protein	Hypo-rule applied	Bacteria	Bacteroidetes	Bacteroidia	Marinilabiliales	Marinifilaceae	Marinifilum
DN41545_c0_g1	470	271	7	1.48	DN41545_c0_g1_i1	G137102	G1371021		470	271	7	1.48	100	CDS	468	41.72	1	signal transduction histidine kinase	COG4585	Bacteria	Bacteroidetes	Bacteroidia	Marinilabiliales	Marinifilaceae	Marinifilum
DN22768_c0_g1	466	267	22	4.72	DN22768_c0_g1_i1	G119707	G1197071		466	267	22	4.72	100	CDS	465	71.03	1	TPP-dependent pyruvate/acetoin dehydrogenase alpha subunit	COG1071	Bacteria	Bacteroidetes	Bacteroidia	Marinilabiliales	Marinifilaceae	Marinifilum
DN37127_c0_g1	458	259	8	1.77	DN37127_c0_g1_i1	G132536	G1325361		458	259	8	1.77	100	CDS	456	57.89	1	polyphosphate kinase	KO:K00937	Bacteria	Bacteroidetes	Bacteroidia	Marinilabiliales	Marinifilaceae	Marinifilum
DN48971_c0_g1	416	217	12	3.17	DN48971_c0_g1_i1	G143810	G1438101		416	217	12	3.17	100	CDS	414	56.43	1	DNA-binding NtrC family response regulator	COG2204	Bacteria	Bacteroidetes	Bacteroidia	Marinilabiliales	Marinifilaceae	Marinifilum
DN38575_c0_g1	388	189	12	3.64	DN38575_c0_g1_i1	G134093	G1340931		388	189	12	3.64	100	CDS	387	77.17	1	proline dehydrogenase	KO:K00318	Bacteria	Bacteroidetes	Bacteroidia	Marinilabiliales	Marinifilaceae	Marinifilum
DN26668_c0_g1	383	184	4	1.25	DN26668_c0_g1_i1	G123483	G1234831		383	184	4	1.25	100	CDS	381	61.42	1	HlyD family secretion protein	KO:K02005	Bacteria	Bacteroidetes	Bacteroidia	Marinilabiliales	Marinifilaceae	Marinifilum
DN49045_c0_g1	369	170	6	2.02	DN49045_c0_g1_i1	G143881	G1438811	1	369	170	6	2.02	100	CDS	249	45.78	-1	lipopolysaccharide export system permease protein	KO:K11720	Bacteria	Bacteroidetes	Bacteroidia	Marinilabiliales	Marinifilaceae	Marinifilum
DN49045_c0_g1	369	170	6	2.02	DN49045_c0_g1_i1	G143881	G1438812	2	369	170	6	2.02	100	CDS	87	#N/A	1	HP	HP applied	Bacteria	Bacteroidetes	Bacteroidia	Marinilabiliales	Marinifilaceae	Marinifilum
DN31819_c0_g1	363	164	6	2.1	DN31819_c0_g1_i1	G128007	G1280071		363	164	6	2.1	100	CDS	360	77.12	1	3-oxoacyl-[acyl-carrier-protein] synthase-3	KO:K00648	Bacteria	Bacteroidetes	Bacteroidia	Marinilabiliales	Marinifilaceae	Marinifilum
DN22164_c0_g1	359	160	8	2.87	DN22164_c0_g1_i1	G119073	G1190731		359	160	8	2.87	100	CDS	357	65.25	1	small-conductance mechanosensitive channel	COG0668	Bacteria	Bacteroidetes	Bacteroidia	Marinilabiliales	Marinifilaceae	Marinifilum
DN48773_c0_g1	351	152	6	2.26	DN48773_c0_g1_i1	G143614	G1436141		351	152	6	2.26	100	CDS	300	66	1	pantetheine-phosphate adenylyltransferase	KO:K00954	Bacteria	Bacteroidetes	Bacteroidia	Marinilabiliales	Marinifilaceae	Marinifilum
DN3769_c0_g1	349	150	22	8.41	DN3769_c0_g1_i1	G133157	G1331571		349	150	22	8.41	100	CDS	348	79.28	-1	dihydrolipoamide dehydrogenase	KO:K00382	Bacteria	Bacteroidetes	Bacteroidia	Marinilabiliales	Marinifilaceae	Marinifilum
DN49841_c0_g1	338	139	11	4.54	DN49841_c0_g1_i1	G144651	G1446511		338	139	11	4.54	100	CDS	336	69.09	-1	REP element-mobilizing transposase RayT	COG1943	Bacteria	Bacteroidetes	Bacteroidia	Marinilabiliales	Marinifilaceae	Marinifilum
DN44197_c0_g1	337	138	8	3.32	DN44197_c0_g1_i1	G139554	G1395541		337	138	8	3.32	100	CDS	333	70.48	-1	NSS family neurotransmitter:Na+ symporter	KO:K03308	Bacteria	Bacteroidetes	Bacteroidia	Marinilabiliales	Marinifilaceae	Marinifilum
DN51111_c0_g1	315	116	4	1.98	DN51111_c0_g1_i1	G145888	G1458881		315	116	4	1.98	100	CDS	276	64.89	1	cellulose synthase/poly-beta-1,6-N-acetylglucosamine synthase-like glycosyltransferase	COG1215	Bacteria	Bacteroidetes	Bacteroidia	Marinilabiliales	Marinifilaceae	Marinifilum
DN43261_c0_g1	297	98.01	4	2.34	DN43261_c0_g1_i1	G138758	G1387581		297	98.01	4	2.34	100	CDS	294	67.71	-1	hypothetical protein	KO:K06942	Bacteria	Bacteroidetes	Bacteroidia	Marinilabiliales	Marinifilaceae	Marinifilum
DN49028_c0_g1	280	81.6	5	3.51	DN49028_c0_g1_i1	G143864	G1438641		280	81.6	5	3.51	100	CDS	279	48.39	1	CIC family chloride channel protein	KO:K03281	Bacteria	Bacteroidetes	Bacteroidia	Marinilabiliales	Marinifilaceae	Marinifilum
DN46746_c0_g1	274	76.06	6	4.52	DN46746_c0_g1_i1	G141551	G1415511		274	76.06	6	4.52	100	CDS	270	68.54	-1	Na+-transporting NADH:ubiquinone oxidoreductase subunit A	KO:K00346	Bacteria	Bacteroidetes	Bacteroidia	Marinilabiliales	Marinifilaceae	Marinifilum
DN23053_c0_g1	262	65.42	4	3.5	DN23053_c0_g1_i1	G120004	G1200041		262	65.42	4	3.5	100	CDS	261	59.77	-1	hypothetical protein	Hypo-rule applied	Bacteria	Bacteroidetes	Bacteroidia	Marinilabiliales	Marinifilaceae	Marinifilum
DN18066_c0_g1	259	62.86	4	3.65	DN18066_c0_g1_i1	G115443	G1154431		259	62.86	4	3.65	100	CDS	258	57.65	-1	hypothetical protein	KO:K07011	Bacteria	Bacteroidetes	Bacteroidia	Marinilabiliales	Marinifilaceae	Marinifilum
DN44465_c0_g1	256	60.35	3	2.85	DN44465_c0_g1_i1	G139750	G1397501		256	60.35	3	2.85	100	CDS	255	46.34	-1	hypothetical protein	KO:K07027	Bacteria	Bacteroidetes	Bacteroidia	Marinilabiliales	Marinifilaceae	Marinifilum
DN25732_c0_g1	248	53.86	4	4.26	DN25732_c0_g1_i1	G122620	G1226201		248	53.86	4	4.26	100	CDS	246	72.73	1	dTDP-4-dehydrorhamnose reductase	KO:K00067	Bacteria	Bacteroidetes	Bacteroidia	Marinilabiliales	Marinifilaceae	Marinifilum
DN20677_c0_g1	243	49.97	4	4.59	DN20677_c0_g1_i1	G117513	G1175131		243	49.97	4	4.59	100	CDS	240	53.75	1	tRNA uridine 5-carboxymethylaminomethyl modification enzyme	KO:K03495	Bacteria	Bacteroidetes	Bacteroidia	Marinilabiliales	Marinifilaceae	Marinifilum
DN15075_c0_g1	233	42.61	3	4.04	DN15075_c0_g1_i1	G112408	G1124081		233	42.61	3	4.04	100	CDS	153	84	1	hypothetical protein	Hypo-rule applied	Bacteria	Bacteroidetes	Bacteroidia	Marinilabiliales	Marinifilaceae	Marinifilum
DN17283_c0_g1	208	26.77	2	4.28	DN17283_c0_g1_i1	G114684	G1146841		208	26.77	2	4.28	100	CDS	141	74.47	1	adenylate kinase	KO:K00939	Bacteria	Bacteroidetes	Bacteroidia	Marinilabiliales	Marinifilaceae	Marinifilum
DN36572_c0_g1	207	26.22	3	6.56	DN36572_c0_g1_i1	G132295	G1322951		207	26.22	3	6.56	100	CDS	204	57.35	1	myo-inositol-1(or 4)-monophosphatase	KO:K01092	Bacteria	Bacteroidetes	Bacteroidia	Marinilabiliales	Marinifilaceae	Marinifilum
DN27221_c0_g1	205	25.13	3	6.84	DN27221_c0_g1_i1	G123975	G1239751		205	25.13	3	6.84	100	CDS	204	56.06	-1	CheY-like chemotaxis protein	COG0784	Bacteria	Bacteroidetes	Bacteroidia	Marinilabiliales	Marinifilaceae	Marinifilum
DN14784_c0_g1	1787	1588	107	3.86	DN14784_c0_g1_i1	G112092	G1120921		1787	1588	107	3.86	100	CDS	1749	37.02	-1	hypothetical protein	Hypo-rule applied	Bacteria	Bacteroidetes	Bacteroidia	Marinilabiliales	Marinifilaceae
DN37292_c0_g1	1285	1086	48	2.53	DN37292_c0_g1_i1	G132715	G1327151		1285	1086	48	2.53	100	CDS	1221	71.43	-1	selenocysteine lyase/cysteine desulfurase	COG0520	Bacteria	Bacteroidetes	Bacteroidia	Marinilabiliales	Marinifilaceae
DN29669_c0_g1	1008	809	131	9.28	DN29669_c0_g1_i1	G125791	G1257911		1008	809	131	9.28	100	CDS	888	52.23	1	DNA-binding transcriptional MerR regulator	COG0789	Bacteria	Bacteroidetes	Bacteroidia	Marinilabiliales	Marinifilaceae
DN14248_c0_g1	927	728	28	2.2	DN14248_c0_g1_i1	G111504	G1115041		927	728	28	2.2	100	CDS	927	35.53	-1	ABC-type bacteriocin/lantibiotic exporter with double-glycine peptidase domain	COG2274	Bacteria	Bacteroidetes	Bacteroidia	Marinilabiliales	Marinifilaceae
DN29554_c0_g1	801	602	19	1.81	DN29554_c0_g1_i1	G125671	G1256711		801	602	19	1.81	100	CDS	798	87.59	-1	glycosyl hydrolase family 97	pfam10566	Bacteria	Bacteroidetes	Bacteroidia	Marinilabiliales	Marinifilaceae
DN38223_c0_g1	679	480	15	1.79	DN38223_c0_g1_i1	G133715	G1337151		679	480	15	1.79	100	CDS	669	53.15	1	bleomycin hydrolase	KO:K01372	Bacteria	Bacteroidetes	Bacteroidia	Marinilabiliales	Marinifilaceae
DN5232_c0_g1	670	471	50	6.09	DN5232_c0_g1_i1	G146950	G1469501		670	471	50	6.09	100	CDS	486	64.2	1	acetylglutamate kinase	KO:K00930	Bacteria	Bacteroidetes	Bacteroidia	Marinilabiliales	Marinifilaceae
DN3512_c0_g1	574	375	14	2.14	DN3512_c0_g1_i1	G131222	G1312221		574	375	14	2.14	100	CDS	570	40.98	1	hypothetical protein	Hypo-rule applied	Bacteria	Bacteroidetes	Bacteroidia	Marinilabiliales	Marinifilaceae
DN9598_c0_g1	568	369	18	2.8	DN9598_c0_g1_i1	G159070	G1590701		568	369	18	2.8	100	CDS	567	50.56	1	CRP/FNR family transcriptional regulator	KO:K01420	Bacteria	Bacteroidetes	Bacteroidia	Marinilabiliales	Marinifilaceae
DN45842_c0_g1	516	317	13	2.35	DN45842_c0_g1_i1	G140616	G1406161		516	317	13	2.35	100	CDS	498	62.05	1	HlyD family secretion protein	KO:K02005	Bacteria	Bacteroidetes	Bacteroidia	Marinilabiliales	Marinifilaceae
DN45845_c0_g1	459	260	8	1.76	DN45845_c0_g1_i1	G140618	G1406181		459	260	8	1.76	100	CDS	435	69.72	-1	hypothetical protein	Hypo-rule applied	Bacteria	Bacteroidetes	Bacteroidia	Marinilabiliales	Marinifilaceae
DN29865_c0_g1	428	229	7	1.75	DN29865_c0_g1_i1	G125997	G1259971		428	229	7	1.75	100	CDS	426	65.71	1	hypothetical protein	Hypo-rule applied	Bacteria	Bacteroidetes	Bacteroidia	Marinilabiliales	Marinifilaceae
DN49535_c0_g1	414	215	6	1.6	DN49535_c0_g1_i1	G144357	G1443571		414	215	6	1.6	100	CDS	411	50.38	-1	threonine aldolase	KO:K01620	Bacteria	Bacteroidetes	Bacteroidia	Marinilabiliales	Marinifilaceae
DN20961_c0_g1	410	211	6	1.63	DN20961_c0_g1_i1	G117815	G1178151		410	211	6	1.63	100	CDS	408	65.44	1	hypothetical protein	KO:K07089	Bacteria	Bacteroidetes	Bacteroidia	Marinilabiliales	Marinifilaceae
DN24177_c0_g1	375	176	7	2.28	DN24177_c0_g1_i1	G121136	G1211361		375	176	7	2.28	100	CDS	372	56.9	-1	DNA-binding NarL/FixJ family response regulator	COG2197	Bacteria	Bacteroidetes	Bacteroidia	Marinilabiliales	Marinifilaceae
DN38340_c0_g1	351	152	10	3.77	DN38340_c0_g1_i1	G133843	G1338431		351	152	10	3.77	100	CDS	348	43.7	-1	hypothetical protein	KO:K06894	Bacteria	Bacteroidetes	Bacteroidia	Marinilabiliales	Marinifilaceae
DN16803_c0_g1	320	121	11	5.21	DN16803_c0_g1_i1	G114213	G1142131		320	121	11	5.21	100	CDS	318	39.05	-1	hypothetical protein	Hypo-rule applied	Bacteria	Bacteroidetes	Bacteroidia	Marinilabiliales	Marinifilaceae
DN54008_c0_g1	314	115	5	2.49	DN54008_c0_g1_i1	G147949	G1479491		314	115	5	2.49	100	CDS	312	54.46	-1	threonylcarbamoyladenosine tRNA methylthiotransferase MtaB	KO:K18707	Bacteria	Bacteroidetes	Bacteroidia	Marinilabiliales	Marinifilaceae
DN58870_c0_g1	278	79.74	6	4.31	DN58870_c0_g1_i1	G152833	G1528331		278	79.74	6	4.31	100	CDS	276	55.17	1	hypothetical protein	Hypo-rule applied	Bacteria	Bacteroidetes	Bacteroidia	Marinilabiliales	Marinifilaceae
DN39776_c0_g1	261	64.57	5	4.44	DN39776_c0_g1_i1	G135344	G1353441		261	64.57	5	4.44	100	CDS	258	40	1	outer membrane lipoprotein carrier protein LolA	pfam16584	Bacteria	Bacteroidetes	Bacteroidia	Marinilabiliales	Marinifilaceae
DN52203_c0_g1	257	61.18	3	2.81	DN52203_c0_g1_i1	G146842	G1468421		257	61.18	3	2.81	100	CDS	255	64.29	1	IgA peptidase M64	pfam09471	Bacteria	Bacteroidetes	Bacteroidia	Marinilabiliales	Marinifilaceae
DN20953_c0_g1	243	49.97	6	6.88	DN20953_c0_g1_i1	G117807	G1178071		243	49.97	6	6.88	100	CDS	240	57.5	-1	4-aminobutyrate aminotransferase-like enzyme	COG0160	Bacteria	Bacteroidetes	Bacteroidia	Marinilabiliales	Marinifilaceae
DN31877_c0_g1	242	49.21	3	3.49	DN31877_c0_g1_i1	G128065	G1280651		242	49.21	3	3.49	100	CDS	240	81.25	1	TPP-dependent pyruvate/acetoin dehydrogenase alpha subunit	COG1071	Bacteria	Bacteroidetes	Bacteroidia	Marinilabiliales	Marinifilaceae
DN59235_c0_g1	231	41.21	3	4.17	DN59235_c0_g1_i1	G153174	G1531741		231	41.21	3	4.17	100	CDS	228	36.99	-1	hypothetical protein	Hypo-rule applied	Bacteria	Bacteroidetes	Bacteroidia	Marinilabiliales	Marinifilaceae
DN34780_c0_g1	225	37.13	5	7.72	DN34780_c0_g1_i1	G130901	G1309011		225	37.13	5	7.72	100	CDS	222	51.35	1	signal transduction histidine kinase	COG0642	Bacteria	Bacteroidetes	Bacteroidia	Marinilabiliales	Marinifilaceae
DN17213_c0_g1	220	33.9	4	6.76	DN17213_c0_g1_i1	G114620	G1146201		220	33.9	4	6.76	100	CDS	219	63.01	1	oligopeptidase B	KO:K01354	Bacteria	Bacteroidetes	Bacteroidia	Marinilabiliales	Marinifilaceae
DN1935_c0_g1	1283	1084	83	4.39	DN1935_c0_g1_i1	G116633	G1166331	1	1283	1084	83	4.39	100	CDS	168	#N/A	1	HP	HP applied	Bacteria	Bacteroidetes	Bacteroidia	Marinilabiliales	Marinifilaceae
DN1935_c0_g1	1283	1084	83	4.39	DN1935_c0_g1_i1	G116633	G1166332	2	1283	1084	83	4.39	100	CDS	1095	38.4	-1	peroxiredoxin	COG1225	Bacteria	Bacteroidetes	Bacteroidia	Marinilabiliales	Marinifilaceae
DN47044_c0_g1	890	691	27	2.24	DN47044_c0_g1_i1	G141865	G1418651		890	691	27	2.24	100	CDS	888	59.33	1	DNA recombination protein RmuC	KO:K09760	Bacteria	Bacteroidetes	Bacteroidia	Marinilabiliales	Marinilabiliaceae	Alkaliflexus
DN14325_c0_g1	819	620	22	2.03	DN14325_c0_g1_i1	G111593	G1115931		819	620	22	2.03	100	CDS	795	73.85	1	aminobenzoyl-glutamate transport protein	KO:K12942	Bacteria	Bacteroidetes	Bacteroidia	Marinilabiliales	Marinilabiliaceae	Alkaliflexus
DN30093_c0_g1	642	443	19	2.46	DN30093_c0_g1_i1	G126237	G1262371		642	443	19	2.46	100	CDS	642	36.89	1	PAS domain-containing protein	COG2202	Bacteria	Bacteroidetes	Bacteroidia	Marinilabiliales	Marinilabiliaceae	Alkaliflexus
DN16800_c0_g1	592	393	7	1.02	DN16800_c0_g1_i1	G114210	G1142101		592	393	7	1.02	100	CDS	324	75.93	-1	uncharacterized protein YdhG (YjbR/CyaY superfamily)	COG5646	Bacteria	Bacteroidetes	Bacteroidia	Marinilabiliales	Marinilabiliaceae	Alkaliflexus
DN37644_c0_g1	568	369	13	2.02	DN37644_c0_g1_i1	G133098	G1330981		568	369	13	2.02	100	CDS	552	61.14	1	5-(carboxyamino)imidazole ribonucleotide synthase	KO:K01589	Bacteria	Bacteroidetes	Bacteroidia	Marinilabiliales	Marinilabiliaceae	Alkaliflexus
DN21940_c0_g1	439	240	23	5.49	DN21940_c0_g1_i1	G118846	G1188461		439	240	23	5.49	100	CDS	378	54.39	1	uncharacterized protein DUF3276	pfam11680	Bacteria	Bacteroidetes	Bacteroidia	Marinilabiliales	Marinilabiliaceae	Alkaliflexus
DN23735_c0_g1	398	199	7	2.02	DN23735_c0_g1_i1	G120693	G1206931		398	199	7	2.02	100	CDS	396	71.97	1	UDP-3-O-[3-hydroxymyristoyl] glucosamine N-acyltransferase	KO:K02536	Bacteria	Bacteroidetes	Bacteroidia	Marinilabiliales	Marinilabiliaceae	Alkaliflexus
DN45924_c0_g1	346	147	8	3.12	DN45924_c0_g1_i1	G140703	G1407031		346	147	8	3.12	100	CDS	345	64.91	1	5-(carboxyamino)imidazole ribonucleotide synthase	KO:K01589	Bacteria	Bacteroidetes	Bacteroidia	Marinilabiliales	Marinilabiliaceae	Alkaliflexus
DN14530_c0_g1	300	101	5	2.84	DN14530_c0_g1_i1	G111814	G1118141		300	101	5	2.84	100	CDS	297	84.85	-1	5-(carboxyamino)imidazole ribonucleotide mutase	KO:K01588	Bacteria	Bacteroidetes	Bacteroidia	Marinilabiliales	Marinilabiliaceae	Alkaliflexus
DN43178_c0_g1	295	96.03	4	2.39	DN43178_c0_g1_i1	G138683	G1386831		295	96.03	4	2.39	100	CDS	219	69.44	-1	2-oxoglutarate ferredoxin oxidoreductase subunit alpha	KO:K00174	Bacteria	Bacteroidetes	Bacteroidia	Marinilabiliales	Marinilabiliaceae	Alkaliflexus
DN5079_c0_g1	279	80.67	10	7.11	DN5079_c0_g1_i1	G145592	G1455921		279	80.67	10	7.11	100	CDS	279	75.82	-1	long-chain acyl-CoA synthetase	KO:K01897	Bacteria	Bacteroidetes	Bacteroidia	Marinilabiliales	Marinilabiliaceae	Alkaliflexus
DN61320_c0_g1	276	77.89	4	2.94	DN61320_c0_g1_i1	G154945	G1549451		276	77.89	4	2.94	100	CDS	276	55.32	1	peptidase C10-like protein	pfam01640	Bacteria	Bacteroidetes	Bacteroidia	Marinilabiliales	Marinilabiliaceae	Alkaliflexus
DN57874_c0_g1	269	71.55	5	4.01	DN57874_c0_g1_i1	G151899	G1518991	1	269	71.55	5	4.01	100	CDS	150	72	-1	HP	HP applied	Bacteria	Bacteroidetes	Bacteroidia	Marinilabiliales	Marinilabiliaceae	Alkaliflexus
DN57874_c0_g1	269	71.55	5	4.01	DN57874_c0_g1_i1	G151899	G1518992	2	269	71.55	5	4.01	100	CDS	96	#N/A	-1	HP	HP applied	Bacteria	Bacteroidetes	Bacteroidia	Marinilabiliales	Marinilabiliaceae	Alkaliflexus
DN48952_c0_g1	243	49.97	6	6.88	DN48952_c0_g1_i1	G143794	G1437941		243	49.97	6	6.88	100	CDS	240	51.25	1	aminoglycoside/choline kinase family phosphotransferase	COG3178	Bacteria	Bacteroidetes	Bacteroidia	Marinilabiliales	Marinilabiliaceae	Alkaliflexus
DN59726_c0_g1	221	34.54	3	4.98	DN59726_c0_g1_i1	G153622	G1536221		221	34.54	3	4.98	100	CDS	219	48.61	-1	two-component system phosphate regulon sensor histidine kinase PhoR	KO:K07636	Bacteria	Bacteroidetes	Bacteroidia	Marinilabiliales	Marinilabiliaceae	Alkaliflexus
DN6260_c0_g1	1673	1474	154	5.99	DN6260_c0_g1_i1	G155251	G1552511		1673	1474	154	5.99	100	CDS	1644	67.22	1	1-pyrroline-5-carboxylate dehydrogenase	KO:K00294	Bacteria	Bacteroidetes	Bacteroidia	Marinilabiliales	Marinilabiliaceae	Alkalitalea
DN20533_c0_g1	1330	1131	92	4.66	DN20533_c0_g1_i1	G117364	G1173641	1	1330	1131	92	4.66	100	tRNA	82	#N/A	1	tRNA_Leu_TAG	tRNA	Bacteria	Bacteroidetes	Bacteroidia	Marinilabiliales	Marinilabiliaceae	Alkalitalea
DN20533_c0_g1	1330	1131	92	4.66	DN20533_c0_g1_i1	G117364	G1173642	2	1330	1131	92	4.66	100	CDS	1068	37.05	1	trigger factor	KO:K03545	Bacteria	Bacteroidetes	Bacteroidia	Marinilabiliales	Marinilabiliaceae	Alkalitalea
DN54322_c0_g1	782	583	30	2.95	DN54322_c0_g1_i1	G148284	G1482841		782	583	30	2.95	100	CDS	759	55.73	1	long-chain acyl-CoA synthetase	KO:K01897	Bacteria	Bacteroidetes	Bacteroidia	Marinilabiliales	Marinilabiliaceae	Alkalitalea
DN37649_c0_g1	773	574	27	2.7	DN37649_c0_g1_i1	G133103	G1331031	1	773	574	27	2.7	100	CDS	84	#N/A	-1	HP	HP applied	Bacteria	Bacteroidetes	Bacteroidia	Marinilabiliales	Marinilabiliaceae	Alkalitalea
DN37649_c0_g1	773	574	27	2.7	DN37649_c0_g1_i1	G133103	G1331032	2	773	574	27	2.7	100	CDS	642	74.3	1	S-adenosylmethionine synthetase	KO:K00789	Bacteria	Bacteroidetes	Bacteroidia	Marinilabiliales	Marinilabiliaceae	Alkalitalea
DN10671_c0_g1	721	522	36	3.95	DN10671_c0_g1_i1	G100996	G1009961		721	522	36	3.95	100	CDS	618	31.25	-1	photosystem II stability/assembly factor-like uncharacterized protein	COG4447	Bacteria	Bacteroidetes	Bacteroidia	Marinilabiliales	Marinilabiliaceae	Alkalitalea
DN49228_c0_g1	623	424	13	1.76	DN49228_c0_g1_i1	G144059	G1440591		623	424	13	1.76	100	CDS	621	74.4	-1	oxidase EvaA	KO:K16435	Bacteria	Bacteroidetes	Bacteroidia	Marinilabiliales	Marinilabiliaceae	Alkalitalea
DN23960_c0_g1	570	371	9	1.39	DN23960_c0_g1_i1	G120917	G1209171		570	371	9	1.39	100	CDS	567	50	1	hypothetical protein	Hypo-rule applied	Bacteria	Bacteroidetes	Bacteroidia	Marinilabiliales	Marinilabiliaceae	Alkalitalea
DN1180_c0_g1	543	344	11	1.83	DN1180_c0_g1_i1	G102862	G1028621		543	344	11	1.83	100	CDS	543	65.92	1	phosphoribosylaminoimidazolecarboxamide formyltransferase/IMP cyclohydrolase	KO:K00602	Bacteria	Bacteroidetes	Bacteroidia	Marinilabiliales	Marinilabiliaceae	Alkalitalea
DN24194_c0_g1	514	315	11	2	DN24194_c0_g1_i1	G121152	G1211521		514	315	11	2	100	CDS	498	41.56	1	signal transduction histidine kinase	COG0642	Bacteria	Bacteroidetes	Bacteroidia	Marinilabiliales	Marinilabiliaceae	Alkalitalea
DN4483_c0_g1	485	286	18	3.61	DN4483_c0_g1_i1	G139969	G1399691		485	286	18	3.61	100	CDS	483	56.78	-1	uncharacterized protein RhaS with RHS repeats	COG3209	Bacteria	Bacteroidetes	Bacteroidia	Marinilabiliales	Marinilabiliaceae	Alkalitalea
DN16075_c0_g1	405	206	11	3.06	DN16075_c0_g1_i1	G113470	G1134701		405	206	11	3.06	100	CDS	402	77.61	1	LAO/AO transport system kinase	KO:K07588	Bacteria	Bacteroidetes	Bacteroidia	Marinilabiliales	Marinilabiliaceae	Alkalitalea
DN15259_c0_g1	398	199	7	2.02	DN15259_c0_g1_i1	G112608	G1126081		398	199	7	2.02	100	CDS	357	52.94	1	NAD-dependent deacetylase	KO:K12410	Bacteria	Bacteroidetes	Bacteroidia	Marinilabiliales	Marinilabiliaceae	Alkalitalea
DN28697_c0_g1	343	144	4	1.59	DN28697_c0_g1_i1	G124767	G1247671		343	144	4	1.59	100	CDS	342	70.69	1	GTP-binding protein	KO:K03977	Bacteria	Bacteroidetes	Bacteroidia	Marinilabiliales	Marinilabiliaceae	Alkalitalea
DN14475_c0_g1	310	111	8	4.13	DN14475_c0_g1_i1	G111757	G1117571		310	111	8	4.13	100	CDS	306	47.47	-1	hypothetical protein	Hypo-rule applied	Bacteria	Bacteroidetes	Bacteroidia	Marinilabiliales	Marinilabiliaceae	Alkalitalea
DN27384_c0_g1	261	64.57	8	7.1	DN27384_c0_g1_i1	G124109	G1241091		261	64.57	8	7.1	100	CDS	210	82.35	-1	putative transcriptional regulator	KO:K07729	Bacteria	Bacteroidetes	Bacteroidia	Marinilabiliales	Marinilabiliaceae	Alkalitalea
DN58873_c0_g1	259	62.86	5	4.56	DN58873_c0_g1_i1	G152836	G1528361		259	62.86	5	4.56	100	CDS	138	86.05	-1	PD-(D/E)XK nuclease superfamily protein	pfam13366	Bacteria	Bacteroidetes	Bacteroidia	Marinilabiliales	Marinilabiliaceae	Alkalitalea
DN58554_c0_g1	220	33.9	1	1.69	DN58554_c0_g1_i1	G152544	G1525441		220	33.9	1	1.69	100	CDS	219	71.23	-1	peptide chain release factor 3	KO:K02837	Bacteria	Bacteroidetes	Bacteroidia	Marinilabiliales	Marinilabiliaceae	Alkalitalea
DN52900_c0_g1	211	28.47	5	10.07	DN52900_c0_g1_i1	G147370	G1473701		211	28.47	5	10.07	100	CDS	210	57.14	-1	hypothetical protein	KO:K07133	Bacteria	Bacteroidetes	Bacteroidia	Marinilabiliales	Marinilabiliaceae	Alkalitalea
DN15261_c0_g1	209	27.33	3	6.29	DN15261_c0_g1_i1	G112611	G1126111		209	27.33	3	6.29	100	CDS	207	95.65	1	hypothetical protein	KO:K07133	Bacteria	Bacteroidetes	Bacteroidia	Marinilabiliales	Marinilabiliaceae	Alkalitalea
DN32688_c0_g1	204	24.6	3	6.99	DN32688_c0_g1_i1	G128867	G1288671		204	24.6	3	6.99	100	CDS	201	86.57	-1	putative ABC transport system ATP-binding protein	KO:K02003	Bacteria	Bacteroidetes	Bacteroidia	Marinilabiliales	Marinilabiliaceae	Alkalitalea
DN13455_c0_g1	4646.41	4447.41	879	11.33	DN13455_c0_g1_i1	G106672	G1066721	1	4699	4500	726.97	9.26	81.74	CDS	876	89.35	-1	dienelactone hydrolase	COG0412	Bacteria	Bacteroidetes	Bacteroidia	Marinilabiliales	Marinilabiliaceae	Anaerophaga
DN13455_c0_g1	4646.41	4447.41	879	11.33	DN13455_c0_g1_i1	G106672	G1066722	2	4699	4500	726.97	9.26	81.74	CDS	1014	93.71	-1	alcohol dehydrogenase/propanol-preferring alcohol dehydrogenase	KO:K00001,KO:K13953	Bacteria	Bacteroidetes	Bacteroidia	Marinilabiliales	Marinilabiliaceae	Anaerophaga
DN13455_c0_g1	4646.41	4447.41	879	11.33	DN13455_c0_g1_i1	G106672	G1066723	3	4699	4500	726.97	9.26	81.74	CDS	1092	95.87	-1	alcohol dehydrogenase	KO:K00001	Bacteria	Bacteroidetes	Bacteroidia	Marinilabiliales	Marinilabiliaceae	Anaerophaga
DN13455_c0_g1	4646.41	4447.41	879	11.33	DN13455_c0_g1_i1	G106672	G1066724	4	4699	4500	726.97	9.26	81.74	CDS	972	88.16	-1	glycerate dehydrogenase	KO:K00018	Bacteria	Bacteroidetes	Bacteroidia	Marinilabiliales	Marinilabiliaceae	Anaerophaga
DN12936_c0_g2	2885	2686	309	6.59	DN12936_c0_g2_i1	G105184	G1051841	1	2885	2686	309	6.59	100	CDS	1890	57.61	1	oligoendopeptidase F	KO:K08602	Bacteria	Bacteroidetes	Bacteroidia	Marinilabiliales	Marinilabiliaceae	Anaerophaga
DN12936_c0_g2	2885	2686	309	6.59	DN12936_c0_g2_i1	G105184	G1051842	2	2885	2686	309	6.59	100	CDS	447	71.33	-1	HTH-type transcriptional regulator/antitoxin HigA	KO:K18831	Bacteria	Bacteroidetes	Bacteroidia	Marinilabiliales	Marinilabiliaceae	Anaerophaga
DN12936_c0_g2	2885	2686	309	6.59	DN12936_c0_g2_i1	G105184	G1051843	3	2885	2686	309	6.59	100	CDS	333	67.27	-1	mRNA interferase HigB	KO:K19166	Bacteria	Bacteroidetes	Bacteroidia	Marinilabiliales	Marinilabiliaceae	Anaerophaga
DN2452_c0_g1	2099	1900	286	8.63	DN2452_c0_g1_i1	G121488	G1214881	1	2099	1900	286	8.63	100	CDS	285	90	1	uroporphyrinogen decarboxylase	KO:K01599	Bacteria	Bacteroidetes	Bacteroidia	Marinilabiliales	Marinilabiliaceae	Anaerophaga
DN2452_c0_g1	2099	1900	286	8.63	DN2452_c0_g1_i1	G121488	G1214882	2	2099	1900	286	8.63	100	CDS	231	96	1	putative effector of murein hydrolase LrgA (UPF0299 family)	COG1380	Bacteria	Bacteroidetes	Bacteroidia	Marinilabiliales	Marinilabiliaceae	Anaerophaga
DN2452_c0_g1	2099	1900	286	8.63	DN2452_c0_g1_i1	G121488	G1214883	3	2099	1900	286	8.63	100	CDS	558	95.14	1	NAD(P)H-dependent FMN reductase	COG0431	Bacteria	Bacteroidetes	Bacteroidia	Marinilabiliales	Marinilabiliaceae	Anaerophaga
DN2452_c0_g1	2099	1900	286	8.63	DN2452_c0_g1_i1	G121488	G1214884	4	2099	1900	286	8.63	100	CDS	810	66.29	1	aromatic ring-opening dioxygenase catalytic subunit (LigB family)	COG3384	Bacteria	Bacteroidetes	Bacteroidia	Marinilabiliales	Marinilabiliaceae	Anaerophaga
DN45474_c0_g1	1520	1321	111	4.82	DN45474_c0_g1_i1	G140227	G1402271		1520	1321	111	4.82	100	CDS	1497	64.23	-1	hypothetical protein	Hypo-rule applied	Bacteria	Bacteroidetes	Bacteroidia	Marinilabiliales	Marinilabiliaceae	Anaerophaga
DN8696_c0_g1	1124	925	153	9.48	DN8696_c0_g1_i1	G158011	G1580111		1124	925	153	9.48	100	CDS	1104	71.86	1	ATP-dependent Clp protease ATP-binding subunit ClpB	KO:K03695	Bacteria	Bacteroidetes	Bacteroidia	Marinilabiliales	Marinilabiliaceae	Anaerophaga
DN2467_c0_g1	866	667	25	2.15	DN2467_c0_g1_i1	G121641	G1216411		866	667	25	2.15	100	CDS	864	70.67	1	asparaginyl-tRNA synthetase	KO:K01893	Bacteria	Bacteroidetes	Bacteroidia	Marinilabiliales	Marinilabiliaceae	Anaerophaga
DN31520_c0_g1	760	561	14	1.43	DN31520_c0_g1_i1	G127701	G1277011		760	561	14	1.43	100	CDS	645	68.72	-1	glutaminyl-tRNA synthetase	KO:K01886	Bacteria	Bacteroidetes	Bacteroidia	Marinilabiliales	Marinilabiliaceae	Anaerophaga
DN14313_c0_g1	657	458	23	2.88	DN14313_c0_g1_i1	G111581	G1115811		657	458	23	2.88	100	CDS	588	84.18	1	tryptophanyl-tRNA synthetase	KO:K01867	Bacteria	Bacteroidetes	Bacteroidia	Marinilabiliales	Marinilabiliaceae	Anaerophaga
DN6891_c0_g1	599.01	400.01	35	5.02	DN6891_c0_g1_i2	G155944	G1559441	1	787	588	27.15	2.65	52.77	CDS	414	54.81	1	HP	KO:K07098	Bacteria	Bacteroidetes	Bacteroidia	Marinilabiliales	Marinilabiliaceae	Anaerophaga
DN22365_c0_g1	515	316	14	2.54	DN22365_c0_g1_i1	G119278	G1192781		515	316	14	2.54	100	CDS	396	68.18	1	hypothetical protein	Hypo-rule applied	Bacteria	Bacteroidetes	Bacteroidia	Marinilabiliales	Marinilabiliaceae	Anaerophaga
DN4659_c0_g1	507	308	21	3.91	DN4659_c0_g1_i1	G141399	G1413991		507	308	21	3.91	100	CDS	507	48.77	-1	diamine N-acetyltransferase	KO:K00657	Bacteria	Bacteroidetes	Bacteroidia	Marinilabiliales	Marinilabiliaceae	Anaerophaga
DN40012_c0_g1	462	263	8	1.74	DN40012_c0_g1_i1	G135584	G1355841		462	263	8	1.74	100	CDS	459	59.44	-1	cell division protein FtsI (penicillin-binding protein 3)	KO:K03587	Bacteria	Bacteroidetes	Bacteroidia	Marinilabiliales	Marinilabiliaceae	Anaerophaga
DN37060_c0_g1	450	251	12	2.74	DN37060_c0_g1_i1	G132462	G1324621	1	450	251	12	2.74	100	CDS	330	30.19	1	HP	HP applied	Bacteria	Bacteroidetes	Bacteroidia	Marinilabiliales	Marinilabiliaceae	Anaerophaga
DN37060_c0_g1	450	251	12	2.74	DN37060_c0_g1_i1	G132462	G1324622	2	450	251	12	2.74	100	CDS	123	#N/A	1	phosphoglycolate phosphatase-like HAD superfamily hydrolase	COG0546	Bacteria	Bacteroidetes	Bacteroidia	Marinilabiliales	Marinilabiliaceae	Anaerophaga
DN17166_c0_g1	445	246	23	5.36	DN17166_c0_g1_i1	G114574	G1145741		445	246	23	5.36	100	CDS	396	66.14	1	uncharacterized protein (DUF302 family)	COG3439	Bacteria	Bacteroidetes	Bacteroidia	Marinilabiliales	Marinilabiliaceae	Anaerophaga
DN50199_c0_g1	415	216	11	2.92	DN50199_c0_g1_i1	G145014	G1450141		415	216	11	2.92	100	CDS	414	91.24	-1	7-keto-8-aminopelargonate synthetase-like enzyme	COG0156	Bacteria	Bacteroidetes	Bacteroidia	Marinilabiliales	Marinilabiliaceae	Anaerophaga
DN46378_c0_g1	409	210	16	4.37	DN46378_c0_g1_i1	G141168	G1411681		409	210	16	4.37	100	CDS	375	83.06	1	uncharacterized protein (DUF302 family)	COG3439	Bacteria	Bacteroidetes	Bacteroidia	Marinilabiliales	Marinilabiliaceae	Anaerophaga
DN30345_c0_g1	380	181	9	2.85	DN30345_c0_g1_i1	G126499	G1264991		380	181	9	2.85	100	CDS	270	66.67	1	REP element-mobilizing transposase RayT	COG1943	Bacteria	Bacteroidetes	Bacteroidia	Marinilabiliales	Marinilabiliaceae	Anaerophaga
DN40337_c0_g1	369	170	10	3.37	DN40337_c0_g1_i1	G135913	G1359131		369	170	10	3.37	100	CDS	366	54.78	-1	hypothetical protein	KO:K07027	Bacteria	Bacteroidetes	Bacteroidia	Marinilabiliales	Marinilabiliaceae	Anaerophaga
DN30828_c0_g1	364	165	16	5.56	DN30828_c0_g1_i1	G126999	G1269991		364	165	16	5.56	100	CDS	363	62.93	-1	DNA-binding MarR family transcriptional regulator	COG1846	Bacteria	Bacteroidetes	Bacteroidia	Marinilabiliales	Marinilabiliaceae	Anaerophaga
DN20758_c0_g1	353	154	12	4.47	DN20758_c0_g1_i1	G117598	G1175981		353	154	12	4.47	100	CDS	351	69.83	1	23S rRNA (adenine2503-C2)-methyltransferase	KO:K06941	Bacteria	Bacteroidetes	Bacteroidia	Marinilabiliales	Marinilabiliaceae	Anaerophaga
DN56338_c0_g1	351	152	7	2.64	DN56338_c0_g1_i1	G150376	G1503761		351	152	7	2.64	100	CDS	348	97.41	-1	8-amino-7-oxononanoate synthase	KO:K00652	Bacteria	Bacteroidetes	Bacteroidia	Marinilabiliales	Marinilabiliaceae	Anaerophaga
DN34433_c0_g1	339	140	5	2.05	DN34433_c0_g1_i1	G130559	G1305591	1	339	140	5	2.05	100	CDS	132	#N/A	-1	HP	HP applied	Bacteria	Bacteroidetes	Bacteroidia	Marinilabiliales	Marinilabiliaceae	Anaerophaga
DN34433_c0_g1	339	140	5	2.05	DN34433_c0_g1_i1	G130559	G1305592	2	339	140	5	2.05	100	CDS	210	54.84	-1	iron complex transport system substrate-binding protein	KO:K02016	Bacteria	Bacteroidetes	Bacteroidia	Marinilabiliales	Marinilabiliaceae	Anaerophaga
DN54541_c0_g1	333	134	5	2.14	DN54541_c0_g1_i1	G148511	G1485111		333	134	5	2.14	100	CDS	333	87.16	1	DNA (cytosine-5)-methyltransferase 1	KO:K00558	Bacteria	Bacteroidetes	Bacteroidia	Marinilabiliales	Marinilabiliaceae	Anaerophaga
DN57532_c0_g1	326	127	5	2.26	DN57532_c0_g1_i1	G151564	G1515641		326	127	5	2.26	100	CDS	324	34.58	1	TolA-binding protein	COG1729	Bacteria	Bacteroidetes	Bacteroidia	Marinilabiliales	Marinilabiliaceae	Anaerophaga
DN23936_c0_g1	314	115	7	3.49	DN23936_c0_g1_i1	G120893	G1208931		314	115	7	3.49	100	CDS	312	62.5	1	uncharacterized membrane protein	COG3762	Bacteria	Bacteroidetes	Bacteroidia	Marinilabiliales	Marinilabiliaceae	Anaerophaga
DN16344_c0_g1	299	100	4	2.29	DN16344_c0_g1_i1	G113742	G1137421		299	100	4	2.29	100	CDS	297	88.89	-1	DNA ligase (NAD+)	KO:K01972	Bacteria	Bacteroidetes	Bacteroidia	Marinilabiliales	Marinilabiliaceae	Anaerophaga
DN18706_c0_g1	297	98.01	3	1.75	DN18706_c0_g1_i1	G116054	G1160541		297	98.01	3	1.75	100	CDS	294	52.04	1	hypothetical protein	Hypo-rule applied	Bacteria	Bacteroidetes	Bacteroidia	Marinilabiliales	Marinilabiliaceae	Anaerophaga
DN55378_c0_g1	292	93.08	9	5.54	DN55378_c0_g1_i1	G149384	G1493841		292	93.08	9	5.54	100	CDS	291	53.61	-1	antitoxin component YwqK of YwqJK toxin-antitoxin module	COG2849	Bacteria	Bacteroidetes	Bacteroidia	Marinilabiliales	Marinilabiliaceae	Anaerophaga
DN48049_c0_g1	287	88.24	4	2.6	DN48049_c0_g1_i1	G142883	G1428831		287	88.24	4	2.6	100	CDS	228	90.67	-1	hypothetical protein	Hypo-rule applied	Bacteria	Bacteroidetes	Bacteroidia	Marinilabiliales	Marinilabiliaceae	Anaerophaga
DN17019_c0_g1	286	87.28	4	2.63	DN17019_c0_g1_i1	G114433	G1144331		286	87.28	4	2.63	100	CDS	249	89.02	1	hypothetical protein	Hypo-rule applied	Bacteria	Bacteroidetes	Bacteroidia	Marinilabiliales	Marinilabiliaceae	Anaerophaga
DN52065_c0_g1	270	72.44	4	3.17	DN52065_c0_g1_i1	G146726	G1467261		270	72.44	4	3.17	100	CDS	198	61.9	-1	excinuclease ABC subunit C	KO:K03703	Bacteria	Bacteroidetes	Bacteroidia	Marinilabiliales	Marinilabiliaceae	Anaerophaga
DN15064_c0_g1	265	68.02	5	4.21	DN15064_c0_g1_i1	G112397	G1123971		265	68.02	5	4.21	100	CDS	261	53.62	1	hypothetical protein	Hypo-rule applied	Bacteria	Bacteroidetes	Bacteroidia	Marinilabiliales	Marinilabiliaceae	Anaerophaga
DN16373_c0_g1	244	50.74	3	3.39	DN16373_c0_g1_i1	G113772	G1137721		244	50.74	3	3.39	100	CDS	243	83.95	1	hypothetical protein	KO:K00540	Bacteria	Bacteroidetes	Bacteroidia	Marinilabiliales	Marinilabiliaceae	Anaerophaga
DN15398_c0_g1	238	46.22	3	3.72	DN15398_c0_g1_i1	G112760	G1127601		238	46.22	3	3.72	100	CDS	237	86.08	-1	hypothetical protein	Hypo-rule applied	Bacteria	Bacteroidetes	Bacteroidia	Marinilabiliales	Marinilabiliaceae	Anaerophaga
DN37109_c0_g1	235	44.04	4	5.21	DN37109_c0_g1_i1	G132516	G1325161		235	44.04	4	5.21	100	CDS	234	100	-1	cobalt-zinc-cadmium resistance protein CzcA	KO:K15726	Bacteria	Bacteroidetes	Bacteroidia	Marinilabiliales	Marinilabiliaceae	Anaerophaga
DN38439_c0_g1	227	38.47	4	5.96	DN38439_c0_g1_i1	G133947	G1339471		227	38.47	4	5.96	100	CDS	225	98.67	1	adenine-specific DNA-methyltransferase	KO:K07316	Bacteria	Bacteroidetes	Bacteroidia	Marinilabiliales	Marinilabiliaceae	Anaerophaga
DN43741_c0_g1	211	28.47	3	6.04	DN43741_c0_g1_i1	G139174	G1391741		211	28.47	3	6.04	100	CDS	207	91.3	-1	8-amino-7-oxononanoate synthase	KO:K00652	Bacteria	Bacteroidetes	Bacteroidia	Marinilabiliales	Marinilabiliaceae	Anaerophaga
DN19425_c0_g1	205	25.13	3	6.84	DN19425_c0_g1_i1	G116689	G1166891		205	25.13	3	6.84	100	CDS	201	76.12	1	DDE family transposase	pfam07592	Bacteria	Bacteroidetes	Bacteroidia	Marinilabiliales	Marinilabiliaceae	Anaerophaga
DN12978_c0_g1	3231	3032	433	8.19	DN12978_c0_g1_i1	G105272	G1052721		3231	3032	433	8.19	100	CDS	3228	55.24	1	outer membrane receptor for ferrienterochelin and colicin	COG4771	Bacteria	Bacteroidetes	Bacteroidia	Marinilabiliales	Marinilabiliaceae	Marinilabilia
DN53931_c0_g1	1412	1213	66	3.12	DN53931_c0_g1_i1	G147868	G1478681	1	1412	1213	66	3.12	100	CDS	75	#N/A	-1	HP	HP applied	Bacteria	Bacteroidetes	Bacteroidia	Marinilabiliales	Marinilabiliaceae	Marinilabilia
DN53931_c0_g1	1412	1213	66	3.12	DN53931_c0_g1_i1	G147868	G1478682	2	1412	1213	66	3.12	100	CDS	1308	35.12	-1	alginate export protein	pfam13372	Bacteria	Bacteroidetes	Bacteroidia	Marinilabiliales	Marinilabiliaceae	Marinilabilia
DN14613_c0_g1	754	555	20	2.07	DN14613_c0_g1_i1	G111904	G1119041		754	555	20	2.07	100	CDS	753	58.17	-1	trk system potassium uptake protein TrkH	KO:K03498	Bacteria	Bacteroidetes	Bacteroidia	Marinilabiliales	Marinilabiliaceae	Marinilabilia
DN41694_c0_g1	716	517	14	1.55	DN41694_c0_g1_i1	G137253	G1372531		716	517	14	1.55	100	CDS	714	73.75	-1	dipeptidyl aminopeptidase/acylaminoacyl peptidase	COG1506	Bacteria	Bacteroidetes	Bacteroidia	Marinilabiliales	Marinilabiliaceae	Marinilabilia
DN12376_c0_g1	654.98	455.98	34	4.27	DN12376_c0_g1_i1	G103934	G1039341	1	748	549	18.67	1.95	45.6	CDS	576	55.8	-1	RHS repeat protein	pfam03527	Bacteria	Bacteroidetes	Bacteroidia	Marinilabiliales	Marinilabiliaceae	Marinilabilia
DN12376_c0_g1	654.98	455.98	34	4.27	DN12376_c0_g1_i1	G103934	G1039342	2	748	549	18.67	1.95	45.6	CDS	219	#N/A	-1	HP	HP applied	Bacteria	Bacteroidetes	Bacteroidia	Marinilabiliales	Marinilabiliaceae	Marinilabilia
DN23508_c0_g1	581	382	20	3	DN23508_c0_g1_i1	G120467	G1204671		581	382	20	3	100	CDS	579	78.95	-1	site-specific DNA-methyltransferase (adenine-specific)/adenine-specific DNA-methyltransferase	KO:K00571,KO:K07316	Bacteria	Bacteroidetes	Bacteroidia	Marinilabiliales	Marinilabiliaceae	Marinilabilia
DN3224_c0_g1	532	333	11	1.89	DN3224_c0_g1_i1	G128442	G1284421		532	333	11	1.89	100	CDS	531	41.24	-1	FSR family fosmidomycin resistance protein-like MFS transporter	KO:K08223	Bacteria	Bacteroidetes	Bacteroidia	Marinilabiliales	Marinilabiliaceae	Marinilabilia
DN5056_c0_g1	512	313	14	2.56	DN5056_c0_g1_i1	G145375	G1453751		512	313	14	2.56	100	CDS	429	57.45	1	phosphoribosylformylglycinamidine synthase	KO:K01952	Bacteria	Bacteroidetes	Bacteroidia	Marinilabiliales	Marinilabiliaceae	Marinilabilia
DN59032_c0_g1	504	305	8	1.5	DN59032_c0_g1_i1	G152982	G1529821		504	305	8	1.5	100	CDS	435	87.59	-1	outer membrane lipoprotein-sorting protein	pfam17131	Bacteria	Bacteroidetes	Bacteroidia	Marinilabiliales	Marinilabiliaceae	Marinilabilia
DN46851_c0_g1	470	271	32	6.77	DN46851_c0_g1_i1	G141658	G1416581	1	470	271	32	6.77	100	CDS	381	36.43	-1	HP	HP applied	Bacteria	Bacteroidetes	Bacteroidia	Marinilabiliales	Marinilabiliaceae	Marinilabilia
DN46851_c0_g1	470	271	32	6.77	DN46851_c0_g1_i1	G141658	G1416582	2	470	271	32	6.77	100	CDS	90	#N/A	-1	HP	HP applied	Bacteria	Bacteroidetes	Bacteroidia	Marinilabiliales	Marinilabiliaceae	Marinilabilia
DN17569_c0_g1	437	238	15	3.61	DN17569_c0_g1_i1	G114970	G1149701		437	238	15	3.61	100	CDS	435	82.76	1	type III restriction enzyme	KO:K01156	Bacteria	Bacteroidetes	Bacteroidia	Marinilabiliales	Marinilabiliaceae	Marinilabilia
DN23257_c0_g1	426	227	8	2.02	DN23257_c0_g1_i1	G120209	G1202091		426	227	8	2.02	100	CDS	387	70.31	1	hypothetical protein	Hypo-rule applied	Bacteria	Bacteroidetes	Bacteroidia	Marinilabiliales	Marinilabiliaceae	Marinilabilia
DN28998_c0_g1	420	221	13	3.37	DN28998_c0_g1_i1	G125087	G1250871		420	221	13	3.37	100	CDS	417	74.82	1	ATPase subunit of ABC transporter with duplicated ATPase domains	COG0488	Bacteria	Bacteroidetes	Bacteroidia	Marinilabiliales	Marinilabiliaceae	Marinilabilia
DN3445_c0_g1	390	191	9	2.7	DN3445_c0_g1_i1	G130584	G1305841		390	191	9	2.7	100	CDS	312	93.88	1	Fic family protein	COG3177	Bacteria	Bacteroidetes	Bacteroidia	Marinilabiliales	Marinilabiliaceae	Marinilabilia
DN57803_c0_g1	381	182	12	3.78	DN57803_c0_g1_i1	G151828	G1518281		381	182	12	3.78	100	CDS	378	77.78	1	DNA repair protein RadC	KO:K03630	Bacteria	Bacteroidetes	Bacteroidia	Marinilabiliales	Marinilabiliaceae	Marinilabilia
DN25033_c0_g1	371	172	10	3.33	DN25033_c0_g1_i1	G121976	G1219761		371	172	10	3.33	100	CDS	369	70.73	1	small subunit ribosomal protein S1	KO:K02945	Bacteria	Bacteroidetes	Bacteroidia	Marinilabiliales	Marinilabiliaceae	Marinilabilia
DN56058_c0_g1	370	171	12	4.02	DN56058_c0_g1_i1	G150083	G1500831		370	171	12	4.02	100	CDS	366	54.13	-1	hypothetical protein	Hypo-rule applied	Bacteria	Bacteroidetes	Bacteroidia	Marinilabiliales	Marinilabiliaceae	Marinilabilia
DN27051_c0_g1	369	170	11	3.71	DN27051_c0_g1_i1	G123830	G1238301		369	170	11	3.71	100	CDS	366	99.18	-1	Cu2+-exporting ATPase	KO:K01533	Bacteria	Bacteroidetes	Bacteroidia	Marinilabiliales	Marinilabiliaceae	Marinilabilia
DN26135_c0_g1	368	169	8	2.71	DN26135_c0_g1_i1	G122989	G1229891		368	169	8	2.71	100	CDS	336	86.11	-1	site-specific DNA-methyltransferase (adenine-specific)/adenine-specific DNA-methyltransferase	KO:K00571,KO:K07316	Bacteria	Bacteroidetes	Bacteroidia	Marinilabiliales	Marinilabiliaceae	Marinilabilia
DN14839_c0_g1	347	148	6	2.32	DN14839_c0_g1_i1	G112153	G1121531		347	148	6	2.32	100	CDS	345	99.13	1	cobalt-zinc-cadmium resistance protein CzcA	KO:K15726	Bacteria	Bacteroidetes	Bacteroidia	Marinilabiliales	Marinilabiliaceae	Marinilabilia
DN21317_c0_g1	347	148	6	2.32	DN21317_c0_g1_i1	G118200	G1182001		347	148	6	2.32	100	CDS	345	58.77	1	multidrug efflux pump subunit AcrB	COG0841	Bacteria	Bacteroidetes	Bacteroidia	Marinilabiliales	Marinilabiliaceae	Marinilabilia
DN21177_c0_g1	319	120	5	2.39	DN21177_c0_g1_i1	G118051	G1180511		319	120	5	2.39	100	CDS	315	77.14	-1	type III restriction enzyme	KO:K01156	Bacteria	Bacteroidetes	Bacteroidia	Marinilabiliales	Marinilabiliaceae	Marinilabilia
DN48581_c0_g1	317	118	6	2.91	DN48581_c0_g1_i1	G143427	G1434271		317	118	6	2.91	100	CDS	315	58.1	-1	iron complex transport system permease protein	KO:K02015	Bacteria	Bacteroidetes	Bacteroidia	Marinilabiliales	Marinilabiliaceae	Marinilabilia
DN59265_c0_g1	314	115	4	1.99	DN59265_c0_g1_i1	G153199	G1531991		314	115	4	1.99	100	CDS	312	56.38	-1	integrase	COG0582	Bacteria	Bacteroidetes	Bacteroidia	Marinilabiliales	Marinilabiliaceae	Marinilabilia
DN59651_c0_g1	302	103	4	2.23	DN59651_c0_g1_i1	G153557	G1535571		302	103	4	2.23	100	CDS	294	71.13	1	long-chain acyl-CoA synthetase	KO:K01897	Bacteria	Bacteroidetes	Bacteroidia	Marinilabiliales	Marinilabiliaceae	Marinilabilia
DN46512_c0_g1	299	100	6	3.44	DN46512_c0_g1_i1	G141308	G1413081		299	100	6	3.44	100	CDS	297	79.8	1	type III restriction enzyme	KO:K01156	Bacteria	Bacteroidetes	Bacteroidia	Marinilabiliales	Marinilabiliaceae	Marinilabilia
DN32137_c0_g1	289	90.17	12	7.63	DN32137_c0_g1_i1	G128326	G1283261		289	90.17	12	7.63	100	CDS	288	93.75	1	outer membrane lipoprotein-sorting protein	pfam17131	Bacteria	Bacteroidetes	Bacteroidia	Marinilabiliales	Marinilabiliaceae	Marinilabilia
DN34482_c0_g1	287	88.24	3	1.95	DN34482_c0_g1_i1	G130606	G1306061		287	88.24	3	1.95	100	CDS	285	79.57	-1	prolyl oligopeptidase	KO:K01322	Bacteria	Bacteroidetes	Bacteroidia	Marinilabiliales	Marinilabiliaceae	Marinilabilia
DN3448_c0_g2	280	81.6	8	5.62	DN3448_c0_g2_i1	G130615	G1306151		280	81.6	8	5.62	100	CDS	210	75	-1	type III restriction enzyme	KO:K01156	Bacteria	Bacteroidetes	Bacteroidia	Marinilabiliales	Marinilabiliaceae	Marinilabilia
DN7570_c1_g1	271	73.34	11	8.6	DN7570_c1_g1_i1	G156675	G1566751		271	73.34	11	8.6	100	CDS	270	74.07	1	hypothetical protein	KO:K07119	Bacteria	Bacteroidetes	Bacteroidia	Marinilabiliales	Marinilabiliaceae	Marinilabilia
DN60103_c0_g1	270	72.44	8	6.33	DN60103_c0_g1_i1	G153974	G1539741		270	72.44	8	6.33	100	CDS	225	73.33	1	type III restriction enzyme	KO:K01156	Bacteria	Bacteroidetes	Bacteroidia	Marinilabiliales	Marinilabiliaceae	Marinilabilia
DN25681_c0_g1	269	71.55	8	6.41	DN25681_c0_g1_i1	G122571	G1225711		269	71.55	8	6.41	100	CDS	267	89.89	-1	ribonucleoside-diphosphate reductase alpha chain	KO:K00525	Bacteria	Bacteroidetes	Bacteroidia	Marinilabiliales	Marinilabiliaceae	Marinilabilia
DN28201_c0_g1	269	71.55	7	5.61	DN28201_c0_g1_i1	G124638	G1246381		269	71.55	7	5.61	100	CDS	267	59.55	1	uncharacterized protein YbjT (DUF2867 family)	COG0702	Bacteria	Bacteroidetes	Bacteroidia	Marinilabiliales	Marinilabiliaceae	Marinilabilia
DN17505_c0_g1	264	67.15	3	2.56	DN17505_c0_g1_i1	G114909	G1149091		264	67.15	3	2.56	100	CDS	243	79.49	-1	NTE family protein	KO:K07001	Bacteria	Bacteroidetes	Bacteroidia	Marinilabiliales	Marinilabiliaceae	Marinilabilia
DN40017_c0_g1	263	66.28	9	7.78	DN40017_c0_g1_i1	G135587	G1355871		263	66.28	9	7.78	100	CDS	222	53.85	1	ferredoxin--NADP+ reductase/benzoate/toluate 1,2-dioxygenase reductase subunit	KO:K00528,KO:K05784	Bacteria	Bacteroidetes	Bacteroidia	Marinilabiliales	Marinilabiliaceae	Marinilabilia
DN30968_c0_g1	262	65.42	4	3.5	DN30968_c0_g1_i1	G127140	G1271401		262	65.42	4	3.5	100	CDS	75	96	-1	Fur family ferric uptake transcriptional regulator	KO:K03711	Bacteria	Bacteroidetes	Bacteroidia	Marinilabiliales	Marinilabiliaceae	Marinilabilia
DN47996_c0_g1	259	62.86	6	5.47	DN47996_c0_g1_i1	G142830	G1428301		259	62.86	6	5.47	100	CDS	258	89.53	1	Fic family protein	COG3177	Bacteria	Bacteroidetes	Bacteroidia	Marinilabiliales	Marinilabiliaceae	Marinilabilia
DN53018_c0_g1	257	61.18	5	4.68	DN53018_c0_g1_i1	G147448	G1474481		257	61.18	5	4.68	100	CDS	186	91.07	1	uncharacterized protein DUF4172	pfam13776	Bacteria	Bacteroidetes	Bacteroidia	Marinilabiliales	Marinilabiliaceae	Marinilabilia
DN43829_c0_g1	253	57.88	2	1.98	DN43829_c0_g1_i1	G139251	G1392511		253	57.88	2	1.98	100	CDS	252	55.42	-1	2-oxoglutarate dehydrogenase E1 component	KO:K00164	Bacteria	Bacteroidetes	Bacteroidia	Marinilabiliales	Marinilabiliaceae	Marinilabilia
DN47707_c0_g1	248	53.86	4	4.26	DN47707_c0_g1_i1	G142540	G1425401		248	53.86	4	4.26	100	CDS	246	98.78	-1	amino acid transporter	COG0531	Bacteria	Bacteroidetes	Bacteroidia	Marinilabiliales	Marinilabiliaceae	Marinilabilia
DN30601_c0_g1	247	53.07	6	6.48	DN30601_c0_g1_i1	G126767	G1267671		247	53.07	6	6.48	100	CDS	216	95.83	-1	amino acid transporter	COG0531	Bacteria	Bacteroidetes	Bacteroidia	Marinilabiliales	Marinilabiliaceae	Marinilabilia
DN40585_c0_g1	247	53.07	6	6.48	DN40585_c0_g1_i1	G136160	G1361601		247	53.07	6	6.48	100	CDS	246	69.51	1	signal transduction histidine kinase	COG0642	Bacteria	Bacteroidetes	Bacteroidia	Marinilabiliales	Marinilabiliaceae	Marinilabilia
DN60744_c0_g1	233	42.61	3	4.04	DN60744_c0_g1_i1	G154518	G1545181		233	42.61	3	4.04	100	CDS	231	78.67	-1	transposase	COG5421	Bacteria	Bacteroidetes	Bacteroidia	Marinilabiliales	Marinilabiliaceae	Marinilabilia
DN51735_c0_g1	232	41.9	5	6.84	DN51735_c0_g1_i1	G146439	G1464391		232	41.9	5	6.84	100	CDS	228	82.67	-1	hypothetical protein	Hypo-rule applied	Bacteria	Bacteroidetes	Bacteroidia	Marinilabiliales	Marinilabiliaceae	Marinilabilia
DN17403_c0_g1	231	41.21	6	8.35	DN17403_c0_g1_i1	G114810	G1148101		231	41.21	6	8.35	100	CDS	228	57.89	-1	hypothetical protein	Hypo-rule applied	Bacteria	Bacteroidetes	Bacteroidia	Marinilabiliales	Marinilabiliaceae	Marinilabilia
DN59556_c0_g1	229	39.82	3	4.32	DN59556_c0_g1_i1	G153472	G1534721		229	39.82	3	4.32	100	CDS	228	78.57	1	type III restriction enzyme	KO:K01156	Bacteria	Bacteroidetes	Bacteroidia	Marinilabiliales	Marinilabiliaceae	Marinilabilia
DN60352_c0_g1	223	35.82	3	4.8	DN60352_c0_g1_i1	G154193	G1541931		223	35.82	3	4.8	100	CDS	222	69.23	1	AcrR family transcriptional regulator	COG1309	Bacteria	Bacteroidetes	Bacteroidia	Marinilabiliales	Marinilabiliaceae	Marinilabilia
DN35942_c0_g1	221	34.54	6	9.96	DN35942_c0_g1_i1	G131897	G1318971		221	34.54	6	9.96	100	CDS	129	72.09	1	DNA repair protein RadC	KO:K03630	Bacteria	Bacteroidetes	Bacteroidia	Marinilabiliales	Marinilabiliaceae	Marinilabilia
DN58583_c0_g1	218	32.65	6	10.53	DN58583_c0_g1_i1	G152569	G1525691		218	32.65	6	10.53	100	CDS	216	69.01	1	hypothetical protein	Hypo-rule applied	Bacteria	Bacteroidetes	Bacteroidia	Marinilabiliales	Marinilabiliaceae	Marinilabilia
DN43046_c0_g1	209	27.33	3	6.29	DN43046_c0_g1_i1	G138559	G1385591		209	27.33	3	6.29	100	CDS	207	80.6	1	long-chain acyl-CoA synthetase	KO:K01897	Bacteria	Bacteroidetes	Bacteroidia	Marinilabiliales	Marinilabiliaceae	Marinilabilia
DN30978_c0_g1	206	25.67	3	6.7	DN30978_c0_g1_i1	G127150	G1271501		206	25.67	3	6.7	100	CDS	129	83.33	-1	type III restriction enzyme	KO:K01156	Bacteria	Bacteroidetes	Bacteroidia	Marinilabiliales	Marinilabiliaceae	Marinilabilia
DN43469_c0_g1	206	25.67	5	11.16	DN43469_c0_g1_i1	G138934	G1389341		206	25.67	5	11.16	100	CDS	117	64.86	1	proline dehydrogenase	KO:K00318	Bacteria	Bacteroidetes	Bacteroidia	Marinilabiliales	Marinilabiliaceae	Marinilabilia
DN47472_c0_g1	943	744	39	3	DN47472_c0_g1_i1	G142302	G1423021		943	744	39	3	100	CDS	942	38.59	1	nitrite reductase (NADH) large subunit	KO:K00362	Bacteria	Bacteroidetes	Bacteroidia	Marinilabiliales	Marinilabiliaceae	Saccharicrinis
DN11364_c0_g1	7235	7036	477	3.89	DN11364_c0_g1_i1	G102066	G1020661	1	7235	7036	477	3.89	100	CDS	2355	46.92	1	outer membrane protein TolC	COG1538	Bacteria	Bacteroidetes	Bacteroidia	Marinilabiliales	Marinilabiliaceae	Saccharicrinis
DN11364_c0_g1	7235	7036	477	3.89	DN11364_c0_g1_i1	G102066	G1020662	2	7235	7036	477	3.89	100	CDS	1089	49.03	1	multidrug efflux pump subunit AcrA (membrane-fusion protein)	COG0845	Bacteria	Bacteroidetes	Bacteroidia	Marinilabiliales	Marinilabiliaceae	Saccharicrinis
DN11364_c0_g1	7235	7036	477	3.89	DN11364_c0_g1_i1	G102066	G1020663	3	7235	7036	477	3.89	100	CDS	3126	66.57	1	multidrug efflux pump subunit AcrB	COG0841	Bacteria	Bacteroidetes	Bacteroidia	Marinilabiliales	Marinilabiliaceae	Saccharicrinis
DN39250_c0_g1	1066	867	32	2.12	DN39250_c0_g1_i1	G134811	G1348111		1066	867	32	2.12	100	CDS	1065	76.06	-1	uncharacterized membrane protein YccC	COG1289	Bacteria	Bacteroidetes	Bacteroidia	Marinilabiliales	Marinilabiliaceae	Saccharicrinis
DN40203_c0_g1	1061	862	98	6.52	DN40203_c0_g1_i1	G135779	G1357791	1	1061	862	98	6.52	100	CDS	648	59.71	1	HP	HP applied	Bacteria	Bacteroidetes	Bacteroidia	Marinilabiliales	Marinilabiliaceae	Saccharicrinis
DN40203_c0_g1	1061	862	98	6.52	DN40203_c0_g1_i1	G135779	G1357792	2	1061	862	98	6.52	100	CDS	156	#N/A	1	HP	HP applied	Bacteria	Bacteroidetes	Bacteroidia	Marinilabiliales	Marinilabiliaceae	Saccharicrinis
DN16983_c0_g1	928	729	31	2.44	DN16983_c0_g1_i1	G114392	G1143921		928	729	31	2.44	100	CDS	927	60.86	1	threonine dehydratase	KO:K01754	Bacteria	Bacteroidetes	Bacteroidia	Marinilabiliales	Marinilabiliaceae	Saccharicrinis
DN4458_c0_g1	794	595	12	1.16	DN4458_c0_g1_i1	G139819	G1398191	1	794	595	12	1.16	100	CDS	657	68.98	1	DNA recombination protein RmuC	KO:K09760	Bacteria	Bacteroidetes	Bacteroidia	Marinilabiliales	Marinilabiliaceae	Saccharicrinis
DN4458_c0_g1	794	595	12	1.16	DN4458_c0_g1_i1	G139819	G1398192	2	794	595	12	1.16	100	CDS	93	#N/A	1	HP	HP applied	Bacteria	Bacteroidetes	Bacteroidia	Marinilabiliales	Marinilabiliaceae	Saccharicrinis
DN45913_c0_g1	715	516	21	2.33	DN45913_c0_g1_i1	G140691	G1406911		715	516	21	2.33	100	CDS	711	51.27	-1	methylmalonyl-CoA mutase	KO:K01847	Bacteria	Bacteroidetes	Bacteroidia	Marinilabiliales	Marinilabiliaceae	Saccharicrinis
DN3936_c0_g1	708	509	35	3.94	DN3936_c0_g1_i1	G134928	G1349281		708	509	35	3.94	100	CDS	696	79.13	1	hypothetical protein	Hypo-rule applied	Bacteria	Bacteroidetes	Bacteroidia	Marinilabiliales	Marinilabiliaceae	Saccharicrinis
DN54623_c0_g1	654	455	18	2.27	DN54623_c0_g1_i1	G148595	G1485951		654	455	18	2.27	100	CDS	654	51.8	1	hypothetical protein	Hypo-rule applied	Bacteria	Bacteroidetes	Bacteroidia	Marinilabiliales	Marinilabiliaceae	Saccharicrinis
DN22250_c0_g1	653	454	18	2.27	DN22250_c0_g1_i1	G119159	G1191591		653	454	18	2.27	100	CDS	651	64.98	1	acetyl-CoA C-acetyltransferase/acetyl-CoA acyltransferase	KO:K00626,KO:K00632	Bacteria	Bacteroidetes	Bacteroidia	Marinilabiliales	Marinilabiliaceae	Saccharicrinis
DN33795_c0_g1	595	396	17	2.46	DN33795_c0_g1_i1	G129950	G1299501		595	396	17	2.46	100	CDS	465	41.56	1	uncharacterized protein DUF4990	pfam16380	Bacteria	Bacteroidetes	Bacteroidia	Marinilabiliales	Marinilabiliaceae	Saccharicrinis
DN4143_c0_g1	572	373	80	12.3	DN4143_c0_g1_i1	G136997	G1369971		572	373	80	12.3	100	CDS	534	69.14	1	glutathione peroxidase	KO:K00432	Bacteria	Bacteroidetes	Bacteroidia	Marinilabiliales	Marinilabiliaceae	Saccharicrinis
DN48324_c0_g1	566	367	25	3.91	DN48324_c0_g1_i1	G143157	G1431571		566	367	25	3.91	100	CDS	513	72.67	-1	hypothetical protein	Hypo-rule applied	Bacteria	Bacteroidetes	Bacteroidia	Marinilabiliales	Marinilabiliaceae	Saccharicrinis
DN19137_c0_g1	549	350	12	1.97	DN19137_c0_g1_i1	G116444	G1164441		549	350	12	1.97	100	CDS	546	34.86	1	hypothetical protein	Hypo-rule applied	Bacteria	Bacteroidetes	Bacteroidia	Marinilabiliales	Marinilabiliaceae	Saccharicrinis
DN34919_c0_g1	548	349	20	3.29	DN34919_c0_g1_i1	G131027	G1310271		548	349	20	3.29	100	CDS	546	53.19	1	hypothetical protein	Hypo-rule applied	Bacteria	Bacteroidetes	Bacteroidia	Marinilabiliales	Marinilabiliaceae	Saccharicrinis
DN32473_c0_g1	545	346	14	2.32	DN32473_c0_g1_i1	G128663	G1286631		545	346	14	2.32	100	CDS	543	87.29	1	enoyl-[acyl-carrier protein] reductase I	KO:K00208	Bacteria	Bacteroidetes	Bacteroidia	Marinilabiliales	Marinilabiliaceae	Saccharicrinis
DN14842_c0_g1	533	334	24	4.12	DN14842_c0_g1_i1	G112160	G1121601		533	334	24	4.12	100	CDS	531	77.97	-1	hypothetical protein	Hypo-rule applied	Bacteria	Bacteroidetes	Bacteroidia	Marinilabiliales	Marinilabiliaceae	Saccharicrinis
DN15226_c0_g1	518	319	13	2.34	DN15226_c0_g1_i1	G112574	G1125741		518	319	13	2.34	100	CDS	516	82.25	-1	multidrug efflux pump subunit AcrB	COG0841	Bacteria	Bacteroidetes	Bacteroidia	Marinilabiliales	Marinilabiliaceae	Saccharicrinis
DN28768_c0_g1	458	259	9	1.99	DN28768_c0_g1_i1	G124843	G1248431		458	259	9	1.99	100	CDS	363	63.55	-1	RNA polymerase Rpb6	pfam01192	Bacteria	Bacteroidetes	Bacteroidia	Marinilabiliales	Marinilabiliaceae	Saccharicrinis
DN2904_c0_g1	427	228	16	4.02	DN2904_c0_g1_i1	G125140	G1251401		427	228	16	4.02	100	CDS	384	74.8	-1	hypothetical protein	Hypo-rule applied	Bacteria	Bacteroidetes	Bacteroidia	Marinilabiliales	Marinilabiliaceae	Saccharicrinis
DN37829_c0_g1	410	211	6	1.63	DN37829_c0_g1_i1	G133295	G1332951		410	211	6	1.63	100	CDS	408	45.1	-1	hypothetical protein	Hypo-rule applied	Bacteria	Bacteroidetes	Bacteroidia	Marinilabiliales	Marinilabiliaceae	Saccharicrinis
DN59007_c0_g1	404	205	6	1.68	DN59007_c0_g1_i1	G152960	G1529601		404	205	6	1.68	100	CDS	318	78.3	1	LemA protein	KO:K03744	Bacteria	Bacteroidetes	Bacteroidia	Marinilabiliales	Marinilabiliaceae	Saccharicrinis
DN38247_c0_g1	395	196	12	3.51	DN38247_c0_g1_i1	G133740	G1337401		395	196	12	3.51	100	CDS	363	72.65	-1	phosphoribosylformylglycinamidine synthase	KO:K01952	Bacteria	Bacteroidetes	Bacteroidia	Marinilabiliales	Marinilabiliaceae	Saccharicrinis
DN32133_c0_g1	386	187	8	2.45	DN32133_c0_g1_i1	G128322	G1283221		386	187	8	2.45	100	CDS	384	63.78	-1	hypothetical protein	Hypo-rule applied	Bacteria	Bacteroidetes	Bacteroidia	Marinilabiliales	Marinilabiliaceae	Saccharicrinis
DN34380_c0_g1	352	153	16	5.99	DN34380_c0_g1_i1	G130511	G1305111		352	153	16	5.99	100	CDS	351	38.89	-1	beta-lactam-binding protein with PASTA domain	COG2815	Bacteria	Bacteroidetes	Bacteroidia	Marinilabiliales	Marinilabiliaceae	Saccharicrinis
DN25422_c0_g1	349	150	5	1.91	DN25422_c0_g1_i1	G122327	G1223271		349	150	5	1.91	100	CDS	348	82.76	-1	adenylosuccinate lyase	KO:K01756	Bacteria	Bacteroidetes	Bacteroidia	Marinilabiliales	Marinilabiliaceae	Saccharicrinis
DN35415_c0_g1	341	142	5	2.02	DN35415_c0_g1_i1	G131477	G1314771	1	341	142	5	2.02	100	CDS	204	63.49	1	HP	HP applied	Bacteria	Bacteroidetes	Bacteroidia	Marinilabiliales	Marinilabiliaceae	Saccharicrinis
DN35415_c0_g1	341	142	5	2.02	DN35415_c0_g1_i1	G131477	G1314772	2	341	142	5	2.02	100	CDS	78	#N/A	1	HP	HP applied	Bacteria	Bacteroidetes	Bacteroidia	Marinilabiliales	Marinilabiliaceae	Saccharicrinis
DN33053_c0_g1	329	130	10	4.41	DN33053_c0_g1_i1	G129235	G1292351		329	130	10	4.41	100	CDS	276	56.47	1	multidrug efflux system membrane fusion protein	KO:K18302	Bacteria	Bacteroidetes	Bacteroidia	Marinilabiliales	Marinilabiliaceae	Saccharicrinis
DN59243_c0_g1	325	126	8	3.64	DN59243_c0_g1_i1	G153183	G1531831	1	325	126	8	3.64	100	CDS	87	#N/A	1	HP	HP applied	Bacteria	Bacteroidetes	Bacteroidia	Marinilabiliales	Marinilabiliaceae	Saccharicrinis
DN59243_c0_g1	325	126	8	3.64	DN59243_c0_g1_i1	G153183	G1531832	2	325	126	8	3.64	100	CDS	201	80.6	1	alkylation response protein AidB-like acyl-CoA dehydrogenase	COG1960	Bacteria	Bacteroidetes	Bacteroidia	Marinilabiliales	Marinilabiliaceae	Saccharicrinis
DN40626_c0_g1	312	113	11	5.58	DN40626_c0_g1_i1	G136198	G1361981	1	312	113	11	5.58	100	CDS	114	#N/A	-1	HP	HP applied	Bacteria	Bacteroidetes	Bacteroidia	Marinilabiliales	Marinilabiliaceae	Saccharicrinis
DN40626_c0_g1	312	113	11	5.58	DN40626_c0_g1_i1	G136198	G1361982	2	312	113	11	5.58	100	CDS	183	76.67	-1	LemA protein	KO:K03744	Bacteria	Bacteroidetes	Bacteroidia	Marinilabiliales	Marinilabiliaceae	Saccharicrinis
DN30677_c0_g1	308	109	5	2.63	DN30677_c0_g1_i1	G126844	G1268441		308	109	5	2.63	100	CDS	252	86.59	-1	DNA-directed RNA polymerase subunit beta	KO:K03043	Bacteria	Bacteroidetes	Bacteroidia	Marinilabiliales	Marinilabiliaceae	Saccharicrinis
DN41483_c0_g1	283	84.42	4	2.72	DN41483_c0_g1_i1	G137037	G1370371		283	84.42	4	2.72	100	CDS	282	85.11	1	uncharacterized protein (AIM24 family)	COG2013	Bacteria	Bacteroidetes	Bacteroidia	Marinilabiliales	Marinilabiliaceae	Saccharicrinis
DN57934_c0_g1	279	80.67	4	2.84	DN57934_c0_g1_i1	G151957	G1519571		279	80.67	4	2.84	100	CDS	255	80.95	1	3-oxoacyl-[acyl-carrier-protein] synthase-3	KO:K00648	Bacteria	Bacteroidetes	Bacteroidia	Marinilabiliales	Marinilabiliaceae	Saccharicrinis
DN14908_c0_g1	275	76.97	4	2.98	DN14908_c0_g1_i1	G112228	G1122281		275	76.97	4	2.98	100	CDS	273	33.33	-1	hypothetical protein	Hypo-rule applied	Bacteria	Bacteroidetes	Bacteroidia	Marinilabiliales	Marinilabiliaceae	Saccharicrinis
DN47310_c0_g1	258	62.02	3	2.77	DN47310_c0_g1_i1	G142133	G1421331		258	62.02	3	2.77	100	CDS	258	63.95	-1	two-component system LytT family response regulator	KO:K02477	Bacteria	Bacteroidetes	Bacteroidia	Marinilabiliales	Marinilabiliaceae	Saccharicrinis
DN26780_c0_g1	245	51.51	3	3.34	DN26780_c0_g1_i1	G123586	G1235861		245	51.51	3	3.34	100	CDS	243	60.27	1	hypothetical protein	Hypo-rule applied	Bacteria	Bacteroidetes	Bacteroidia	Marinilabiliales	Marinilabiliaceae	Saccharicrinis
DN16741_c0_g1	234	43.32	4	5.29	DN16741_c0_g1_i1	G114147	G1141471		234	43.32	4	5.29	100	CDS	183	82.14	-1	aspartyl-tRNA synthetase	KO:K01876	Bacteria	Bacteroidetes	Bacteroidia	Marinilabiliales	Marinilabiliaceae	Saccharicrinis
DN50108_c0_g1	219	33.27	3	5.17	DN50108_c0_g1_i1	G144924	G1449241		219	33.27	3	5.17	100	CDS	192	82.81	-1	starvation-inducible DNA-binding protein	KO:K04047	Bacteria	Bacteroidetes	Bacteroidia	Marinilabiliales	Marinilabiliaceae	Saccharicrinis
DN24154_c0_g1	207	26.22	4	8.74	DN24154_c0_g1_i1	G121112	G1211121		207	26.22	4	8.74	100	CDS	204	85.29	-1	Cu(I)/Ag(I) efflux system membrane fusion protein	KO:K07798	Bacteria	Bacteroidetes	Bacteroidia	Marinilabiliales	Marinilabiliaceae	Saccharicrinis
DN10961_c0_g1	1323	1124	260	13.26	DN10961_c0_g1_i1	G101427	G1014271	1	1323	1124	260	13.26	100	CDS	1065	52.23	1	sialate O-acetylesterase	KO:K05970	Bacteria	Bacteroidetes	Bacteroidia	Marinilabiliales	Marinilabiliaceae	Thermophagus
DN10961_c0_g1	1323	1124	260	13.26	DN10961_c0_g1_i1	G101427	G1014272	2	1323	1124	260	13.26	100	CDS	201	#N/A	1	HP	HP applied	Bacteria	Bacteroidetes	Bacteroidia	Marinilabiliales	Marinilabiliaceae	Thermophagus
DN45395_c0_g1	911	712	28	2.25	DN45395_c0_g1_i1	G140140	G1401401		911	712	28	2.25	100	CDS	909	60.73	-1	phosphoribosylformylglycinamidine synthase	KO:K01952	Bacteria	Bacteroidetes	Bacteroidia	Marinilabiliales	Marinilabiliaceae	Thermophagus
DN4674_c0_g1	607	408	29	4.07	DN4674_c0_g1_i1	G141553	G1415531		607	408	29	4.07	100	CDS	603	66.01	1	L-lactate dehydrogenase complex protein LldF	KO:K18929	Bacteria	Bacteroidetes	Bacteroidia	Marinilabiliales	Marinilabiliaceae	Thermophagus
DN38695_c0_g1	530	331	8	1.39	DN38695_c0_g1_i1	G134214	G1342141		530	331	8	1.39	100	CDS	528	35.63	1	hypothetical protein	Hypo-rule applied	Bacteria	Bacteroidetes	Bacteroidia	Marinilabiliales	Marinilabiliaceae	Thermophagus
DN42736_c0_g1	513	314	14	2.56	DN42736_c0_g1_i1	G138261	G1382611		513	314	14	2.56	100	CDS	432	96.5	1	hypothetical protein	Hypo-rule applied	Bacteria	Bacteroidetes	Bacteroidia	Marinilabiliales	Marinilabiliaceae	Thermophagus
DN37202_c0_g1	463	264	17	3.69	DN37202_c0_g1_i1	G132615	G1326151		463	264	17	3.69	100	CDS	459	66.67	-1	lysyl-tRNA synthetase class 2	KO:K04567	Bacteria	Bacteroidetes	Bacteroidia	Marinilabiliales	Marinilabiliaceae	Thermophagus
DN50061_c0_g1	424	225	11	2.8	DN50061_c0_g1_i1	G144878	G1448781		424	225	11	2.8	100	CDS	423	71.74	1	N6-L-threonylcarbamoyladenine synthase	KO:K01409	Bacteria	Bacteroidetes	Bacteroidia	Marinilabiliales	Marinilabiliaceae	Thermophagus
DN49137_c0_g1	380	181	6	1.9	DN49137_c0_g1_i1	G143971	G1439711		380	181	6	1.9	100	CDS	378	50	1	predicted transcriptional regulator	COG2524	Bacteria	Bacteroidetes	Bacteroidia	Marinilabiliales	Marinilabiliaceae	Thermophagus
DN42176_c0_g1	366	167	6	2.06	DN42176_c0_g1_i1	G137731	G1377311		366	167	6	2.06	100	CDS	366	60.91	-1	adenylosuccinate synthase	KO:K01939	Bacteria	Bacteroidetes	Bacteroidia	Marinilabiliales	Marinilabiliaceae	Thermophagus
DN44638_c0_g1	360	161	4	1.42	DN44638_c0_g1_i1	G139855	G1398551		360	161	4	1.42	100	CDS	357	63.56	-1	hypothetical protein	KO:K07095	Bacteria	Bacteroidetes	Bacteroidia	Marinilabiliales	Marinilabiliaceae	Thermophagus
DN14941_c0_g1	355	156	6	2.2	DN14941_c0_g1_i1	G112262	G1122621		355	156	6	2.2	100	CDS	354	54.31	1	long-chain acyl-CoA synthetase	KO:K01897	Bacteria	Bacteroidetes	Bacteroidia	Marinilabiliales	Marinilabiliaceae	Thermophagus
DN27201_c0_g1	341	142	5	2.02	DN27201_c0_g1_i1	G123958	G1239581		341	142	5	2.02	100	CDS	339	89.38	-1	methylmalonyl-CoA mutase	KO:K01847	Bacteria	Bacteroidetes	Bacteroidia	Marinilabiliales	Marinilabiliaceae	Thermophagus
DN17238_c0_g1	301	102	7	3.93	DN17238_c0_g1_i1	G114643	G1146431		301	102	7	3.93	100	CDS	300	77.66	1	dipeptidyl aminopeptidase/acylaminoacyl peptidase	COG1506	Bacteria	Bacteroidetes	Bacteroidia	Marinilabiliales	Marinilabiliaceae	Thermophagus
DN24868_c0_g1	254	58.7	8	7.81	DN24868_c0_g1_i1	G121825	G1218251		254	58.7	8	7.81	100	CDS	252	70.24	-1	hypothetical protein	Hypo-rule applied	Bacteria	Bacteroidetes	Bacteroidia	Marinilabiliales	Marinilabiliaceae	Thermophagus
DN51140_c0_g1	253	57.88	3	2.97	DN51140_c0_g1_i1	G145914	G1459141		253	57.88	3	2.97	100	CDS	252	86.9	1	5-methyltetrahydrofolate--homocysteine methyltransferase	KO:K00548	Bacteria	Bacteroidetes	Bacteroidia	Marinilabiliales	Marinilabiliaceae	Thermophagus
DN54287_c0_g1	249	54.65	4	4.2	DN54287_c0_g1_i1	G148242	G1482421		249	54.65	4	4.2	100	CDS	249	54.22	-1	phosphorylase/glycogen(starch) synthase	KO:K16153	Bacteria	Bacteroidetes	Bacteroidia	Marinilabiliales	Marinilabiliaceae	Thermophagus
DN20663_c0_g1	244	50.74	3	3.39	DN20663_c0_g1_i1	G117500	G1175001		244	50.74	3	3.39	100	CDS	240	73.42	-1	hypothetical protein	Hypo-rule applied	Bacteria	Bacteroidetes	Bacteroidia	Marinilabiliales	Marinilabiliaceae	Thermophagus
DN44658_c0_g1	208	26.77	2	4.28	DN44658_c0_g1_i1	G139871	G1398711		208	26.77	2	4.28	100	CDS	207	47.83	-1	hypothetical protein	Hypo-rule applied	Bacteria	Bacteroidetes	Bacteroidia	Marinilabiliales	Marinilabiliaceae	Thermophagus
DN20814_c0_g1	201	23.03	3	7.47	DN20814_c0_g1_i1	G117661	G1176611		201	23.03	3	7.47	100	CDS	165	76.36	1	hypothetical protein	Hypo-rule applied	Bacteria	Bacteroidetes	Bacteroidia	Marinilabiliales	Marinilabiliaceae	Thermophagus
DN33856_c0_g1	201	23.03	3	7.47	DN33856_c0_g1_i1	G130009	G1300091		201	23.03	3	7.47	100	CDS	198	80.3	1	5-methyltetrahydrofolate--homocysteine methyltransferase	KO:K00548	Bacteria	Bacteroidetes	Bacteroidia	Marinilabiliales	Marinilabiliaceae	Thermophagus
DN4409_c0_g1	634.74	438.23	309	40.42	DN4409_c0_g1_i2	G139475	G1394751	1	1730	1531	277.38	10.39	25.69	CDS	1422	56.25	1	glycosidase	COG0366	Bacteria	Bacteroidetes	Bacteroidia	Marinilabiliales	Marinilabiliaceae
DN4409_c0_g1	634.74	438.23	309	40.42	DN4409_c0_g1_i2	G139475	G1394752	2	1730	1531	277.38	10.39	25.69	tRNA	72	#N/A	1	tRNA_Gly_CCC	tRNA	Bacteria	Bacteroidetes	Bacteroidia	Marinilabiliales	Marinilabiliaceae
DN722_c0_g1	1363	1164	148	7.29	DN722_c0_g1_i1	G156302	G1563021		1363	1164	148	7.29	100	CDS	1305	56.63	1	nitrate/nitrite transporter NarK	COG2223	Bacteria	Bacteroidetes	Bacteroidia	Marinilabiliales	Prolixibacteraceae	Draconibacterium
DN12388_c0_g1	2060	1861	319	9.83	DN12388_c0_g1_i1	G103963	G1039631		2060	1861	319	9.83	100	CDS	1779	47.71	1	Zn-dependent M28 family amino/carboxypeptidase/S1-C subfamily serine protease	COG2234,COG0265	Bacteria	Bacteroidetes	Bacteroidia	Marinilabiliales	Prolixibacteraceae	Draconibacterium
DN5548_c0_g1	1482	1283	61	2.73	DN5548_c0_g1_i1	G149504	G1495041		1482	1283	61	2.73	100	CDS	1479	65.36	1	type II restriction/modification system DNA methylase subunit YeeA	COG1002	Bacteria	Bacteroidetes	Bacteroidia	Marinilabiliales	Prolixibacteraceae	Draconibacterium
DN4329_c0_g1	1382	1183	83	4.02	DN4329_c0_g1_i1	G138787	G1387871	1	1382	1183	83	4.02	100	CDS	171	#N/A	1	HP	HP applied	Bacteria	Bacteroidetes	Bacteroidia	Marinilabiliales	Prolixibacteraceae	Draconibacterium
DN4329_c0_g1	1382	1183	83	4.02	DN4329_c0_g1_i1	G138787	G1387872	2	1382	1183	83	4.02	100	CDS	1191	66.25	1	Na+/H+-dicarboxylate symporter	COG1301	Bacteria	Bacteroidetes	Bacteroidia	Marinilabiliales	Prolixibacteraceae	Draconibacterium
DN2788_c0_g1	948	749	40	3.06	DN2788_c0_g1_i1	G124464	G1244641		948	749	40	3.06	100	CDS	945	55.4	-1	Tol biopolymer transport system component/Tol biopolymer transport system component	COG0823,COG0823	Bacteria	Bacteroidetes	Bacteroidia	Marinilabiliales	Prolixibacteraceae	Draconibacterium
DN20768_c0_g1	893	694	18	1.49	DN20768_c0_g1_i1	G117609	G1176091		893	694	18	1.49	100	CDS	726	37.86	1	uncharacterized protein DUF5009	pfam16401	Bacteria	Bacteroidetes	Bacteroidia	Marinilabiliales	Prolixibacteraceae	Draconibacterium
DN21438_c0_g1	828	629	78	7.11	DN21438_c0_g1_i1	G118321	G1183211		828	629	78	7.11	100	CDS	768	72.25	-1	GTP cyclohydrolase I	KO:K01495	Bacteria	Bacteroidetes	Bacteroidia	Marinilabiliales	Prolixibacteraceae	Draconibacterium
DN14546_c0_g1	770	571	16	1.61	DN14546_c0_g1_i1	G111830	G1118301		770	571	16	1.61	100	CDS	768	92.55	1	DNA-binding beta-propeller fold protein YncE	COG3391	Bacteria	Bacteroidetes	Bacteroidia	Marinilabiliales	Prolixibacteraceae	Draconibacterium
DN30801_c0_g1	661	462	15	1.86	DN30801_c0_g1_i1	G126973	G1269731		661	462	15	1.86	100	CDS	660	25.67	-1	tetratricopeptide (TPR) repeat protein	COG0457	Bacteria	Bacteroidetes	Bacteroidia	Marinilabiliales	Prolixibacteraceae	Draconibacterium
DN20733_c0_g1	636	437	16	2.1	DN20733_c0_g1_i1	G117574	G1175741		636	437	16	2.1	100	CDS	633	67.94	-1	photosystem II stability/assembly factor-like uncharacterized protein	COG4447	Bacteria	Bacteroidetes	Bacteroidia	Marinilabiliales	Prolixibacteraceae	Draconibacterium
DN14224_c0_g1	631	432	13	1.73	DN14224_c0_g1_i1	G111477	G1114771		631	432	13	1.73	100	CDS	630	85.71	1	signal transduction histidine kinase	COG0642	Bacteria	Bacteroidetes	Bacteroidia	Marinilabiliales	Prolixibacteraceae	Draconibacterium
DN42172_c0_g1	588	389	20	2.95	DN42172_c0_g1_i1	G137727	G1377271		588	389	20	2.95	100	CDS	585	34.87	1	DNA mismatch repair protein MutS2	KO:K07456	Bacteria	Bacteroidetes	Bacteroidia	Marinilabiliales	Prolixibacteraceae	Draconibacterium
DN39067_c0_g1	554	355	12	1.94	DN39067_c0_g1_i1	G134613	G1346131		554	355	12	1.94	100	CDS	552	57.39	-1	ABC-type sugar transport system substrate-binding protein	COG1879	Bacteria	Bacteroidetes	Bacteroidia	Marinilabiliales	Prolixibacteraceae	Draconibacterium
DN26084_c0_g1	477	278	7	1.44	DN26084_c0_g1_i1	G122943	G1229431		477	278	7	1.44	100	CDS	474	60.51	1	starch synthase	KO:K00703	Bacteria	Bacteroidetes	Bacteroidia	Marinilabiliales	Prolixibacteraceae	Draconibacterium
DN39341_c0_g1	436	237	5	1.21	DN39341_c0_g1_i1	G134900	G1349001		436	237	5	1.21	100	CDS	435	50	1	hypothetical protein	KO:K00936	Bacteria	Bacteroidetes	Bacteroidia	Marinilabiliales	Prolixibacteraceae	Draconibacterium
DN41527_c0_g1	431	232	12	2.97	DN41527_c0_g1_i1	G137082	G1370821		431	232	12	2.97	100	CDS	429	36.09	1	DUF3078 family protein	pfam11276	Bacteria	Bacteroidetes	Bacteroidia	Marinilabiliales	Prolixibacteraceae	Draconibacterium
DN40252_c0_g1	428	229	9	2.25	DN40252_c0_g1_i1	G135828	G1358281		428	229	9	2.25	100	CDS	426	41.04	1	signal transduction histidine kinase	COG0642	Bacteria	Bacteroidetes	Bacteroidia	Marinilabiliales	Prolixibacteraceae	Draconibacterium
DN25481_c0_g1	416	217	17	4.49	DN25481_c0_g1_i1	G122380	G1223801		416	217	17	4.49	100	CDS	414	75.56	-1	GT2 family glycosyltransferase	COG1216	Bacteria	Bacteroidetes	Bacteroidia	Marinilabiliales	Prolixibacteraceae	Draconibacterium
DN43253_c0_g1	365	166	7	2.42	DN43253_c0_g1_i1	G138752	G1387521		365	166	7	2.42	100	CDS	363	81.82	-1	hypothetical protein	Hypo-rule applied	Bacteria	Bacteroidetes	Bacteroidia	Marinilabiliales	Prolixibacteraceae	Draconibacterium
DN6665_c0_g1	361	162	15	5.31	DN6665_c0_g1_i1	G155704	G1557042	2	361	162	15	5.31	100	CDS	186	69.49	-1	UDPglucose 6-dehydrogenase	KO:K00012	Bacteria	Bacteroidetes	Bacteroidia	Marinilabiliales	Prolixibacteraceae	Draconibacterium
DN34494_c0_g1	353	154	9	3.35	DN34494_c0_g1_i1	G130619	G1306191		353	154	9	3.35	100	CDS	351	45.68	-1	outer membrane biosynthesis protein TonB	COG0810	Bacteria	Bacteroidetes	Bacteroidia	Marinilabiliales	Prolixibacteraceae	Draconibacterium
DN59952_c0_g1	350	151	8	3.04	DN59952_c0_g1_i1	G153841	G1538411		350	151	8	3.04	100	CDS	348	59.82	1	cyclic pyranopterin phosphate synthase	KO:K03637	Bacteria	Bacteroidetes	Bacteroidia	Marinilabiliales	Prolixibacteraceae	Draconibacterium
DN55687_c0_g1	329	130	5	2.2	DN55687_c0_g1_i1	G149707	G1497071		329	130	5	2.2	100	CDS	327	49.54	1	S-adenosylmethionine:tRNA ribosyltransferase-isomerase	KO:K07568	Bacteria	Bacteroidetes	Bacteroidia	Marinilabiliales	Prolixibacteraceae	Draconibacterium
DN15071_c0_g1	324	125	6	2.75	DN15071_c0_g1_i1	G112404	G1124041		324	125	6	2.75	100	CDS	321	83.18	-1	aldehyde dehydrogenase (NAD+)	KO:K00128	Bacteria	Bacteroidetes	Bacteroidia	Marinilabiliales	Prolixibacteraceae	Draconibacterium
DN59895_c0_g1	305	106	4	2.16	DN59895_c0_g1_i1	G153786	G1537861		305	106	4	2.16	100	CDS	243	43.24	-1	hypothetical protein	Hypo-rule applied	Bacteria	Bacteroidetes	Bacteroidia	Marinilabiliales	Prolixibacteraceae	Draconibacterium
DN34836_c0_g1	302	103	7	3.9	DN34836_c0_g1_i1	G130951	G1309511		302	103	7	3.9	100	CDS	300	43.43	-1	hypothetical protein	KO:K00936	Bacteria	Bacteroidetes	Bacteroidia	Marinilabiliales	Prolixibacteraceae	Draconibacterium
DN35885_c0_g1	300	101	5	2.84	DN35885_c0_g1_i1	G131849	G1318491		300	101	5	2.84	100	CDS	300	78.95	1	molecular chaperone DnaK	KO:K04043	Bacteria	Bacteroidetes	Bacteroidia	Marinilabiliales	Prolixibacteraceae	Draconibacterium
DN30829_c0_g1	290	91.14	6	3.77	DN30829_c0_g1_i1	G127000	G1270001	1	290	91.14	6	3.77	100	CDS	150	51.22	1	HP/riboflavin kinase/FMN adenylyltransferase	KO:K07011,KO:K11753	Bacteria	Bacteroidetes	Bacteroidia	Marinilabiliales	Prolixibacteraceae	Draconibacterium
DN30829_c0_g1	290	91.14	6	3.77	DN30829_c0_g1_i1	G127000	G1270002	2	290	91.14	6	3.77	100	CDS	93	#N/A	1	HP	HP applied	Bacteria	Bacteroidetes	Bacteroidia	Marinilabiliales	Prolixibacteraceae	Draconibacterium
DN15906_c0_g1	286	87.28	2	1.31	DN15906_c0_g1_i1	G113286	G1132861		286	87.28	2	1.31	100	CDS	285	44.32	1	rod shape-determining protein MreC	KO:K03570	Bacteria	Bacteroidetes	Bacteroidia	Marinilabiliales	Prolixibacteraceae	Draconibacterium
DN50922_c0_g1	284	85.37	9	6.04	DN50922_c0_g1_i1	G145710	G1457101		284	85.37	9	6.04	100	CDS	282	56.63	-1	hypothetical protein	Hypo-rule applied	Bacteria	Bacteroidetes	Bacteroidia	Marinilabiliales	Prolixibacteraceae	Draconibacterium
DN37399_c0_g1	279	80.67	3	2.13	DN37399_c0_g1_i1	G132833	G1328331		279	80.67	3	2.13	100	CDS	213	75	-1	3-oxoadipate CoA-transferase beta subunit	KO:K01032	Bacteria	Bacteroidetes	Bacteroidia	Marinilabiliales	Prolixibacteraceae	Draconibacterium
DN1902_c0_g1	270	72.44	5	3.96	DN1902_c0_g1_i1	G116352	G1163521		270	72.44	5	3.96	100	CDS	183	88.33	1	DNA-binding beta-propeller fold protein YncE	COG3391	Bacteria	Bacteroidetes	Bacteroidia	Marinilabiliales	Prolixibacteraceae	Draconibacterium
DN42909_c0_g1	270	72.44	4	3.17	DN42909_c0_g1_i1	G138430	G1384301	1	270	72.44	4	3.17	100	CDS	123	#N/A	-1	HP	HP applied	Bacteria	Bacteroidetes	Bacteroidia	Marinilabiliales	Prolixibacteraceae	Draconibacterium
DN42909_c0_g1	270	72.44	4	3.17	DN42909_c0_g1_i1	G138430	G1384302	2	270	72.44	4	3.17	100	CDS	144	82.93	-1	HP	HP applied	Bacteria	Bacteroidetes	Bacteroidia	Marinilabiliales	Prolixibacteraceae	Draconibacterium
DN48389_c0_g1	261	64.57	7	6.22	DN48389_c0_g1_i1	G143226	G1432261		261	64.57	7	6.22	100	CDS	258	56.63	-1	hypothetical protein	Hypo-rule applied	Bacteria	Bacteroidetes	Bacteroidia	Marinilabiliales	Prolixibacteraceae	Draconibacterium
DN27736_c0_g1	255	59.52	3	2.89	DN27736_c0_g1_i1	G124362	G1243621		255	59.52	3	2.89	100	CDS	255	50	1	predicted PurR-regulated permease PerM	COG0628	Bacteria	Bacteroidetes	Bacteroidia	Marinilabiliales	Prolixibacteraceae	Draconibacterium
DN41236_c0_g1	251	56.26	5	5.1	DN41236_c0_g1_i1	G136798	G1367981		251	56.26	5	5.1	100	CDS	249	63.41	-1	hypothetical protein	Hypo-rule applied	Bacteria	Bacteroidetes	Bacteroidia	Marinilabiliales	Prolixibacteraceae	Draconibacterium
DN41281_c0_g1	251	56.26	4	4.08	DN41281_c0_g1_i1	G136842	G1368421		251	56.26	4	4.08	100	CDS	249	43.75	-1	hypothetical protein	Hypo-rule applied	Bacteria	Bacteroidetes	Bacteroidia	Marinilabiliales	Prolixibacteraceae	Draconibacterium
DN58756_c0_g1	242	49.21	4	4.66	DN58756_c0_g1_i1	G152734	G1527341		242	49.21	4	4.66	100	CDS	240	71.25	1	outer membrane receptor protein involved in Fe transport	COG1629	Bacteria	Bacteroidetes	Bacteroidia	Marinilabiliales	Prolixibacteraceae	Draconibacterium
DN22944_c0_g1	230	40.51	4	5.66	DN22944_c0_g1_i1	G119894	G1198941		230	40.51	4	5.66	100	CDS	228	73.61	-1	hypothetical protein	Hypo-rule applied	Bacteria	Bacteroidetes	Bacteroidia	Marinilabiliales	Prolixibacteraceae	Draconibacterium
DN31175_c0_g1	224	36.47	4	6.29	DN31175_c0_g1_i1	G127347	G1273471		224	36.47	4	6.29	100	CDS	222	41.1	1	hypothetical protein	KO:K07133	Bacteria	Bacteroidetes	Bacteroidia	Marinilabiliales	Prolixibacteraceae	Draconibacterium
DN23567_c0_g1	216	31.43	3	5.47	DN23567_c0_g1_i1	G120522	G1205221		216	31.43	3	5.47	100	CDS	213	81.16	1	outer membrane beta-barrel protein	pfam14905	Bacteria	Bacteroidetes	Bacteroidia	Marinilabiliales	Prolixibacteraceae	Draconibacterium
DN26219_c0_g1	214	30.23	3	5.69	DN26219_c0_g1_i1	G123067	G1230671		214	30.23	3	5.69	100	CDS	213	81.43	-1	hypothetical protein	Hypo-rule applied	Bacteria	Bacteroidetes	Bacteroidia	Marinilabiliales	Prolixibacteraceae	Draconibacterium
DN58770_c0_g1	206	25.67	10	22.33	DN58770_c0_g1_i1	G152747	G1527471		206	25.67	10	22.33	100	CDS	204	57.58	1	dihydroorotate dehydrogenase (fumarate)	KO:K00226	Bacteria	Bacteroidetes	Bacteroidia	Marinilabiliales	Prolixibacteraceae	Draconibacterium
DN18009_c0_g1	203	24.07	3	7.14	DN18009_c0_g1_i1	G115386	G1153861		203	24.07	3	7.14	100	CDS	201	92.54	1	hypothetical protein	Hypo-rule applied	Bacteria	Bacteroidetes	Bacteroidia	Marinilabiliales	Prolixibacteraceae	Draconibacterium
DN52189_c0_g1	203	24.07	1	2.38	DN52189_c0_g1_i1	G146827	G1468271		203	24.07	1	2.38	100	CDS	201	53.45	-1	hypothetical protein	KO:K07089	Bacteria	Bacteroidetes	Bacteroidia	Marinilabiliales	Prolixibacteraceae	Draconibacterium
DN19563_c0_g1	201	23.03	5	12.44	DN19563_c0_g1_i1	G116796	G1167961		201	23.03	5	12.44	100	CDS	198	81.82	1	pyruvate-ferredoxin/flavodoxin oxidoreductase	KO:K03737	Bacteria	Bacteroidetes	Bacteroidia	Marinilabiliales	Prolixibacteraceae	Draconibacterium
DN8541_c0_g1	883	684	166	13.91	DN8541_c0_g1_i1	G157819	G1578191		883	684	166	13.91	100	CDS	843	61.42	-1	small conductance mechanosensitive channel	KO:K03442	Bacteria	Bacteroidetes	Bacteroidia	Marinilabiliales	Prolixibacteraceae	Mangrovibacterium
DN41022_c0_g1	639	440	24	3.13	DN41022_c0_g1_i1	G136589	G1365891		639	440	24	3.13	100	CDS	639	75.12	-1	inorganic pyrophosphatase	KO:K01507	Bacteria	Bacteroidetes	Bacteroidia	Marinilabiliales	Prolixibacteraceae	Mangrovibacterium
DN41177_c0_g1	569	370	8	1.24	DN41177_c0_g1_i1	G136739	G1367391		569	370	8	1.24	100	CDS	567	65.08	-1	cysteinyl-tRNA synthetase	KO:K01883	Bacteria	Bacteroidetes	Bacteroidia	Marinilabiliales	Prolixibacteraceae	Mangrovibacterium
DN25147_c0_g1	566	367	12	1.87	DN25147_c0_g1_i1	G122083	G1220831	1	566	367	12	1.87	100	CDS	381	75.2	-1	2-iminobutanoate/2-iminopropanoate deaminase	KO:K09022	Bacteria	Bacteroidetes	Bacteroidia	Marinilabiliales	Prolixibacteraceae	Mangrovibacterium
DN25147_c0_g1	566	367	12	1.87	DN25147_c0_g1_i1	G122083	G1220832	2	566	367	12	1.87	100	CDS	120	#N/A	-1	HP	HP applied	Bacteria	Bacteroidetes	Bacteroidia	Marinilabiliales	Prolixibacteraceae	Mangrovibacterium
DN54862_c0_g1	561	362	10	1.58	DN54862_c0_g1_i1	G148851	G1488511		561	362	10	1.58	100	CDS	558	60.75	1	4-alpha-glucanotransferase	KO:K00705	Bacteria	Bacteroidetes	Bacteroidia	Marinilabiliales	Prolixibacteraceae	Mangrovibacterium
DN8602_c0_g1	546	347	22	3.63	DN8602_c0_g1_i1	G157896	G1578961		546	347	22	3.63	100	CDS	543	76.67	1	6-phosphofructokinase 1	KO:K00850	Bacteria	Bacteroidetes	Bacteroidia	Marinilabiliales	Prolixibacteraceae	Mangrovibacterium
DN58368_c0_g1	519	320	12	2.15	DN58368_c0_g1_i1	G152376	G1523761		519	320	12	2.15	100	CDS	501	38.16	-1	GldH-like lipoprotein	pfam14109	Bacteria	Bacteroidetes	Bacteroidia	Marinilabiliales	Prolixibacteraceae	Mangrovibacterium
DN21081_c0_g1	512	313	17	3.11	DN21081_c0_g1_i1	G117943	G1179431	1	512	313	17	3.11	100	CDS	405	68.66	-1	HAE1 family hydrophobic/amphiphilic exporter-1	KO:K03296	Bacteria	Bacteroidetes	Bacteroidia	Marinilabiliales	Prolixibacteraceae	Mangrovibacterium
DN21081_c0_g1	512	313	17	3.11	DN21081_c0_g1_i1	G117943	G1179432	2	512	313	17	3.11	100	CDS	99	#N/A	-1	HP	HP applied	Bacteria	Bacteroidetes	Bacteroidia	Marinilabiliales	Prolixibacteraceae	Mangrovibacterium
DN38914_c0_g1	495	296	9	1.74	DN38914_c0_g1_i1	G134452	G1344521		495	296	9	1.74	100	CDS	492	43.9	1	carboxypeptidase-like protein	pfam13715	Bacteria	Bacteroidetes	Bacteroidia	Marinilabiliales	Prolixibacteraceae	Mangrovibacterium
DN34629_c0_g1	486	287	11	2.2	DN34629_c0_g1_i1	G130757	G1307571		486	287	11	2.2	100	CDS	483	68.59	-1	Cu+-exporting ATPase	KO:K17686	Bacteria	Bacteroidetes	Bacteroidia	Marinilabiliales	Prolixibacteraceae	Mangrovibacterium
DN50816_c0_g1	482	283	11	2.23	DN50816_c0_g1_i1	G145608	G1456081	1	482	283	11	2.23	100	CDS	84	#N/A	1	translation initiation factor IF-3	COG0290	Bacteria	Bacteroidetes	Bacteroidia	Marinilabiliales	Prolixibacteraceae	Mangrovibacterium
DN50816_c0_g1	482	283	11	2.23	DN50816_c0_g1_i1	G145608	G1456082	2	482	283	11	2.23	100	CDS	195	82.81	1	large subunit ribosomal protein L35	KO:K02916	Bacteria	Bacteroidetes	Bacteroidia	Marinilabiliales	Prolixibacteraceae	Mangrovibacterium
DN32639_c0_g1	481	282	22	4.47	DN32639_c0_g1_i1	G128822	G1288221		481	282	22	4.47	100	CDS	477	72.15	1	predicted HTH transcriptional regulator	COG2865	Bacteria	Bacteroidetes	Bacteroidia	Marinilabiliales	Prolixibacteraceae	Mangrovibacterium
DN34569_c0_g1	451	252	9	2.05	DN34569_c0_g1_i1	G130695	G1306951		451	252	9	2.05	100	CDS	450	65.33	-1	ferrous iron transport protein B	KO:K04759	Bacteria	Bacteroidetes	Bacteroidia	Marinilabiliales	Prolixibacteraceae	Mangrovibacterium
DN24070_c0_g1	448	249	20	4.6	DN24070_c0_g1_i1	G121027	G1210271		448	249	20	4.6	100	CDS	387	55.2	1	ketosteroid isomerase-like protein	COG4319	Bacteria	Bacteroidetes	Bacteroidia	Marinilabiliales	Prolixibacteraceae	Mangrovibacterium
DN34134_c0_g1	431	232	5	1.24	DN34134_c0_g1_i1	G130276	G1302761		431	232	5	1.24	100	CDS	429	94.41	1	cobalt-zinc-cadmium efflux system membrane fusion protein	KO:K15727	Bacteria	Bacteroidetes	Bacteroidia	Marinilabiliales	Prolixibacteraceae	Mangrovibacterium
DN13470_c2_g1	407	208	21	5.79	DN13470_c2_g1_i1	G106699	G1066991		407	208	21	5.79	100	CDS	180	65.45	1	hypothetical protein	KO:K06894	Bacteria	Bacteroidetes	Bacteroidia	Marinilabiliales	Prolixibacteraceae	Mangrovibacterium
DN14328_c0_g1	370	171	6	2.01	DN14328_c0_g1_i1	G111596	G1115961		370	171	6	2.01	100	CDS	366	32.46	-1	PST family polysaccharide transporter	KO:K03328	Bacteria	Bacteroidetes	Bacteroidia	Marinilabiliales	Prolixibacteraceae	Mangrovibacterium
DN15468_c0_g1	360	161	9	3.2	DN15468_c0_g1_i1	G112838	G1128381		360	161	9	3.2	100	CDS	354	58.12	1	molybdopterin biosynthesis enzyme MoaB	COG0521	Bacteria	Bacteroidetes	Bacteroidia	Marinilabiliales	Prolixibacteraceae	Mangrovibacterium
DN16382_c0_g1	340	141	6	2.44	DN16382_c0_g1_i1	G113781	G1137811		340	141	6	2.44	100	CDS	336	64.29	-1	Cu+-exporting ATPase	KO:K17686	Bacteria	Bacteroidetes	Bacteroidia	Marinilabiliales	Prolixibacteraceae	Mangrovibacterium
DN15873_c0_g1	297	98.01	5	2.92	DN15873_c0_g1_i1	G113254	G1132541		297	98.01	5	2.92	100	CDS	297	32.65	-1	uncharacterized protein DUF3308	pfam11751	Bacteria	Bacteroidetes	Bacteroidia	Marinilabiliales	Prolixibacteraceae	Mangrovibacterium
DN60250_c0_g1	285	86.32	6	3.98	DN60250_c0_g1_i1	G154102	G1541021		285	86.32	6	3.98	100	CDS	282	60.64	-1	DNA polymerase-3 subunit delta	KO:K02340	Bacteria	Bacteroidetes	Bacteroidia	Marinilabiliales	Prolixibacteraceae	Mangrovibacterium
DN23366_c0_g1	273	75.15	5	3.81	DN23366_c0_g1_i1	G120321	G1203211		273	75.15	5	3.81	100	CDS	273	63.16	1	RNA recognition motif-containing protein	COG0724	Bacteria	Bacteroidetes	Bacteroidia	Marinilabiliales	Prolixibacteraceae	Mangrovibacterium
DN55477_c0_g1	269	71.55	4	3.2	DN55477_c0_g1_i1	G149492	G1494921		269	71.55	4	3.2	100	CDS	267	60.67	1	hypothetical protein	Hypo-rule applied	Bacteria	Bacteroidetes	Bacteroidia	Marinilabiliales	Prolixibacteraceae	Mangrovibacterium
DN51625_c0_g1	263	66.28	3	2.59	DN51625_c0_g1_i1	G146353	G1463531		263	66.28	3	2.59	100	CDS	261	73.81	-1	transcriptional regulator with PAS, ATPase and Fis domain	COG3829	Bacteria	Bacteroidetes	Bacteroidia	Marinilabiliales	Prolixibacteraceae	Mangrovibacterium
DN40047_c0_g1	257	61.18	5	4.68	DN40047_c0_g1_i1	G135615	G1356151		257	61.18	5	4.68	100	CDS	255	50	-1	hypothetical protein	Hypo-rule applied	Bacteria	Bacteroidetes	Bacteroidia	Marinilabiliales	Prolixibacteraceae	Mangrovibacterium
DN59255_c0_g1	256	60.35	12	11.4	DN59255_c0_g1_i1	G153190	G1531901		256	60.35	12	11.4	100	CDS	252	69.05	-1	protein-tyrosine phosphatase	KO:K01104	Bacteria	Bacteroidetes	Bacteroidia	Marinilabiliales	Prolixibacteraceae	Mangrovibacterium
DN52082_c0_g1	243	49.97	3	3.44	DN52082_c0_g1_i1	G146738	G1467381		243	49.97	3	3.44	100	CDS	243	62.96	1	6-phosphofructokinase 1	KO:K00850	Bacteria	Bacteroidetes	Bacteroidia	Marinilabiliales	Prolixibacteraceae	Mangrovibacterium
DN5196_c0_g1	239	46.96	5	6.1	DN5196_c0_g1_i1	G146645	G1466451		239	46.96	5	6.1	100	CDS	237	46.38	1	hypothetical protein	Hypo-rule applied	Bacteria	Bacteroidetes	Bacteroidia	Marinilabiliales	Prolixibacteraceae	Mangrovibacterium
DN20412_c0_g1	231	41.21	3	4.17	DN20412_c0_g1_i1	G117240	G1172401		231	41.21	3	4.17	100	CDS	228	61.33	-1	MOSC domain-containing protein YiiM	COG2258	Bacteria	Bacteroidetes	Bacteroidia	Marinilabiliales	Prolixibacteraceae	Mangrovibacterium
DN43672_c0_g1	231	41.21	7	9.74	DN43672_c0_g1_i1	G139119	G1391191		231	41.21	7	9.74	100	CDS	228	48.68	-1	ferrous iron transport protein B	KO:K04759	Bacteria	Bacteroidetes	Bacteroidia	Marinilabiliales	Prolixibacteraceae	Mangrovibacterium
DN28028_c0_g1	224	36.47	3	4.72	DN28028_c0_g1_i1	G124557	G1245571		224	36.47	3	4.72	100	CDS	222	49.32	-1	hypothetical protein	Hypo-rule applied	Bacteria	Bacteroidetes	Bacteroidia	Marinilabiliales	Prolixibacteraceae	Mangrovibacterium
DN19225_c0_g1	223	35.82	6	9.6	DN19225_c0_g1_i1	G116515	G1165151		223	35.82	6	9.6	100	CDS	222	67.57	-1	ATP-dependent DNA helicase RecG	KO:K03655	Bacteria	Bacteroidetes	Bacteroidia	Marinilabiliales	Prolixibacteraceae	Mangrovibacterium
DN31848_c0_g1	210	27.9	4	8.22	DN31848_c0_g1_i1	G128036	G1280361		210	27.9	4	8.22	100	CDS	207	58.82	1	3-hydroxybutyryl-CoA dehydrogenase	KO:K00074	Bacteria	Bacteroidetes	Bacteroidia	Marinilabiliales	Prolixibacteraceae	Mangrovibacterium
DN46661_c0_g1	1168	969	80	4.73	DN46661_c0_g1_i1	G141463	G1414631		1168	969	80	4.73	100	CDS	1164	70.98	-1	dipeptidyl aminopeptidase/acylaminoacyl peptidase	COG1506	Bacteria	Bacteroidetes	Bacteroidia	Marinilabiliales	Prolixibacteraceae	Mariniphaga
DN39775_c0_g1	907	708	39	3.16	DN39775_c0_g1_i1	G135343	G1353431		907	708	39	3.16	100	CDS	600	86.43	1	Fic family protein	COG3177	Bacteria	Bacteroidetes	Bacteroidia	Marinilabiliales	Prolixibacteraceae	Mariniphaga
DN11616_c0_g1	794.79	595.8	93	8.95	DN11616_c0_g1_i2	G102518	G1025181	1	296	97.02	3.15	1.86	20.83	CDS	102	#N/A	-1	HP	HP applied	Bacteria	Bacteroidetes	Bacteroidia	Marinilabiliales	Prolixibacteraceae	Mariniphaga
DN11616_c0_g1	794.79	595.8	93	8.95	DN11616_c0_g1_i2	G102518	G1025182	2	296	97.02	3.15	1.86	20.83	CDS	168	57.14	-1	aminobenzoyl-glutamate transport protein	KO:K12942	Bacteria	Bacteroidetes	Bacteroidia	Marinilabiliales	Prolixibacteraceae	Mariniphaga
DN39027_c0_g1	688	489	48	5.63	DN39027_c0_g1_i1	G134573	G1345731		688	489	48	5.63	100	CDS	684	60.53	1	hypothetical protein	Hypo-rule applied	Bacteria	Bacteroidetes	Bacteroidia	Marinilabiliales	Prolixibacteraceae	Mariniphaga
DN4388_c0_g1	673	474	26	3.14	DN4388_c0_g1_i1	G139301	G1393011	1	673	474	26	3.14	100	CDS	528	76.57	1	predicted transcriptional regulator of viral defense system	COG5340	Bacteria	Bacteroidetes	Bacteroidia	Marinilabiliales	Prolixibacteraceae	Mariniphaga
DN4388_c0_g1	673	474	26	3.14	DN4388_c0_g1_i1	G139301	G1393012	2	673	474	26	3.14	100	CDS	147	91.84	1	HP	HP applied	Bacteria	Bacteroidetes	Bacteroidia	Marinilabiliales	Prolixibacteraceae	Mariniphaga
DN47037_c0_g1	582	383	14	2.1	DN47037_c0_g1_i1	G141856	G1418561		582	383	14	2.1	100	CDS	549	50	-1	CDP-glycerol glycerophosphotransferase (TagB/SpsB family)	COG1887	Bacteria	Bacteroidetes	Bacteroidia	Marinilabiliales	Prolixibacteraceae	Mariniphaga
DN43529_c0_g1	547	348	35	5.77	DN43529_c0_g1_i1	G138989	G1389891		547	348	35	5.77	100	CDS	546	46.32	1	hemoglobin/transferrin/lactoferrin receptor protein	KO:K16087	Bacteria	Bacteroidetes	Bacteroidia	Marinilabiliales	Prolixibacteraceae	Mariniphaga
DN45558_c0_g1	541	342	8	1.34	DN45558_c0_g1_i1	G140310	G1403101		541	342	8	1.34	100	CDS	540	53.33	1	hypothetical protein	Hypo-rule applied	Bacteria	Bacteroidetes	Bacteroidia	Marinilabiliales	Prolixibacteraceae	Mariniphaga
DN15067_c0_g1	490	291	13	2.56	DN15067_c0_g1_i1	G112399	G1123991		490	291	13	2.56	100	CDS	489	80.37	-1	predicted nucleotidyltransferase component of viral defense system	COG2253	Bacteria	Bacteroidetes	Bacteroidia	Marinilabiliales	Prolixibacteraceae	Mariniphaga
DN14312_c0_g1	472	273	18	3.78	DN14312_c0_g1_i1	G111580	G1115801		472	273	18	3.78	100	CDS	456	38.1	-1	hypothetical protein	KO:K06929	Bacteria	Bacteroidetes	Bacteroidia	Marinilabiliales	Prolixibacteraceae	Mariniphaga
DN4096_c0_g1	468	269	28	5.97	DN4096_c0_g1_i1	G136540	G1365401		468	269	28	5.97	100	CDS	465	56.58	1	hypothetical protein	Hypo-rule applied	Bacteria	Bacteroidetes	Bacteroidia	Marinilabiliales	Prolixibacteraceae	Mariniphaga
DN6054_c0_g1	456	257	14	3.12	DN6054_c0_g1_i1	G154363	G1543631		456	257	14	3.12	100	CDS	456	35.21	-1	hypothetical protein	Hypo-rule applied	Bacteria	Bacteroidetes	Bacteroidia	Marinilabiliales	Prolixibacteraceae	Mariniphaga
DN14374_c0_g1	449	250	8	1.83	DN14374_c0_g1_i1	G111645	G1116451		449	250	8	1.83	100	CDS	417	72.87	1	DNA-directed RNA polymerase subunit beta'	KO:K03046	Bacteria	Bacteroidetes	Bacteroidia	Marinilabiliales	Prolixibacteraceae	Mariniphaga
DN34059_c0_g1	427	228	13	3.27	DN34059_c0_g1_i1	G130203	G1302031		427	228	13	3.27	100	CDS	426	78.99	1	Fic family protein	COG3177	Bacteria	Bacteroidetes	Bacteroidia	Marinilabiliales	Prolixibacteraceae	Mariniphaga
DN50830_c0_g1	416	217	9	2.38	DN50830_c0_g1_i1	G145620	G1456201		416	217	9	2.38	100	CDS	414	90.58	1	sulfate adenylyltransferase subunit 2	KO:K00957	Bacteria	Bacteroidetes	Bacteroidia	Marinilabiliales	Prolixibacteraceae	Mariniphaga
DN32447_c0_g1	351	152	8	3.02	DN32447_c0_g1_i1	G128637	G1286371		351	152	8	3.02	100	CDS	351	65.81	-1	hypothetical protein	Hypo-rule applied	Bacteria	Bacteroidetes	Bacteroidia	Marinilabiliales	Prolixibacteraceae	Mariniphaga
DN22466_c0_g1	329	130	9	3.97	DN22466_c0_g1_i1	G119388	G1193881		329	130	9	3.97	100	CDS	300	40.45	1	small-conductance mechanosensitive channel	COG3264	Bacteria	Bacteroidetes	Bacteroidia	Marinilabiliales	Prolixibacteraceae	Mariniphaga
DN16116_c0_g1	320	121	6	2.84	DN16116_c0_g1_i1	G113515	G1135151		320	121	6	2.84	100	CDS	318	65.09	1	long-chain acyl-CoA synthetase	KO:K01897	Bacteria	Bacteroidetes	Bacteroidia	Marinilabiliales	Prolixibacteraceae	Mariniphaga
DN56500_c0_g1	228	39.14	5	7.32	DN56500_c0_g1_i1	G150540	G1505401		228	39.14	5	7.32	100	CDS	225	38.46	1	pRiA4b ORF-3-like protein	pfam07929	Bacteria	Bacteroidetes	Bacteroidia	Marinilabiliales	Prolixibacteraceae	Mariniphaga
DN21455_c0_g1	212	29.05	5	9.87	DN21455_c0_g1_i1	G118337	G1183371		212	29.05	5	9.87	100	CDS	204	53.85	-1	hypothetical protein	Hypo-rule applied	Bacteria	Bacteroidetes	Bacteroidia	Marinilabiliales	Prolixibacteraceae	Mariniphaga
DN39457_c0_g1	210	27.9	5	10.27	DN39457_c0_g1_i1	G135019	G1350191		210	27.9	5	10.27	100	CDS	210	70.59	1	diaminopimelate decarboxylase	KO:K01586	Bacteria	Bacteroidetes	Bacteroidia	Marinilabiliales	Prolixibacteraceae	Mariniphaga
DN13953_c0_g1	2797.29	2598.29	1654	36.49	DN13953_c0_g1_i1	G108902	G1089021	1	1634	1435	208.81	8.34	22.86	CDS	1566	61.82	-1	outer membrane cobalamin receptor	COG4206	Bacteria	Bacteroidetes	Bacteroidia	Marinilabiliales	Prolixibacteraceae	Prolixibacter
DN13953_c0_g1	2797.29	2598.29	1654	36.49	DN13953_c0_g1_i2	G108903	G1089031	1	4828	4629	1027.19	12.72	34.86	CDS	1458	51.61	-1	SusD-like starch-binding protein associating with outer membrane	pfam12771	Bacteria	Bacteroidetes	Bacteroidia	Marinilabiliales	Prolixibacteraceae	Prolixibacter
DN21541_c0_g1	2303	2104	174	4.74	DN21541_c0_g1_i1	G118427	G1184271		2303	2104	174	4.74	100	CDS	2106	67.71	1	type I restriction enzyme R subunit	KO:K01153	Bacteria	Bacteroidetes	Bacteroidia	Marinilabiliales	Prolixibacteraceae	Prolixibacter
DN21158_c0_g1	1808	1609	117	4.17	DN21158_c0_g1_i1	G118028	G1180281	1	1808	1609	117	4.17	100	CDS	972	#N/A	1	HP	HP applied	Bacteria	Bacteroidetes	Bacteroidia	Marinilabiliales	Prolixibacteraceae	Prolixibacter
DN21158_c0_g1	1808	1609	117	4.17	DN21158_c0_g1_i1	G118028	G1180282	2	1808	1609	117	4.17	100	CDS	837	59.11	-1	HP	KO:K07098	Bacteria	Bacteroidetes	Bacteroidia	Marinilabiliales	Prolixibacteraceae	Prolixibacter
DN37700_c0_g1	1610	1411	80	3.25	DN37700_c0_g1_i1	G133159	G1331591	1	1610	1411	80	3.25	100	CDS	309	60.78	1	type I restriction enzyme R subunit	KO:K01153	Bacteria	Bacteroidetes	Bacteroidia	Marinilabiliales	Prolixibacteraceae	Prolixibacter
DN37700_c0_g1	1610	1411	80	3.25	DN37700_c0_g1_i1	G133159	G1331592	2	1610	1411	80	3.25	100	CDS	1224	77.75	1	type I restriction enzyme M protein	KO:K03427	Bacteria	Bacteroidetes	Bacteroidia	Marinilabiliales	Prolixibacteraceae	Prolixibacter
DN908_c0_g1	1300	1101	76	3.96	DN908_c0_g1_i1	G158478	G1584781		1300	1101	76	3.96	100	CDS	1188	84.05	-1	glycine C-acetyltransferase	KO:K00639	Bacteria	Bacteroidetes	Bacteroidia	Marinilabiliales	Prolixibacteraceae	Prolixibacter
DN31362_c0_g1	1062	863	25	1.66	DN31362_c0_g1_i1	G127542	G1275421		1062	863	25	1.66	100	CDS	1017	50.3	-1	DNA polymerase-3 subunit epsilon	KO:K02342	Bacteria	Bacteroidetes	Bacteroidia	Marinilabiliales	Prolixibacteraceae	Prolixibacter
DN7656_c0_g1	985	786	72	5.25	DN7656_c0_g1_i1	G156776	G1567761		985	786	72	5.25	100	CDS	984	58.92	-1	2',3'-cyclic-nucleotide 2'-phosphodiesterase/3'-nucleotidase	KO:K01119	Bacteria	Bacteroidetes	Bacteroidia	Marinilabiliales	Prolixibacteraceae	Prolixibacter
DN55252_c0_g1	932	733	29	2.27	DN55252_c0_g1_i1	G149250	G1492501		932	733	29	2.27	100	CDS	864	57.89	-1	protoheme IX farnesyltransferase	KO:K02301	Bacteria	Bacteroidetes	Bacteroidia	Marinilabiliales	Prolixibacteraceae	Prolixibacter
DN39482_c0_g1	715	516	19	2.11	DN39482_c0_g1_i1	G135044	G1350441		715	516	19	2.11	100	CDS	714	63.29	-1	acetylornithine/N-succinyldiaminopimelate aminotransferase	KO:K00821	Bacteria	Bacteroidetes	Bacteroidia	Marinilabiliales	Prolixibacteraceae	Prolixibacter
DN33002_c0_g1	646	447	14	1.8	DN33002_c0_g1_i1	G129185	G1291851		646	447	14	1.8	100	CDS	645	49.28	-1	iron complex outermembrane receptor protein	KO:K02014	Bacteria	Bacteroidetes	Bacteroidia	Marinilabiliales	Prolixibacteraceae	Prolixibacter
DN30967_c0_g1	615	416	14	1.93	DN30967_c0_g1_i1	G127139	G1271391		615	416	14	1.93	100	CDS	612	56.16	1	iron complex outermembrane receptor protein	KO:K02014	Bacteria	Bacteroidetes	Bacteroidia	Marinilabiliales	Prolixibacteraceae	Prolixibacter
DN40874_c0_g1	614	415	15	2.07	DN40874_c0_g1_i1	G136444	G1364441		614	415	15	2.07	100	CDS	435	36.67	1	hypothetical protein	Hypo-rule applied	Bacteria	Bacteroidetes	Bacteroidia	Marinilabiliales	Prolixibacteraceae	Prolixibacter
DN964_c0_g1	585	386	13	1.93	DN964_c0_g1_i1	G159126	G1591261		585	386	13	1.93	100	CDS	585	47.87	-1	iron complex outermembrane receptor protein	KO:K02014	Bacteria	Bacteroidetes	Bacteroidia	Marinilabiliales	Prolixibacteraceae	Prolixibacter
DN49546_c0_g1	562	363	28	4.42	DN49546_c0_g1_i1	G144368	G1443681		562	363	28	4.42	100	CDS	558	37.41	1	hypothetical protein	KO:K00936	Bacteria	Bacteroidetes	Bacteroidia	Marinilabiliales	Prolixibacteraceae	Prolixibacter
DN49801_c0_g1	417	218	7	1.84	DN49801_c0_g1_i1	G144612	G1446121		417	218	7	1.84	100	CDS	417	46.27	-1	hypothetical protein	Hypo-rule applied	Bacteria	Bacteroidetes	Bacteroidia	Marinilabiliales	Prolixibacteraceae	Prolixibacter
DN31736_c0_g1	413	214	20	5.36	DN31736_c0_g1_i1	G127919	G1279191		413	214	20	5.36	100	CDS	411	41.94	-1	cyclomaltodextrinase-like protien	pfam09087	Bacteria	Bacteroidetes	Bacteroidia	Marinilabiliales	Prolixibacteraceae	Prolixibacter
DN17611_c0_g1	384	185	5	1.55	DN17611_c0_g1_i1	G115011	G1150111		384	185	5	1.55	100	CDS	381	42.39	-1	topoisomerase-4 subunit A	KO:K02621	Bacteria	Bacteroidetes	Bacteroidia	Marinilabiliales	Prolixibacteraceae	Prolixibacter
DN58173_c0_g1	364	165	6	2.08	DN58173_c0_g1_i1	G152192	G1521921		364	165	6	2.08	100	CDS	363	96.69	1	Cd2+/Zn2+-exporting ATPase	KO:K01534	Bacteria	Bacteroidetes	Bacteroidia	Marinilabiliales	Prolixibacteraceae	Prolixibacter
DN28800_c0_g1	353	154	7	2.61	DN28800_c0_g1_i1	G124879	G1248791	1	353	154	7	2.61	100	CDS	228	#N/A	1	HP	HP applied	Bacteria	Bacteroidetes	Bacteroidia	Marinilabiliales	Prolixibacteraceae	Prolixibacter
DN28800_c0_g1	353	154	7	2.61	DN28800_c0_g1_i1	G124879	G1248792	2	353	154	7	2.61	100	CDS	162	84.91	-1	HP	HP applied	Bacteria	Bacteroidetes	Bacteroidia	Marinilabiliales	Prolixibacteraceae	Prolixibacter
DN19239_c0_g1	350	151	5	1.9	DN19239_c0_g1_i1	G116526	G1165261		350	151	5	1.9	100	CDS	288	84.78	-1	urocanate hydratase	KO:K01712	Bacteria	Bacteroidetes	Bacteroidia	Marinilabiliales	Prolixibacteraceae	Prolixibacter
DN52021_c0_g1	306	107	9	4.82	DN52021_c0_g1_i1	G146689	G1466891		306	107	9	4.82	100	CDS	303	76	1	adenine-specific methyltransferase EcoRI-like protein	pfam13651	Bacteria	Bacteroidetes	Bacteroidia	Marinilabiliales	Prolixibacteraceae	Prolixibacter
DN41329_c0_g1	303	104	6	3.31	DN41329_c0_g1_i1	G136890	G1368901		303	104	6	3.31	100	CDS	300	80	1	Fic family protein	COG3177	Bacteria	Bacteroidetes	Bacteroidia	Marinilabiliales	Prolixibacteraceae	Prolixibacter
DN21044_c0_g1	283	84.42	6	4.07	DN21044_c0_g1_i1	G117905	G1179051		283	84.42	6	4.07	100	CDS	282	43.96	1	two component regulator with propeller domain/two component regulator with propeller domain	pfam07494,pfam07494	Bacteria	Bacteroidetes	Bacteroidia	Marinilabiliales	Prolixibacteraceae	Prolixibacter
DN41528_c0_g1	282	83.48	6	4.12	DN41528_c0_g1_i1	G137083	G1370831		282	83.48	6	4.12	100	CDS	282	63.83	1	phosphoribosylaminoimidazolecarboxamide formyltransferase/IMP cyclohydrolase	KO:K00602	Bacteria	Bacteroidetes	Bacteroidia	Marinilabiliales	Prolixibacteraceae	Prolixibacter
DN43845_c0_g1	247	53.07	3	3.24	DN43845_c0_g1_i1	G139266	G1392661		247	53.07	3	3.24	100	CDS	246	100	1	Cd2+/Zn2+-exporting ATPase	KO:K01534	Bacteria	Bacteroidetes	Bacteroidia	Marinilabiliales	Prolixibacteraceae	Prolixibacter
DN50380_c0_g1	240	47.71	5	6.01	DN50380_c0_g1_i1	G145198	G1451981		240	47.71	5	6.01	100	CDS	240	40.51	1	hypothetical protein	Hypo-rule applied	Bacteria	Bacteroidetes	Bacteroidia	Marinilabiliales	Prolixibacteraceae	Prolixibacter
DN29742_c0_g1	236	44.76	9	11.53	DN29742_c0_g1_i1	G125869	G1258691		236	44.76	9	11.53	100	CDS	234	50	1	iron complex outermembrane receptor protein	KO:K02014	Bacteria	Bacteroidetes	Bacteroidia	Marinilabiliales	Prolixibacteraceae	Prolixibacter
DN32095_c0_g1	233	42.61	3	4.04	DN32095_c0_g1_i1	G128283	G1282831		233	42.61	3	4.04	100	CDS	189	86.89	-1	ATP-dependent Clp protease protease subunit	KO:K01358	Bacteria	Bacteroidetes	Bacteroidia	Marinilabiliales	Prolixibacteraceae	Prolixibacter
DN50117_c0_g1	230	40.51	3	4.25	DN50117_c0_g1_i1	G144930	G1449301		230	40.51	3	4.25	100	CDS	228	71.05	1	aldehyde dehydrogenase (NAD+)	KO:K00128	Bacteria	Bacteroidetes	Bacteroidia	Marinilabiliales	Prolixibacteraceae	Prolixibacter
DN32553_c0_g1	225	37.13	3	4.63	DN32553_c0_g1_i1	G128743	G1287431		225	37.13	3	4.63	100	CDS	222	84.93	1	pyruvate-ferredoxin/flavodoxin oxidoreductase	KO:K03737	Bacteria	Bacteroidetes	Bacteroidia	Marinilabiliales	Prolixibacteraceae	Prolixibacter
DN24122_c0_g1	220	33.9	3	5.07	DN24122_c0_g1_i1	G121082	G1210821		220	33.9	3	5.07	100	CDS	219	82.19	1	methylmalonyl-CoA mutase	KO:K01847	Bacteria	Bacteroidetes	Bacteroidia	Marinilabiliales	Prolixibacteraceae	Prolixibacter
DN22272_c0_g1	219	33.27	4	6.89	DN22272_c0_g1_i1	G119179	G1191791		219	33.27	4	6.89	100	CDS	216	43.94	-1	hypothetical protein	Hypo-rule applied	Bacteria	Bacteroidetes	Bacteroidia	Marinilabiliales	Prolixibacteraceae	Prolixibacter
DN40982_c0_g1	219	33.27	6	10.34	DN40982_c0_g1_i1	G136552	G1365521		219	33.27	6	10.34	100	CDS	219	36.36	-1	hypothetical protein	Hypo-rule applied	Bacteria	Bacteroidetes	Bacteroidia	Marinilabiliales	Prolixibacteraceae	Prolixibacter
DN55812_c0_g1	214	30.23	3	5.69	DN55812_c0_g1_i1	G149831	G1498311		214	30.23	3	5.69	100	CDS	213	56.34	1	ferredoxin--NADP+ reductase	KO:K00528	Bacteria	Bacteroidetes	Bacteroidia	Marinilabiliales	Prolixibacteraceae	Prolixibacter
DN32436_c0_g1	207	26.22	4	8.74	DN32436_c0_g1_i1	G128626	G1286261		207	26.22	4	8.74	100	CDS	207	70.59	-1	4-alpha-glucanotransferase	KO:K00705	Bacteria	Bacteroidetes	Bacteroidia	Marinilabiliales	Prolixibacteraceae	Prolixibacter
DN54949_c0_g1	2261	2062	210	5.84	DN54949_c0_g1_i1	G148938	G1489381		2261	2062	210	5.84	100	CDS	2235	80.59	1	catalase-peroxidase	KO:K03782	Bacteria	Bacteroidetes	Bacteroidia	Marinilabiliales	Prolixibacteraceae	Tangfeifania
DN6198_c0_g1	1622	1423	62	2.5	DN6198_c0_g1_i1	G155178	G1551781	1	1622	1423	62	2.5	100	CDS	1431	65.66	1	membrane-bound lytic murein transglycosylase F	KO:K18691	Bacteria	Bacteroidetes	Bacteroidia	Marinilabiliales	Prolixibacteraceae	Tangfeifania
DN6198_c0_g1	1622	1423	62	2.5	DN6198_c0_g1_i1	G155178	G1551782	2	1622	1423	62	2.5	100	CDS	126	#N/A	-1	HP	HP applied	Bacteria	Bacteroidetes	Bacteroidia	Marinilabiliales	Prolixibacteraceae	Tangfeifania
DN31042_c0_g1	1505	1306	133	5.84	DN31042_c0_g1_i1	G127222	G1272221	1	1505	1306	133	5.84	100	CDS	90	#N/A	1	HP	HP applied	Bacteria	Bacteroidetes	Bacteroidia	Marinilabiliales	Prolixibacteraceae	Tangfeifania
DN31042_c0_g1	1505	1306	133	5.84	DN31042_c0_g1_i1	G127222	G1272222	2	1505	1306	133	5.84	100	CDS	1395	38.8	-1	signal transduction histidine kinase	COG0642	Bacteria	Bacteroidetes	Bacteroidia	Marinilabiliales	Prolixibacteraceae	Tangfeifania
DN12998_c1_g1	1308	1109	84	4.34	DN12998_c1_g1_i1	G105321	G1053211		1308	1109	84	4.34	100	CDS	1203	56.72	-1	hypothetical protein	Hypo-rule applied	Bacteria	Bacteroidetes	Bacteroidia	Marinilabiliales	Prolixibacteraceae	Tangfeifania
DN45488_c0_g1	1168	969	50	2.96	DN45488_c0_g1_i1	G140239	G1402391		1168	969	50	2.96	100	CDS	1104	66.11	1	sortilin (neurotensin receptor 3)	pfam15902	Bacteria	Bacteroidetes	Bacteroidia	Marinilabiliales	Prolixibacteraceae	Tangfeifania
DN22407_c0_g1	978	779	18	1.32	DN22407_c0_g1_i1	G119323	G1193231	1	978	779	18	1.32	100	CDS	672	69.8	1	predicted HTH transcriptional regulator	COG2865	Bacteria	Bacteroidetes	Bacteroidia	Marinilabiliales	Prolixibacteraceae	Tangfeifania
DN22407_c0_g1	978	779	18	1.32	DN22407_c0_g1_i1	G119323	G1193232	2	978	779	18	1.32	100	CDS	105	#N/A	-1	HP	HP applied	Bacteria	Bacteroidetes	Bacteroidia	Marinilabiliales	Prolixibacteraceae	Tangfeifania
DN4347_c0_g1	962	763	25	1.88	DN4347_c0_g1_i1	G138944	G1389441	1	962	763	25	1.88	100	CDS	864	53.79	-1	cytochrome c oxidase subunit 2	KO:K02275	Bacteria	Bacteroidetes	Bacteroidia	Marinilabiliales	Prolixibacteraceae	Tangfeifania
DN4347_c0_g1	962	763	25	1.88	DN4347_c0_g1_i1	G138944	G1389442	2	962	763	25	1.88	100	CDS	90	#N/A	-1	HP	HP applied	Bacteria	Bacteroidetes	Bacteroidia	Marinilabiliales	Prolixibacteraceae	Tangfeifania
DN21668_c0_g1	779	580	23	2.27	DN21668_c0_g1_i1	G118559	G1185591		779	580	23	2.27	100	CDS	777	34.24	-1	YidC/Oxa1 family membrane protein insertase	KO:K03217	Bacteria	Bacteroidetes	Bacteroidia	Marinilabiliales	Prolixibacteraceae	Tangfeifania
DN38114_c0_g1	756	557	15	1.54	DN38114_c0_g1_i1	G133596	G1335961		756	557	15	1.54	100	CDS	753	68.92	-1	threonine dehydratase	KO:K01754	Bacteria	Bacteroidetes	Bacteroidia	Marinilabiliales	Prolixibacteraceae	Tangfeifania
DN49039_c0_g1	701	502	35	4	DN49039_c0_g1_i1	G143876	G1438761		701	502	35	4	100	CDS	699	67.24	-1	wyosine [tRNA(Phe)-imidazoG37] synthetase (radical SAM superfamily)	COG0731	Bacteria	Bacteroidetes	Bacteroidia	Marinilabiliales	Prolixibacteraceae	Tangfeifania
DN48562_c0_g1	655	456	27	3.39	DN48562_c0_g1_i1	G143406	G1434061	1	655	456	27	3.39	100	CDS	180	#N/A	-1	HP	HP applied	Bacteria	Bacteroidetes	Bacteroidia	Marinilabiliales	Prolixibacteraceae	Tangfeifania
DN48562_c0_g1	655	456	27	3.39	DN48562_c0_g1_i1	G143406	G1434062	2	655	456	27	3.39	100	CDS	435	56.41	-1	CheY-like chemotaxis protein	COG0784	Bacteria	Bacteroidetes	Bacteroidia	Marinilabiliales	Prolixibacteraceae	Tangfeifania
DN40528_c0_g1	617	418	10	1.37	DN40528_c0_g1_i1	G136102	G1361021		617	418	10	1.37	100	CDS	603	84.34	-1	aminobenzoyl-glutamate transport protein	KO:K12942	Bacteria	Bacteroidetes	Bacteroidia	Marinilabiliales	Prolixibacteraceae	Tangfeifania
DN37960_c0_g1	594	395	21	3.05	DN37960_c0_g1_i1	G133437	G1334371		594	395	21	3.05	100	CDS	438	46.15	-1	putative transposase	KO:K07491	Bacteria	Bacteroidetes	Bacteroidia	Marinilabiliales	Prolixibacteraceae	Tangfeifania
DN589_c0_g1	591	392	42	6.14	DN589_c0_g1_i1	G152953	G1529531		591	392	42	6.14	100	CDS	225	70.83	1	hypothetical protein	Hypo-rule applied	Bacteria	Bacteroidetes	Bacteroidia	Marinilabiliales	Prolixibacteraceae	Tangfeifania
DN16617_c0_g1	588	389	11	1.62	DN16617_c0_g1_i1	G114020	G1140201		588	389	11	1.62	100	CDS	549	67.03	1	uroporphyrinogen-III synthase	KO:K01719	Bacteria	Bacteroidetes	Bacteroidia	Marinilabiliales	Prolixibacteraceae	Tangfeifania
DN45757_c0_g1	580	381	20	3.01	DN45757_c0_g1_i1	G140525	G1405251		580	381	20	3.01	100	CDS	579	82.38	-1	propionyl-CoA carboxylase beta chain	KO:K01966	Bacteria	Bacteroidetes	Bacteroidia	Marinilabiliales	Prolixibacteraceae	Tangfeifania
DN33282_c0_g1	549	350	1530	250.6	DN33282_c0_g1_i1	G129461	G1294611		549	350	1530	250.6	100	CDS	495	77.16	1	bacterioferritin	KO:K03594	Bacteria	Bacteroidetes	Bacteroidia	Marinilabiliales	Prolixibacteraceae	Tangfeifania
DN29098_c0_g1	504	305	10	1.88	DN29098_c0_g1_i1	G125191	G1251911		504	305	10	1.88	100	CDS	501	70.59	-1	hypothetical protein	KO:K07089	Bacteria	Bacteroidetes	Bacteroidia	Marinilabiliales	Prolixibacteraceae	Tangfeifania
DN24741_c0_g1	428	229	17	4.26	DN24741_c0_g1_i1	G121701	G1217011		428	229	17	4.26	100	CDS	426	39.86	-1	outer membrane protein insertion porin family	KO:K07277	Bacteria	Bacteroidetes	Bacteroidia	Marinilabiliales	Prolixibacteraceae	Tangfeifania
DN42775_c0_g1	380	181	8	2.53	DN42775_c0_g1_i1	G138299	G1382991		380	181	8	2.53	100	CDS	273	55.68	1	histidyl-tRNA synthetase	KO:K01892	Bacteria	Bacteroidetes	Bacteroidia	Marinilabiliales	Prolixibacteraceae	Tangfeifania
DN27364_c0_g1	340	141	7	2.85	DN27364_c0_g1_i1	G124090	G1240901		340	141	7	2.85	100	CDS	336	54.21	1	hypothetical protein	KO:K06911	Bacteria	Bacteroidetes	Bacteroidia	Marinilabiliales	Prolixibacteraceae	Tangfeifania
DN25485_c0_g1	308	109	7	3.68	DN25485_c0_g1_i1	G122384	G1223841		308	109	7	3.68	100	CDS	306	35.71	-1	outer membrane protein insertion porin family	KO:K07277	Bacteria	Bacteroidetes	Bacteroidia	Marinilabiliales	Prolixibacteraceae	Tangfeifania
DN51344_c0_g1	306	107	5	2.68	DN51344_c0_g1_i1	G146098	G1460981		306	107	5	2.68	100	CDS	258	56.25	1	multicomponent Na+:H+ antiporter subunit A	KO:K05565	Bacteria	Bacteroidetes	Bacteroidia	Marinilabiliales	Prolixibacteraceae	Tangfeifania
DN34234_c0_g1	299	100	4	2.29	DN34234_c0_g1_i1	G130370	G1303701		299	100	4	2.29	100	CDS	297	47.52	-1	two-component system NtrC family sensor kinase	KO:K02482	Bacteria	Bacteroidetes	Bacteroidia	Marinilabiliales	Prolixibacteraceae	Tangfeifania
DN58511_c0_g1	299	100	17	9.75	DN58511_c0_g1_i1	G152504	G1525041		299	100	17	9.75	100	CDS	291	63.92	1	ribonuclease HI	COG0328	Bacteria	Bacteroidetes	Bacteroidia	Marinilabiliales	Prolixibacteraceae	Tangfeifania
DN44079_c0_g1	286	87.28	6	3.94	DN44079_c0_g1_i1	G139455	G1394551		286	87.28	6	3.94	100	CDS	207	67.16	-1	uncharacterized protein UPF0175	pfam03683	Bacteria	Bacteroidetes	Bacteroidia	Marinilabiliales	Prolixibacteraceae	Tangfeifania
DN35857_c0_g1	278	79.74	3	2.16	DN35857_c0_g1_i1	G131832	G1318321		278	79.74	3	2.16	100	CDS	276	64.29	1	signal peptidase I	KO:K03100	Bacteria	Bacteroidetes	Bacteroidia	Marinilabiliales	Prolixibacteraceae	Tangfeifania
DN48236_c0_g1	272	74.24	6	4.63	DN48236_c0_g1_i1	G143069	G1430691		272	74.24	6	4.63	100	CDS	270	73.33	1	predicted HTH transcriptional regulator	COG2865	Bacteria	Bacteroidetes	Bacteroidia	Marinilabiliales	Prolixibacteraceae	Tangfeifania
DN54513_c0_g1	269	71.55	6	4.81	DN54513_c0_g1_i1	G148481	G1484811		269	71.55	6	4.81	100	CDS	267	46.07	1	uncharacterized protein DUF3127	pfam11325	Bacteria	Bacteroidetes	Bacteroidia	Marinilabiliales	Prolixibacteraceae	Tangfeifania
DN27998_c0_g1	263	66.28	5	4.32	DN27998_c0_g1_i1	G124536	G1245361		263	66.28	5	4.32	100	CDS	261	83.72	-1	Fic family protein	COG3177	Bacteria	Bacteroidetes	Bacteroidia	Marinilabiliales	Prolixibacteraceae	Tangfeifania
DN40499_c0_g1	257	61.18	7	6.56	DN40499_c0_g1_i1	G136072	G1360721		257	61.18	7	6.56	100	CDS	255	76.47	-1	phenylalanyl-tRNA synthetase beta chain	KO:K01890	Bacteria	Bacteroidetes	Bacteroidia	Marinilabiliales	Prolixibacteraceae	Tangfeifania
DN36139_c0_g1	248	53.86	4	4.26	DN36139_c0_g1_i1	G132034	G1320341		248	53.86	4	4.26	100	CDS	246	62.96	-1	hypothetical protein	Hypo-rule applied	Bacteria	Bacteroidetes	Bacteroidia	Marinilabiliales	Prolixibacteraceae	Tangfeifania
DN21568_c0_g1	243	49.97	3	3.44	DN21568_c0_g1_i1	G118456	G1184561		243	49.97	3	3.44	100	CDS	240	51.95	1	hypothetical protein	KO:K07133	Bacteria	Bacteroidetes	Bacteroidia	Marinilabiliales	Prolixibacteraceae	Tangfeifania
DN17483_c0_g1	227	38.47	3	4.47	DN17483_c0_g1_i1	G114886	G1148861		227	38.47	3	4.47	100	CDS	225	54.67	-1	hypothetical protein	Hypo-rule applied	Bacteria	Bacteroidetes	Bacteroidia	Marinilabiliales	Prolixibacteraceae	Tangfeifania
DN32369_c0_g1	227	38.47	3	4.47	DN32369_c0_g1_i1	G128563	G1285631		227	38.47	3	4.47	100	CDS	117	86.84	-1	aminobenzoyl-glutamate transport protein	KO:K12942	Bacteria	Bacteroidetes	Bacteroidia	Marinilabiliales	Prolixibacteraceae	Tangfeifania
DN17056_c0_g1	226	37.8	4	6.07	DN17056_c0_g1_i1	G114467	G1144671		226	37.8	4	6.07	100	CDS	225	60.66	1	NSS family neurotransmitter:Na+ symporter	KO:K03308	Bacteria	Bacteroidetes	Bacteroidia	Marinilabiliales	Prolixibacteraceae	Tangfeifania
DN29804_c0_g1	214	30.23	3	5.69	DN29804_c0_g1_i1	G125934	G1259341		214	30.23	3	5.69	100	CDS	210	39.71	-1	hypothetical protein	Hypo-rule applied	Bacteria	Bacteroidetes	Bacteroidia	Marinilabiliales	Prolixibacteraceae	Tangfeifania
DN37453_c0_g1	205	25.13	4	9.12	DN37453_c0_g1_i1	G132893	G1328931		205	25.13	4	9.12	100	CDS	204	73.53	1	tricorn protease	KO:K08676	Bacteria	Bacteroidetes	Bacteroidia	Marinilabiliales	Prolixibacteraceae	Tangfeifania
DN14887_c0_g1	1533	1334	80	3.44	DN14887_c0_g1_i1	G112207	G1122071	1	1533	1334	80	3.44	100	CDS	879	32.44	1	HP	HP applied	Bacteria	Bacteroidetes	Bacteroidia	Marinilabiliales	Prolixibacteraceae
DN49020_c0_g1	1075	876	36	2.36	DN49020_c0_g1_i1	G143856	G1438561	1	1075	876	36	2.36	100	CDS	654	49.25	1	outer membrane protein insertion porin family	KO:K07277	Bacteria	Bacteroidetes	Bacteroidia	Marinilabiliales	Prolixibacteraceae
DN49020_c0_g1	1075	876	36	2.36	DN49020_c0_g1_i1	G143856	G1438562	2	1075	876	36	2.36	100	CDS	414	32.26	1	translocation and assembly module TamB	KO:K09800	Bacteria	Bacteroidetes	Bacteroidia	Marinilabiliales	Prolixibacteraceae
DN39360_c0_g1	849	650	60	5.29	DN39360_c0_g1_i1	G134920	G1349201	1	849	650	60	5.29	100	CDS	234	#N/A	1	HP	HP applied	Bacteria	Bacteroidetes	Bacteroidia	Marinilabiliales	Prolixibacteraceae
DN39360_c0_g1	849	650	60	5.29	DN39360_c0_g1_i1	G134920	G1349202	2	849	650	60	5.29	100	CDS	267	51.85	1	mRNA interferase RelE/StbE	KO:K06218	Bacteria	Bacteroidetes	Bacteroidia	Marinilabiliales	Prolixibacteraceae
DN39360_c0_g1	849	650	60	5.29	DN39360_c0_g1_i1	G134920	G1349203	3	849	650	60	5.29	100	CDS	333	55.66	-1	biotin synthase	KO:K01012	Bacteria	Bacteroidetes	Bacteroidia	Marinilabiliales	Prolixibacteraceae
DN40822_c0_g1	654	455	23	2.9	DN40822_c0_g1_i1	G136396	G1363961	1	654	455	23	2.9	100	CDS	207	60	1	HP	HP applied	Bacteria	Bacteroidetes	Bacteroidia	Marinilabiliales	Prolixibacteraceae
DN40822_c0_g1	654	455	23	2.9	DN40822_c0_g1_i1	G136396	G1363962	2	654	455	23	2.9	100	CDS	366	50.57	1	mRNA interferase RelE/StbE	KO:K06218	Bacteria	Bacteroidetes	Bacteroidia	Marinilabiliales	Prolixibacteraceae
DN40822_c0_g1	654	455	23	2.9	DN40822_c0_g1_i1	G136396	G1363963	3	654	455	23	2.9	100	CDS	81	#N/A	-1	HP	HP applied	Bacteria	Bacteroidetes	Bacteroidia	Marinilabiliales	Prolixibacteraceae
DN41934_c0_g1	455	256	10	2.24	DN41934_c0_g1_i1	G137488	G1374881	1	455	256	10	2.24	100	CDS	240	44.74	-1	Ca-activated chloride channel family protein	KO:K07114	Bacteria	Bacteroidetes	Bacteroidia	Marinilabiliales	Prolixibacteraceae
DN41934_c0_g1	455	256	10	2.24	DN41934_c0_g1_i1	G137488	G1374882	2	455	256	10	2.24	100	CDS	204	61.54	-1	Ca-activated chloride channel family protein	KO:K07114	Bacteria	Bacteroidetes	Bacteroidia	Marinilabiliales	Prolixibacteraceae
DN931_c0_g1	2887	2688	163	3.48	DN931_c0_g1_i1	G158753	G1587531	1	2887	2688	163	3.48	100	CDS	2805	68.85	-1	sortilin (neurotensin receptor 3)	pfam15902	Bacteria	Bacteroidetes	Bacteroidia	Marinilabiliales	Salinivirgaceae	Salinivirga
DN931_c0_g1	2887	2688	163	3.48	DN931_c0_g1_i1	G158753	G1587532	2	2887	2688	163	3.48	100	CDS	117	#N/A	-1	HP	HP applied	Bacteria	Bacteroidetes	Bacteroidia	Marinilabiliales	Salinivirgaceae	Salinivirga
DN45550_c0_g1	2553	2354	789	19.21	DN45550_c0_g1_i1	G140304	G1403041		2553	2354	789	19.21	100	CDS	2463	43.5	1	hypothetical protein	Hypo-rule applied	Bacteria	Bacteroidetes	Bacteroidia	Marinilabiliales	Salinivirgaceae	Salinivirga
DN11130_c1_g1	1973	1774	69	2.23	DN11130_c1_g1_i1	G101682	G1016821		1973	1774	69	2.23	100	CDS	1785	43.75	-1	outer membrane receptor protein involved in Fe transport	COG1629	Bacteria	Bacteroidetes	Bacteroidia	Marinilabiliales	Salinivirgaceae	Salinivirga
DN10651_c0_g1	1736	1537	270	10.07	DN10651_c0_g1_i1	G100964	G1009641	1	1736	1537	270	10.07	100	CDS	1644	38.43	1	uncharacterized protein DUF5017	pfam16409	Bacteria	Bacteroidetes	Bacteroidia	Marinilabiliales	Salinivirgaceae	Salinivirga
DN10651_c0_g1	1736	1537	270	10.07	DN10651_c0_g1_i1	G100964	G1009642	2	1736	1537	270	10.07	100	CDS	144	#N/A	-1	HP	HP applied	Bacteria	Bacteroidetes	Bacteroidia	Marinilabiliales	Salinivirgaceae	Salinivirga
DN9414_c0_g1	1563	1364	69	2.9	DN9414_c0_g1_i1	G158867	G1588671		1563	1364	69	2.9	100	CDS	1503	56.2	-1	1,4-alpha-glucan branching enzyme/1,4-alpha-glucan branching enzyme	COG0296,COG0296	Bacteria	Bacteroidetes	Bacteroidia	Marinilabiliales	Salinivirgaceae	Salinivirga
DN1311_c0_g1	1259	1060	45	2.43	DN1311_c0_g1_i2	G105640	G1056401	1	1259	1060	45	2.43	100	CDS	933	67.52	-1	ATP-dependent exoDNAse (exonuclease V) beta subunit	COG1074	Bacteria	Bacteroidetes	Bacteroidia	Marinilabiliales	Salinivirgaceae	Salinivirga
DN1311_c0_g1	1259	1060	45	2.43	DN1311_c0_g1_i2	G105640	G1056402	2	1259	1060	45	2.43	100	CDS	324	77.57	-1	HP	HP applied	Bacteria	Bacteroidetes	Bacteroidia	Marinilabiliales	Salinivirgaceae	Salinivirga
DN29706_c0_g1	1126	927	47	2.91	DN29706_c0_g1_i1	G125830	G1258301		1126	927	47	2.91	100	CDS	1125	44.65	1	hypothetical protein	Hypo-rule applied	Bacteria	Bacteroidetes	Bacteroidia	Marinilabiliales	Salinivirgaceae	Salinivirga
DN20529_c0_g1	1019	820	21	1.47	DN20529_c0_g1_i1	G117359	G1173591		1019	820	21	1.47	100	CDS	1017	42.8	-1	hypothetical protein	Hypo-rule applied	Bacteria	Bacteroidetes	Bacteroidia	Marinilabiliales	Salinivirgaceae	Salinivirga
DN15961_c0_g1	997	798	33	2.37	DN15961_c0_g1_i1	G113343	G1133431	1	997	798	33	2.37	100	CDS	90	#N/A	1	HP	HP applied	Bacteria	Bacteroidetes	Bacteroidia	Marinilabiliales	Salinivirgaceae	Salinivirga
DN15961_c0_g1	997	798	33	2.37	DN15961_c0_g1_i1	G113343	G1133432	2	997	798	33	2.37	100	CDS	807	23.92	1	leucyl aminopeptidase	KO:K05994	Bacteria	Bacteroidetes	Bacteroidia	Marinilabiliales	Salinivirgaceae	Salinivirga
DN3435_c0_g1	971	772	34	2.52	DN3435_c0_g1_i1	G130492	G1304921		971	772	34	2.52	100	CDS	969	64.71	-1	hypothetical protein	Hypo-rule applied	Bacteria	Bacteroidetes	Bacteroidia	Marinilabiliales	Salinivirgaceae	Salinivirga
DN29628_c0_g1	944	745	33	2.54	DN29628_c0_g1_i1	G125748	G1257481		944	745	33	2.54	100	CDS	942	35.85	1	hypothetical protein	Hypo-rule applied	Bacteria	Bacteroidetes	Bacteroidia	Marinilabiliales	Salinivirgaceae	Salinivirga
DN54803_c0_g1	937	738	24	1.86	DN54803_c0_g1_i1	G148789	G1487891		937	738	24	1.86	100	CDS	909	52.15	-1	hypothetical protein	Hypo-rule applied	Bacteria	Bacteroidetes	Bacteroidia	Marinilabiliales	Salinivirgaceae	Salinivirga
DN38323_c0_g1	857	658	25	2.18	DN38323_c0_g1_i1	G133824	G1338241		857	658	25	2.18	100	CDS	855	60	-1	arginine deiminase	KO:K01478	Bacteria	Bacteroidetes	Bacteroidia	Marinilabiliales	Salinivirgaceae	Salinivirga
DN47725_c0_g1	787	588	21	2.05	DN47725_c0_g1_i1	G142561	G1425611		787	588	21	2.05	100	CDS	786	65.04	-1	hypothetical protein	Hypo-rule applied	Bacteria	Bacteroidetes	Bacteroidia	Marinilabiliales	Salinivirgaceae	Salinivirga
DN5878_c0_g1	754	555	24	2.48	DN5878_c0_g1_i1	G152765	G1527651		754	555	24	2.48	100	CDS	753	79.28	1	ATP-dependent helicase YprA (DUF1998 family)	COG1205	Bacteria	Bacteroidetes	Bacteroidia	Marinilabiliales	Salinivirgaceae	Salinivirga
DN796_c0_g1	720	521	19	2.09	DN796_c0_g1_i1	G157152	G1571521		720	521	19	2.09	100	CDS	717	36.48	1	tetratricopeptide (TPR) repeat protein	COG0457	Bacteria	Bacteroidetes	Bacteroidia	Marinilabiliales	Salinivirgaceae	Salinivirga
DN20722_c0_g1	714	515	20	2.23	DN20722_c0_g1_i1	G117562	G1175621		714	515	20	2.23	100	CDS	714	51.32	1	hypothetical protein	Hypo-rule applied	Bacteria	Bacteroidetes	Bacteroidia	Marinilabiliales	Salinivirgaceae	Salinivirga
DN57335_c0_g1	711	512	28	3.14	DN57335_c0_g1_i1	G151375	G1513751		711	512	28	3.14	100	CDS	708	69.53	-1	hypothetical protein	Hypo-rule applied	Bacteria	Bacteroidetes	Bacteroidia	Marinilabiliales	Salinivirgaceae	Salinivirga
DN56532_c0_g1	703	504	19	2.16	DN56532_c0_g1_i1	G150572	G1505721		703	504	19	2.16	100	CDS	663	36.49	1	hypothetical protein	Hypo-rule applied	Bacteria	Bacteroidetes	Bacteroidia	Marinilabiliales	Salinivirgaceae	Salinivirga
DN4058_c0_g1	695	496	12	1.39	DN4058_c0_g1_i1	G136164	G1361641		695	496	12	1.39	100	CDS	690	76.21	-1	DNA (cytosine-5)-methyltransferase 1	KO:K00558	Bacteria	Bacteroidetes	Bacteroidia	Marinilabiliales	Salinivirgaceae	Salinivirga
DN1558_c0_g1	660	461	19	2.36	DN1558_c0_g1_i1	G112965	G1129651		660	461	19	2.36	100	CDS	585	63.68	-1	hypothetical protein	Hypo-rule applied	Bacteria	Bacteroidetes	Bacteroidia	Marinilabiliales	Salinivirgaceae	Salinivirga
DN15760_c0_g1	648	449	21	2.68	DN15760_c0_g1_i1	G113140	G1131401		648	449	21	2.68	100	CDS	621	82.13	-1	6-phosphofructokinase 1	KO:K00850	Bacteria	Bacteroidetes	Bacteroidia	Marinilabiliales	Salinivirgaceae	Salinivirga
DN2789_c0_g1	639	440	17	2.21	DN2789_c0_g1_i1	G124471	G1244711		639	440	17	2.21	100	CDS	636	30.58	1	hypothetical protein	Hypo-rule applied	Bacteria	Bacteroidetes	Bacteroidia	Marinilabiliales	Salinivirgaceae	Salinivirga
DN7614_c0_g1	629	430	27	3.6	DN7614_c0_g1_i1	G156722	G1567221		629	430	27	3.6	100	CDS	579	33.93	1	hypothetical protein	Hypo-rule applied	Bacteria	Bacteroidetes	Bacteroidia	Marinilabiliales	Salinivirgaceae	Salinivirga
DN29538_c0_g1	613	414	20	2.77	DN29538_c0_g1_i1	G125657	G1256571		613	414	20	2.77	100	CDS	609	81.22	1	ATP-dependent helicase YprA (DUF1998 family)	COG1205	Bacteria	Bacteroidetes	Bacteroidia	Marinilabiliales	Salinivirgaceae	Salinivirga
DN23926_c0_g1	608	409	11	1.54	DN23926_c0_g1_i1	G120882	G1208821		608	409	11	1.54	100	CDS	606	64.67	-1	serine/threonine-protein kinase HipA	KO:K07154	Bacteria	Bacteroidetes	Bacteroidia	Marinilabiliales	Salinivirgaceae	Salinivirga
DN44255_c0_g1	571	372	13	2	DN44255_c0_g1_i1	G139601	G1396011		571	372	13	2	100	CDS	570	34.62	1	ligand-binding sensor domain-containing protein	COG3292	Bacteria	Bacteroidetes	Bacteroidia	Marinilabiliales	Salinivirgaceae	Salinivirga
DN17980_c0_g1	563	364	15	2.36	DN17980_c0_g1_i1	G115358	G1153581		563	364	15	2.36	100	CDS	561	26.39	-1	hypothetical protein	Hypo-rule applied	Bacteria	Bacteroidetes	Bacteroidia	Marinilabiliales	Salinivirgaceae	Salinivirga
DN45609_c0_g1	553	354	8	1.3	DN45609_c0_g1_i1	G140366	G1403661		553	354	8	1.3	100	CDS	552	39.89	-1	PKD repeat protein	COG3291	Bacteria	Bacteroidetes	Bacteroidia	Marinilabiliales	Salinivirgaceae	Salinivirga
DN22929_c0_g1	534	335	12	2.05	DN22929_c0_g1_i1	G119877	G1198771		534	335	12	2.05	100	CDS	489	62.35	-1	glutamate N-acetyltransferase/amino-acid N-acetyltransferase	KO:K00620	Bacteria	Bacteroidetes	Bacteroidia	Marinilabiliales	Salinivirgaceae	Salinivirga
DN46337_c0_g1	510	311	10	1.84	DN46337_c0_g1_i1	G141128	G1411281		510	311	10	1.84	100	CDS	507	42.86	-1	peptidase C25-like protein	pfam03785	Bacteria	Bacteroidetes	Bacteroidia	Marinilabiliales	Salinivirgaceae	Salinivirga
DN29943_c0_g1	505	306	18	3.37	DN29943_c0_g1_i1	G126079	G1260791		505	306	18	3.37	100	CDS	414	35.25	1	hypothetical protein	Hypo-rule applied	Bacteria	Bacteroidetes	Bacteroidia	Marinilabiliales	Salinivirgaceae	Salinivirga
DN39852_c0_g1	488	289	8	1.59	DN39852_c0_g1_i1	G135414	G1354141	1	488	289	8	1.59	100	CDS	102	#N/A	1	HP	HP applied	Bacteria	Bacteroidetes	Bacteroidia	Marinilabiliales	Salinivirgaceae	Salinivirga
DN39852_c0_g1	488	289	8	1.59	DN39852_c0_g1_i1	G135414	G1354142	2	488	289	8	1.59	100	CDS	384	49.6	-1	dGTPase	KO:K01129	Bacteria	Bacteroidetes	Bacteroidia	Marinilabiliales	Salinivirgaceae	Salinivirga
DN32497_c0_g1	482	283	9	1.82	DN32497_c0_g1_i1	G128685	G1286851		482	283	9	1.82	100	CDS	480	63.12	-1	membrane dipeptidase	KO:K01273	Bacteria	Bacteroidetes	Bacteroidia	Marinilabiliales	Salinivirgaceae	Salinivirga
DN39425_c0_g1	470	271	10	2.12	DN39425_c0_g1_i1	G134985	G1349851		470	271	10	2.12	100	CDS	468	38.13	1	hypothetical protein	Hypo-rule applied	Bacteria	Bacteroidetes	Bacteroidia	Marinilabiliales	Salinivirgaceae	Salinivirga
DN56404_c0_g1	468	269	13	2.77	DN56404_c0_g1_i1	G150444	G1504441		468	269	13	2.77	100	CDS	465	36.51	1	K+-sensing histidine kinase KdpD	COG2205	Bacteria	Bacteroidetes	Bacteroidia	Marinilabiliales	Salinivirgaceae	Salinivirga
DN47549_c0_g1	431	232	6	1.48	DN47549_c0_g1_i1	G142378	G1423781		431	232	6	1.48	100	CDS	429	90.21	-1	glutamyl-tRNA(Gln) amidotransferase subunit D	KO:K09482	Bacteria	Bacteroidetes	Bacteroidia	Marinilabiliales	Salinivirgaceae	Salinivirga
DN33091_c0_g1	429	230	11	2.74	DN33091_c0_g1_i1	G129274	G1292741		429	230	11	2.74	100	CDS	342	48.18	1	rhodanese-related sulfurtransferase	COG0607	Bacteria	Bacteroidetes	Bacteroidia	Marinilabiliales	Salinivirgaceae	Salinivirga
DN1822_c0_g1	421	222	23	5.94	DN1822_c0_g1_i1	G115596	G1155961		421	222	23	5.94	100	CDS	330	52.78	-1	uncharacterized protein DUF4290	pfam14123	Bacteria	Bacteroidetes	Bacteroidia	Marinilabiliales	Salinivirgaceae	Salinivirga
DN22467_c0_g1	418	219	48	12.56	DN22467_c0_g1_i1	G119389	G1193891		418	219	48	12.56	100	CDS	168	89.09	1	ferredoxin	COG1145	Bacteria	Bacteroidetes	Bacteroidia	Marinilabiliales	Salinivirgaceae	Salinivirga
DN46694_c0_g1	402	203	20	5.65	DN46694_c0_g1_i1	G141496	G1414961		402	203	20	5.65	100	CDS	372	45.28	1	hypothetical protein	Hypo-rule applied	Bacteria	Bacteroidetes	Bacteroidia	Marinilabiliales	Salinivirgaceae	Salinivirga
DN716_c0_g1	398	199	15	4.32	DN716_c0_g1_i1	G156231	G1562311		398	199	15	4.32	100	CDS	396	57.14	-1	TPP-dependent pyruvate/acetoin dehydrogenase alpha subunit	COG1071	Bacteria	Bacteroidetes	Bacteroidia	Marinilabiliales	Salinivirgaceae	Salinivirga
DN9822_c0_g1	398	199	11	3.17	DN9822_c0_g1_i1	G159333	G1593331		398	199	11	3.17	100	CDS	396	78.46	1	hypothetical protein	Hypo-rule applied	Bacteria	Bacteroidetes	Bacteroidia	Marinilabiliales	Salinivirgaceae	Salinivirga
DN41197_c0_g1	396	197	12	3.49	DN41197_c0_g1_i1	G136754	G1367541		396	197	12	3.49	100	CDS	393	58.33	1	hypothetical protein	Hypo-rule applied	Bacteria	Bacteroidetes	Bacteroidia	Marinilabiliales	Salinivirgaceae	Salinivirga
DN45760_c0_g1	393	194	7	2.07	DN45760_c0_g1_i1	G140530	G1405301		393	194	7	2.07	100	CDS	390	36.15	-1	hypothetical protein	Hypo-rule applied	Bacteria	Bacteroidetes	Bacteroidia	Marinilabiliales	Salinivirgaceae	Salinivirga
DN33094_c0_g1	373	174	21	6.92	DN33094_c0_g1_i1	G129277	G1292771		373	174	21	6.92	100	CDS	342	64.29	1	pimeloyl-ACP methyl ester carboxylesterase	COG0596	Bacteria	Bacteroidetes	Bacteroidia	Marinilabiliales	Salinivirgaceae	Salinivirga
DN1463_c0_g1	367	168	12	4.09	DN1463_c0_g1_i1	G111935	G1119351		367	168	12	4.09	100	CDS	366	75.21	1	urocanate hydratase	KO:K01712	Bacteria	Bacteroidetes	Bacteroidia	Marinilabiliales	Salinivirgaceae	Salinivirga
DN29181_c0_g1	363	164	11	3.85	DN29181_c0_g1_i1	G125279	G1252791		363	164	11	3.85	100	CDS	360	67.8	-1	thiol:disulfide interchange protein DsbD	KO:K04084	Bacteria	Bacteroidetes	Bacteroidia	Marinilabiliales	Salinivirgaceae	Salinivirga
DN38301_c0_g1	359	160	5	1.79	DN38301_c0_g1_i1	G133802	G1338021		359	160	5	1.79	100	CDS	357	47.41	1	hypothetical protein	KO:K00936	Bacteria	Bacteroidetes	Bacteroidia	Marinilabiliales	Salinivirgaceae	Salinivirga
DN39493_c0_g1	355	156	9	3.31	DN39493_c0_g1_i1	G135055	G1350551		355	156	9	3.31	100	CDS	246	69.14	1	membrane dipeptidase	KO:K01273	Bacteria	Bacteroidetes	Bacteroidia	Marinilabiliales	Salinivirgaceae	Salinivirga
DN34489_c0_g1	344	145	7	2.77	DN34489_c0_g1_i1	G130613	G1306131		344	145	7	2.77	100	CDS	342	64.04	1	hypothetical protein	Hypo-rule applied	Bacteria	Bacteroidetes	Bacteroidia	Marinilabiliales	Salinivirgaceae	Salinivirga
DN25092_c0_g1	341	142	5	2.02	DN25092_c0_g1_i1	G122030	G1220301		341	142	5	2.02	100	CDS	339	43.86	1	caspase domain-containing protein	pfam00656	Bacteria	Bacteroidetes	Bacteroidia	Marinilabiliales	Salinivirgaceae	Salinivirga
DN34635_c0_g1	339	140	11	4.5	DN34635_c0_g1_i1	G130764	G1307641		339	140	11	4.5	100	CDS	336	32	1	hypothetical protein	Hypo-rule applied	Bacteria	Bacteroidetes	Bacteroidia	Marinilabiliales	Salinivirgaceae	Salinivirga
DN23710_c0_g1	338	139	8	3.3	DN23710_c0_g1_i1	G120668	G1206681		338	139	8	3.3	100	CDS	336	56.25	1	hypothetical protein	Hypo-rule applied	Bacteria	Bacteroidetes	Bacteroidia	Marinilabiliales	Salinivirgaceae	Salinivirga
DN46130_c0_g1	325	126	7	3.18	DN46130_c0_g1_i1	G140916	G1409161		325	126	7	3.18	100	CDS	324	45.63	1	hypothetical protein	Hypo-rule applied	Bacteria	Bacteroidetes	Bacteroidia	Marinilabiliales	Salinivirgaceae	Salinivirga
DN21304_c0_g1	323	124	5	2.31	DN21304_c0_g1_i1	G118186	G1181861		323	124	5	2.31	100	CDS	321	77.57	1	HAE1 family hydrophobic/amphiphilic exporter-1	KO:K03296	Bacteria	Bacteroidetes	Bacteroidia	Marinilabiliales	Salinivirgaceae	Salinivirga
DN15673_c0_g1	322	123	5	2.33	DN15673_c0_g1_i1	G113050	G1130501		322	123	5	2.33	100	CDS	321	35.4	1	hypothetical protein	Hypo-rule applied	Bacteria	Bacteroidetes	Bacteroidia	Marinilabiliales	Salinivirgaceae	Salinivirga
DN29783_c0_g1	318	119	4	1.93	DN29783_c0_g1_i1	G125911	G1259111		318	119	4	1.93	100	CDS	315	37.5	1	phosphorylase/glycogen(starch) synthase	KO:K16153	Bacteria	Bacteroidetes	Bacteroidia	Marinilabiliales	Salinivirgaceae	Salinivirga
DN56425_c0_g1	318	119	6	2.89	DN56425_c0_g1_i1	G150464	G1504641	1	318	119	6	2.89	100	CDS	171	#N/A	-1	HP	HP applied	Bacteria	Bacteroidetes	Bacteroidia	Marinilabiliales	Salinivirgaceae	Salinivirga
DN56425_c0_g1	318	119	6	2.89	DN56425_c0_g1_i1	G150464	G1504642	2	318	119	6	2.89	100	CDS	132	62.79	-1	tryptophanyl-tRNA synthetase	KO:K01867	Bacteria	Bacteroidetes	Bacteroidia	Marinilabiliales	Salinivirgaceae	Salinivirga
DN14480_c0_g1	313	114	9	4.53	DN14480_c0_g1_i1	G111762	G1117621		313	114	9	4.53	100	CDS	312	66.04	-1	hypothetical protein	Hypo-rule applied	Bacteria	Bacteroidetes	Bacteroidia	Marinilabiliales	Salinivirgaceae	Salinivirga
DN41984_c0_g1	312	113	9	4.57	DN41984_c0_g1_i1	G137534	G1375341		312	113	9	4.57	100	CDS	270	42.05	1	pimeloyl-ACP methyl ester carboxylesterase	COG0596	Bacteria	Bacteroidetes	Bacteroidia	Marinilabiliales	Salinivirgaceae	Salinivirga
DN21435_c0_g1	308	109	5	2.63	DN21435_c0_g1_i1	G118318	G1183181		308	109	5	2.63	100	CDS	306	72.55	1	outer membrane protein TolC	COG1538	Bacteria	Bacteroidetes	Bacteroidia	Marinilabiliales	Salinivirgaceae	Salinivirga
DN19830_c0_g1	301	102	4	2.25	DN19830_c0_g1_i1	G116987	G1169871		301	102	4	2.25	100	CDS	300	54.55	1	hypothetical protein	Hypo-rule applied	Bacteria	Bacteroidetes	Bacteroidia	Marinilabiliales	Salinivirgaceae	Salinivirga
DN21477_c0_g1	300	101	9	5.11	DN21477_c0_g1_i1	G118359	G1183591		300	101	9	5.11	100	CDS	297	60.61	-1	Zn-dependent M28 family amino/carboxypeptidase	COG2234	Bacteria	Bacteroidetes	Bacteroidia	Marinilabiliales	Salinivirgaceae	Salinivirga
DN47275_c0_g1	300	101	5	2.84	DN47275_c0_g1_i1	G142097	G1420971		300	101	5	2.84	100	CDS	300	62.5	1	ATP-dependent helicase YprA (DUF1998 family)	COG1205	Bacteria	Bacteroidetes	Bacteroidia	Marinilabiliales	Salinivirgaceae	Salinivirga
DN21815_c0_g1	299	100	3	1.72	DN21815_c0_g1_i1	G118717	G1187171	1	299	100	3	1.72	100	CDS	177	76.27	-1	6-pyruvoyltetrahydropterin/6-carboxytetrahydropterin synthase	KO:K01737	Bacteria	Bacteroidetes	Bacteroidia	Marinilabiliales	Salinivirgaceae	Salinivirga
DN21815_c0_g1	299	100	3	1.72	DN21815_c0_g1_i1	G118717	G1187172	2	299	100	3	1.72	100	CDS	111	#N/A	-1	HP	HP applied	Bacteria	Bacteroidetes	Bacteroidia	Marinilabiliales	Salinivirgaceae	Salinivirga
DN26821_c0_g1	297	98.01	5	2.92	DN26821_c0_g1_i1	G123623	G1236231		297	98.01	5	2.92	100	CDS	297	45.36	-1	tetratricopeptide (TPR) repeat protein	COG0457	Bacteria	Bacteroidetes	Bacteroidia	Marinilabiliales	Salinivirgaceae	Salinivirga
DN26895_c0_g1	288	89.2	4	2.57	DN26895_c0_g1_i1	G123688	G1236881		288	89.2	4	2.57	100	CDS	288	48.51	-1	hypothetical protein	Hypo-rule applied	Bacteria	Bacteroidetes	Bacteroidia	Marinilabiliales	Salinivirgaceae	Salinivirga
DN26398_c0_g1	286	87.28	4	2.63	DN26398_c0_g1_i1	G123226	G1232261		286	87.28	4	2.63	100	CDS	282	63.33	-1	hypothetical protein	Hypo-rule applied	Bacteria	Bacteroidetes	Bacteroidia	Marinilabiliales	Salinivirgaceae	Salinivirga
DN17272_c0_g1	282	83.48	7	4.81	DN17272_c0_g1_i1	G114675	G1146751		282	83.48	7	4.81	100	CDS	279	71.74	1	hypothetical protein	Hypo-rule applied	Bacteria	Bacteroidetes	Bacteroidia	Marinilabiliales	Salinivirgaceae	Salinivirga
DN44237_c0_g1	281	82.54	5	3.47	DN44237_c0_g1_i1	G139589	G1395891		281	82.54	5	3.47	100	CDS	279	48.91	-1	L-fuculose-phosphate aldolase	KO:K01628	Bacteria	Bacteroidetes	Bacteroidia	Marinilabiliales	Salinivirgaceae	Salinivirga
DN15322_c0_g1	279	80.67	6	4.26	DN15322_c0_g1_i1	G112680	G1126801		279	80.67	6	4.26	100	CDS	216	73.24	1	DNA (cytosine-5)-methyltransferase 1	KO:K00558	Bacteria	Bacteroidetes	Bacteroidia	Marinilabiliales	Salinivirgaceae	Salinivirga
DN28846_c0_g1	277	78.81	3	2.18	DN28846_c0_g1_i1	G124928	G1249281		277	78.81	3	2.18	100	CDS	255	52.38	1	hypothetical protein	Hypo-rule applied	Bacteria	Bacteroidetes	Bacteroidia	Marinilabiliales	Salinivirgaceae	Salinivirga
DN26113_c0_g1	276	77.89	3	2.21	DN26113_c0_g1_i1	G122972	G1229721		276	77.89	3	2.21	100	CDS	273	61.54	1	hypothetical protein	Hypo-rule applied	Bacteria	Bacteroidetes	Bacteroidia	Marinilabiliales	Salinivirgaceae	Salinivirga
DN37333_c0_g1	268	70.66	5	4.06	DN37333_c0_g1_i1	G132763	G1327631		268	70.66	5	4.06	100	CDS	267	67.5	1	hypothetical protein	KO:K07004	Bacteria	Bacteroidetes	Bacteroidia	Marinilabiliales	Salinivirgaceae	Salinivirga
DN60727_c0_g1	268	70.66	6	4.87	DN60727_c0_g1_i1	G154506	G1545061		268	70.66	6	4.87	100	CDS	267	63.64	-1	hypothetical protein	Hypo-rule applied	Bacteria	Bacteroidetes	Bacteroidia	Marinilabiliales	Salinivirgaceae	Salinivirga
DN25808_c0_g1	267	69.78	3	2.46	DN25808_c0_g1_i1	G122691	G1226911		267	69.78	3	2.46	100	CDS	264	79.55	1	HAE1 family hydrophobic/amphiphilic exporter-1	KO:K03296	Bacteria	Bacteroidetes	Bacteroidia	Marinilabiliales	Salinivirgaceae	Salinivirga
DN47742_c0_g1	266	68.9	5	4.16	DN47742_c0_g1_i1	G142578	G1425781		266	68.9	5	4.16	100	CDS	264	50	-1	hypothetical protein	Hypo-rule applied	Bacteria	Bacteroidetes	Bacteroidia	Marinilabiliales	Salinivirgaceae	Salinivirga
DN20634_c0_g1	261	64.57	3	2.66	DN20634_c0_g1_i1	G117468	G1174681		261	64.57	3	2.66	100	CDS	258	76.19	-1	endonuclease I	COG2356	Bacteria	Bacteroidetes	Bacteroidia	Marinilabiliales	Salinivirgaceae	Salinivirga
DN59707_c0_g1	260	63.71	3	2.7	DN59707_c0_g1_i1	G153608	G1536081		260	63.71	3	2.7	100	CDS	258	52.94	1	PS-10 peptidase S37	pfam05576	Bacteria	Bacteroidetes	Bacteroidia	Marinilabiliales	Salinivirgaceae	Salinivirga
DN928_c0_g1	260	63.71	13	11.7	DN928_c0_g1_i1	G158717	G1587171		260	63.71	13	11.7	100	CDS	258	80.25	-1	glutaminyl-tRNA synthetase	KO:K01886	Bacteria	Bacteroidetes	Bacteroidia	Marinilabiliales	Salinivirgaceae	Salinivirga
DN35805_c0_g1	258	62.02	4	3.7	DN35805_c0_g1_i1	G131791	G1317911		258	62.02	4	3.7	100	CDS	258	45.12	1	hypothetical protein	Hypo-rule applied	Bacteria	Bacteroidetes	Bacteroidia	Marinilabiliales	Salinivirgaceae	Salinivirga
DN45457_c0_g1	249	54.65	5	5.24	DN45457_c0_g1_i1	G140208	G1402081		249	54.65	5	5.24	100	CDS	246	69.7	1	hypothetical protein	Hypo-rule applied	Bacteria	Bacteroidetes	Bacteroidia	Marinilabiliales	Salinivirgaceae	Salinivirga
DN49991_c0_g1	247	53.07	5	5.4	DN49991_c0_g1_i1	G144809	G1448091		247	53.07	5	5.4	100	CDS	246	50.7	-1	drug/metabolite transporter (DMT)-like permease	COG0697	Bacteria	Bacteroidetes	Bacteroidia	Marinilabiliales	Salinivirgaceae	Salinivirga
DN36628_c0_g1	241	48.46	3	3.55	DN36628_c0_g1_i1	G132318	G1323181		241	48.46	3	3.55	100	CDS	237	56.96	1	hypothetical protein	KO:K07090	Bacteria	Bacteroidetes	Bacteroidia	Marinilabiliales	Salinivirgaceae	Salinivirga
DN59858_c0_g1	241	48.46	4	4.73	DN59858_c0_g1_i1	G153749	G1537491		241	48.46	4	4.73	100	CDS	240	59.49	-1	peptide/nickel transport system ATP-binding protein	KO:K02032	Bacteria	Bacteroidetes	Bacteroidia	Marinilabiliales	Salinivirgaceae	Salinivirga
DN15809_c0_g1	238	46.22	11	13.64	DN15809_c0_g1_i1	G113189	G1131891		238	46.22	11	13.64	100	CDS	237	51.35	-1	hypothetical protein	Hypo-rule applied	Bacteria	Bacteroidetes	Bacteroidia	Marinilabiliales	Salinivirgaceae	Salinivirga
DN24851_c0_g1	236	44.76	4	5.12	DN24851_c0_g1_i1	G121810	G1218101		236	44.76	4	5.12	100	CDS	234	72.73	1	L-threonylcarbamoyladenylate synthase	KO:K07566	Bacteria	Bacteroidetes	Bacteroidia	Marinilabiliales	Salinivirgaceae	Salinivirga
DN34955_c0_g1	233	42.61	5	6.73	DN34955_c0_g1_i1	G131059	G1310591		233	42.61	5	6.73	100	CDS	231	86.3	1	methylmalonyl-CoA/ethylmalonyl-CoA epimerase	KO:K05606	Bacteria	Bacteroidetes	Bacteroidia	Marinilabiliales	Salinivirgaceae	Salinivirga
DN30350_c0_g1	231	41.21	3	4.17	DN30350_c0_g1_i1	G126504	G1265041		231	41.21	3	4.17	100	CDS	228	73.68	1	biotin carboxyl carrier protein	COG0511	Bacteria	Bacteroidetes	Bacteroidia	Marinilabiliales	Salinivirgaceae	Salinivirga
DN52442_c0_g1	230	40.51	4	5.66	DN52442_c0_g1_i1	G147048	G1470481		230	40.51	4	5.66	100	CDS	228	55.26	-1	HAE1 family hydrophobic/amphiphilic exporter-1	KO:K03296	Bacteria	Bacteroidetes	Bacteroidia	Marinilabiliales	Salinivirgaceae	Salinivirga
DN59428_c0_g1	227	38.47	5	7.45	DN59428_c0_g1_i1	G153350	G1533501		227	38.47	5	7.45	100	CDS	225	69.33	1	DNA-binding transcriptional regulator GbsR (MarR family)	COG1510	Bacteria	Bacteroidetes	Bacteroidia	Marinilabiliales	Salinivirgaceae	Salinivirga
DN32073_c0_g1	220	33.9	3	5.07	DN32073_c0_g1_i1	G128261	G1282611		220	33.9	3	5.07	100	CDS	219	56.16	1	hypothetical protein	KO:K07047	Bacteria	Bacteroidetes	Bacteroidia	Marinilabiliales	Salinivirgaceae	Salinivirga
DN53888_c0_g1	216	31.43	3	5.47	DN53888_c0_g1_i1	G147821	G1478211		216	31.43	3	5.47	100	CDS	216	51.39	-1	hypothetical protein	Hypo-rule applied	Bacteria	Bacteroidetes	Bacteroidia	Marinilabiliales	Salinivirgaceae	Salinivirga
DN51813_c0_g1	213	29.64	4	7.74	DN51813_c0_g1_i1	G146507	G1465071		213	29.64	4	7.74	100	CDS	213	76.06	-1	histidine ammonia-lyase	KO:K01745	Bacteria	Bacteroidetes	Bacteroidia	Marinilabiliales	Salinivirgaceae	Salinivirga
DN55408_c0_g1	212	29.05	3	5.92	DN55408_c0_g1_i1	G149416	G1494161		212	29.05	3	5.92	100	CDS	210	39.44	1	NTE family protein	KO:K07001	Bacteria	Bacteroidetes	Bacteroidia	Marinilabiliales	Salinivirgaceae	Salinivirga
DN54636_c0_g1	211	28.47	6	12.08	DN54636_c0_g1_i1	G148608	G1486081		211	28.47	6	12.08	100	CDS	153	54.55	1	hypothetical protein	Hypo-rule applied	Bacteria	Bacteroidetes	Bacteroidia	Marinilabiliales	Salinivirgaceae	Salinivirga
DN60571_c0_g1	211	28.47	3	6.04	DN60571_c0_g1_i1	G154386	G1543861		211	28.47	3	6.04	100	CDS	210	76.47	1	Fe-S oxidoreductase	COG0247	Bacteria	Bacteroidetes	Bacteroidia	Marinilabiliales	Salinivirgaceae	Salinivirga
DN23287_c0_g1	210	27.9	3	6.16	DN23287_c0_g1_i1	G120239	G1202391		210	27.9	3	6.16	100	CDS	207	85.29	1	3-oxoacyl-[acyl-carrier protein] reductase	KO:K00059	Bacteria	Bacteroidetes	Bacteroidia	Marinilabiliales	Salinivirgaceae	Salinivirga
DN50897_c0_g1	210	27.9	5	10.27	DN50897_c0_g1_i1	G145683	G1456831		210	27.9	5	10.27	100	CDS	207	42.19	1	hypothetical protein	Hypo-rule applied	Bacteria	Bacteroidetes	Bacteroidia	Marinilabiliales	Salinivirgaceae	Salinivirga
DN59763_c0_g1	207	26.22	5	10.93	DN59763_c0_g1_i1	G153655	G1536551		207	26.22	5	10.93	100	CDS	204	85.29	-1	hypothetical protein	Hypo-rule applied	Bacteria	Bacteroidetes	Bacteroidia	Marinilabiliales	Salinivirgaceae	Salinivirga
DN35778_c0_g1	206	25.67	3	6.7	DN35778_c0_g1_i1	G131769	G1317691		206	25.67	3	6.7	100	CDS	177	60	-1	hypothetical protein	Hypo-rule applied	Bacteria	Bacteroidetes	Bacteroidia	Marinilabiliales	Salinivirgaceae	Salinivirga
DN54336_c0_g1	203	24.07	6	14.29	DN54336_c0_g1_i1	G148299	G1482991		203	24.07	6	14.29	100	CDS	201	77.27	1	propionyl-CoA carboxylase beta chain	KO:K01966	Bacteria	Bacteroidetes	Bacteroidia	Marinilabiliales	Salinivirgaceae	Salinivirga
DN10705_c0_g1	2319	2120	169	4.57	DN10705_c0_g1_i1	G101046	G1010461	1	2319	2120	169	4.57	100	CDS	585	65.26	1	cytochrome c nitrite reductase small subunit	KO:K15876	Bacteria	Bacteroidetes	Bacteroidia	Marinilabiliales
DN10705_c0_g1	2319	2120	169	4.57	DN10705_c0_g1_i1	G101046	G1010462	2	2319	2120	169	4.57	100	CDS	1374	64.91	1	nitrite reductase (cytochrome c-552)	KO:K03385	Bacteria	Bacteroidetes	Bacteroidia	Marinilabiliales
DN13602_c0_g1	4197.31	3998.31	1143	16.39	DN13602_c0_g1_i1	G107220	G1072201	1	4715	4516	551.68	7	42.73	CDS	288	37.8	1	bifunctional DNA-binding transcriptional regulator/antitoxin component of YhaV-PrlF toxin-antitoxin module	COG2002	Bacteria	Bacteroidetes	Bacteroidia	Marinilabiliales
DN13602_c0_g1	4197.31	3998.31	1143	16.39	DN13602_c0_g1_i1	G107220	G1072202	2	4715	4516	551.68	7	42.73	CDS	435	43.94	1	predicted nucleic acid-binding protein	COG1848	Bacteria	Bacteroidetes	Bacteroidia	Marinilabiliales
DN13602_c0_g1	4197.31	3998.31	1143	16.39	DN13602_c0_g1_i1	G107220	G1072203	3	4715	4516	551.68	7	42.73	CDS	1191	49.5	-1	HP	KO:K07112	Bacteria	Bacteroidetes	Bacteroidia	Marinilabiliales
DN13602_c0_g1	4197.31	3998.31	1143	16.39	DN13602_c0_g1_i1	G107220	G1072204	4	4715	4516	551.68	7	42.73	CDS	525	71.18	-1	HP	KO:K07112	Bacteria	Bacteroidetes	Bacteroidia	Marinilabiliales
DN13602_c0_g1	4197.31	3998.31	1143	16.39	DN13602_c0_g1_i1	G107220	G1072205	5	4715	4516	551.68	7	42.73	CDS	642	66.35	-1	thiosulfate reductase cytochrome b subunit	COG4117	Bacteria	Bacteroidetes	Bacteroidia	Marinilabiliales
DN13602_c0_g1	4197.31	3998.31	1143	16.39	DN13602_c0_g1_i1	G107220	G1072206	6	4715	4516	551.68	7	42.73	CDS	1608	70.27	-1	cytochrome c	pfam11783	Bacteria	Bacteroidetes	Bacteroidia	Marinilabiliales
DN9917_c0_g1	2818	2619	163	3.57	DN9917_c0_g1_i1	G159457	G1594571	1	2818	2619	163	3.57	100	CDS	303	55.79	1	protein SCO1/2	KO:K07152	Bacteria	Bacteroidetes	Bacteroidia	Marinilabiliales
DN9917_c0_g1	2818	2619	163	3.57	DN9917_c0_g1_i1	G159457	G1594572	2	2818	2619	163	3.57	100	CDS	1623	66.92	1	cytochrome c oxidase subunit 1	KO:K02274	Bacteria	Bacteroidetes	Bacteroidia	Marinilabiliales
DN9917_c0_g1	2818	2619	163	3.57	DN9917_c0_g1_i1	G159457	G1594573	3	2818	2619	163	3.57	100	CDS	630	61.03	1	cytochrome c oxidase subunit 3	KO:K02276	Bacteria	Bacteroidetes	Bacteroidia	Marinilabiliales
DN9917_c0_g1	2818	2619	163	3.57	DN9917_c0_g1_i1	G159457	G1594574	4	2818	2619	163	3.57	100	CDS	243	45.21	1	cytochrome c oxidase subunit 4	KO:K02277	Bacteria	Bacteroidetes	Bacteroidia	Marinilabiliales
DN1485_c0_g1	2778	2579	273	6.07	DN1485_c0_g1_i1	G112179	G1121791	1	2778	2579	273	6.07	100	CDS	1230	83.54	1	isocitrate dehydrogenase	KO:K00031	Bacteria	Bacteroidetes	Bacteroidia	Marinilabiliales
DN1485_c0_g1	2778	2579	273	6.07	DN1485_c0_g1_i1	G112179	G1121792	2	2778	2579	273	6.07	100	CDS	1326	80.09	1	citrate synthase	KO:K01647	Bacteria	Bacteroidetes	Bacteroidia	Marinilabiliales
DN29268_c0_g1	1865	1666	154	5.3	DN29268_c0_g1_i1	G125368	G1253681	1	1865	1666	154	5.3	100	CDS	744	60.64	1	electron transfer flavoprotein beta subunit	KO:K03521	Bacteria	Bacteroidetes	Bacteroidia	Marinilabiliales
DN29268_c0_g1	1865	1666	154	5.3	DN29268_c0_g1_i1	G125368	G1253682	2	1865	1666	154	5.3	100	CDS	969	57.94	1	electron transfer flavoprotein alpha subunit	KO:K03522	Bacteria	Bacteroidetes	Bacteroidia	Marinilabiliales
DN6765_c0_g1	1486	1287	104	4.63	DN6765_c0_g1_i1	G155807	G1558071	1	1486	1287	104	4.63	100	CDS	366	61.86	-1	signal peptidase II	KO:K03101	Bacteria	Bacteroidetes	Bacteroidia	Marinilabiliales
DN6765_c0_g1	1486	1287	104	4.63	DN6765_c0_g1_i1	G155807	G1558072	2	1486	1287	104	4.63	100	CDS	414	76.47	-1	RNA polymerase-binding transcription factor DksA	COG1734	Bacteria	Bacteroidetes	Bacteroidia	Marinilabiliales
DN6765_c0_g1	1486	1287	104	4.63	DN6765_c0_g1_i1	G155807	G1558073	3	1486	1287	104	4.63	100	CDS	480	48.7	-1	isoleucyl-tRNA synthetase	KO:K01870	Bacteria	Bacteroidetes	Bacteroidia	Marinilabiliales
DN4421_c0_g1	1355	1156	40	1.98	DN4421_c0_g1_i1	G139574	G1395742	2	1355	1156	40	1.98	100	CDS	549	42.65	1	HP	HP applied	Bacteria	Bacteroidetes	Bacteroidia	Marinilabiliales
DN10176_c0_g1	1273	1074	645	34.43	DN10176_c0_g1_i1	G100253	G1002531	1	1273	1074	645	34.43	100	CDS	267	71.95	1	RNA recognition motif-containing protein	COG0724	Bacteria	Bacteroidetes	Bacteroidia	Marinilabiliales
DN10176_c0_g1	1273	1074	645	34.43	DN10176_c0_g1_i1	G100253	G1002532	2	1273	1074	645	34.43	100	CDS	450	60.67	1	cold shock CspA family protein	COG1278	Bacteria	Bacteroidetes	Bacteroidia	Marinilabiliales
DN10176_c0_g1	1273	1074	645	34.43	DN10176_c0_g1_i1	G100253	G1002533	3	1273	1074	645	34.43	100	CDS	231	#N/A	1	HP	HP applied	Bacteria	Bacteroidetes	Bacteroidia	Marinilabiliales
DN94_c0_g1	1107	908	49	3.09	DN94_c0_g1_i1	G158963	G1589631	1	1107	908	49	3.09	100	CDS	459	86.84	-1	DNA-binding MarR family transcriptional regulator	COG1846	Bacteria	Bacteroidetes	Bacteroidia	Marinilabiliales
DN94_c0_g1	1107	908	49	3.09	DN94_c0_g1_i1	G158963	G1589632	2	1107	908	49	3.09	100	CDS	354	88.89	-1	DoxX-like protein	pfam13564	Bacteria	Bacteroidetes	Bacteroidia	Marinilabiliales
DN8292_c0_g1	942	743	24	1.85	DN8292_c0_g1_i1	G157523	G1575231	1	942	743	24	1.85	100	CDS	477	52.63	1	2-oxoglutarate dehydrogenase E1 component	KO:K00164	Bacteria	Bacteroidetes	Bacteroidia	Marinilabiliales
DN8292_c0_g1	942	743	24	1.85	DN8292_c0_g1_i1	G157523	G1575232	2	942	743	24	1.85	100	CDS	450	45.64	1	2-oxoglutarate dehydrogenase E2 component (dihydrolipoamide succinyltransferase)	KO:K00658	Bacteria	Bacteroidetes	Bacteroidia	Marinilabiliales
DN8143_c0_g1	874	675	51	4.33	DN8143_c0_g1_i1	G157353	G1573531	1	874	675	51	4.33	100	CDS	606	30.69	1	HP	HP applied	Bacteria	Bacteroidetes	Bacteroidia	Marinilabiliales
DN8143_c0_g1	874	675	51	4.33	DN8143_c0_g1_i1	G157353	G1573532	2	874	675	51	4.33	100	CDS	249	47.62	1	HP	KO:K09939	Bacteria	Bacteroidetes	Bacteroidia	Marinilabiliales
DN1385_c0_g1	795	596	479	46.07	DN1385_c0_g1_i1	G108387	G1083871	1	795	596	479	46.07	100	CDS	453	73.15	1	HSP20 family protein	KO:K13993	Bacteria	Bacteroidetes	Bacteroidia	Marinilabiliales
DN1385_c0_g1	795	596	479	46.07	DN1385_c0_g1_i1	G108387	G1083872	2	795	596	479	46.07	100	CDS	240	62.34	-1	archaemetzincin	KO:K06974	Bacteria	Bacteroidetes	Bacteroidia	Marinilabiliales
DN30051_c0_g1	783	584	22	2.16	DN30051_c0_g1_i1	G126193	G1261931	1	783	584	22	2.16	100	CDS	201	54.24	1	membrane-bound lytic murein transglycosylase F	KO:K18691	Bacteria	Bacteroidetes	Bacteroidia	Marinilabiliales
DN30051_c0_g1	783	584	22	2.16	DN30051_c0_g1_i1	G126193	G1261932	2	783	584	22	2.16	100	CDS	528	51.72	1	membrane-bound lytic murein transglycosylase F	KO:K18691	Bacteria	Bacteroidetes	Bacteroidia	Marinilabiliales
DN40121_c0_g1	703	504	26	2.96	DN40121_c0_g1_i1	G135692	G1356921	1	703	504	26	2.96	100	CDS	228	59.38	-1	HP	COG3295	Bacteria	Bacteroidetes	Bacteroidia	Marinilabiliales
DN40121_c0_g1	703	504	26	2.96	DN40121_c0_g1_i1	G135692	G1356922	2	703	504	26	2.96	100	CDS	453	53.19	-1	HP	KO:K07005	Bacteria	Bacteroidetes	Bacteroidia	Marinilabiliales
DN39648_c0_g1	690	491	21	2.45	DN39648_c0_g1_i1	G135210	G1352101	1	690	491	21	2.45	100	CDS	297	59.79	1	acetylglutamate kinase	KO:K00930	Bacteria	Bacteroidetes	Bacteroidia	Marinilabiliales
DN39648_c0_g1	690	491	21	2.45	DN39648_c0_g1_i1	G135210	G1352102	2	690	491	21	2.45	100	CDS	384	64.29	1	acetylornithine/N-succinyldiaminopimelate aminotransferase	KO:K00821	Bacteria	Bacteroidetes	Bacteroidia	Marinilabiliales
DN22639_c0_g1	681	482	12	1.43	DN22639_c0_g1_i1	G119571	G1195711	1	681	482	12	1.43	100	CDS	186	62.3	-1	methylmalonyl-CoA mutase	KO:K01847	Bacteria	Bacteroidetes	Bacteroidia	Marinilabiliales
DN22639_c0_g1	681	482	12	1.43	DN22639_c0_g1_i1	G119571	G1195712	2	681	482	12	1.43	100	CDS	384	63.49	-1	methylmalonyl-CoA mutase	KO:K01847	Bacteria	Bacteroidetes	Bacteroidia	Marinilabiliales
DN12831_c0_g1	4730	4531	567	7.17	DN12831_c0_g1_i1	G104937	G1049371	1	4730	4531	567	7.17	100	CDS	1077	41.46	1	HP	HP applied	Bacteria	Bacteroidetes	Bacteroidia
DN12831_c0_g1	4730	4531	567	7.17	DN12831_c0_g1_i1	G104937	G1049372	2	4730	4531	567	7.17	100	CDS	393	46.51	1	HP	HP applied	Bacteria	Bacteroidetes	Bacteroidia
DN12831_c0_g1	4730	4531	567	7.17	DN12831_c0_g1_i1	G104937	G1049373	3	4730	4531	567	7.17	100	CDS	873	57.1	1	HP	HP applied	Bacteria	Bacteroidetes	Bacteroidia
DN12831_c0_g1	4730	4531	567	7.17	DN12831_c0_g1_i1	G104937	G1049374	4	4730	4531	567	7.17	100	CDS	420	56.62	1	mono/diheme cytochrome c family protein	COG2010	Bacteria	Bacteroidetes	Bacteroidia
DN12831_c0_g1	4730	4531	567	7.17	DN12831_c0_g1_i1	G104937	G1049375	5	4730	4531	567	7.17	100	CDS	957	50	1	cytochrome c3-like protein/cytochrome c554/c'-like protein	pfam14537,pfam13435	Bacteria	Bacteroidetes	Bacteroidia
DN12831_c0_g1	4730	4531	567	7.17	DN12831_c0_g1_i1	G104937	G1049376	6	4730	4531	567	7.17	100	CDS	618	55.94	1	thiosulfate reductase cytochrome b subunit	KO:K08354	Bacteria	Bacteroidetes	Bacteroidia
DN12458_c0_g1	3473	3274	381	6.67	DN12458_c0_g1_i1	G104085	G1040851	1	3473	3274	381	6.67	100	CDS	1941	76.67	1	threonyl-tRNA synthetase	KO:K01868	Bacteria	Bacteroidetes	Bacteroidia
DN12458_c0_g1	3473	3274	381	6.67	DN12458_c0_g1_i1	G104085	G1040852	2	3473	3274	381	6.67	100	CDS	465	82	1	translation initiation factor IF-3	KO:K02520	Bacteria	Bacteroidetes	Bacteroidia
DN12458_c0_g1	3473	3274	381	6.67	DN12458_c0_g1_i1	G104085	G1040853	3	3473	3274	381	6.67	100	CDS	192	84.13	1	large subunit ribosomal protein L35	KO:K02916	Bacteria	Bacteroidetes	Bacteroidia
DN12458_c0_g1	3473	3274	381	6.67	DN12458_c0_g1_i1	G104085	G1040854	4	3473	3274	381	6.67	100	CDS	345	78.95	1	large subunit ribosomal protein L20	KO:K02887	Bacteria	Bacteroidetes	Bacteroidia
DN12458_c0_g1	3473	3274	381	6.67	DN12458_c0_g1_i1	G104085	G1040855	5	3473	3274	381	6.67	100	CDS	234	56.25	-1	transcriptional regulator with PAS, ATPase and Fis domain	COG3829	Bacteria	Bacteroidetes	Bacteroidia
DN7574_c0_g1	2469	2270	165	4.17	DN7574_c0_g1_i1	G156679	G1566791	1	2469	2270	165	4.17	100	CDS	2109	43.64	-1	peptidyl-prolyl cis-trans isomerase D	KO:K03770	Bacteria	Bacteroidetes	Bacteroidia
DN7574_c0_g1	2469	2270	165	4.17	DN7574_c0_g1_i1	G156679	G1566792	2	2469	2270	165	4.17	100	CDS	144	68.09	-1	Mg2+/Co2+ transporter CorB	COG4536	Bacteria	Bacteroidetes	Bacteroidia
DN53893_c0_g1	2391	2192	216	5.65	DN53893_c0_g1_i1	G147827	G1478271	1	2391	2192	216	5.65	100	CDS	1059	36.95	1	HP	HP applied	Bacteria	Bacteroidetes	Bacteroidia
DN53893_c0_g1	2391	2192	216	5.65	DN53893_c0_g1_i1	G147827	G1478272	2	2391	2192	216	5.65	100	CDS	1224	59.35	1	HP	HP applied	Bacteria	Bacteroidetes	Bacteroidia
DN54268_c0_g1	2371	2172	146	3.85	DN54268_c0_g1_i1	G148222	G1482221	1	2371	2172	146	3.85	100	CDS	1032	81.1	-1	recombination protein RecA	KO:K03553	Bacteria	Bacteroidetes	Bacteroidia
DN54268_c0_g1	2371	2172	146	3.85	DN54268_c0_g1_i1	G148222	G1482222	2	2371	2172	146	3.85	100	CDS	456	66.9	-1	peroxiredoxin Q/BCP	KO:K03564	Bacteria	Bacteroidetes	Bacteroidia
DN54268_c0_g1	2371	2172	146	3.85	DN54268_c0_g1_i1	G148222	G1482223	3	2371	2172	146	3.85	100	CDS	756	67.13	-1	endonuclease-3	KO:K10773	Bacteria	Bacteroidetes	Bacteroidia
DN12411_c0_g1	2318	2119	147	3.98	DN12411_c0_g1_i1	G104005	G1040051	1	2318	2119	147	3.98	100	CDS	135	60.53	1	Na+-transporting NADH:ubiquinone oxidoreductase subunit C	KO:K00348	Bacteria	Bacteroidetes	Bacteroidia
DN12411_c0_g1	2318	2119	147	3.98	DN12411_c0_g1_i1	G104005	G1040052	2	2318	2119	147	3.98	100	CDS	657	76.61	1	Na+-transporting NADH:ubiquinone oxidoreductase subunit D	KO:K00349	Bacteria	Bacteroidetes	Bacteroidia
DN12411_c0_g1	2318	2119	147	3.98	DN12411_c0_g1_i1	G104005	G1040053	3	2318	2119	147	3.98	100	CDS	618	85.37	1	Na+-transporting NADH:ubiquinone oxidoreductase subunit E	KO:K00350	Bacteria	Bacteroidetes	Bacteroidia
DN12411_c0_g1	2318	2119	147	3.98	DN12411_c0_g1_i1	G104005	G1040054	4	2318	2119	147	3.98	100	CDS	852	81.88	1	Na+-transporting NADH:ubiquinone oxidoreductase subunit F	KO:K00351	Bacteria	Bacteroidetes	Bacteroidia
DN9168_c0_g1	2073	1874	194	5.93	DN9168_c0_g1_i1	G158572	G1585721	1	2073	1874	194	5.93	100	CDS	771	70.08	1	starch synthase	KO:K00703	Bacteria	Bacteroidetes	Bacteroidia
DN9168_c0_g1	2073	1874	194	5.93	DN9168_c0_g1_i1	G158572	G1585722	2	2073	1874	194	5.93	100	CDS	1209	29.97	1	uncharacterized protein DUF4270	pfam14092	Bacteria	Bacteroidetes	Bacteroidia
DN6444_c0_g1	1965	1766	97	3.15	DN6444_c0_g1_i1	G155458	G1554581	1	1965	1766	97	3.15	100	CDS	1071	75.42	1	phosphoserine aminotransferase	KO:K00831	Bacteria	Bacteroidetes	Bacteroidia
DN6444_c0_g1	1965	1766	97	3.15	DN6444_c0_g1_i1	G155458	G1554582	2	1965	1766	97	3.15	100	CDS	741	67.61	1	D-3-phosphoglycerate dehydrogenase	KO:K00058	Bacteria	Bacteroidetes	Bacteroidia
DN28815_c0_g1	1868	1669	158	5.43	DN28815_c0_g1_i1	G124895	G1248951	1	1868	1669	158	5.43	100	CDS	147	97.87	-1	large subunit ribosomal protein L34	KO:K02914	Bacteria	Bacteroidetes	Bacteroidia
DN28815_c0_g1	1868	1669	158	5.43	DN28815_c0_g1_i1	G124895	G1248952	2	1868	1669	158	5.43	100	CDS	1458	63.56	-1	dipeptidase D	KO:K01270	Bacteria	Bacteroidetes	Bacteroidia
DN11510_c0_g1	1763	1564	339	12.43	DN11510_c0_g1_i1	G102326	G1023261	1	1763	1564	339	12.43	100	CDS	1197	66.75	-1	aspartate aminotransferase	KO:K00812	Bacteria	Bacteroidetes	Bacteroidia
DN11510_c0_g1	1763	1564	339	12.43	DN11510_c0_g1_i1	G102326	G1023262	2	1763	1564	339	12.43	100	CDS	456	58	-1	uncharacterized protein DUF1573	pfam07610	Bacteria	Bacteroidetes	Bacteroidia
DN1525_c0_g1	1695	1496	105	4.02	DN1525_c0_g1_i1	G112609	G1126091	1	1695	1496	105	4.02	100	CDS	1029	52.92	-1	alanine dehydrogenase	KO:K00259	Bacteria	Bacteroidetes	Bacteroidia
DN1525_c0_g1	1695	1496	105	4.02	DN1525_c0_g1_i1	G112609	G1126092	2	1695	1496	105	4.02	100	CDS	441	57.78	-1	tRNA threonylcarbamoyladenosine biosynthesis protein TsaE	KO:K06925	Bacteria	Bacteroidetes	Bacteroidia
DN1525_c0_g1	1695	1496	105	4.02	DN1525_c0_g1_i1	G112609	G1126093	3	1695	1496	105	4.02	100	CDS	225	71.01	-1	HP	HP applied	Bacteria	Bacteroidetes	Bacteroidia
DN8350_c0_g1	1689	1490	1132	43.55	DN8350_c0_g1_i1	G157596	G1575961	1	1689	1490	1132	43.55	100	CDS	684	73.42	1	HP	KO:K06973	Bacteria	Bacteroidetes	Bacteroidia
DN8350_c0_g1	1689	1490	1132	43.55	DN8350_c0_g1_i1	G157596	G1575962	2	1689	1490	1132	43.55	100	CDS	879	42.71	1	HP	HP applied	Bacteria	Bacteroidetes	Bacteroidia
DN48290_c0_g1	1657	1458	52	2.04	DN48290_c0_g1_i1	G143124	G1431241	1	1657	1458	52	2.04	100	CDS	1146	81.36	1	alkylation response protein AidB-like acyl-CoA dehydrogenase	COG1960	Bacteria	Bacteroidetes	Bacteroidia
DN48290_c0_g1	1657	1458	52	2.04	DN48290_c0_g1_i1	G143124	G1431242	2	1657	1458	52	2.04	100	CDS	453	64.86	-1	HP	KO:K07133	Bacteria	Bacteroidetes	Bacteroidia
DN6193_c0_g1	1653	1454	288	11.35	DN6193_c0_g1_i1	G155171	G1551711	1	1653	1454	288	11.35	100	CDS	360	73.68	1	thioredoxin 1	KO:K03671	Bacteria	Bacteroidetes	Bacteroidia
DN6193_c0_g1	1653	1454	288	11.35	DN6193_c0_g1_i1	G155171	G1551712	2	1653	1454	288	11.35	100	CDS	954	63.23	1	thioredoxin reductase (NADPH)	KO:K00384	Bacteria	Bacteroidetes	Bacteroidia
DN3428_c0_g1	1537	1338	152	6.51	DN3428_c0_g1_i1	G130425	G1304251	1	1537	1338	152	6.51	100	CDS	1356	64.14	1	Na+-transporting NADH:ubiquinone oxidoreductase subunit A	KO:K00346	Bacteria	Bacteroidetes	Bacteroidia
DN3428_c0_g1	1537	1338	152	6.51	DN3428_c0_g1_i1	G130425	G1304252	2	1537	1338	152	6.51	100	CDS	159	77.36	1	Na+-transporting NADH:ubiquinone oxidoreductase subunit B	KO:K00347	Bacteria	Bacteroidetes	Bacteroidia
DN20851_c0_g1	1477	1278	70	3.14	DN20851_c0_g1_i1	G117698	G1176981	1	1477	1278	70	3.14	100	CDS	1248	63.59	1	GTP pyrophosphokinase	KO:K00951	Bacteria	Bacteroidetes	Bacteroidia
DN20851_c0_g1	1477	1278	70	3.14	DN20851_c0_g1_i1	G117698	G1176982	2	1477	1278	70	3.14	100	CDS	219	65.28	1	GTP pyrophosphokinase	KO:K00951	Bacteria	Bacteroidetes	Bacteroidia
DN9746_c0_g1	1460	1261	97	4.41	DN9746_c0_g1_i1	G159242	G1592421	1	1460	1261	97	4.41	100	CDS	519	34.91	1	DNA repair protein RecO (recombination protein O)	KO:K03584	Bacteria	Bacteroidetes	Bacteroidia
DN9746_c0_g1	1460	1261	97	4.41	DN9746_c0_g1_i1	G159242	G1592422	2	1460	1261	97	4.41	100	CDS	924	53.04	-1	HP	HP applied	Bacteria	Bacteroidetes	Bacteroidia
DN6296_c0_g1	1448	1249	70	3.21	DN6296_c0_g1_i1	G155289	G1552891	1	1448	1249	70	3.21	100	CDS	600	53.37	1	Holliday junction DNA helicase RuvA	KO:K03550	Bacteria	Bacteroidetes	Bacteroidia
DN6296_c0_g1	1448	1249	70	3.21	DN6296_c0_g1_i1	G155289	G1552892	2	1448	1249	70	3.21	100	CDS	807	55.9	1	HP	HP applied	Bacteria	Bacteroidetes	Bacteroidia
DN2865_c0_g1	1425	1226	75	3.51	DN2865_c0_g1_i1	G124748	G1247481	1	1425	1226	75	3.51	100	CDS	627	48.48	1	tetratricopeptide (TPR) repeat protein	COG0457	Bacteria	Bacteroidetes	Bacteroidia
DN2865_c0_g1	1425	1226	75	3.51	DN2865_c0_g1_i1	G124748	G1247482	2	1425	1226	75	3.51	100	CDS	717	40.95	-1	SH3 domain-containing protein/SH3 domain-containing protein	pfam13457,pfam13457	Bacteria	Bacteroidetes	Bacteroidia
DN22445_c0_g1	1385	1186	39	1.89	DN22445_c0_g1_i1	G119364	G1193641	1	1385	1186	39	1.89	100	CDS	654	68.57	1	dipeptidyl aminopeptidase/acylaminoacyl peptidase	COG1506	Bacteria	Bacteroidetes	Bacteroidia
DN22445_c0_g1	1385	1186	39	1.89	DN22445_c0_g1_i1	G119364	G1193642	2	1385	1186	39	1.89	100	CDS	735	64.91	-1	miniconductance mechanosensitive channel	KO:K16053	Bacteria	Bacteroidetes	Bacteroidia
DN2508_c0_g1	1354	1155	120	5.96	DN2508_c0_g1_i1	G122027	G1220271	1	1354	1155	120	5.96	100	CDS	1200	58.54	-1	fatty-acyl-CoA synthase	KO:K00666	Bacteria	Bacteroidetes	Bacteroidia
DN2508_c0_g1	1354	1155	120	5.96	DN2508_c0_g1_i1	G122027	G1220272	2	1354	1155	120	5.96	100	CDS	156	66.67	-1	sodium/pantothenate symporter	KO:K14392	Bacteria	Bacteroidetes	Bacteroidia
DN12103_c0_g1	1340	1141	135	6.78	DN12103_c0_g1_i1	G103401	G1034011	1	1340	1141	135	6.78	100	CDS	459	54.92	1	uncharacterized protein DUF1573	pfam07610	Bacteria	Bacteroidetes	Bacteroidia
DN12103_c0_g1	1340	1141	135	6.78	DN12103_c0_g1_i1	G103401	G1034012	2	1340	1141	135	6.78	100	CDS	327	62.26	1	preprotein translocase subunit YajC	KO:K03210	Bacteria	Bacteroidetes	Bacteroidia
DN12103_c0_g1	1340	1141	135	6.78	DN12103_c0_g1_i1	G103401	G1034013	3	1340	1141	135	6.78	100	CDS	492	28	1	HP	HP applied	Bacteria	Bacteroidetes	Bacteroidia
DN20406_c0_g1	1297	1098	96	5.01	DN20406_c0_g1_i1	G117233	G1172331	1	1297	1098	96	5.01	100	CDS	432	64.34	1	HP	HP applied	Bacteria	Bacteroidetes	Bacteroidia
DN20406_c0_g1	1297	1098	96	5.01	DN20406_c0_g1_i1	G117233	G1172332	2	1297	1098	96	5.01	100	CDS	705	95.32	1	Cu(I)/Ag(I) efflux system membrane protein CusA/SilA	KO:K07787	Bacteria	Bacteroidetes	Bacteroidia
DN20441_c0_g1	1279	1080	58	3.08	DN20441_c0_g1_i1	G117271	G1172711	1	1279	1080	58	3.08	100	CDS	1143	69.35	-1	molecular chaperone DnaJ	KO:K03686	Bacteria	Bacteroidetes	Bacteroidia
DN20441_c0_g1	1279	1080	58	3.08	DN20441_c0_g1_i1	G117271	G1172712	2	1279	1080	58	3.08	100	CDS	90	89.29	-1	molecular chaperone GrpE	KO:K03687	Bacteria	Bacteroidetes	Bacteroidia
DN4767_c0_g1	1268	1069	46	2.47	DN4767_c0_g1_i1	G142514	G1425141	1	1268	1069	46	2.47	100	CDS	669	63.18	-1	imidazolonepropionase	KO:K01468	Bacteria	Bacteroidetes	Bacteroidia
DN4767_c0_g1	1268	1069	46	2.47	DN4767_c0_g1_i1	G142514	G1425142	2	1268	1069	46	2.47	100	CDS	420	66.34	-1	transposase-like zinc ribbon protein	pfam12760	Bacteria	Bacteroidetes	Bacteroidia
DN1466_c0_g1	1245	1046	70	3.84	DN1466_c0_g1_i1	G111969	G1119691	1	1245	1046	70	3.84	100	CDS	276	68.48	-1	butyrate kinase	KO:K00929	Bacteria	Bacteroidetes	Bacteroidia
DN1466_c0_g1	1245	1046	70	3.84	DN1466_c0_g1_i1	G111969	G1119692	2	1245	1046	70	3.84	100	CDS	906	69.46	-1	phosphate butyryltransferase	KO:K00634	Bacteria	Bacteroidetes	Bacteroidia
DN55144_c0_g1	1199	1000	180	10.32	DN55144_c0_g1_i1	G149141	G1491411	1	1199	1000	180	10.32	100	CDS	357	72.17	1	small subunit ribosomal protein S6	KO:K02990	Bacteria	Bacteroidetes	Bacteroidia
DN55144_c0_g1	1199	1000	180	10.32	DN55144_c0_g1_i1	G149141	G1491412	2	1199	1000	180	10.32	100	CDS	270	87.36	1	small subunit ribosomal protein S18	KO:K02963	Bacteria	Bacteroidetes	Bacteroidia
DN55144_c0_g1	1199	1000	180	10.32	DN55144_c0_g1_i1	G149141	G1491413	3	1199	1000	180	10.32	100	CDS	450	60.4	1	large subunit ribosomal protein L9	KO:K02939	Bacteria	Bacteroidetes	Bacteroidia
DN55144_c0_g1	1199	1000	180	10.32	DN55144_c0_g1_i1	G149141	G1491414	4	1199	1000	180	10.32	100	CDS	75	#N/A	1	HP	HP applied	Bacteria	Bacteroidetes	Bacteroidia
DN21946_c0_g1	1159	960	62	3.7	DN21946_c0_g1_i1	G118850	G1188501	1	1159	960	62	3.7	100	CDS	732	60.65	1	succinate dehydrogenase / fumarate reductase cytochrome b subunit	KO:K00241	Bacteria	Bacteroidetes	Bacteroidia
DN21946_c0_g1	1159	960	62	3.7	DN21946_c0_g1_i1	G118850	G1188502	2	1159	960	62	3.7	100	CDS	411	92.7	1	succinate dehydrogenase / fumarate reductase flavoprotein subunit	KO:K00239	Bacteria	Bacteroidetes	Bacteroidia
DN15537_c0_g1	1116	917	48	3	DN15537_c0_g1_i1	G112911	G1129111	1	1116	917	48	3	100	CDS	438	76.55	-1	enoyl-[acyl-carrier protein] reductase II	KO:K02371	Bacteria	Bacteroidetes	Bacteroidia
DN15537_c0_g1	1116	917	48	3	DN15537_c0_g1_i1	G112911	G1129112	2	1116	917	48	3	100	CDS	648	66.18	-1	enhancing lycopene biosynthesis protein 2	COG3155	Bacteria	Bacteroidetes	Bacteroidia
DN55154_c0_g1	1056	857	27	1.81	DN55154_c0_g1_i1	G149151	G1491511	1	1056	857	27	1.81	100	CDS	459	48.61	1	ABC-2 type transport system ATP-binding protein	KO:K01990	Bacteria	Bacteroidetes	Bacteroidia
DN55154_c0_g1	1056	857	27	1.81	DN55154_c0_g1_i1	G149151	G1491512	2	1056	857	27	1.81	100	CDS	603	44.89	1	ABC-2 type transport system permease protein	KO:K01992	Bacteria	Bacteroidetes	Bacteroidia
DN29267_c0_g1	1046	847	48	3.25	DN29267_c0_g1_i1	G125367	G1253671	1	1046	847	48	3.25	100	CDS	465	70.97	-1	adenylate kinase	KO:K00939	Bacteria	Bacteroidetes	Bacteroidia
DN29267_c0_g1	1046	847	48	3.25	DN29267_c0_g1_i1	G125367	G1253672	2	1046	847	48	3.25	100	CDS	561	59.2	-1	hypoxanthine phosphoribosyltransferase	KO:K00760	Bacteria	Bacteroidetes	Bacteroidia
DN38511_c0_g1	1040	841	58	3.95	DN38511_c0_g1_i1	G134027	G1340271	1	1040	841	58	3.95	100	CDS	318	69.52	1	thioredoxin 1	KO:K03671	Bacteria	Bacteroidetes	Bacteroidia
DN38511_c0_g1	1040	841	58	3.95	DN38511_c0_g1_i1	G134027	G1340272	2	1040	841	58	3.95	100	CDS	639	64.79	1	uncharacterized protein (DUF58 family)	COG1721	Bacteria	Bacteroidetes	Bacteroidia
DN9032_c0_g1	1033	834	115	7.9	DN9032_c0_g1_i1	G158408	G1584081	1	1033	834	115	7.9	100	CDS	402	63.85	-1	histidine triad (HIT) family protein	KO:K02503	Bacteria	Bacteroidetes	Bacteroidia
DN9032_c0_g1	1033	834	115	7.9	DN9032_c0_g1_i1	G158408	G1584082	2	1033	834	115	7.9	100	CDS	474	75.66	-1	transcription elongation factor GreA	KO:K03624	Bacteria	Bacteroidetes	Bacteroidia
DN9032_c0_g1	1033	834	115	7.9	DN9032_c0_g1_i1	G158408	G1584083	3	1033	834	115	7.9	100	CDS	132	#N/A	-1	HP	HP applied	Bacteria	Bacteroidetes	Bacteroidia
DN1474_c0_g1	975	776	28	2.07	DN1474_c0_g1_i1	G112057	G1120571	1	975	776	28	2.07	100	CDS	252	60.98	-1	HP	HP applied	Bacteria	Bacteroidetes	Bacteroidia
DN1474_c0_g1	975	776	28	2.07	DN1474_c0_g1_i1	G112057	G1120572	2	975	776	28	2.07	100	CDS	696	58.95	-1	DNA-binding response OmpR family regulator	COG0745	Bacteria	Bacteroidetes	Bacteroidia
DN20419_c0_g1	962	763	25	1.88	DN20419_c0_g1_i1	G117247	G1172471	1	962	763	25	1.88	100	CDS	501	58.75	-1	peroxiredoxin	COG1225	Bacteria	Bacteroidetes	Bacteroidia
DN20419_c0_g1	962	763	25	1.88	DN20419_c0_g1_i1	G117247	G1172472	2	962	763	25	1.88	100	CDS	312	42.72	-1	mannose-6-phosphate isomerase	KO:K01809	Bacteria	Bacteroidetes	Bacteroidia
DN6122_c0_g1	855	656	37	3.23	DN6122_c0_g1_i1	G154890	G1548901	1	855	656	37	3.23	100	CDS	108	78.79	1	HP	HP applied	Bacteria	Bacteroidetes	Bacteroidia
DN6122_c0_g1	855	656	37	3.23	DN6122_c0_g1_i1	G154890	G1548902	2	855	656	37	3.23	100	CDS	579	77.78	1	topoisomerase-4 subunit B	KO:K02622	Bacteria	Bacteroidetes	Bacteroidia
DN6817_c0_g1	819	620	27	2.5	DN6817_c0_g1_i1	G155866	G1558661	1	819	620	27	2.5	100	CDS	342	65.49	1	signal transduction histidine kinase	COG0642	Bacteria	Bacteroidetes	Bacteroidia
DN6817_c0_g1	819	620	27	2.5	DN6817_c0_g1_i1	G155866	G1558662	2	819	620	27	2.5	100	CDS	468	35.1	-1	HP	HP applied	Bacteria	Bacteroidetes	Bacteroidia
DN32806_c0_g1	754	555	24	2.48	DN32806_c0_g1_i1	G128985	G1289851	1	754	555	24	2.48	100	CDS	621	82.84	1	deoxyadenosine/deoxycytidine kinase	COG1428	Bacteria	Bacteroidetes	Bacteroidia
DN32806_c0_g1	754	555	24	2.48	DN32806_c0_g1_i1	G128985	G1289852	2	754	555	24	2.48	100	CDS	108	80.56	1	3-deoxy-manno-octulosonate cytidylyltransferase (CMP-KDO synthetase)	KO:K00979	Bacteria	Bacteroidetes	Bacteroidia
DN41467_c0_g1	716	517	13	1.44	DN41467_c0_g1_i1	G137023	G1370231	1	716	517	13	1.44	100	CDS	213	76.06	-1	small subunit ribosomal protein S18	KO:K02963	Bacteria	Bacteroidetes	Bacteroidia
DN41467_c0_g1	716	517	13	1.44	DN41467_c0_g1_i1	G137023	G1370232	2	716	517	13	1.44	100	CDS	357	58.62	-1	small subunit ribosomal protein S6	KO:K02990	Bacteria	Bacteroidetes	Bacteroidia
DN41467_c0_g1	716	517	13	1.44	DN41467_c0_g1_i1	G137023	G1370233	3	716	517	13	1.44	100	CDS	153	#N/A	-1	HP	HP applied	Bacteria	Bacteroidetes	Bacteroidia
DN46203_c0_g1	629	430	17	2.27	DN46203_c0_g1_i1	G140990	G1409901	1	629	430	17	2.27	100	CDS	159	66.67	1	YesN/AraC family two-component response regulator	COG4753	Bacteria	Bacteroidetes	Bacteroidia
DN46203_c0_g1	629	430	17	2.27	DN46203_c0_g1_i1	G140990	G1409902	2	629	430	17	2.27	100	CDS	249	46.25	1	coenzyme PQQ synthesis protein D (PqqD)	pfam05402	Bacteria	Bacteroidetes	Bacteroidia
DN46203_c0_g1	629	430	17	2.27	DN46203_c0_g1_i1	G140990	G1409903	3	629	430	17	2.27	100	CDS	126	84.62	1	carbamoyl-phosphate synthase large subunit	KO:K01955	Bacteria	Bacteroidetes	Bacteroidia
DN7550_c0_g1	623	424	64	8.65	DN7550_c0_g1_i1	G156650	G1566501	1	623	424	64	8.65	100	CDS	168	69.09	1	F-type H+-transporting ATPase subunit a	KO:K02108	Bacteria	Bacteroidetes	Bacteroidia
DN7550_c0_g1	623	424	64	8.65	DN7550_c0_g1_i1	G156650	G1566502	2	623	424	64	8.65	100	CDS	261	75.58	1	F-type H+-transporting ATPase subunit c	KO:K02110	Bacteria	Bacteroidetes	Bacteroidia
DN53935_c0_g1	614	415	12	1.66	DN53935_c0_g1_i1	G147872	G1478721	1	614	415	12	1.66	100	CDS	156	84.62	-1	CNT family concentrative nucleoside transporter	KO:K03317	Bacteria	Bacteroidetes	Bacteroidia
DN53935_c0_g1	614	415	12	1.66	DN53935_c0_g1_i1	G147872	G1478722	2	614	415	12	1.66	100	CDS	489	70.47	-1	CNT family concentrative nucleoside transporter	KO:K03317	Bacteria	Bacteroidetes	Bacteroidia
DN3725_c0_g1	599	400	16	2.29	DN3725_c0_g1_i1	G132680	G1326801	1	599	400	16	2.29	100	CDS	132	62.5	1	uridine phosphorylase	KO:K00757	Bacteria	Bacteroidetes	Bacteroidia
DN3725_c0_g1	599	400	16	2.29	DN3725_c0_g1_i1	G132680	G1326802	2	599	400	16	2.29	100	CDS	459	33.79	-1	pimeloyl-ACP methyl ester carboxylesterase	COG0596	Bacteria	Bacteroidetes	Bacteroidia
DN55677_c0_g1	550	351	13	2.12	DN55677_c0_g1_i1	G149697	G1496971	1	550	351	13	2.12	100	CDS	198	67.8	1	D-3-phosphoglycerate dehydrogenase	KO:K00058	Bacteria	Bacteroidetes	Bacteroidia
DN55677_c0_g1	550	351	13	2.12	DN55677_c0_g1_i1	G149697	G1496972	2	550	351	13	2.12	100	CDS	327	62.04	-1	6-phosphofructokinase 1	KO:K00850	Bacteria	Bacteroidetes	Bacteroidia
DN49528_c0_g1	492	293	12	2.35	DN49528_c0_g1_i1	G144349	G1443491	1	492	293	12	2.35	100	CDS	234	89.74	-1	heavy-metal-associated domain-containing protein	pfam00403	Bacteria	Bacteroidetes	Bacteroidia
DN49528_c0_g1	492	293	12	2.35	DN49528_c0_g1_i1	G144349	G1443492	2	492	293	12	2.35	100	CDS	252	97.59	-1	HP	HP applied	Bacteria	Bacteroidetes	Bacteroidia
DN15351_c0_g1	450	251	9	2.06	DN15351_c0_g1_i1	G112711	G1127111	1	450	251	9	2.06	100	CDS	102	75.76	1	NSS family neurotransmitter:Na+ symporter	KO:K03308	Bacteria	Bacteroidetes	Bacteroidia
DN15351_c0_g1	450	251	9	2.06	DN15351_c0_g1_i1	G112711	G1127112	2	450	251	9	2.06	100	CDS	321	74.77	1	NSS family neurotransmitter:Na+ symporter	KO:K03308	Bacteria	Bacteroidetes	Bacteroidia
DN14854_c0_g1	439	240	9	2.15	DN14854_c0_g1_i1	G112173	G1121731	1	439	240	9	2.15	100	CDS	255	70.73	-1	alpha-amylase	KO:K07405	Bacteria	Bacteroidetes	Bacteroidia
DN14854_c0_g1	439	240	9	2.15	DN14854_c0_g1_i1	G112173	G1121732	2	439	240	9	2.15	100	CDS	159	63.27	-1	HP	HP applied	Bacteria	Bacteroidetes	Bacteroidia
DN8795_c0_g1	408.27	209.27	24	6.57	DN8795_c0_g1_i1	G158124	G1581241	1	364	165	9.82	3.41	51.88	CDS	138	85.37	1	HP	HP applied	Bacteria	Bacteroidetes	Bacteroidia
DN8795_c0_g1	408.27	209.27	24	6.57	DN8795_c0_g1_i1	G158124	G1581242	2	364	165	9.82	3.41	51.88	CDS	210	69.7	1	chaperonin GroES	KO:K04078	Bacteria	Bacteroidetes	Bacteroidia
DN47240_c0_g1	253	57.88	4	3.96	DN47240_c0_g1_i1	G142063	G1420631	1	253	57.88	4	3.96	100	CDS	105	80	-1	HP	HP applied	Bacteria	Bacteroidetes	Bacteroidia
DN47240_c0_g1	253	57.88	4	3.96	DN47240_c0_g1_i1	G142063	G1420632	2	253	57.88	4	3.96	100	CDS	135	69.05	-1	HP	HP applied	Bacteria	Bacteroidetes	Bacteroidia
DN47017_c0_g1	241	48.46	4	4.73	DN47017_c0_g1_i1	G141833	G1418331	1	241	48.46	4	4.73	100	CDS	87	88.89	1	HP	KO:K09155	Bacteria	Bacteroidetes	Bacteroidia
DN47017_c0_g1	241	48.46	4	4.73	DN47017_c0_g1_i1	G141833	G1418332	2	241	48.46	4	4.73	100	CDS	141	74.47	1	uncharacterized protein DUF1858	pfam08984	Bacteria	Bacteroidetes	Bacteroidia
DN22872_c0_g1	843	644	32	2.85	DN22872_c0_g1_i1	G119819	G1198191		843	644	32	2.85	100	CDS	732	54.32	-1	peptidoglycan/LPS O-acetylase OafA/YrhL	COG1835	Bacteria	Bacteroidetes	Chitinophagia	Chitinophagales	Chitinophagaceae	Arachidicoccus
DN31744_c0_g1	931	732	39	3.05	DN31744_c0_g1_i1	G127928	G1279281		931	732	39	3.05	100	CDS	930	51.62	1	tricorn protease	KO:K08676	Bacteria	Bacteroidetes	Chitinophagia	Chitinophagales	Chitinophagaceae	Chitinophaga
DN45385_c0_g1	901	702	18	1.47	DN45385_c0_g1_i1	G140129	G1401291		901	702	18	1.47	100	CDS	900	47.19	1	hypothetical protein	KO:K06894	Bacteria	Bacteroidetes	Chitinophagia	Chitinophagales	Chitinophagaceae	Chitinophaga
DN10245_c0_g1	868	669	51	4.37	DN10245_c0_g1_i1	G100355	G1003551		868	669	51	4.37	100	CDS	531	57.4	-1	uncharacterized protein DUF1579	pfam07617	Bacteria	Bacteroidetes	Chitinophagia	Chitinophagales	Chitinophagaceae	Chitinophaga
DN15171_c0_g1	818	619	49	4.54	DN15171_c0_g1_i1	G112513	G1125131	1	818	619	49	4.54	100	CDS	438	60	-1	N-acetylmuramoyl-L-alanine amidase	KO:K01447	Bacteria	Bacteroidetes	Chitinophagia	Chitinophagales	Chitinophagaceae	Chitinophaga
DN15171_c0_g1	818	619	49	4.54	DN15171_c0_g1_i1	G112513	G1125132	2	818	619	49	4.54	100	CDS	393	#N/A	-1	holin family protein	pfam05105	Bacteria	Bacteroidetes	Chitinophagia	Chitinophagales	Chitinophagaceae	Chitinophaga
DN20875_c0_g1	738	539	39	4.15	DN20875_c0_g1_i1	G117724	G1177241		738	539	39	4.15	100	CDS	696	38.86	1	hypothetical protein	KO:K06894	Bacteria	Bacteroidetes	Chitinophagia	Chitinophagales	Chitinophagaceae	Chitinophaga
DN6224_c0_g1	722	523	26	2.85	DN6224_c0_g1_i1	G155211	G1552111		722	523	26	2.85	100	CDS	720	28.48	-1	uncharacterized protein DUF3667	pfam12412	Bacteria	Bacteroidetes	Chitinophagia	Chitinophagales	Chitinophagaceae	Chitinophaga
DN344_c0_g1	648	449	22	2.81	DN344_c0_g1_i1	G130625	G1306251		648	449	22	2.81	100	CDS	645	58.74	1	predicted secreted acid phosphatase	COG2503	Bacteria	Bacteroidetes	Chitinophagia	Chitinophagales	Chitinophagaceae	Chitinophaga
DN42278_c0_g1	575	376	14	2.13	DN42278_c0_g1_i1	G137823	G1378231		575	376	14	2.13	100	CDS	573	33.33	-1	tetratricopeptide (TPR) repeat protein	COG0457	Bacteria	Bacteroidetes	Chitinophagia	Chitinophagales	Chitinophagaceae	Chitinophaga
DN21367_c0_g1	548	349	34	5.58	DN21367_c0_g1_i1	G118247	G1182471		548	349	34	5.58	100	CDS	504	63.03	-1	uracil phosphoribosyltransferase	KO:K00761	Bacteria	Bacteroidetes	Chitinophagia	Chitinophagales	Chitinophagaceae	Chitinophaga
DN56363_c0_g1	519	320	10	1.79	DN56363_c0_g1_i1	G150403	G1504031		519	320	10	1.79	100	CDS	516	69.48	1	peptide/nickel transport system ATP-binding protein	KO:K02032	Bacteria	Bacteroidetes	Chitinophagia	Chitinophagales	Chitinophagaceae	Chitinophaga
DN47839_c0_g1	513	314	10	1.83	DN47839_c0_g1_i1	G142680	G1426801		513	314	10	1.83	100	CDS	510	67.06	-1	CRISPR-associated endonuclease/helicase Cas3	KO:K07012	Bacteria	Bacteroidetes	Chitinophagia	Chitinophagales	Chitinophagaceae	Chitinophaga
DN5290_c0_g1	462	263	15	3.27	DN5290_c0_g1_i1	G147376	G1473761		462	263	15	3.27	100	CDS	417	85.51	1	uncharacterized phosphosugar-binding protein	COG4821	Bacteria	Bacteroidetes	Chitinophagia	Chitinophagales	Chitinophagaceae	Chitinophaga
DN58779_c0_g1	423	224	9	2.3	DN58779_c0_g1_i1	G152756	G1527561		423	224	9	2.3	100	CDS	423	63.12	1	hypothetical protein	Hypo-rule applied	Bacteria	Bacteroidetes	Chitinophagia	Chitinophagales	Chitinophagaceae	Chitinophaga
DN977_c0_g1	423	224	10	2.56	DN977_c0_g1_i1	G159282	G1592821		423	224	10	2.56	100	CDS	420	30.4	-1	hypothetical protein	Hypo-rule applied	Bacteria	Bacteroidetes	Chitinophagia	Chitinophagales	Chitinophagaceae	Chitinophaga
DN56850_c0_g1	379	180	6	1.91	DN56850_c0_g1_i1	G150897	G1508971		379	180	6	1.91	100	CDS	378	47.46	1	hypothetical protein	Hypo-rule applied	Bacteria	Bacteroidetes	Chitinophagia	Chitinophagales	Chitinophagaceae	Chitinophaga
DN58806_c0_g1	372	173	4	1.33	DN58806_c0_g1_i1	G152778	G1527781		372	173	4	1.33	100	CDS	372	66.12	1	alanine racemase	KO:K01775	Bacteria	Bacteroidetes	Chitinophagia	Chitinophagales	Chitinophagaceae	Chitinophaga
DN15060_c0_g1	370	171	10	3.35	DN15060_c0_g1_i1	G112393	G1123931		370	171	10	3.35	100	CDS	366	41.46	-1	calcineurin-like phosphoesterase family protein	pfam00149	Bacteria	Bacteroidetes	Chitinophagia	Chitinophagales	Chitinophagaceae	Chitinophaga
DN41207_c0_g1	352	153	8	3	DN41207_c0_g1_i1	G136768	G1367681		352	153	8	3	100	CDS	348	74.07	1	carbonic anhydrase	KO:K01673	Bacteria	Bacteroidetes	Chitinophagia	Chitinophagales	Chitinophagaceae	Chitinophaga
DN57450_c0_g1	338	139	17	7.01	DN57450_c0_g1_i1	G151487	G1514871		338	139	17	7.01	100	CDS	312	56.73	-1	TatD DNase family protein	KO:K03424	Bacteria	Bacteroidetes	Chitinophagia	Chitinophagales	Chitinophagaceae	Chitinophaga
DN56506_c0_g1	319	120	7	3.34	DN56506_c0_g1_i1	G150546	G1505461		319	120	7	3.34	100	CDS	318	65.35	1	hypothetical protein	Hypo-rule applied	Bacteria	Bacteroidetes	Chitinophagia	Chitinophagales	Chitinophagaceae	Chitinophaga
DN34840_c0_g1	311	112	18	9.21	DN34840_c0_g1_i1	G130956	G1309561		311	112	18	9.21	100	CDS	309	63.73	1	AcrR family transcriptional regulator	COG1309	Bacteria	Bacteroidetes	Chitinophagia	Chitinophagales	Chitinophagaceae	Chitinophaga
DN56821_c0_g1	290	91.14	5	3.15	DN56821_c0_g1_i1	G150867	G1508671		290	91.14	5	3.15	100	CDS	288	52.13	-1	nucleoside-diphosphate-sugar epimerase	COG0451	Bacteria	Bacteroidetes	Chitinophagia	Chitinophagales	Chitinophagaceae	Chitinophaga
DN48177_c0_g1	281	82.54	4	2.78	DN48177_c0_g1_i1	G143007	G1430071		281	82.54	4	2.78	100	CDS	279	69.57	1	choloylglycine hydrolase	KO:K01442	Bacteria	Bacteroidetes	Chitinophagia	Chitinophagales	Chitinophagaceae	Chitinophaga
DN50833_c0_g1	276	77.89	4	2.94	DN50833_c0_g1_i1	G145622	G1456221		276	77.89	4	2.94	100	CDS	276	57.61	1	putative ABC transport system ATP-binding protein	KO:K02003	Bacteria	Bacteroidetes	Chitinophagia	Chitinophagales	Chitinophagaceae	Chitinophaga
DN31857_c0_g1	275	76.97	5	3.72	DN31857_c0_g1_i1	G128045	G1280451		275	76.97	5	3.72	100	CDS	201	60.94	1	serine/threonine-protein kinase HipA	KO:K07154	Bacteria	Bacteroidetes	Chitinophagia	Chitinophagales	Chitinophagaceae	Chitinophaga
DN22682_c0_g1	263	66.28	3	2.59	DN22682_c0_g1_i1	G119614	G1196141		263	66.28	3	2.59	100	CDS	237	48.57	-1	undecaprenyl-diphosphatase	KO:K19302	Bacteria	Bacteroidetes	Chitinophagia	Chitinophagales	Chitinophagaceae	Chitinophaga
DN6544_c0_g1	254	58.7	605	590.87	DN6544_c0_g1_i1	G155565	G1555651		254	58.7	605	590.87	100	CDS	99	87.88	1	adenylate kinase	KO:K00939	Bacteria	Bacteroidetes	Chitinophagia	Chitinophagales	Chitinophagaceae	Chitinophaga
DN51454_c0_g1	232	41.9	4	5.47	DN51454_c0_g1_i1	G146199	G1461991		232	41.9	4	5.47	100	CDS	228	50.67	-1	YXYXY domain-containing protein	pfam07495	Bacteria	Bacteroidetes	Chitinophagia	Chitinophagales	Chitinophagaceae	Chitinophaga
DN34906_c0_g1	228	39.14	3	4.39	DN34906_c0_g1_i1	G131014	G1310141		228	39.14	3	4.39	100	CDS	228	56.58	1	D-3-phosphoglycerate dehydrogenase	KO:K00058	Bacteria	Bacteroidetes	Chitinophagia	Chitinophagales	Chitinophagaceae	Chitinophaga
DN36191_c0_g1	228	39.14	6	8.79	DN36191_c0_g1_i1	G132074	G1320741		228	39.14	6	8.79	100	CDS	225	79.73	-1	L-serine dehydratase	KO:K01752	Bacteria	Bacteroidetes	Chitinophagia	Chitinophagales	Chitinophagaceae	Chitinophaga
DN33888_c0_g1	223	35.82	2	3.2	DN33888_c0_g1_i1	G130039	G1300391		223	35.82	2	3.2	100	CDS	222	43.84	-1	hypothetical protein	Hypo-rule applied	Bacteria	Bacteroidetes	Chitinophagia	Chitinophagales	Chitinophagaceae	Chitinophaga
DN33932_c0_g1	221	34.54	3	4.98	DN33932_c0_g1_i1	G130084	G1300841		221	34.54	3	4.98	100	CDS	219	46.58	-1	hypothetical protein	Hypo-rule applied	Bacteria	Bacteroidetes	Chitinophagia	Chitinophagales	Chitinophagaceae	Chitinophaga
DN39857_c0_g1	216	31.43	3	5.47	DN39857_c0_g1_i1	G135419	G1354191		216	31.43	3	5.47	100	CDS	213	78.26	1	NADH-quinone oxidoreductase subunit H	KO:K00337	Bacteria	Bacteroidetes	Chitinophagia	Chitinophagales	Chitinophagaceae	Chitinophaga
DN19606_c0_g1	211	28.47	3	6.04	DN19606_c0_g1_i1	G116832	G1168321		211	28.47	3	6.04	100	CDS	210	62.86	-1	hypothetical protein	Hypo-rule applied	Bacteria	Bacteroidetes	Chitinophagia	Chitinophagales	Chitinophagaceae	Chitinophaga
DN52245_c0_g1	211	28.47	2	4.03	DN52245_c0_g1_i1	G146879	G1468791		211	28.47	2	4.03	100	CDS	207	59.52	-1	hypothetical protein	Hypo-rule applied	Bacteria	Bacteroidetes	Chitinophagia	Chitinophagales	Chitinophagaceae	Chitinophaga
DN16781_c0_g1	406	207	6	1.66	DN16781_c0_g1_i1	G114189	G1141891		406	207	6	1.66	100	CDS	402	77.61	1	uncharacterized protein DUF4256	pfam14066	Bacteria	Bacteroidetes	Chitinophagia	Chitinophagales	Chitinophagaceae	Cnuella
DN39932_c0_g1	279	80.67	13	9.24	DN39932_c0_g1_i1	G135499	G1354991		279	80.67	13	9.24	100	CDS	279	57.95	1	agmatinase	KO:K01480	Bacteria	Bacteroidetes	Chitinophagia	Chitinophagales	Chitinophagaceae	Cnuella
DN31067_c0_g1	1176	977	325	19.07	DN31067_c0_g1_i1	G127245	G1272451		1176	977	325	19.07	100	CDS	1095	60.33	-1	UDP-N-acetylglucosamine 2-epimerase (non-hydrolysing)	KO:K01791	Bacteria	Bacteroidetes	Chitinophagia	Chitinophagales	Chitinophagaceae	Crenotalea
DN44790_c0_g1	283	84.42	5	3.4	DN44790_c0_g1_i1	G139940	G1399401		283	84.42	5	3.4	100	CDS	282	45.33	1	hypothetical protein	Hypo-rule applied	Bacteria	Bacteroidetes	Chitinophagia	Chitinophagales	Chitinophagaceae	Crenotalea
DN45383_c0_g1	916	717	32	2.56	DN45383_c0_g1_i1	G140127	G1401271		916	717	32	2.56	100	CDS	915	41.41	-1	uncharacterized protein DUF3943	pfam13084	Bacteria	Bacteroidetes	Chitinophagia	Chitinophagales	Chitinophagaceae	Filimonas
DN29213_c0_g1	1110	911	44	2.77	DN29213_c0_g1_i1	G125314	G1253141		1110	911	44	2.77	100	CDS	1005	57.7	1	TolB-like protein /class 3 adenylate cyclase	COG5616,COG2114	Bacteria	Bacteroidetes	Chitinophagia	Chitinophagales	Chitinophagaceae	Flavihumibacter
DN15255_c0_g1	217	32.04	4	7.16	DN15255_c0_g1_i1	G112604	G1126041		217	32.04	4	7.16	100	CDS	213	74.65	-1	DNA mismatch repair protein MutS	KO:K03555	Bacteria	Bacteroidetes	Chitinophagia	Chitinophagales	Chitinophagaceae	Flavihumibacter
DN35575_c0_g1	201	23.03	4	9.96	DN35575_c0_g1_i1	G131604	G1316041		201	23.03	4	9.96	100	CDS	201	82.09	1	ADP-L-glycero-D-manno-heptose 6-epimerase	KO:K03274	Bacteria	Bacteroidetes	Chitinophagia	Chitinophagales	Chitinophagaceae	Flavihumibacter
DN7992_c0_g1	1143	944	37	2.25	DN7992_c0_g1_i1	G157178	G1571781	1	1143	944	37	2.25	100	CDS	996	68.98	-1	ribosomal protein S18 acetylase RimI-like enzyme/predicted amidohydrolase	COG0456,COG0388	Bacteria	Bacteroidetes	Chitinophagia	Chitinophagales	Chitinophagaceae	Flavisolibacter
DN7992_c0_g1	1143	944	37	2.25	DN7992_c0_g1_i1	G157178	G1571782	2	1143	944	37	2.25	100	CDS	102	#N/A	-1	HP	HP applied	Bacteria	Bacteroidetes	Chitinophagia	Chitinophagales	Chitinophagaceae	Flavisolibacter
DN1178_c0_g1	777.52	578.52	142	14.07	DN1178_c0_g1_i1	G102829	G1028291	1	791	592	140.17	13.57	96.46	CDS	114	#N/A	1	HP	HP applied	Bacteria	Bacteroidetes	Chitinophagia	Chitinophagales	Chitinophagaceae	Flavisolibacter
DN1178_c0_g1	777.52	578.52	142	14.07	DN1178_c0_g1_i1	G102829	G1028293	3	791	592	140.17	13.57	96.46	CDS	246	65.82	1	putative endonuclease	KO:K07461	Bacteria	Bacteroidetes	Chitinophagia	Chitinophagales	Chitinophagaceae	Flavisolibacter
DN23599_c0_g1	444	245	5	1.17	DN23599_c0_g1_i1	G120555	G1205551		444	245	5	1.17	100	CDS	441	82.31	-1	DNA polymerase-3 subunit gamma/tau	KO:K02343	Bacteria	Bacteroidetes	Chitinophagia	Chitinophagales	Chitinophagaceae	Flavisolibacter
DN31006_c0_g1	400	201	11	3.14	DN31006_c0_g1_i1	G127183	G1271831		400	201	11	3.14	100	CDS	399	53.72	1	putative alpha-1,2-mannosidase	COG3537	Bacteria	Bacteroidetes	Chitinophagia	Chitinophagales	Chitinophagaceae	Flavisolibacter
DN49597_c0_g1	352	153	6	2.25	DN49597_c0_g1_i1	G144414	G1444141		352	153	6	2.25	100	CDS	297	42.86	1	phenylacetic acid degradation protein/carnitine operon protein CaiE	KO:K02617,KO:K08279	Bacteria	Bacteroidetes	Chitinophagia	Chitinophagales	Chitinophagaceae	Flavisolibacter
DN50328_c0_g1	351	152	7	2.64	DN50328_c0_g1_i1	G145148	G1451481		351	152	7	2.64	100	CDS	351	37.07	1	uncharacterized membrane protein YbhN (UPF0104 family)	COG0392	Bacteria	Bacteroidetes	Chitinophagia	Chitinophagales	Chitinophagaceae	Flavisolibacter
DN33712_c0_g1	321	122	19	8.93	DN33712_c0_g1_i1	G129876	G1298761		321	122	19	8.93	100	CDS	318	84.69	-1	phenylacetic acid degradation protein/carnitine operon protein CaiE	KO:K02617,KO:K08279	Bacteria	Bacteroidetes	Chitinophagia	Chitinophagales	Chitinophagaceae	Flavisolibacter
DN46058_c0_g1	239	46.96	5	6.1	DN46058_c0_g1_i1	G140838	G1408381		239	46.96	5	6.1	100	CDS	237	67.53	1	4-alpha-glucanotransferase	KO:K00705	Bacteria	Bacteroidetes	Chitinophagia	Chitinophagales	Chitinophagaceae	Flavisolibacter
DN52704_c0_g1	238	46.22	2	2.48	DN52704_c0_g1_i1	G147239	G1472391		238	46.22	2	2.48	100	CDS	234	44.44	1	ligand-binding sensor domain-containing protein	COG3292	Bacteria	Bacteroidetes	Chitinophagia	Chitinophagales	Chitinophagaceae	Flavisolibacter
DN57680_c0_g1	236	44.76	2	2.56	DN57680_c0_g1_i1	G151707	G1517071		236	44.76	2	2.56	100	CDS	234	56.1	-1	superfamily I DNA and/or RNA helicase	COG1112	Bacteria	Bacteroidetes	Chitinophagia	Chitinophagales	Chitinophagaceae	Flavisolibacter
DN33407_c0_g1	227	38.47	3	4.47	DN33407_c0_g1_i1	G129584	G1295841		227	38.47	3	4.47	100	CDS	153	66	1	nitrogen fixation-related uncharacterized protein	COG3197	Bacteria	Bacteroidetes	Chitinophagia	Chitinophagales	Chitinophagaceae	Flavisolibacter
DN45761_c0_g1	218	32.65	6	10.53	DN45761_c0_g1_i1	G140531	G1405311		218	32.65	6	10.53	100	CDS	216	79.17	-1	undecaprenyl phosphate N,N'-diacetylbacillosamine 1-phosphate transferase	KO:K15915	Bacteria	Bacteroidetes	Chitinophagia	Chitinophagales	Chitinophagaceae	Flavisolibacter
DN24716_c0_g1	205	25.13	6	13.69	DN24716_c0_g1_i1	G121677	G1216771		205	25.13	6	13.69	100	CDS	159	68.75	1	hypothetical protein	Hypo-rule applied	Bacteria	Bacteroidetes	Chitinophagia	Chitinophagales	Chitinophagaceae	Flavisolibacter
DN8397_c0_g1	1775	1576	240	8.73	DN8397_c0_g1_i1	G157648	G1576481	1	1775	1576	240	8.73	100	tRNA	75	#N/A	-1	tRNA_Val_TAC	tRNA	Bacteria	Bacteroidetes	Chitinophagia	Chitinophagales	Chitinophagaceae	Hydrotalea
DN8397_c0_g1	1775	1576	240	8.73	DN8397_c0_g1_i1	G157648	G1576482	2	1775	1576	240	8.73	100	CDS	315	#N/A	-1	uncharacterized membrane protein (Fun14 family)	COG2383	Bacteria	Bacteroidetes	Chitinophagia	Chitinophagales	Chitinophagaceae	Hydrotalea
DN8397_c0_g1	1775	1576	240	8.73	DN8397_c0_g1_i1	G157648	G1576483	3	1775	1576	240	8.73	100	CDS	363	#N/A	-1	CRP-like cAMP-binding protein	COG0664	Bacteria	Bacteroidetes	Chitinophagia	Chitinophagales	Chitinophagaceae	Hydrotalea
DN8397_c0_g1	1775	1576	240	8.73	DN8397_c0_g1_i1	G157648	G1576484	4	1775	1576	240	8.73	100	CDS	681	44.88	-1	tetratricopeptide (TPR) repeat protein	COG0457	Bacteria	Bacteroidetes	Chitinophagia	Chitinophagales	Chitinophagaceae	Hydrotalea
DN10293_c0_g1	1581	1382	74	3.07	DN10293_c0_g1_i1	G100429	G1004291		1581	1382	74	3.07	100	CDS	1548	33.19	1	endo-1,4-beta-mannosidase	COG3934	Bacteria	Bacteroidetes	Chitinophagia	Chitinophagales	Chitinophagaceae	Hydrotalea
DN15619_c0_g1	1286	1087	85	4.48	DN15619_c0_g1_i1	G112995	G1129951		1286	1087	85	4.48	100	CDS	726	51.46	-1	macrocin-O-methyltransferase TylF	pfam05711	Bacteria	Bacteroidetes	Chitinophagia	Chitinophagales	Chitinophagaceae	Hydrotalea
DN14817_c0_g1	524	325	25	4.41	DN14817_c0_g1_i1	G112128	G1121281		524	325	25	4.41	100	CDS	522	48	1	ribonuclease Z	KO:K00784	Bacteria	Bacteroidetes	Chitinophagia	Chitinophagales	Chitinophagaceae	Hydrotalea
DN48435_c0_g1	262	65.42	3	2.63	DN48435_c0_g1_i1	G143278	G1432781		262	65.42	3	2.63	100	CDS	246	55.07	1	prolipoprotein diacylglyceryltransferase	COG0682	Bacteria	Bacteroidetes	Chitinophagia	Chitinophagales	Chitinophagaceae	Hydrotalea
DN47821_c0_g1	1341	1142	50	2.51	DN47821_c0_g1_i1	G142661	G1426611		1341	1142	50	2.51	100	CDS	1341	32.75	-1	uncharacterized protein YfaS (alpha-2-macroglobulin family)	COG2373	Bacteria	Bacteroidetes	Chitinophagia	Chitinophagales	Chitinophagaceae	Niabella
DN55703_c0_g1	729	530	19	2.06	DN55703_c0_g1_i1	G149725	G1497251		729	530	19	2.06	100	CDS	720	46.78	-1	glucokinase	KO:K00845	Bacteria	Bacteroidetes	Chitinophagia	Chitinophagales	Chitinophagaceae	Niabella
DN29173_c0_g1	463	264	11	2.39	DN29173_c0_g1_i1	G125270	G1252701		463	264	11	2.39	100	CDS	462	86.45	1	type I restriction enzyme M protein	KO:K03427	Bacteria	Bacteroidetes	Chitinophagia	Chitinophagales	Chitinophagaceae	Niabella
DN33792_c0_g1	218	32.65	5	8.78	DN33792_c0_g1_i1	G129948	G1299481		218	32.65	5	8.78	100	CDS	216	76.39	1	type I restriction enzyme R subunit	KO:K01153	Bacteria	Bacteroidetes	Chitinophagia	Chitinophagales	Chitinophagaceae	Niabella
DN55896_c0_g1	963	764	32	2.4	DN55896_c0_g1_i1	G149915	G1499151		963	764	32	2.4	100	CDS	960	40.11	-1	hypothetical protein	Hypo-rule applied	Bacteria	Bacteroidetes	Chitinophagia	Chitinophagales	Chitinophagaceae	Niastella
DN55711_c0_g1	707	508	23	2.6	DN55711_c0_g1_i1	G149733	G1497331	1	707	508	23	2.6	100	CDS	450	82.19	-1	chromate transporter	KO:K07240	Bacteria	Bacteroidetes	Chitinophagia	Chitinophagales	Chitinophagaceae	Niastella
DN55711_c0_g1	707	508	23	2.6	DN55711_c0_g1_i1	G149733	G1497332	2	707	508	23	2.6	100	CDS	270	#N/A	-1	HP	HP applied	Bacteria	Bacteroidetes	Chitinophagia	Chitinophagales	Chitinophagaceae	Niastella
DN23985_c0_g1	582	383	18	2.69	DN23985_c0_g1_i1	G120941	G1209411		582	383	18	2.69	100	CDS	579	38.51	-1	photosystem II stability/assembly factor-like uncharacterized protein/photosystem II stability/assembly factor-like uncharacterized protein	COG4447,COG4447	Bacteria	Bacteroidetes	Chitinophagia	Chitinophagales	Chitinophagaceae	Niastella
DN20878_c0_g1	464	265	8	1.73	DN20878_c0_g1_i1	G117727	G1177271	1	464	265	8	1.73	100	CDS	246	36	1	HP	HP applied	Bacteria	Bacteroidetes	Chitinophagia	Chitinophagales	Chitinophagaceae	Niastella
DN20878_c0_g1	464	265	8	1.73	DN20878_c0_g1_i1	G117727	G1177272	2	464	265	8	1.73	100	CDS	147	#N/A	-1	HP	HP applied	Bacteria	Bacteroidetes	Chitinophagia	Chitinophagales	Chitinophagaceae	Niastella
DN16372_c0_g1	385	186	14	4.31	DN16372_c0_g1_i1	G113771	G1137711		385	186	14	4.31	100	CDS	384	46.61	-1	methionyl-tRNA formyltransferase	COG0223	Bacteria	Bacteroidetes	Chitinophagia	Chitinophagales	Chitinophagaceae	Niastella
DN43125_c0_g1	252	57.06	5	5.02	DN43125_c0_g1_i1	G138632	G1386321		252	57.06	5	5.02	100	CDS	249	65.06	1	hypothetical protein	Hypo-rule applied	Bacteria	Bacteroidetes	Chitinophagia	Chitinophagales	Chitinophagaceae	Niastella
DN61422_c0_g1	232	41.9	7	9.58	DN61422_c0_g1_i1	G155008	G1550081		232	41.9	7	9.58	100	CDS	159	65.38	-1	oxygen-independent coproporphyrinogen-3 oxidase	KO:K02495	Bacteria	Bacteroidetes	Chitinophagia	Chitinophagales	Chitinophagaceae	Niastella
DN26352_c0_g1	226	37.8	6	9.1	DN26352_c0_g1_i1	G123185	G1231851		226	37.8	6	9.1	100	CDS	225	41.07	1	PKD repeat protein	COG3291	Bacteria	Bacteroidetes	Chitinophagia	Chitinophagales	Chitinophagaceae	Niastella
DN60344_c0_g1	205	25.13	4	9.12	DN60344_c0_g1_i1	G154185	G1541851		205	25.13	4	9.12	100	CDS	201	71.64	1	L-glyceraldehyde 3-phosphate reductase	KO:K19265	Bacteria	Bacteroidetes	Chitinophagia	Chitinophagales	Chitinophagaceae	Niastella
DN3382_c0_g1	1122	923	41	2.55	DN3382_c0_g1_i1	G129984	G1299841		1122	923	41	2.55	100	CDS	981	59.51	-1	D-alanyl-D-alanine carboxypeptidase	KO:K01286	Bacteria	Bacteroidetes	Chitinophagia	Chitinophagales	Chitinophagaceae	Sediminibacterium
DN54832_c0_g1	699	500	24	2.75	DN54832_c0_g1_i1	G148819	G1488191		699	500	24	2.75	100	CDS	672	61.78	-1	3-oxoacyl-[acyl-carrier-protein] synthase-3	KO:K00648	Bacteria	Bacteroidetes	Chitinophagia	Chitinophagales	Chitinophagaceae	Sediminibacterium
DN23818_c0_g1	285	86.32	6	3.98	DN23818_c0_g1_i1	G120777	G1207771		285	86.32	6	3.98	100	CDS	282	55.42	-1	hypothetical protein	Hypo-rule applied	Bacteria	Bacteroidetes	Chitinophagia	Chitinophagales	Chitinophagaceae	Sediminibacterium
DN33337_c0_g1	222	35.18	4	6.52	DN33337_c0_g1_i1	G129518	G1295181		222	35.18	4	6.52	100	CDS	219	60.27	-1	CRP/FNR family transcriptional regulator	KO:K01420	Bacteria	Bacteroidetes	Chitinophagia	Chitinophagales	Chitinophagaceae	Sediminibacterium
DN43712_c0_g1	214	30.23	3	5.69	DN43712_c0_g1_i1	G139149	G1391491		214	30.23	3	5.69	100	CDS	213	63.38	1	hypothetical protein	Hypo-rule applied	Bacteria	Bacteroidetes	Chitinophagia	Chitinophagales	Chitinophagaceae	Sediminibacterium
DN58680_c0_g1	203	24.07	3	7.14	DN58680_c0_g1_i1	G152660	G1526601		203	24.07	3	7.14	100	CDS	201	60	1	two-component system CheB/CheR fusion protein	KO:K13924	Bacteria	Bacteroidetes	Chitinophagia	Chitinophagales	Chitinophagaceae	Sediminibacterium
DN12960_c0_g1	1020	821	268	18.71	DN12960_c0_g1_i1	G105230	G1052301		1020	821	268	18.71	100	CDS	855	25.79	-1	membrane-associated phospholipid phosphatase	COG0671	Bacteria	Bacteroidetes	Chitinophagia	Chitinophagales	Chitinophagaceae
DN41595_c0_g1	460	261	13	2.86	DN41595_c0_g1_i1	G137156	G1371561		460	261	13	2.86	100	CDS	459	50.98	1	UDP-N-acetylmuramate--alanine ligase	KO:K01924	Bacteria	Bacteroidetes	Chitinophagia	Chitinophagales	Chitinophagaceae
DN24226_c0_g1	446	247	13	3.02	DN24226_c0_g1_i1	G121182	G1211821		446	247	13	3.02	100	CDS	444	51.37	1	heptosyltransferase-2	KO:K02843	Bacteria	Bacteroidetes	Chitinophagia	Chitinophagales	Chitinophagaceae
DN59123_c0_g1	305	106	5	2.7	DN59123_c0_g1_i1	G153064	G1530641		305	106	5	2.7	100	CDS	303	39.6	1	PKD repeat protein	COG3291	Bacteria	Bacteroidetes	Chitinophagia	Chitinophagales	Chitinophagaceae
DN57870_c0_g1	291	92.11	9	5.6	DN57870_c0_g1_i1	G151895	G1518951		291	92.11	9	5.6	100	CDS	279	48.86	-1	TolA-binding protein	COG1729	Bacteria	Bacteroidetes	Chitinophagia	Chitinophagales	Chitinophagaceae
DN51448_c0_g1	268	70.66	5	4.06	DN51448_c0_g1_i1	G146193	G1461931		268	70.66	5	4.06	100	CDS	267	53.41	1	DNA mismatch repair ATPase MutS	COG0249	Bacteria	Bacteroidetes	Chitinophagia	Chitinophagales	Chitinophagaceae
DN54733_c0_g1	223	35.82	5	8	DN54733_c0_g1_i1	G148714	G1487141		223	35.82	5	8	100	CDS	222	70.27	-1	ATP-dependent RNA helicase DeaD	KO:K05592	Bacteria	Bacteroidetes	Chitinophagia	Chitinophagales	Chitinophagaceae
DN5909_c0_g1	1155	956	58	3.48	DN5909_c0_g1_i1	G153043	G1530431	1	1155	956	58	3.48	100	CDS	576	#N/A	1	uncharacterized protein DUF4199	pfam13858	Bacteria	Bacteroidetes	Chitinophagia	Chitinophagales	Chitinophagaceae
DN5909_c0_g1	1155	956	58	3.48	DN5909_c0_g1_i1	G153043	G1530432	2	1155	956	58	3.48	100	CDS	573	70.53	1	glycosyltransferase involved in cell wall biosynthesis	COG0463	Bacteria	Bacteroidetes	Chitinophagia	Chitinophagales	Chitinophagaceae
DN23932_c0_g1	350	151	9	3.42	DN23932_c0_g1_i1	G120890	G1208901	1	350	151	9	3.42	100	CDS	222	67.57	-1	HP	HP applied	Bacteria	Bacteroidetes	Chitinophagia	Chitinophagales	Chitinophagaceae
DN23932_c0_g1	350	151	9	3.42	DN23932_c0_g1_i1	G120890	G1208902	2	350	151	9	3.42	100	CDS	126	#N/A	-1	fluoride ion exporter CrcB/FEX	COG0239	Bacteria	Bacteroidetes	Chitinophagia	Chitinophagales	Chitinophagaceae
DN53965_c0_g1	387	188	9	2.74	DN53965_c0_g1_i1	G147905	G1479051		387	188	9	2.74	100	CDS	384	40.98	1	hypothetical protein	Hypo-rule applied	Bacteria	Bacteroidetes	Cytophagia	Cytophagales	Bernardetiaceae	Bernardetia
DN23949_c0_g1	366	167	12	4.12	DN23949_c0_g1_i1	G120907	G1209071		366	167	12	4.12	100	CDS	363	34.71	1	serine/threonine-protein kinase	KO:K08884	Bacteria	Bacteroidetes	Cytophagia	Cytophagales	Bernardetiaceae	Bernardetia
DN16229_c0_g1	605	406	16	2.26	DN16229_c0_g1_i1	G113625	G1136251	1	605	406	16	2.26	100	CDS	486	61.25	-1	HP	HP applied	Bacteria	Bacteroidetes	Cytophagia	Cytophagales	Bernardetiaceae	Hugenholtzia
DN16229_c0_g1	605	406	16	2.26	DN16229_c0_g1_i1	G113625	G1136252	2	605	406	16	2.26	100	CDS	114	#N/A	-1	HP	HP applied	Bacteria	Bacteroidetes	Cytophagia	Cytophagales	Bernardetiaceae	Hugenholtzia
DN15682_c0_g1	304	105	6	3.28	DN15682_c0_g1_i1	G113059	G1130591		304	105	6	3.28	100	CDS	303	42.57	1	hypothetical protein	Hypo-rule applied	Bacteria	Bacteroidetes	Cytophagia	Cytophagales	Bernardetiaceae	Hugenholtzia
DN60148_c0_g1	238	46.22	4	4.96	DN60148_c0_g1_i1	G154015	G1540151		238	46.22	4	4.96	100	CDS	237	51.28	1	hypothetical protein	Hypo-rule applied	Bacteria	Bacteroidetes	Cytophagia	Cytophagales	Bernardetiaceae	Hugenholtzia
DN22827_c0_g1	411	212	8	2.16	DN22827_c0_g1_i1	G119772	G1197721		411	212	8	2.16	100	CDS	408	61.03	-1	nitrate reductase beta subunit	KO:K00371	Bacteria	Bacteroidetes	Cytophagia	Cytophagales	Cyclobacteriaceae	Algoriphagus
DN29309_c0_g1	393	194	7	2.07	DN29309_c0_g1_i1	G125414	G1254141		393	194	7	2.07	100	CDS	390	82.31	-1	nitrate reductase beta subunit	KO:K00371	Bacteria	Bacteroidetes	Cytophagia	Cytophagales	Cyclobacteriaceae	Algoriphagus
DN49242_c0_g1	324	125	5	2.29	DN49242_c0_g1_i1	G144071	G1440711		324	125	5	2.29	100	CDS	282	76.34	1	nitrate reductase alpha subunit	KO:K00370	Bacteria	Bacteroidetes	Cytophagia	Cytophagales	Cyclobacteriaceae	Algoriphagus
DN40312_c0_g1	314	115	5	2.49	DN40312_c0_g1_i1	G135889	G1358891		314	115	5	2.49	100	CDS	312	81.73	1	nitrate reductase beta subunit	KO:K00371	Bacteria	Bacteroidetes	Cytophagia	Cytophagales	Cyclobacteriaceae	Algoriphagus
DN51306_c0_g1	305	106	5	2.7	DN51306_c0_g1_i1	G146065	G1460651		305	106	5	2.7	100	CDS	303	69.31	-1	nitrate reductase alpha subunit	KO:K00370	Bacteria	Bacteroidetes	Cytophagia	Cytophagales	Cyclobacteriaceae	Algoriphagus
DN45974_c0_g1	301	102	7	3.93	DN45974_c0_g1_i1	G140756	G1407561		301	102	7	3.93	100	CDS	297	75.51	1	nitrate reductase alpha subunit	KO:K00370	Bacteria	Bacteroidetes	Cytophagia	Cytophagales	Cyclobacteriaceae	Algoriphagus
DN42079_c0_g1	222	35.18	7	11.41	DN42079_c0_g1_i1	G137628	G1376281		222	35.18	7	11.41	100	CDS	219	89.04	1	nitrate reductase alpha subunit	KO:K00370	Bacteria	Bacteroidetes	Cytophagia	Cytophagales	Cyclobacteriaceae	Algoriphagus
DN32490_c0_g1	218	32.65	5	8.78	DN32490_c0_g1_i1	G128678	G1286781		218	32.65	5	8.78	100	CDS	216	95.59	-1	nitrate reductase alpha subunit	KO:K00370	Bacteria	Bacteroidetes	Cytophagia	Cytophagales	Cyclobacteriaceae	Algoriphagus
DN61060_c0_g1	202	23.55	3	7.3	DN61060_c0_g1_i1	G154772	G1547721		202	23.55	3	7.3	100	CDS	201	86.57	-1	nitrate reductase alpha subunit	KO:K00370	Bacteria	Bacteroidetes	Cytophagia	Cytophagales	Cyclobacteriaceae	Algoriphagus
DN6134_c0_g1	2289	2090	220	6.03	DN6134_c0_g1_i1	G154966	G1549661	1	2289	2090	220	6.03	100	CDS	81	#N/A	1	HP	HP applied	Bacteria	Bacteroidetes	Cytophagia	Cytophagales	Cyclobacteriaceae	Algoriphagus
DN6134_c0_g1	2289	2090	220	6.03	DN6134_c0_g1_i1	G154966	G1549662	2	2289	2090	220	6.03	100	CDS	2154	19.83	-1	photosystem II stability/assembly factor-like uncharacterized protein/photosystem II stability/assembly factor-like uncharacterized protein/photosystem II stability/assembly factor-like uncharacterized protein	COG4447,COG4447,COG4447	Bacteria	Bacteroidetes	Cytophagia	Cytophagales	Cyclobacteriaceae	Algoriphagus
DN8132_c0_g1	1450	1251	111	5.09	DN8132_c0_g1_i1	G157329	G1573291	1	1450	1251	111	5.09	100	CDS	123	#N/A	1	HP	HP applied	Bacteria	Bacteroidetes	Cytophagia	Cytophagales	Cyclobacteriaceae	Algoriphagus
DN8132_c0_g1	1450	1251	111	5.09	DN8132_c0_g1_i1	G157329	G1573292	2	1450	1251	111	5.09	100	CDS	1119	41.35	-1	D-alanyl-D-alanine carboxypeptidase	KO:K01286	Bacteria	Bacteroidetes	Cytophagia	Cytophagales	Cyclobacteriaceae	Algoriphagus
DN3573_c0_g1	1442	1243	102	4.7	DN3573_c0_g1_i1	G131739	G1317391		1442	1243	102	4.7	100	CDS	1440	31.49	1	ligand-binding sensor domain-containing protein/ligand-binding sensor domain-containing protein	COG3292,COG3292	Bacteria	Bacteroidetes	Cytophagia	Cytophagales	Cyclobacteriaceae	Algoriphagus
DN45462_c0_g1	1008	809	42	2.98	DN45462_c0_g1_i1	G140214	G1402141		1008	809	42	2.98	100	CDS	930	34.11	1	tetratricopeptide (TPR) repeat protein	COG0457	Bacteria	Bacteroidetes	Cytophagia	Cytophagales	Cyclobacteriaceae	Algoriphagus
DN46817_c0_g1	923	724	33	2.61	DN46817_c0_g1_i1	G141624	G1416241		923	724	33	2.61	100	CDS	732	89.75	1	GDPmannose 4,6-dehydratase	KO:K01711	Bacteria	Bacteroidetes	Cytophagia	Cytophagales	Cyclobacteriaceae	Algoriphagus
DN41393_c0_g1	776	577	22	2.19	DN41393_c0_g1_i1	G136956	G1369561		776	577	22	2.19	100	CDS	774	69.47	1	DNA polymerase-3 subunit alpha	KO:K02337	Bacteria	Bacteroidetes	Cytophagia	Cytophagales	Cyclobacteriaceae	Algoriphagus
DN38925_c0_g1	679	480	41	4.9	DN38925_c0_g1_i1	G134463	G1344631		679	480	41	4.9	100	CDS	675	59.55	1	minor tail protein	pfam10145	Bacteria	Bacteroidetes	Cytophagia	Cytophagales	Cyclobacteriaceae	Algoriphagus
DN54042_c0_g1	668	469	27	3.3	DN54042_c0_g1_i1	G147986	G1479861		668	469	27	3.3	100	CDS	666	74.89	-1	phosphoribosylformylglycinamidine synthase	KO:K01952	Bacteria	Bacteroidetes	Cytophagia	Cytophagales	Cyclobacteriaceae	Algoriphagus
DN5208_c0_g1	571	372	11	1.7	DN5208_c0_g1_i1	G146743	G1467431		571	372	11	1.7	100	CDS	570	66.14	-1	Zn-dependent peptidase ImmA (M78 family)	COG2856	Bacteria	Bacteroidetes	Cytophagia	Cytophagales	Cyclobacteriaceae	Algoriphagus
DN30999_c0_g1	552	353	10	1.62	DN30999_c0_g1_i1	G127173	G1271731		552	353	10	1.62	100	CDS	405	59.7	1	gluconolactonase	KO:K01053	Bacteria	Bacteroidetes	Cytophagia	Cytophagales	Cyclobacteriaceae	Algoriphagus
DN38116_c0_g1	548	349	18	2.96	DN38116_c0_g1_i1	G133598	G1335981		548	349	18	2.96	100	CDS	546	87.91	1	GIY-YIG catalytic domain-containing protein	pfam01541	Bacteria	Bacteroidetes	Cytophagia	Cytophagales	Cyclobacteriaceae	Algoriphagus
DN29326_c0_g1	537	338	17	2.88	DN29326_c0_g1_i1	G125431	G1254311		537	338	17	2.88	100	CDS	534	87.64	-1	KilA domain-containing protein	pfam04383	Bacteria	Bacteroidetes	Cytophagia	Cytophagales	Cyclobacteriaceae	Algoriphagus
DN56289_c0_g1	524	325	19	3.35	DN56289_c0_g1_i1	G150322	G1503221		524	325	19	3.35	100	CDS	420	51.45	-1	hypothetical protein	Hypo-rule applied	Bacteria	Bacteroidetes	Cytophagia	Cytophagales	Cyclobacteriaceae	Algoriphagus
DN22774_c0_g1	515	316	17	3.08	DN22774_c0_g1_i1	G119713	G1197131	1	515	316	17	3.08	100	CDS	333	#N/A	1	HP	HP applied	Bacteria	Bacteroidetes	Cytophagia	Cytophagales	Cyclobacteriaceae	Algoriphagus
DN22774_c0_g1	515	316	17	3.08	DN22774_c0_g1_i1	G119713	G1197132	2	515	316	17	3.08	100	CDS	201	66.15	-1	Fic family protein	COG3177	Bacteria	Bacteroidetes	Cytophagia	Cytophagales	Cyclobacteriaceae	Algoriphagus
DN31810_c0_g1	477	278	12	2.47	DN31810_c0_g1_i1	G127998	G1279981		477	278	12	2.47	100	CDS	474	83.33	1	UDP-2-acetamido-3-amino-2,3-dideoxy-glucuronate N-acetyltransferase	KO:K13018	Bacteria	Bacteroidetes	Cytophagia	Cytophagales	Cyclobacteriaceae	Algoriphagus
DN32435_c0_g1	449	250	6	1.38	DN32435_c0_g1_i1	G128625	G1286251		449	250	6	1.38	100	CDS	447	34.65	1	hypothetical protein	Hypo-rule applied	Bacteria	Bacteroidetes	Cytophagia	Cytophagales	Cyclobacteriaceae	Algoriphagus
DN38044_c0_g1	421	222	8	2.07	DN38044_c0_g1_i1	G133527	G1335271		421	222	8	2.07	100	CDS	420	77.86	1	adenylosuccinate synthase	KO:K01939	Bacteria	Bacteroidetes	Cytophagia	Cytophagales	Cyclobacteriaceae	Algoriphagus
DN59444_c0_g1	396	197	5	1.45	DN59444_c0_g1_i1	G153368	G1533681		396	197	5	1.45	100	CDS	393	82.44	-1	F-type H+-transporting ATPase subunit alpha	KO:K02111	Bacteria	Bacteroidetes	Cytophagia	Cytophagales	Cyclobacteriaceae	Algoriphagus
DN58780_c0_g1	393	194	10	2.95	DN58780_c0_g1_i1	G152758	G1527581		393	194	10	2.95	100	CDS	390	35.16	1	hypothetical protein	Hypo-rule applied	Bacteria	Bacteroidetes	Cytophagia	Cytophagales	Cyclobacteriaceae	Algoriphagus
DN6802_c0_g1	392	193	13	3.86	DN6802_c0_g1_i1	G155850	G1558501		392	193	13	3.86	100	CDS	390	82.81	1	chromate transporter	KO:K07240	Bacteria	Bacteroidetes	Cytophagia	Cytophagales	Cyclobacteriaceae	Algoriphagus
DN25090_c0_g1	390	191	5	1.5	DN25090_c0_g1_i1	G122028	G1220281		390	191	5	1.5	100	CDS	390	70.77	-1	hypothetical protein	Hypo-rule applied	Bacteria	Bacteroidetes	Cytophagia	Cytophagales	Cyclobacteriaceae	Algoriphagus
DN4174_c0_g1	374	175	38	12.45	DN4174_c0_g1_i1	G137304	G1373041		374	175	38	12.45	100	CDS	372	62.6	-1	alpha-amylase	KO:K07405	Bacteria	Bacteroidetes	Cytophagia	Cytophagales	Cyclobacteriaceae	Algoriphagus
DN18006_c0_g1	365	166	6	2.07	DN18006_c0_g1_i1	G115382	G1153821		365	166	6	2.07	100	CDS	363	90.76	1	type I restriction enzyme M protein	KO:K03427	Bacteria	Bacteroidetes	Cytophagia	Cytophagales	Cyclobacteriaceae	Algoriphagus
DN39449_c0_g1	365	166	8	2.76	DN39449_c0_g1_i1	G135011	G1350111		365	166	8	2.76	100	CDS	363	42.02	-1	hypothetical protein	Hypo-rule applied	Bacteria	Bacteroidetes	Cytophagia	Cytophagales	Cyclobacteriaceae	Algoriphagus
DN23655_c0_g1	358	159	6	2.16	DN23655_c0_g1_i1	G120609	G1206091	1	358	159	6	2.16	100	CDS	111	#N/A	-1	HP	HP applied	Bacteria	Bacteroidetes	Cytophagia	Cytophagales	Cyclobacteriaceae	Algoriphagus
DN23655_c0_g1	358	159	6	2.16	DN23655_c0_g1_i1	G120609	G1206092	2	358	159	6	2.16	100	CDS	201	56.06	-1	HP	KO:K09157	Bacteria	Bacteroidetes	Cytophagia	Cytophagales	Cyclobacteriaceae	Algoriphagus
DN19453_c0_g1	353	154	4	1.49	DN19453_c0_g1_i1	G116715	G1167151		353	154	4	1.49	100	CDS	171	49.12	-1	asparagine synthase (glutamine-hydrolysing)	KO:K01953	Bacteria	Bacteroidetes	Cytophagia	Cytophagales	Cyclobacteriaceae	Algoriphagus
DN58681_c0_g1	335	136	11	4.64	DN58681_c0_g1_i1	G152661	G1526611		335	136	11	4.64	100	CDS	153	77.27	1	antitoxin YefM	KO:K19159	Bacteria	Bacteroidetes	Cytophagia	Cytophagales	Cyclobacteriaceae	Algoriphagus
DN32288_c0_g1	330	131	8	3.5	DN32288_c0_g1_i1	G128477	G1284771		330	131	8	3.5	100	CDS	327	77.06	1	subfamily B ATP-binding cassette protein MsbA	KO:K11085	Bacteria	Bacteroidetes	Cytophagia	Cytophagales	Cyclobacteriaceae	Algoriphagus
DN23449_c0_g1	322	123	4	1.86	DN23449_c0_g1_i1	G120407	G1204071		322	123	4	1.86	100	CDS	318	46.67	-1	streptogramin lyase	COG4257	Bacteria	Bacteroidetes	Cytophagia	Cytophagales	Cyclobacteriaceae	Algoriphagus
DN34857_c0_g1	310	111	6	3.1	DN34857_c0_g1_i1	G130969	G1309691		310	111	6	3.1	100	CDS	168	73.21	-1	antitoxin YefM	KO:K19159	Bacteria	Bacteroidetes	Cytophagia	Cytophagales	Cyclobacteriaceae	Algoriphagus
DN29133_c0_g1	309	110	6	3.13	DN29133_c0_g1_i1	G125230	G1252301		309	110	6	3.13	100	CDS	288	58.7	1	voltage-gated potassium channel	KO:K10716	Bacteria	Bacteroidetes	Cytophagia	Cytophagales	Cyclobacteriaceae	Algoriphagus
DN32749_c0_g1	301	102	6	3.37	DN32749_c0_g1_i1	G128932	G1289321		301	102	6	3.37	100	CDS	297	86.73	1	elongation factor G	KO:K02355	Bacteria	Bacteroidetes	Cytophagia	Cytophagales	Cyclobacteriaceae	Algoriphagus
DN31909_c0_g1	298	99	3	1.74	DN31909_c0_g1_i1	G128094	G1280941		298	99	3	1.74	100	CDS	297	93.94	1	uncharacterized protein DUF3604	pfam12228	Bacteria	Bacteroidetes	Cytophagia	Cytophagales	Cyclobacteriaceae	Algoriphagus
DN52712_c0_g1	294	95.04	5	3.02	DN52712_c0_g1_i1	G147245	G1472451		294	95.04	5	3.02	100	CDS	288	56.76	-1	thiopurine S-methyltransferase	KO:K00569	Bacteria	Bacteroidetes	Cytophagia	Cytophagales	Cyclobacteriaceae	Algoriphagus
DN23905_c0_g1	291	92.11	4	2.49	DN23905_c0_g1_i1	G120862	G1208621		291	92.11	4	2.49	100	CDS	291	91.75	1	type II restriction/modification system DNA methylase subunit YeeA	COG1002	Bacteria	Bacteroidetes	Cytophagia	Cytophagales	Cyclobacteriaceae	Algoriphagus
DN37219_c0_g1	268	70.66	9	7.3	DN37219_c0_g1_i1	G132633	G1326331		268	70.66	9	7.3	100	CDS	264	63.22	-1	hypothetical protein	Hypo-rule applied	Bacteria	Bacteroidetes	Cytophagia	Cytophagales	Cyclobacteriaceae	Algoriphagus
DN20395_c0_g1	267	69.78	5	4.11	DN20395_c0_g1_i1	G117219	G1172191		267	69.78	5	4.11	100	CDS	264	72.41	1	REP element-mobilizing transposase RayT	COG1943	Bacteria	Bacteroidetes	Cytophagia	Cytophagales	Cyclobacteriaceae	Algoriphagus
DN47415_c0_g1	264	67.15	3	2.56	DN47415_c0_g1_i1	G142244	G1422441		264	67.15	3	2.56	100	CDS	261	62.07	-1	polar amino acid transport system substrate-binding protein	KO:K02030	Bacteria	Bacteroidetes	Cytophagia	Cytophagales	Cyclobacteriaceae	Algoriphagus
DN19928_c0_g1	254	58.7	5	4.88	DN19928_c0_g1_i1	G117050	G1170501		254	58.7	5	4.88	100	CDS	252	98.81	1	hypothetical protein	Hypo-rule applied	Bacteria	Bacteroidetes	Cytophagia	Cytophagales	Cyclobacteriaceae	Algoriphagus
DN26439_c0_g1	250	55.45	4	4.14	DN26439_c0_g1_i1	G123265	G1232651		250	55.45	4	4.14	100	CDS	246	62.2	-1	D-aminopeptidase	KO:K01266	Bacteria	Bacteroidetes	Cytophagia	Cytophagales	Cyclobacteriaceae	Algoriphagus
DN56160_c0_g1	248	53.86	3	3.19	DN56160_c0_g1_i1	G150192	G1501921		248	53.86	3	3.19	100	CDS	246	75.61	-1	hypothetical protein	Hypo-rule applied	Bacteria	Bacteroidetes	Cytophagia	Cytophagales	Cyclobacteriaceae	Algoriphagus
DN24992_c0_g1	242	49.21	4	4.66	DN24992_c0_g1_i1	G121940	G1219401		242	49.21	4	4.66	100	CDS	240	88.75	-1	type II restriction/modification system DNA methylase subunit YeeA	COG1002	Bacteria	Bacteroidetes	Cytophagia	Cytophagales	Cyclobacteriaceae	Algoriphagus
DN38642_c0_g1	241	48.46	3	3.55	DN38642_c0_g1_i1	G134162	G1341621		241	48.46	3	3.55	100	CDS	240	77.5	1	uncharacterized membrane protein YdjX (TVP38/TMEM64 family)	COG0398	Bacteria	Bacteroidetes	Cytophagia	Cytophagales	Cyclobacteriaceae	Algoriphagus
DN39862_c0_g1	240	47.71	4	4.81	DN39862_c0_g1_i1	G135425	G1354251		240	47.71	4	4.81	100	CDS	237	69.51	1	D-aminopeptidase	KO:K01266	Bacteria	Bacteroidetes	Cytophagia	Cytophagales	Cyclobacteriaceae	Algoriphagus
DN40621_c0_g1	240	47.71	5	6.01	DN40621_c0_g1_i1	G136193	G1361931		240	47.71	5	6.01	100	CDS	240	42.37	-1	aminopeptidase N	COG0308	Bacteria	Bacteroidetes	Cytophagia	Cytophagales	Cyclobacteriaceae	Algoriphagus
DN17885_c0_g1	237	45.49	3	3.78	DN17885_c0_g1_i1	G115267	G1152671		237	45.49	3	3.78	100	CDS	234	76.92	1	DNA polymerase-1	KO:K02335	Bacteria	Bacteroidetes	Cytophagia	Cytophagales	Cyclobacteriaceae	Algoriphagus
DN43377_c0_g1	235	44.04	3	3.91	DN43377_c0_g1_i1	G138850	G1388501		235	44.04	3	3.91	100	CDS	231	80.52	1	hypothetical protein	Hypo-rule applied	Bacteria	Bacteroidetes	Cytophagia	Cytophagales	Cyclobacteriaceae	Algoriphagus
DN14912_c0_g1	234	43.32	4	5.29	DN14912_c0_g1_i1	G112233	G1122331		234	43.32	4	5.29	100	CDS	234	56.58	1	hypothetical protein	Hypo-rule applied	Bacteria	Bacteroidetes	Cytophagia	Cytophagales	Cyclobacteriaceae	Algoriphagus
DN57554_c0_g1	234	43.32	7	9.26	DN57554_c0_g1_i1	G151585	G1515851		234	43.32	7	9.26	100	CDS	231	54.29	1	pRiA4b ORF-3-like protein	pfam07929	Bacteria	Bacteroidetes	Cytophagia	Cytophagales	Cyclobacteriaceae	Algoriphagus
DN51844_c0_g1	233	42.61	5	6.73	DN51844_c0_g1_i1	G146532	G1465321		233	42.61	5	6.73	100	CDS	231	82.89	-1	type I restriction enzyme R subunit	KO:K01153	Bacteria	Bacteroidetes	Cytophagia	Cytophagales	Cyclobacteriaceae	Algoriphagus
DN30171_c0_g1	230	40.51	5	7.08	DN30171_c0_g1_i1	G126320	G1263201		230	40.51	5	7.08	100	CDS	228	60	1	TatD DNase family protein	KO:K03424	Bacteria	Bacteroidetes	Cytophagia	Cytophagales	Cyclobacteriaceae	Algoriphagus
DN35288_c0_g1	224	36.47	3	4.72	DN35288_c0_g1_i1	G131369	G1313691		224	36.47	3	4.72	100	CDS	222	82.19	1	predicted nuclease of restriction endonuclease-like (RecB) superfamily	COG4804	Bacteria	Bacteroidetes	Cytophagia	Cytophagales	Cyclobacteriaceae	Algoriphagus
DN32856_c0_g1	222	35.18	4	6.52	DN32856_c0_g1_i1	G129033	G1290331		222	35.18	4	6.52	100	CDS	219	82.19	1	3,4-dihydroxy 2-butanone 4-phosphate synthase/GTP cyclohydrolase II	KO:K14652	Bacteria	Bacteroidetes	Cytophagia	Cytophagales	Cyclobacteriaceae	Algoriphagus
DN40491_c0_g1	219	33.27	7	12.06	DN40491_c0_g1_i1	G136065	G1360651		219	33.27	7	12.06	100	CDS	159	70	-1	AraC-like DNA-binding protein	COG2207	Bacteria	Bacteroidetes	Cytophagia	Cytophagales	Cyclobacteriaceae	Algoriphagus
DN21380_c0_g1	218	32.65	4	7.02	DN21380_c0_g1_i1	G118261	G1182611		218	32.65	4	7.02	100	CDS	216	91.67	1	D-alanyl-lipoteichoic acid acyltransferase DltB (MBOAT superfamily)	COG1696	Bacteria	Bacteroidetes	Cytophagia	Cytophagales	Cyclobacteriaceae	Algoriphagus
DN51402_c0_g1	217	32.04	4	7.16	DN51402_c0_g1_i1	G146152	G1461521		217	32.04	4	7.16	100	CDS	216	88.89	1	Fe-S cluster assembly ATP-binding protein	KO:K09013	Bacteria	Bacteroidetes	Cytophagia	Cytophagales	Cyclobacteriaceae	Algoriphagus
DN18407_c0_g1	216	31.43	4	7.3	DN18407_c0_g1_i1	G115771	G1157711		216	31.43	4	7.3	100	CDS	216	54.55	1	putative endonuclease	KO:K07461	Bacteria	Bacteroidetes	Cytophagia	Cytophagales	Cyclobacteriaceae	Algoriphagus
DN50740_c0_g1	214	30.23	4	7.59	DN50740_c0_g1_i1	G145540	G1455401		214	30.23	4	7.59	100	CDS	213	84.51	1	predicted amino acid racemase	COG3457	Bacteria	Bacteroidetes	Cytophagia	Cytophagales	Cyclobacteriaceae	Algoriphagus
DN18744_c0_g1	202	23.55	3	7.3	DN18744_c0_g1_i1	G116092	G1160921		202	23.55	3	7.3	100	CDS	201	48.48	-1	internalin A	KO:K13730	Bacteria	Bacteroidetes	Cytophagia	Cytophagales	Cyclobacteriaceae	Algoriphagus
DN20570_c0_g1	1227	1028	27	1.51	DN20570_c0_g1_i1	G117402	G1174021		1227	1028	27	1.51	100	CDS	1203	36.15	1	hypothetical protein	Hypo-rule applied	Bacteria	Bacteroidetes	Cytophagia	Cytophagales	Cyclobacteriaceae	Aquiflexum
DN56344_c0_g1	699	500	18	2.06	DN56344_c0_g1_i1	G150382	G1503821		699	500	18	2.06	100	CDS	699	49.74	1	hypothetical protein	Hypo-rule applied	Bacteria	Bacteroidetes	Cytophagia	Cytophagales	Cyclobacteriaceae	Aquiflexum
DN33353_c0_g1	595	396	19	2.75	DN33353_c0_g1_i1	G129533	G1295331		595	396	19	2.75	100	CDS	594	63.64	-1	photosystem II stability/assembly factor-like uncharacterized protein	COG4447	Bacteria	Bacteroidetes	Cytophagia	Cytophagales	Cyclobacteriaceae	Aquiflexum
DN870_c0_g1	551	352	11	1.79	DN870_c0_g1_i1	G158027	G1580271	1	551	352	11	1.79	100	CDS	393	36.54	1	tetratricopeptide (TPR) repeat protein	COG0457	Bacteria	Bacteroidetes	Cytophagia	Cytophagales	Cyclobacteriaceae	Aquiflexum
DN870_c0_g1	551	352	11	1.79	DN870_c0_g1_i1	G158027	G1580272	2	551	352	11	1.79	100	CDS	156	#N/A	1	HP	HP applied	Bacteria	Bacteroidetes	Cytophagia	Cytophagales	Cyclobacteriaceae	Aquiflexum
DN31616_c0_g1	542	343	16	2.67	DN31616_c0_g1_i1	G127798	G1277981	1	542	343	16	2.67	100	CDS	480	59.87	1	tRNA(Arg) A34 adenosine deaminase TadA	COG0590	Bacteria	Bacteroidetes	Cytophagia	Cytophagales	Cyclobacteriaceae	Aquiflexum
DN31616_c0_g1	542	343	16	2.67	DN31616_c0_g1_i1	G127798	G1277982	2	542	343	16	2.67	100	CDS	96	#N/A	1	HP	HP applied	Bacteria	Bacteroidetes	Cytophagia	Cytophagales	Cyclobacteriaceae	Aquiflexum
DN43220_c0_g1	247	53.07	3	3.24	DN43220_c0_g1_i1	G138723	G1387231		247	53.07	3	3.24	100	CDS	246	49.38	1	hypothetical protein	Hypo-rule applied	Bacteria	Bacteroidetes	Cytophagia	Cytophagales	Cyclobacteriaceae	Aquiflexum
DN21280_c0_g1	2338	2139	198	5.31	DN21280_c0_g1_i1	G118162	G1181621		2338	2139	198	5.31	100	CDS	2271	78.48	-1	aconitate hydratase	KO:K01681	Bacteria	Bacteroidetes	Cytophagia	Cytophagales	Cyclobacteriaceae	Belliella
DN15674_c0_g1	678	479	35	4.19	DN15674_c0_g1_i1	G113051	G1130511		678	479	35	4.19	100	CDS	675	53.02	1	TaqI restriction endonuclease	pfam12950	Bacteria	Bacteroidetes	Cytophagia	Cytophagales	Cyclobacteriaceae	Belliella
DN38096_c0_g1	414	215	10	2.67	DN38096_c0_g1_i1	G133580	G1335801		414	215	10	2.67	100	CDS	414	100	1	cobalt-zinc-cadmium resistance protein CzcA	KO:K15726	Bacteria	Bacteroidetes	Cytophagia	Cytophagales	Cyclobacteriaceae	Belliella
DN49319_c0_g1	410	211	12	3.26	DN49319_c0_g1_i1	G144146	G1441461	1	410	211	12	3.26	100	CDS	99	#N/A	-1	HP	HP applied	Bacteria	Bacteroidetes	Cytophagia	Cytophagales	Cyclobacteriaceae	Belliella
DN49319_c0_g1	410	211	12	3.26	DN49319_c0_g1_i1	G144146	G1441462	2	410	211	12	3.26	100	CDS	318	66.67	-1	HP	HP applied	Bacteria	Bacteroidetes	Cytophagia	Cytophagales	Cyclobacteriaceae	Belliella
DN48770_c0_g1	395	196	10	2.92	DN48770_c0_g1_i1	G143611	G1436111		395	196	10	2.92	100	CDS	393	64.89	-1	hypothetical protein	Hypo-rule applied	Bacteria	Bacteroidetes	Cytophagia	Cytophagales	Cyclobacteriaceae	Belliella
DN56062_c0_g1	322	123	7	3.26	DN56062_c0_g1_i1	G150087	G1500871		322	123	7	3.26	100	CDS	321	70.48	1	nucleotidyltransferase-like protein	pfam08780	Bacteria	Bacteroidetes	Cytophagia	Cytophagales	Cyclobacteriaceae	Belliella
DN3380_c0_g1	311	112	6	3.07	DN3380_c0_g1_i1	G129966	G1299661		311	112	6	3.07	100	CDS	309	62.14	1	uncharacterized protein DUF3307	pfam11750	Bacteria	Bacteroidetes	Cytophagia	Cytophagales	Cyclobacteriaceae	Belliella
DN31671_c0_g1	301	102	7	3.93	DN31671_c0_g1_i1	G127851	G1278511		301	102	7	3.93	100	CDS	300	43	-1	uncharacterized protein YbjQ (UPF0145 family)	COG0393	Bacteria	Bacteroidetes	Cytophagia	Cytophagales	Cyclobacteriaceae	Belliella
DN32319_c0_g1	295	96.03	25	14.92	DN32319_c0_g1_i1	G128512	G1285121		295	96.03	25	14.92	100	CDS	234	58.33	-1	hypothetical protein	Hypo-rule applied	Bacteria	Bacteroidetes	Cytophagia	Cytophagales	Cyclobacteriaceae	Belliella
DN21497_c0_g1	293	94.06	12	7.31	DN21497_c0_g1_i1	G118382	G1183821		293	94.06	12	7.31	100	CDS	291	80.21	1	3-oxoacyl-[acyl-carrier-protein] synthase-3	KO:K00648	Bacteria	Bacteroidetes	Cytophagia	Cytophagales	Cyclobacteriaceae	Belliella
DN25918_c0_g1	269	71.55	4	3.2	DN25918_c0_g1_i1	G122788	G1227881		269	71.55	4	3.2	100	CDS	267	76.14	1	hypothetical protein	COG3943	Bacteria	Bacteroidetes	Cytophagia	Cytophagales	Cyclobacteriaceae	Belliella
DN16025_c0_g1	233	42.61	5	6.73	DN16025_c0_g1_i1	G113416	G1134161		233	42.61	5	6.73	100	CDS	231	71.05	1	uncharacterized protein DUF1016	pfam06250	Bacteria	Bacteroidetes	Cytophagia	Cytophagales	Cyclobacteriaceae	Belliella
DN41740_c0_g1	227	38.47	3	4.47	DN41740_c0_g1_i1	G137295	G1372951		227	38.47	3	4.47	100	CDS	225	68	-1	type III restriction enzyme	KO:K01156	Bacteria	Bacteroidetes	Cytophagia	Cytophagales	Cyclobacteriaceae	Belliella
DN23678_c0_g1	909	710	29	2.34	DN23678_c0_g1_i1	G120631	G1206311		909	710	29	2.34	100	CDS	909	52	-1	metal-dependent amidase/aminoacylase/carboxypeptidase family protein	COG1473	Bacteria	Bacteroidetes	Cytophagia	Cytophagales	Cyclobacteriaceae	Cecembia
DN29190_c0_g1	568	369	45	6.99	DN29190_c0_g1_i1	G125288	G1252881		568	369	45	6.99	100	CDS	366	65.29	-1	hypothetical protein	KO:K09966	Bacteria	Bacteroidetes	Cytophagia	Cytophagales	Cyclobacteriaceae	Cecembia
DN25722_c0_g1	539	340	9	1.52	DN25722_c0_g1_i1	G122612	G1226121		539	340	9	1.52	100	CDS	426	34.53	-1	membrane-bound lytic murein transglycosylase D	KO:K08307	Bacteria	Bacteroidetes	Cytophagia	Cytophagales	Cyclobacteriaceae	Cecembia
DN51554_c0_g1	414	215	7	1.87	DN51554_c0_g1_i1	G146284	G1462841		414	215	7	1.87	100	CDS	294	47.42	-1	antitoxin component of MazEF toxin-antitoxin module	COG2336	Bacteria	Bacteroidetes	Cytophagia	Cytophagales	Cyclobacteriaceae	Cecembia
DN58091_c0_g1	322	123	10	4.66	DN58091_c0_g1_i1	G152117	G1521171		322	123	10	4.66	100	CDS	279	40.96	1	hypothetical protein	Hypo-rule applied	Bacteria	Bacteroidetes	Cytophagia	Cytophagales	Cyclobacteriaceae	Cecembia
DN47981_c0_g1	235	44.04	4	5.21	DN47981_c0_g1_i1	G142815	G1428151		235	44.04	4	5.21	100	CDS	234	39.47	-1	CRISPR-associated endoribonuclease Cas6	KO:K19091	Bacteria	Bacteroidetes	Cytophagia	Cytophagales	Cyclobacteriaceae	Cecembia
DN10774_c0_g1	1241	1042	153	8.42	DN10774_c0_g1_i1	G101158	G1011581		1241	1042	153	8.42	100	CDS	1065	77.78	-1	predicted nuclease of restriction endonuclease-like (RecB) superfamily	COG4804	Bacteria	Bacteroidetes	Cytophagia	Cytophagales	Cyclobacteriaceae	Cyclobacterium
DN1883_c0_g1	926	727	28	2.21	DN1883_c0_g1_i1	G116182	G1161821		926	727	28	2.21	100	CDS	915	59.19	-1	uncharacterized repeat protein	pfam09603	Bacteria	Bacteroidetes	Cytophagia	Cytophagales	Cyclobacteriaceae	Cyclobacterium
DN2324_c0_g1	886	687	36	3	DN2324_c0_g1_i1	G120203	G1202031		886	687	36	3	100	CDS	885	51.19	-1	quinoprotein glucose dehydrogenase	KO:K00117	Bacteria	Bacteroidetes	Cytophagia	Cytophagales	Cyclobacteriaceae	Cyclobacterium
DN3414_c0_g1	807	608	29	2.73	DN3414_c0_g1_i1	G130289	G1302891		807	608	29	2.73	100	CDS	591	76.17	-1	L-serine dehydratase	KO:K01752	Bacteria	Bacteroidetes	Cytophagia	Cytophagales	Cyclobacteriaceae	Cyclobacterium
DN46398_c0_g1	647	448	56	7.17	DN46398_c0_g1_i1	G141189	G1411891		647	448	56	7.17	100	CDS	372	81.3	1	catechol 2,3-dioxygenase-like lactoylglutathione lyase family enzyme	COG0346	Bacteria	Bacteroidetes	Cytophagia	Cytophagales	Cyclobacteriaceae	Cyclobacterium
DN47754_c0_g1	561	362	15	2.38	DN47754_c0_g1_i1	G142591	G1425911	1	561	362	15	2.38	100	CDS	150	#N/A	-1	HP	HP applied	Bacteria	Bacteroidetes	Cytophagia	Cytophagales	Cyclobacteriaceae	Cyclobacterium
DN47754_c0_g1	561	362	15	2.38	DN47754_c0_g1_i1	G142591	G1425912	2	561	362	15	2.38	100	CDS	423	36.03	-1	Fur family ferric uptake transcriptional regulator	KO:K03711	Bacteria	Bacteroidetes	Cytophagia	Cytophagales	Cyclobacteriaceae	Cyclobacterium
DN17330_c0_g1	534	335	7	1.2	DN17330_c0_g1_i1	G114736	G1147361		534	335	7	1.2	100	CDS	534	47.7	1	PAS domain-containing protein	COG2202	Bacteria	Bacteroidetes	Cytophagia	Cytophagales	Cyclobacteriaceae	Cyclobacterium
DN23819_c0_g1	456	257	15	3.35	DN23819_c0_g1_i1	G120778	G1207781	1	456	257	15	3.35	100	CDS	111	#N/A	-1	HP	HP applied	Bacteria	Bacteroidetes	Cytophagia	Cytophagales	Cyclobacteriaceae	Cyclobacterium
DN23819_c0_g1	456	257	15	3.35	DN23819_c0_g1_i1	G120778	G1207782	2	456	257	15	3.35	100	CDS	288	57.29	1	PAS domain-containing protein	COG2202	Bacteria	Bacteroidetes	Cytophagia	Cytophagales	Cyclobacteriaceae	Cyclobacterium
DN37212_c0_g1	424	225	17	4.33	DN37212_c0_g1_i1	G132627	G1326271	1	424	225	17	4.33	100	CDS	249	67.07	1	predicted HicB family RNase H-like nuclease	COG4226	Bacteria	Bacteroidetes	Cytophagia	Cytophagales	Cyclobacteriaceae	Cyclobacterium
DN37212_c0_g1	424	225	17	4.33	DN37212_c0_g1_i1	G132627	G1326272	2	424	225	17	4.33	100	CDS	177	74.14	1	HP	HP applied	Bacteria	Bacteroidetes	Cytophagia	Cytophagales	Cyclobacteriaceae	Cyclobacterium
DN7090_c0_g1	331	132	7	3.04	DN7090_c0_g1_i1	G156149	G1561491		331	132	7	3.04	100	CDS	330	67.27	-1	sodium-dependent dicarboxylate transporter 2/3/5	KO:K14445	Bacteria	Bacteroidetes	Cytophagia	Cytophagales	Cyclobacteriaceae	Cyclobacterium
DN57126_c0_g1	329	130	6	2.65	DN57126_c0_g1_i1	G151170	G1511701		329	130	6	2.65	100	CDS	327	56.44	1	hypothetical protein	Hypo-rule applied	Bacteria	Bacteroidetes	Cytophagia	Cytophagales	Cyclobacteriaceae	Cyclobacterium
DN57558_c0_g1	293	94.06	9	5.49	DN57558_c0_g1_i1	G151589	G1515891		293	94.06	9	5.49	100	CDS	291	62.89	-1	hypothetical protein	Hypo-rule applied	Bacteria	Bacteroidetes	Cytophagia	Cytophagales	Cyclobacteriaceae	Cyclobacterium
DN26941_c0_g1	289	90.17	9	5.72	DN26941_c0_g1_i1	G123726	G1237261		289	90.17	9	5.72	100	CDS	288	67.74	1	TolB-like protein	COG5616	Bacteria	Bacteroidetes	Cytophagia	Cytophagales	Cyclobacteriaceae	Cyclobacterium
DN16248_c0_g1	267	69.78	6	4.93	DN16248_c0_g1_i1	G113646	G1136461		267	69.78	6	4.93	100	CDS	267	48.84	1	tubulin-specific chaperone A	KO:K17292	Bacteria	Bacteroidetes	Cytophagia	Cytophagales	Cyclobacteriaceae	Cyclobacterium
DN32854_c0_g1	247	53.07	7	7.56	DN32854_c0_g1_i1	G129031	G1290311		247	53.07	7	7.56	100	CDS	204	61.76	1	hypothetical protein	Hypo-rule applied	Bacteria	Bacteroidetes	Cytophagia	Cytophagales	Cyclobacteriaceae	Cyclobacterium
DN57699_c0_g1	245	51.51	17	18.92	DN57699_c0_g1_i1	G151723	G1517231		245	51.51	17	18.92	100	CDS	195	49.21	1	hypothetical protein	Hypo-rule applied	Bacteria	Bacteroidetes	Cytophagia	Cytophagales	Cyclobacteriaceae	Cyclobacterium
DN48943_c0_g1	242	49.21	3	3.49	DN48943_c0_g1_i1	G143786	G1437861		242	49.21	3	3.49	100	CDS	240	81.25	1	aspartate 1-decarboxylase	KO:K01579	Bacteria	Bacteroidetes	Cytophagia	Cytophagales	Cyclobacteriaceae	Cyclobacterium
DN37954_c0_g1	240	47.71	17	20.43	DN37954_c0_g1_i1	G133430	G1334301	1	240	47.71	17	20.43	100	CDS	102	#N/A	1	HP	HP applied	Bacteria	Bacteroidetes	Cytophagia	Cytophagales	Cyclobacteriaceae	Cyclobacterium
DN37954_c0_g1	240	47.71	17	20.43	DN37954_c0_g1_i1	G133430	G1334302	2	240	47.71	17	20.43	100	CDS	111	78.38	1	aryl-alcohol dehydrogenase-like predicted oxidoreductase	COG0667	Bacteria	Bacteroidetes	Cytophagia	Cytophagales	Cyclobacteriaceae	Cyclobacterium
DN24088_c0_g1	236	44.76	6	7.68	DN24088_c0_g1_i1	G121044	G1210441		236	44.76	6	7.68	100	CDS	234	67.95	-1	UPF0755 protein	KO:K07082	Bacteria	Bacteroidetes	Cytophagia	Cytophagales	Cyclobacteriaceae	Cyclobacterium
DN23977_c0_g1	232	41.9	7	9.58	DN23977_c0_g1_i1	G120934	G1209341		232	41.9	7	9.58	100	CDS	231	58.67	-1	molybdopterin-containing oxidoreductase family iron-sulfur binding subunit	KO:K00184	Bacteria	Bacteroidetes	Cytophagia	Cytophagales	Cyclobacteriaceae	Cyclobacterium
DN61078_c0_g1	232	41.9	4	5.47	DN61078_c0_g1_i1	G154786	G1547861		232	41.9	4	5.47	100	CDS	231	56.76	1	hypothetical protein	Hypo-rule applied	Bacteria	Bacteroidetes	Cytophagia	Cytophagales	Cyclobacteriaceae	Cyclobacterium
DN32482_c0_g1	231	41.21	4	5.56	DN32482_c0_g1_i1	G128670	G1286701		231	41.21	4	5.56	100	CDS	228	73.33	1	signal transduction histidine kinase	COG0642	Bacteria	Bacteroidetes	Cytophagia	Cytophagales	Cyclobacteriaceae	Cyclobacterium
DN17198_c0_g1	218	32.65	2	3.51	DN17198_c0_g1_i1	G114603	G1146031		218	32.65	2	3.51	100	CDS	135	79.55	1	hypothetical protein	Hypo-rule applied	Bacteria	Bacteroidetes	Cytophagia	Cytophagales	Cyclobacteriaceae	Cyclobacterium
DN7734_c0_g1	217	32.04	6	10.74	DN7734_c0_g1_i1	G156877	G1568771		217	32.04	6	10.74	100	CDS	147	81.25	1	hypothetical protein	Hypo-rule applied	Bacteria	Bacteroidetes	Cytophagia	Cytophagales	Cyclobacteriaceae	Cyclobacterium
DN9236_c0_g1	907	708	65	5.26	DN9236_c0_g1_i1	G158655	G1586551	1	907	708	65	5.26	100	CDS	582	#N/A	1	chemotaxis signal transduction protein	COG0835	Bacteria	Bacteroidetes	Cytophagia	Cytophagales	Cyclobacteriaceae	Echinicola
[truncated: 26,925 more rows]

## Sheet: No genes
Transcripts with no genes found
	Number of Gene ID TrinityAssID Trinity (after removing doublon):					1649
[truncated: 1,652 more rows]

## Sheet: Mobile elements
Mobile elements, plasmids, viruses
[truncated: 543 more rows]

[truncated: 27 more sheets: Aequorivita, Aminobacter, Aquamicrobium, Azoarcus, Bradymonas, Geofilum, Hoeflea, Hyphomicrobium, Idiomarina, Ignavibacteriales, Lentimicrobium, Marinicella, Marinobacter, Maritimibacter, Mesorhizobium, Methylophaga, Oceanibaculum, Paracoccus, Pseudomonas, Roseovarius …]
