# Supplementary material for: Dynamics of a methanol-fed marine denitrifying biofilm: 2—impact of environmental changes on the microbial community
Source: PeerJ. 2019 Aug 13;7:e7467. doi: 10.7717/peerj.7467 (PMC6697039; doi:10.7717/peerj.7467)
Supplement: Document S7 [file peerj-07-7467-s013.xlsx]

## Sheet: Summary
	Analysis of de novo assembled transcripts of the 0%NaCl biofilm cultures
	Genes	Ass	TPM	Nitrogen	Sugar transporters
Aequorivita	254	234	1398	nosZ	-
Aminobacter	748	633	5385	napA, NR ass	Simple sugar, di and tricarboxylate
Aquamicrobium	654	570	22835	napA	Xylose, Simple sugar, dicarboxylate
Azoarcus	588	495	2854	napA, NR ass, nosZ	C4-dicarboxylate
Bradymonas	2477	1610	11178	NR ass	C4-dicarboxylate
Geofilum	2423	2138	11870	nrfA, Amt	Xylose, maltose
Hoeflea	204	190	1365	narG;H;J, nosZ;R, N/N trp	ribose, multiple sugar, C4-dicarboxylate
Hyphomicrobium	1273	1174	30057	napA;C;F, NR ass, nirK, norB;C;D;Q, nosZ;D;F;R, Amt, N/N trp	Methanol
Idiomarina	57	50	513	-	-
Ignavibacteriales	31	30	171	-	SSS family solute:Na+ symporter
Lentimicrobium	350	322	1671	-	-
Marinicella	3046	2517	14924	nirS, norB;C;Q	-
Marinobacter	46	43	264	nirS	C4-dicarboxylate
Maritimibacter	1686	1302	10000	-	Simple sugar, C4-dicarboxylate
Mesorhizobium	1468	1192	12505	napA;D;E, NR ass, nirK, nosZ	Xylose, multipl sugar, C4-dicarboxylate, tricarboxylate
Methylophaga	1923	1705	80482	narG;H;J;I, NR ass, norB;C;D;Q, nosD;R, Amt, N/N trp	Methanol, SSS family solute:Na+ symporter
Oceanibaculum	4207	3006	25544	narGHJI, NR ass, AMT, N/N trp	C4-dicarboxylate, acetate, trehalose/maltose, multiple sugar
Paracoccus	171	152	1204	nirS	-
Pseudomonas	2841	2395	18198	narG;H;J;I, nirK, nirS, norB;C;D;Q, nosZ;R, Amt, N/N trp	Acetate, dicarboxylate, lactate, simple sugar
Roseovarius	108	95	686	-	-
Stappia	5106	3980	39745	napADFE, napABC, nirK, norB;C;D;Q, nosZ;D;F;R, Amt	C4-dicarboxylate, acetate, di/tricarboxylate, xylose, fructose, simple and multiple sugar
Streptomyces	272	252	2499	-	-
Sunxiuqinia	536	486	2639	NR ass, nrfA, norB, Amt	-
Tenericutes bacterium MO-XQ/MZ-XQ	2160	1333	13409	-	melibiose permease/ lactose/ raffinose/ galactose permease, simple and multiple sugar
Wenzhouxiangella	23	20	83	-	-
Winogradskyella	36	33	169	-	-
Xanthomarina	1804	1602	9598	nirK	di/tricarboxylate
Others	23056	18243	313763	many
No genes	894	894	148792
Mobile elements	437	114	217095

## Sheet: Others
Biofilm 0% NaCl: other genera
All genes
					Number of Gene ID TrinityAssID Trinity (after removing doublon):							18243
					TPM (sum of the Gene ID Trinity )							313763
Gene count					Isoform count									Function						affiliation
Gene ID Trinity	length	effective_length	expected_count	TPM	Transcript ID Trinity	Trc ID JGI	ORF ID JGI	#ORF	length	effective_length	expected_count	TPM	IsoPct	type	ORF length	%Ident	strand	product_name - Product name	source	lineage - domain	phylum	class	order	family	genus
DN14971_c0_g1	585	386	13	2.57	DN14971_c0_g1_i1	G109326	G1093261		585	386	13	2.57	100	CDS	585	25.68	-1	choline kinase	COG1213	Archaea	Crenarchaeota	Thermoprotei	Thermoproteales	Thermofilaceae	Thermofilum
DN42732_c0_g1	231	41.21	5	9.27	DN42732_c0_g1_i1	G137388	G1373881		231	41.21	5	9.27	100	CDS	228	64.71	-1	NAD-dependent deacetylase	KO:K12410	Archaea	Crenarchaeota	Thermoprotei	Thermoproteales	Thermoproteaceae	Pyrobaculum
DN1684_c0_g1	646	447	18	3.08	DN1684_c0_g1_i1	G111117	G1111171		646	447	18	3.08	100	CDS	510	41.6	-1	HP	Hypo-rule applied	Archaea	Euryarchaeota	Halobacteria	Halobacteriales	Halobacteriaceae	Haladaptatus
DN30671_c0_g1	881	682	20	2.24	DN30671_c0_g1_i1	G125063	G1250631	1	881	682	20	2.24	100	CDS	699	40.65	-1	uncharacterized membrane protein	COG2035	Archaea	Euryarchaeota	Halobacteria	Halobacteriales	Halobacteriaceae	Halarchaeum
DN30671_c0_g1	881	682	20	2.24	DN30671_c0_g1_i1	G125063	G1250632	2	881	682	20	2.24	100	CDS	114	#N/A	1	HP	Hypo-rule	Archaea	Euryarchaeota	Halobacteria	Halobacteriales	Halobacteriaceae	Halarchaeum
DN17410_c0_g1	487	288	10	2.65	DN17410_c0_g1_i1	G111646	G1116461		487	288	10	2.65	100	CDS	486	40.4	-1	trk system potassium uptake protein TrkA	KO:K03499	Archaea	Euryarchaeota	Halobacteria	Haloferacales	Haloferacaceae	Haloferax
DN14256_c0_g1	315	116	5	3.29	DN14256_c0_g1_i1	G108575	G1085751		315	116	5	3.29	100	CDS	315	33.33	1	outer membrane protein assembly factor BamB	COG1520	Archaea	Euryarchaeota	Halobacteria	Haloferacales	Halorubraceae	Halolamina
DN45867_c0_g1	518	319	32	7.66	DN45867_c0_g1_i1	G140494	G1404941		518	319	32	7.66	100	CDS	516	55.33	1	carbon-monoxide dehydrogenase small subunit	KO:K03518	Archaea	Euryarchaeota	Halobacteria	Haloferacales	Halorubraceae	Halopenitus
DN30600_c0_g1	225	37.13	5	10.29	DN30600_c0_g1_i1	G124986	G1249861		225	37.13	5	10.29	100	CDS	225	39.44	-1	Cu2+-exporting ATPase	KO:K01533	Archaea	Euryarchaeota	Halobacteria	Haloferacales	Halorubraceae	Halorubrum
DN3343_c0_g1	1078	879	121	10.52	DN3343_c0_g1_i1	G128022	G1280221	1	1078	879	121	10.52	100	CDS	573	29.57	-1	outer membrane protein assembly factor BamB	COG1520	Archaea	Euryarchaeota	Halobacteria	Haloferacales	Halorubraceae	Halorubrum
DN3343_c0_g1	1078	879	121	10.52	DN3343_c0_g1_i1	G128022	G1280222	2	1078	879	121	10.52	100	CDS	381	#N/A	-1	pre-peptidase	pfam04151	Archaea	Euryarchaeota	Halobacteria	Haloferacales	Halorubraceae	Halorubrum
DN49921_c0_g1	298	99	3	2.32	DN49921_c0_g1_i1	G144586	G1445861		298	99	3	2.32	100	CDS	294	48.98	1	isopenicillin-N N-acyltransferase-like protein	KO:K19200	Archaea	Euryarchaeota	Halobacteria	Haloferacales	Halorubraceae	Halorubrum
DN45106_c0_g1	378	179	8	3.41	DN45106_c0_g1_i1	G139666	G1396661	1	378	179	8	3.41	100	CDS	225	#N/A	1	HP	Hypo-rule	Archaea	Euryarchaeota	Halobacteria	Natrialbales	Natrialbaceae	Halobiforma
DN45106_c0_g1	378	179	8	3.41	DN45106_c0_g1_i1	G139666	G1396662	2	378	179	8	3.41	100	CDS	138	60.98	-1	two-component system sensor histidine kinase/response regulator	KO:K11527	Archaea	Euryarchaeota	Halobacteria	Natrialbales	Natrialbaceae	Halobiforma
DN36400_c0_g1	217	32.04	6	14.31	DN36400_c0_g1_i1	G131053	G1310531		217	32.04	6	14.31	100	CDS	216	62.5	1	succinate-semialdehyde dehydrogenase/glutarate-semialdehyde dehydrogenase	KO:K00135	Archaea	Euryarchaeota	Halobacteria	Natrialbales	Natrialbaceae	Haloterrigena
DN48594_c0_g1	255	59.52	5	6.42	DN48594_c0_g1_i1	G143316	G1433161		255	59.52	5	6.42	100	CDS	252	41.1	1	cation:H+ antiporter	KO:K07301	Archaea	Euryarchaeota	Halobacteria	Natrialbales	Natrialbaceae	Haloterrigena
DN46605_c0_g1	246	52.29	5	7.31	DN46605_c0_g1_i1	G141273	G1412731		246	52.29	5	7.31	100	CDS	243	49.38	-1	Cu2+-exporting ATPase	KO:K01533	Archaea	Euryarchaeota	Halobacteria	Natrialbales	Natrialbaceae	Natrialba
DN30910_c0_g1	320	121	5	3.16	DN30910_c0_g1_i1	G125318	G1253181		320	121	5	3.16	100	CDS	318	46.67	1	glycosyltransferase involved in cell wall biosynthesis	COG0438	Archaea	Euryarchaeota	Halobacteria	Natrialbales	Natrialbaceae	Natronorubrum
DN7171_c0_g1	1312.88	1113.88	76	5.21	DN7171_c0_g1_i1	G147349	G1473491	1	1381	1182	50.13	3.24	62.15	CDS	1377	31.43	-1	carboxypeptidase family protein	pfam13620	Archaea	Euryarchaeota	Halobacteria	Natrialbales	Natrialbaceae
DN11960_c0_g1	432	233	11	3.61	DN11960_c0_g1_i1	G106104	G1061041		432	233	11	3.61	100	CDS	429	36.73	1	uncharacterized protein DUF11	pfam01345	Archaea	Euryarchaeota	Methanobacteria	Methanobacteriales	Methanobacteriaceae	Methanobacterium
DN15396_c0_g1	482	283	13	3.51	DN15396_c0_g1_i1	G109765	G1097651		482	283	13	3.51	100	CDS	480	41.77	1	HP	Hypo-rule applied	Archaea	Euryarchaeota	Methanobacteria	Methanobacteriales	Methanobacteriaceae	Methanobacterium
DN20460_c0_g1	213	29.64	2	5.16	DN20460_c0_g1_i1	G114877	G1148771		213	29.64	2	5.16	100	CDS	204	56.72	-1	methyl-accepting chemotaxis protein	KO:K03406	Archaea	Euryarchaeota	Methanobacteria	Methanobacteriales	Methanobacteriaceae	Methanobacterium
DN37690_c0_g1	489	290	10	2.63	DN37690_c0_g1_i1	G132206	G1322061	1	489	290	10	2.63	100	CDS	291	47.87	1	two-component sensor histidine kinase	COG3920	Archaea	Euryarchaeota	Methanobacteria	Methanobacteriales	Methanobacteriaceae	Methanobacterium
DN37690_c0_g1	489	290	10	2.63	DN37690_c0_g1_i1	G132206	G1322062	2	489	290	10	2.63	100	CDS	198	#N/A	1	HP	Hypo-rule	Archaea	Euryarchaeota	Methanobacteria	Methanobacteriales	Methanobacteriaceae	Methanobacterium
DN49069_c0_g1	306	107	4	2.86	DN49069_c0_g1_i1	G143788	G1437881		306	107	4	2.86	100	CDS	306	46.53	-1	GAF domain-containing protein	COG2203	Archaea	Euryarchaeota	Methanobacteria	Methanobacteriales	Methanobacteriaceae	Methanobacterium
DN40371_c0_g1	310	111	5	3.44	DN40371_c0_g1_i1	G134999	G1349991		310	111	5	3.44	100	CDS	306	62.24	1	glutamine amidotransferase	KO:K02501	Archaea	Euryarchaeota	Methanococci	Methanococcales	Methanococcaceae	Methanococcus
DN30742_c0_g1	845	646	22	2.6	DN30742_c0_g1_i1	G125142	G1251421		845	646	22	2.6	100	CDS	843	33.57	-1	branched-chain amino acid transport system substrate-binding protein	KO:K01999	Archaea	Euryarchaeota	Methanomicrobia	Methanomicrobiales	Methanomicrobiaceae	Methanoculleus
DN45220_c0_g1	229	39.82	8	15.35	DN45220_c0_g1_i1	G139790	G1397901		229	39.82	8	15.35	100	CDS	180	60.66	-1	putative heavy-metal chelation protein	pfam13938	Archaea	Euryarchaeota	Methanomicrobia	Methanomicrobiales	Methanomicrobiaceae	Methanoculleus
DN43022_c0_g1	279	80.67	4	3.79	DN43022_c0_g1_i1	G137660	G1376601		279	80.67	4	3.79	100	CDS	276	46.24	1	HP	Hypo-rule applied	Archaea	Euryarchaeota	Methanomicrobia	Methanomicrobiales	Methanoregulaceae	Methanolinea
DN4236_c0_g1	233	42.61	5	8.97	DN4236_c0_g1_i1	G137021	G1370211		233	42.61	5	8.97	100	CDS	231	38.67	-1	PAS domain-containing protein	COG2202	Archaea	Euryarchaeota	Methanomicrobia	Methanomicrobiales	Methanospirillaceae	Methanospirillum
DN48946_c0_g1	379	180	10	4.24	DN48946_c0_g1_i1	G143667	G1436671		379	180	10	4.24	100	CDS	378	32.05	1	sulfatase maturation enzyme AslB (radical SAM superfamily)	COG0641	Archaea	Euryarchaeota	Methanomicrobia	Methanosarcinales	Methanosaetaceae	Methanothrix
DN18057_c0_g1	255	59.52	3	3.85	DN18057_c0_g1_i1	G112336	G1123361		255	59.52	3	3.85	100	CDS	186	64.52	1	HP	Hypo-rule applied	Archaea	Euryarchaeota	Methanomicrobia	Methanosarcinales	Methanosarcinaceae	Methanococcoides
DN34050_c0_g1	603	404	90	17.02	DN34050_c0_g1_i1	G128668	G1286682	2	603	404	90	17.02	100	CDS	216	55.36	1	HP	Hypo-rule	Archaea	Euryarchaeota	Methanomicrobia	Methanosarcinales	Methanosarcinaceae	Methanococcoides
DN39246_c0_g1	882	683	151	16.89	DN39246_c0_g1_i1	G133849	G1338491		882	683	151	16.89	100	CDS	801	62	-1	HP	Hypo-rule applied	Archaea	Euryarchaeota	Methanomicrobia	Methanosarcinales	Methanosarcinaceae	Methanococcoides
DN13524_c0_g1	215	30.82	6	14.87	DN13524_c0_g1_i1	G107796	G1077961		215	30.82	6	14.87	100	CDS	213	69.01	-1	diaminopimelate decarboxylase	KO:K01586	Archaea	Euryarchaeota	Methanomicrobia	Methanosarcinales	Methanosarcinaceae	Methanohalophilus
DN24986_c0_g1	820	621	19	2.34	DN24986_c0_g1_i1	G119414	G1194141		820	621	19	2.34	100	CDS	819	40.45	-1	PKD repeat protein/PKD repeat protein/PKD repeat protein	COG3291,COG3291,COG3291	Archaea	Euryarchaeota	Methanomicrobia	Methanosarcinales	Methanosarcinaceae	Methanolobus
DN31963_c0_g1	594	395	17	3.29	DN31963_c0_g1_i1	G126452	G1264521		594	395	17	3.29	100	CDS	591	63.96	-1	isocitrate dehydrogenase	KO:K00031	Archaea	Euryarchaeota	Methanomicrobia	Methanosarcinales	Methanosarcinaceae	Methanolobus
DN15682_c0_g1	216	31.43	4	9.73	DN15682_c0_g1_i1	G110050	G1100501		216	31.43	4	9.73	100	CDS	216	50.82	1	PKD repeat protein	COG3291	Archaea	Euryarchaeota	Methanomicrobia	Methanosarcinales	Methanosarcinaceae	Methanosalsum
DN26009_c0_g1	739	540	60	8.49	DN26009_c0_g1_i1	G120505	G1205051		739	540	60	8.49	100	CDS	735	58.25	-1	HP	Hypo-rule applied	Archaea	Euryarchaeota	Methanomicrobia	Methanosarcinales	Methanosarcinaceae	Methanosalsum
DN16158_c0_g1	241	48.46	3	4.73	DN16158_c0_g1_i1	G110496	G1104961		241	48.46	3	4.73	100	CDS	240	70	-1	type I restriction enzyme S subunit	KO:K01154	Archaea	Euryarchaeota	Methanomicrobia	Methanosarcinales	Methanosarcinaceae	Methanosarcina
DN22030_c0_g1	362	163	4	1.88	DN22030_c0_g1_i1	G116510	G1165101		362	163	4	1.88	100	CDS	360	50.44	-1	ferrous iron transport protein B	KO:K04759	Archaea	Euryarchaeota	Methanomicrobia	Methanosarcinales	Methanosarcinaceae	Methanosarcina
DN24650_c0_g1	463	264	15	4.34	DN24650_c0_g1_i1	G119052	G1190521		463	264	15	4.34	100	CDS	462	49.35	1	glycosyl transferase family 11	pfam01531	Archaea	Euryarchaeota	Methanomicrobia	Methanosarcinales	Methanosarcinaceae	Methanosarcina
DN37286_c0_g1	669	470	13	2.11	DN37286_c0_g1_i1	G131764	G1317641		669	470	13	2.11	100	CDS	669	31.47	1	tetratricopeptide (TPR) repeat protein	COG0457	Archaea	Euryarchaeota	Methanomicrobia	Methanosarcinales	Methanosarcinaceae	Methanosarcina
DN49759_c0_g1	275	76.97	5	4.96	DN49759_c0_g1_i1	G144441	G1444411		275	76.97	5	4.96	100	CDS	273	32.91	-1	PST family polysaccharide transporter	KO:K03328	Archaea	Euryarchaeota	Methanomicrobia	Methanosarcinales	Methanosarcinaceae	Methanosarcina
DN12180_c0_g1	565	366	24	5.01	DN12180_c0_g1_i1	G106342	G1063421	1	565	366	24	5.01	100	CDS	189	#N/A	1	restriction endonuclease S subunit	COG0732	Archaea	Euryarchaeota	Methanomicrobia	Methanosarcinales
DN12180_c0_g1	565	366	24	5.01	DN12180_c0_g1_i1	G106342	G1063422	2	565	366	24	5.01	100	CDS	342	62.39	1	type I restriction enzyme R subunit	KO:K01153	Archaea	Euryarchaeota	Methanomicrobia	Methanosarcinales
DN1172_c0_g1	1290	1091	64	4.48	DN1172_c0_g1_i1	G104684	G1046841		1290	1091	64	4.48	100	CDS	1290	34.31	-1	predicted extracellular nuclease	COG2374	Archaea	Euryarchaeota	Thermococci	Thermococcales	Thermococcaceae	Thermococcus
DN20610_c0_g1	239	46.96	4	6.51	DN20610_c0_g1_i1	G115033	G1150331		239	46.96	4	6.51	100	CDS	177	59.18	1	glycosyltransferase involved in cell wall biosynthesis	COG0463	Archaea	Euryarchaeota	Thermococci	Thermococcales	Thermococcaceae	Thermococcus
DN45855_c0_g1	235	44.04	7	12.15	DN45855_c0_g1_i1	G140481	G1404811		235	44.04	7	12.15	100	CDS	234	43.1	1	polyhydroxybutyrate depolymerase	KO:K03932	Archaea	Euryarchaeota	Thermococci	Thermococcales	Thermococcaceae	Thermococcus
DN44340_c0_g1	775	576	18	2.39	DN44340_c0_g1_i1	G138840	G1388401		775	576	18	2.39	100	CDS	774	40.59	-1	methylmalonyl-CoA mutase N-terminal domain/subunit	KO:K01848	Archaea	Euryarchaeota	Thermoplasmata	Thermoplasmatales
DN17323_c0_g1	748	549	19	2.64	DN17323_c0_g1_i1	G111556	G1115561		748	549	19	2.64	100	CDS	744	48.21	1	4-hydroxybenzoyl-CoA reductase subunit alpha	KO:K04108	Archaea	Euryarchaeota
DN18198_c0_g1	704	505	14	2.12	DN18198_c0_g1_i1	G112484	G1124841		704	505	14	2.12	100	CDS	702	42.17	1	4-hydroxybenzoyl-CoA reductase subunit alpha	KO:K04108	Archaea	Euryarchaeota
DN30878_c0_g1	404	205	19	7.08	DN30878_c0_g1_i1	G125283	G1252831		404	205	19	7.08	100	CDS	402	54.48	-1	4-hydroxybenzoyl-CoA reductase subunit alpha	KO:K04108	Archaea	Euryarchaeota
DN45768_c0_g1	523	324	11	2.59	DN45768_c0_g1_i1	G140389	G1403891		523	324	11	2.59	100	CDS	183	54.55	-1	HP	Hypo-rule applied	Archaea	Euryarchaeota
DN5624_c0_g1	1474	1275	152	9.11	DN5624_c0_g1_i1	G145700	G1457001	1	1474	1275	152	9.11	100	CDS	1248	56.46	-1	ATP-dependent RNA helicase RhlE	KO:K11927	Archaea	Euryarchaeota
DN5624_c0_g1	1474	1275	152	9.11	DN5624_c0_g1_i1	G145700	G1457002	2	1474	1275	152	9.11	100	CDS	99	#N/A	1	HP	Hypo-rule	Archaea	Euryarchaeota
DN35321_c0_g1	263	66.28	4	4.61	DN35321_c0_g1_i1	G129977	G1299771		263	66.28	4	4.61	100	CDS	261	37.65	1	NADH dehydrogenase	KO:K03885	Archaea	Thaumarchaeota	unclassified Thaumarchaeota	unclassified Thaumarchaeota	unclassified Thaumarchaeota	Candidatus Nitrosotenuis
DN15103_c0_g1	345	146	4	2.09	DN15103_c0_g1_i1	G109460	G1094601		345	146	4	2.09	100	CDS	342	60.53	1	dipeptidyl aminopeptidase/acylaminoacyl peptidase	COG1506	Bacteria	Acetothermia
DN24770_c0_g1	442	243	11	3.46	DN24770_c0_g1_i1	G119180	G1191801		442	243	11	3.46	100	CDS	441	43.42	-1	AAA15 family ATPase/GTPase	COG1106	Bacteria	Acidobacteria	Acidobacteriia	Acidobacteriales	Acidobacteriaceae	Acidipila
DN12648_c0_g1	253	57.88	3	3.96	DN12648_c0_g1_i1	G106851	G1068511		253	57.88	3	3.96	100	CDS	252	36	1	3'-5' exoribonuclease	KO:K03698	Bacteria	Acidobacteria	Acidobacteriia	Acidobacteriales	Acidobacteriaceae	Acidobacterium
DN21483_c0_g1	426	227	9	3.03	DN21483_c0_g1_i1	G115950	G1159501	1	426	227	9	3.03	100	CDS	84	#N/A	1	HP	Hypo-rule	Bacteria	Acidobacteria	Acidobacteriia	Acidobacteriales	Acidobacteriaceae	Acidobacterium
DN21483_c0_g1	426	227	9	3.03	DN21483_c0_g1_i1	G115950	G1159502	2	426	227	9	3.03	100	CDS	339	48.94	1	4-amino-4-deoxy-L-arabinose transferase-like glycosyltransferase	COG1807	Bacteria	Acidobacteria	Acidobacteriia	Acidobacteriales	Acidobacteriaceae	Acidobacterium
DN41475_c0_g1	524	325	8	1.88	DN41475_c0_g1_i1	G136133	G1361331		524	325	8	1.88	100	CDS	471	69.62	-1	glucose-6-phosphate isomerase	KO:K01810	Bacteria	Acidobacteria	Acidobacteriia	Acidobacteriales	Acidobacteriaceae	Acidobacterium
DN48940_c0_g1	378	179	4	1.71	DN48940_c0_g1_i1	G143661	G1436611		378	179	4	1.71	100	CDS	375	40.17	1	xanthine dehydrogenase accessory factor	KO:K07402	Bacteria	Acidobacteria	Acidobacteriia	Acidobacteriales	Acidobacteriaceae	Candidatus Koribacter
DN17162_c0_g1	1476	1277	52	3.11	DN17162_c0_g1_i1	G111384	G1113841	1	1476	1277	52	3.11	100	CDS	198	#N/A	1	HP	Hypo-rule	Bacteria	Acidobacteria	Acidobacteriia	Acidobacteriales	Acidobacteriaceae	Granulicella
DN17162_c0_g1	1476	1277	52	3.11	DN17162_c0_g1_i1	G111384	G1113842	2	1476	1277	52	3.11	100	CDS	444	#N/A	-1	HP	Hypo-rule	Bacteria	Acidobacteria	Acidobacteriia	Acidobacteriales	Acidobacteriaceae	Granulicella
DN17162_c0_g1	1476	1277	52	3.11	DN17162_c0_g1_i1	G111384	G1113843	3	1476	1277	52	3.11	100	CDS	249	#N/A	-1	HP	Hypo-rule	Bacteria	Acidobacteria	Acidobacteriia	Acidobacteriales	Acidobacteriaceae	Granulicella
DN17162_c0_g1	1476	1277	52	3.11	DN17162_c0_g1_i1	G111384	G1113844	4	1476	1277	52	3.11	100	CDS	591	36.67	-1	phosphoserine phosphatase	COG0560	Bacteria	Acidobacteria	Acidobacteriia	Acidobacteriales	Acidobacteriaceae	Granulicella
DN37739_c0_g1	967	768	52	5.17	DN37739_c0_g1_i1	G132256	G1322561		967	768	52	5.17	100	CDS	945	37.17	1	putative Ig domain-containing protein	pfam05345	Bacteria	Acidobacteria	Acidobacteriia	Acidobacteriales	Acidobacteriaceae	Granulicella
DN21975_c0_g1	323	124	4	2.46	DN21975_c0_g1_i1	G116453	G1164531		323	124	4	2.46	100	CDS	321	45.87	-1	2,3,4,5-tetrahydropyridine-2-carboxylate N-succinyltransferase	KO:K00674	Bacteria	Acidobacteria	Acidobacteriia	Acidobacteriales	Acidobacteriaceae	Terriglobus
DN28998_c0_g1	266	68.9	3	3.33	DN28998_c0_g1_i1	G123533	G1235331		266	68.9	3	3.33	100	CDS	264	63.89	-1	serine/threonine protein kinase	COG0515	Bacteria	Acidobacteria	Acidobacteriia	Acidobacteriales	Acidobacteriaceae	Terriglobus
DN40634_c0_g1	345	146	5	2.62	DN40634_c0_g1_i1	G135266	G1352661		345	146	5	2.62	100	CDS	342	54.05	1	HP	Hypo-rule applied	Bacteria	Acidobacteria	Acidobacteriia	Acidobacteriales	Acidobacteriaceae	Terriglobus
DN43236_c0_g1	290	91.14	9	7.55	DN43236_c0_g1_i1	G137853	G1378531		290	91.14	9	7.55	100	CDS	288	82.29	1	5-methyltetrahydrofolate--homocysteine methyltransferase	KO:K00548	Bacteria	Acidobacteria	Acidobacteriia	Acidobacteriales	Acidobacteriaceae	Terriglobus
DN24460_c0_g1	306	107	6	4.28	DN24460_c0_g1_i1	G118849	G1188491		306	107	6	4.28	100	CDS	306	34.44	-1	HP	Hypo-rule applied	Bacteria	Acidobacteria	Acidobacteriia	Acidobacteriales	Acidobacteriaceae
DN33724_c0_g1	380	181	17	7.18	DN33724_c0_g1_i1	G128327	G1283271		380	181	17	7.18	100	CDS	321	61.9	-1	CNT family concentrative nucleoside transporter	KO:K03317	Bacteria	Acidobacteria	Blastocatellia	unclassified Blastocatellia	Pyrinomonadaceae	Pyrinomonas
DN44568_c0_g1	309	110	6	4.17	DN44568_c0_g1_i1	G139085	G1390851		309	110	6	4.17	100	CDS	306	64.36	-1	serine O-acetyltransferase	KO:K00640	Bacteria	Acidobacteria	Blastocatellia	unclassified Blastocatellia	Pyrinomonadaceae	Pyrinomonas
DN18344_c0_g1	225	37.13	2	4.12	DN18344_c0_g1_i1	G112643	G1126431		225	37.13	2	4.12	100	CDS	222	64.62	-1	HP	Hypo-rule applied	Bacteria	Acidobacteria	Blastocatellia	unclassified Blastocatellia	unclassified Blastocatellia	Chloracidobacterium
DN18950_c0_g1	988	789	25	2.42	DN18950_c0_g1_i1	G113284	G1132841	1	988	789	25	2.42	100	CDS	702	35.56	1	RsiW-degrading membrane proteinase PrsW (M82 family)	COG2339	Bacteria	Acidobacteria	Blastocatellia	unclassified Blastocatellia	unclassified Blastocatellia	Chloracidobacterium
DN18950_c0_g1	988	789	25	2.42	DN18950_c0_g1_i1	G113284	G1132842	2	988	789	25	2.42	100	CDS	279	#N/A	-1	HP	Hypo-rule	Bacteria	Acidobacteria	Blastocatellia	unclassified Blastocatellia	unclassified Blastocatellia	Chloracidobacterium
DN39066_c0_g1	484	285	10	2.68	DN39066_c0_g1_i1	G133657	G1336571		484	285	10	2.68	100	CDS	483	61.73	1	carbamoyl-phosphate synthase small subunit	KO:K01956	Bacteria	Acidobacteria	Blastocatellia	unclassified Blastocatellia	unclassified Blastocatellia	Chloracidobacterium
DN41660_c0_g1	384	185	8	3.3	DN41660_c0_g1_i1	G136318	G1363181	1	384	185	8	3.3	100	CDS	168	54.72	-1	CRISPR-associated protein Csb2	KO:K19132	Bacteria	Acidobacteria	Blastocatellia	unclassified Blastocatellia	unclassified Blastocatellia	Chloracidobacterium
DN41660_c0_g1	384	185	8	3.3	DN41660_c0_g1_i1	G136318	G1363182	2	384	185	8	3.3	100	CDS	216	#N/A	-1	HP	Hypo-rule	Bacteria	Acidobacteria	Blastocatellia	unclassified Blastocatellia	unclassified Blastocatellia	Chloracidobacterium
DN4255_c0_g1	568	369	11	2.28	DN4255_c0_g1_i1	G137214	G1372141		568	369	11	2.28	100	CDS	531	46.63	-1	8-oxo-dGTP pyrophosphatase MutT (NUDIX family)	COG0494	Bacteria	Acidobacteria	Blastocatellia	unclassified Blastocatellia	unclassified Blastocatellia	Chloracidobacterium
DN43246_c0_g1	309	110	6	4.17	DN43246_c0_g1_i1	G137862	G1378621		309	110	6	4.17	100	CDS	306	70.59	-1	starch phosphorylase	KO:K00688	Bacteria	Acidobacteria	Blastocatellia	unclassified Blastocatellia	unclassified Blastocatellia	Chloracidobacterium
DN19960_c0_g1	455	256	7	2.09	DN19960_c0_g1_i1	G114347	G1143471		455	256	7	2.09	100	CDS	453	38.41	-1	exodeoxyribonuclease V alpha subunit	KO:K03581	Bacteria	Acidobacteria	Holophagae	Holophagales	Holophagaceae	Geothrix
DN36703_c0_g1	239	46.96	4	6.51	DN36703_c0_g1_i1	G131326	G1313261		239	46.96	4	6.51	100	CDS	237	78.48	-1	cytochrome c oxidase subunit 1	KO:K02274	Bacteria	Acidobacteria	Holophagae	Holophagales	Holophagaceae	Geothrix
DN31906_c0_g1	452	253	14	4.23	DN31906_c0_g1_i1	G126389	G1263891	1	452	253	14	4.23	100	CDS	87	#N/A	-1	HP	Hypo-rule	Bacteria	Acidobacteria	Holophagae	Holophagales	Holophagaceae	Holophaga
DN31906_c0_g1	452	253	14	4.23	DN31906_c0_g1_i1	G126389	G1263892	2	452	253	14	4.23	100	CDS	366	33.33	-1	Tfp pilus assembly protein PilF	COG3063	Bacteria	Acidobacteria	Holophagae	Holophagales	Holophagaceae	Holophaga
DN34452_c0_g1	276	77.89	4	3.92	DN34452_c0_g1_i1	G129083	G1290831		276	77.89	4	3.92	100	CDS	273	50.57	1	exodeoxyribonuclease V alpha subunit	KO:K03581	Bacteria	Acidobacteria	Holophagae	Holophagales	Holophagaceae	Holophaga
DN33171_c0_g1	297	98.01	9	7.02	DN33171_c0_g1_i1	G127741	G1277411		297	98.01	9	7.02	100	CDS	297	81.82	-1	dihydropyrimidine dehydrogenase (NAD+) subunit PreA	KO:K17723	Bacteria	Acidobacteria	Solibacteres	Solibacterales	Solibacteraceae	Candidatus Solibacter
DN41199_c0_g1	339	140	8	4.37	DN41199_c0_g1_i1	G135848	G1358481		339	140	8	4.37	100	CDS	336	42.61	-1	ATP-dependent helicase HepA	KO:K03580	Bacteria	Acidobacteria	unclassified Acidobacteria	unclassified Acidobacteria	unclassified Acidobacteria	Luteitalea
DN44836_c0_g1	1808	1609	85	4.04	DN44836_c0_g1_i1	G139373	G1393731	1	1808	1609	85	4.04	100	CDS	1572	74.19	1	phosphomethylpyrimidine synthase	KO:K03147	Bacteria	Acidobacteria	unclassified Acidobacteria	unclassified Acidobacteria	unclassified Acidobacteria	Luteitalea
DN44836_c0_g1	1808	1609	85	4.04	DN44836_c0_g1_i1	G139373	G1393732	2	1808	1609	85	4.04	100	CDS	96	#N/A	-1	HP	Hypo-rule	Bacteria	Acidobacteria	unclassified Acidobacteria	unclassified Acidobacteria	unclassified Acidobacteria	Luteitalea
DN27652_c0_g1	421	222	27	9.29	DN27652_c0_g1_i1	G122199	G1221991		421	222	27	9.29	100	CDS	405	57.04	-1	uncharacterized protein (DUF1015 family)	COG4198	Bacteria	Acidobacteria	unclassified Acidobacteria	unclassified Acidobacteria	unclassified Acidobacteria	Thermoanaerobaculum
DN27789_c0_g1	412	213	9	3.23	DN27789_c0_g1_i1	G122339	G1223391		412	213	9	3.23	100	CDS	207	61.76	-1	serine/threonine-protein kinase	KO:K08884	Bacteria	Acidobacteria	unclassified Acidobacteria	unclassified Acidobacteria	unclassified Acidobacteria	Thermoanaerobaculum
DN33783_c0_g1	232	41.9	6	10.94	DN33783_c0_g1_i1	G128387	G1283871		232	41.9	6	10.94	100	CDS	228	84.21	1	small subunit ribosomal protein S12	KO:K02950	Bacteria	Acidobacteria	unclassified Acidobacteria	unclassified Acidobacteria	unclassified Acidobacteria	Thermoanaerobaculum
DN46250_c0_g1	303	104	6	4.41	DN46250_c0_g1_i1	G140906	G1409061		303	104	6	4.41	100	CDS	300	57.58	1	uncharacterized protein (DUF1015 family)	COG4198	Bacteria	Acidobacteria	unclassified Acidobacteria	unclassified Acidobacteria	unclassified Acidobacteria	Thermoanaerobaculum
DN23926_c0_g1	804	605	31	3.92	DN23926_c0_g1_i1	G118272	G1182721		804	605	31	3.92	100	CDS	801	50	1	short subunit dehydrogenase-like uncharacterized protein	COG3268	Bacteria	Actinobacteria	Acidimicrobiia	Acidimicrobiales	Acidimicrobiaceae	Ilumatobacter
DN35274_c0_g1	257	61.18	5	6.24	DN35274_c0_g1_i1	G129929	G1299291		257	61.18	5	6.24	100	CDS	201	60.61	-1	HP	Hypo-rule applied	Bacteria	Actinobacteria	Acidimicrobiia	Acidimicrobiales	Acidimicrobiaceae	Ilumatobacter
DN21933_c0_g1	518	319	11	2.63	DN21933_c0_g1_i1	G116409	G1164091		518	319	11	2.63	100	CDS	516	41.72	-1	alpha-tubulin suppressor-like RCC1 family protein	COG5184	Bacteria	Actinobacteria	Acidimicrobiia	Acidimicrobiales	Microthrixaceae	Candidatus Microthrix
DN47326_c0_g1	296	97.02	5	3.94	DN47326_c0_g1_i1	G142012	G1420121		296	97.02	5	3.94	100	CDS	294	84.69	-1	ribonucleoside-diphosphate reductase alpha chain	KO:K00525	Bacteria	Actinobacteria	Actinobacteria	Actinomycetales	Actinomycetaceae	Actinomyces
DN6772_c1_g1	283	84.42	9	8.15	DN6772_c1_g1_i1	G146901	G1469011		283	84.42	9	8.15	100	CDS	282	72.34	1	enolase	KO:K01689	Bacteria	Actinobacteria	Actinobacteria	Actinomycetales	Actinomycetaceae	Actinomyces
DN14672_c0_g1	213	29.64	3	7.73	DN14672_c0_g1_i1	G109014	G1090141		213	29.64	3	7.73	100	CDS	210	47.89	-1	orotidine-5'-phosphate decarboxylase	KO:K01591	Bacteria	Actinobacteria	Actinobacteria	Actinomycetales	Actinomycetaceae	Trueperella
DN31975_c0_g1	228	39.14	3	5.86	DN31975_c0_g1_i1	G126466	G1264661		228	39.14	3	5.86	100	CDS	222	79.17	-1	polar amino acid transport system substrate-binding protein	KO:K02030	Bacteria	Actinobacteria	Actinobacteria	Actinomycetales	Propionibacteriaceae	Propionicicella
DN45040_c0_g1	225	37.13	3	6.17	DN45040_c0_g1_i1	G139595	G1395951		225	37.13	3	6.17	100	CDS	222	76.06	-1	putative hemolysin	KO:K03699	Bacteria	Actinobacteria	Actinobacteria	Actinomycetales	Propionibacteriaceae	Propionicicella
DN34367_c0_g1	377	178	15	6.44	DN34367_c0_g1_i1	G128997	G1289971		377	178	15	6.44	100	CDS	375	36.89	1	HP	Hypo-rule applied	Bacteria	Actinobacteria	Actinobacteria	Bifidobacteriales	Bifidobacteriaceae	Bifidobacterium
DN47351_c0_g1	448	249	11	3.38	DN47351_c0_g1_i1	G142039	G1420391		448	249	11	3.38	100	CDS	429	63.83	1	HP	KO:K07133	Bacteria	Actinobacteria	Actinobacteria	Bifidobacteriales	Bifidobacteriaceae	Gardnerella
DN42386_c0_g1	276	77.89	3	2.94	DN42386_c0_g1_i1	G137037	G1370371		276	77.89	3	2.94	100	CDS	273	58.06	-1	aspartate carbamoyltransferase catalytic subunit	KO:K00609	Bacteria	Actinobacteria	Actinobacteria	Candidatus Nanopelagicales	unclassified Candidatus Nanopelagicales	Candidatus Planktophila
DN44119_c0_g1	1178	979	86	6.71	DN44119_c0_g1_i1	G138604	G1386042	2	1178	979	86	6.71	100	CDS	192	72.13	1	ribose transport system ATP-binding protein	KO:K10441	Bacteria	Actinobacteria	Actinobacteria	Candidatus Nanopelagicales	unclassified Candidatus Nanopelagicales	Candidatus Planktophila
DN13029_c0_g1	365	166	10	4.6	DN13029_c0_g1_i1	G107263	G1072631		365	166	10	4.6	100	CDS	363	66.67	1	HP	Hypo-rule applied	Bacteria	Actinobacteria	Actinobacteria	Corynebacteriales	Corynebacteriaceae	Corynebacterium
DN38874_c0_g1	284	85.37	5	4.48	DN38874_c0_g1_i1	G133453	G1334531		284	85.37	5	4.48	100	CDS	282	52.81	-1	leucyl-tRNA synthetase	KO:K01869	Bacteria	Actinobacteria	Actinobacteria	Corynebacteriales	Corynebacteriaceae	Corynebacterium
DN44266_c0_g1	303	104	10	7.35	DN44266_c0_g1_i1	G138763	G1387631		303	104	10	7.35	100	CDS	300	41	1	HP	Hypo-rule applied	Bacteria	Actinobacteria	Actinobacteria	Corynebacteriales	Corynebacteriaceae	Corynebacterium
DN31251_c0_g1	546	347	10	2.2	DN31251_c0_g1_i1	G125686	G1256861	1	546	347	10	2.2	100	CDS	99	#N/A	1	HP	Hypo-rule	Bacteria	Actinobacteria	Actinobacteria	Corynebacteriales	Corynebacteriaceae
DN31251_c0_g1	546	347	10	2.2	DN31251_c0_g1_i1	G125686	G1256862	2	546	347	10	2.2	100	CDS	423	61.59	1	glutamate-1-semialdehyde 2,1-aminomutase	KO:K01845	Bacteria	Actinobacteria	Actinobacteria	Corynebacteriales	Corynebacteriaceae
DN50514_c0_g1	258	62.02	6	7.39	DN50514_c0_g1_i1	G145079	G1450791		258	62.02	6	7.39	100	CDS	255	65.88	-1	glutamate-1-semialdehyde 2,1-aminomutase	KO:K01845	Bacteria	Actinobacteria	Actinobacteria	Corynebacteriales	Corynebacteriaceae
DN1365_c0_g1	553	354	16	3.45	DN1365_c0_g1_i1	G107941	G1079411	1	553	354	16	3.45	100	CDS	153	#N/A	1	HP	Hypo-rule	Bacteria	Actinobacteria	Actinobacteria	Corynebacteriales	Gordoniaceae	Gordonia
DN1365_c0_g1	553	354	16	3.45	DN1365_c0_g1_i1	G107941	G1079412	2	553	354	16	3.45	100	CDS	288	36.71	1	HP	Hypo-rule	Bacteria	Actinobacteria	Actinobacteria	Corynebacteriales	Gordoniaceae	Gordonia
DN1365_c0_g1	553	354	16	3.45	DN1365_c0_g1_i1	G107941	G1079413	3	553	354	16	3.45	100	CDS	126	#N/A	1	HP	Hypo-rule	Bacteria	Actinobacteria	Actinobacteria	Corynebacteriales	Gordoniaceae	Gordonia
DN41681_c0_g1	309	110	5	3.47	DN41681_c0_g1_i1	G136339	G1363391		309	110	5	3.47	100	CDS	252	64	1	glutaredoxin-like protein NrdH	KO:K06191	Bacteria	Actinobacteria	Actinobacteria	Corynebacteriales	Gordoniaceae	Gordonia
DN18791_c0_g1	778	579	23	3.04	DN18791_c0_g1_i1	G113118	G1131181	1	778	579	23	3.04	100	CDS	345	73.33	1	endonuclease-3	KO:K10773	Bacteria	Actinobacteria	Actinobacteria	Corynebacteriales	Gordoniaceae	Millisia
DN18791_c0_g1	778	579	23	3.04	DN18791_c0_g1_i1	G113118	G1131182	2	778	579	23	3.04	100	CDS	414	#N/A	1	HP	Hypo-rule	Bacteria	Actinobacteria	Actinobacteria	Corynebacteriales	Gordoniaceae	Millisia
DN23194_c0_g1	228	39.14	3	5.86	DN23194_c0_g1_i1	G117645	G1176451		228	39.14	3	5.86	100	CDS	228	88.16	1	glutamate transport system ATP-binding protein	KO:K10008	Bacteria	Actinobacteria	Actinobacteria	Corynebacteriales	Mycobacteriaceae	Hoyosella
DN12781_c0_g1	466	267	15	4.29	DN12781_c0_g1_i1	G106991	G1069911		466	267	15	4.29	100	CDS	405	55.47	1	pimeloyl-ACP methyl ester carboxylesterase	COG0596	Bacteria	Actinobacteria	Actinobacteria	Corynebacteriales	Mycobacteriaceae	Mycobacterium
DN1509_c0_g1	312	113	7	4.73	DN1509_c0_g1_i1	G109456	G1094561		312	113	7	4.73	100	CDS	270	66.67	-1	acetyl-CoA acyltransferase	KO:K00632	Bacteria	Actinobacteria	Actinobacteria	Corynebacteriales	Mycobacteriaceae	Mycobacterium
DN16024_c0_g1	365	166	7	3.22	DN16024_c0_g1_i1	G110373	G1103731		365	166	7	3.22	100	CDS	363	41.57	1	HP	Hypo-rule applied	Bacteria	Actinobacteria	Actinobacteria	Corynebacteriales	Mycobacteriaceae	Mycobacterium
DN17113_c0_g1	934	735	35	3.64	DN17113_c0_g1_i1	G111330	G1113301		934	735	35	3.64	100	CDS	933	27.74	1	NAD(P)-dependent dehydrogenase (short-subunit alcohol dehydrogenase family)	COG1028	Bacteria	Actinobacteria	Actinobacteria	Corynebacteriales	Mycobacteriaceae	Mycobacterium
DN22772_c0_g1	257	61.18	3	3.75	DN22772_c0_g1_i1	G117248	G1172481		257	61.18	3	3.75	100	CDS	204	60.29	1	aldehyde dehydrogenase (NAD+)	KO:K00128	Bacteria	Actinobacteria	Actinobacteria	Corynebacteriales	Mycobacteriaceae	Mycobacterium
DN24118_c0_g1	2263	2064	234	8.66	DN24118_c0_g1_i1	G118483	G1184831	1	2263	2064	234	8.66	100	CDS	753	36.63	1	HP	Hypo-rule	Bacteria	Actinobacteria	Actinobacteria	Corynebacteriales	Mycobacteriaceae	Mycobacterium
DN24118_c0_g1	2263	2064	234	8.66	DN24118_c0_g1_i1	G118483	G1184832	2	2263	2064	234	8.66	100	CDS	606	#N/A	1	HP	Hypo-rule	Bacteria	Actinobacteria	Actinobacteria	Corynebacteriales	Mycobacteriaceae	Mycobacterium
DN24118_c0_g1	2263	2064	234	8.66	DN24118_c0_g1_i1	G118483	G1184833	3	2263	2064	234	8.66	100	CDS	717	#N/A	1	HP	Hypo-rule	Bacteria	Actinobacteria	Actinobacteria	Corynebacteriales	Mycobacteriaceae	Mycobacterium
DN25622_c0_g1	658	459	21	3.5	DN25622_c0_g1_i1	G120092	G1200921	1	658	459	21	3.5	100	CDS	420	55.56	-1	lipopolysaccharide/colanic/teichoic acid biosynthesis glycosyltransferase	COG2148	Bacteria	Actinobacteria	Actinobacteria	Corynebacteriales	Mycobacteriaceae	Mycobacterium
DN25622_c0_g1	658	459	21	3.5	DN25622_c0_g1_i1	G120092	G1200922	2	658	459	21	3.5	100	CDS	108	#N/A	-1	HP	Hypo-rule	Bacteria	Actinobacteria	Actinobacteria	Corynebacteriales	Mycobacteriaceae	Mycobacterium
DN2831_c0_g1	625	426	23	4.13	DN2831_c0_g1_i1	G122871	G1228711		625	426	23	4.13	100	CDS	624	36.41	1	pilus assembly protein FimV	KO:K08086	Bacteria	Actinobacteria	Actinobacteria	Corynebacteriales	Mycobacteriaceae	Mycobacterium
DN31605_c0_g1	816	617	32	3.96	DN31605_c0_g1_i1	G126062	G1260621		816	617	32	3.96	100	CDS	813	49.12	-1	HP	Hypo-rule applied	Bacteria	Actinobacteria	Actinobacteria	Corynebacteriales	Mycobacteriaceae	Mycobacterium
DN39827_c0_g1	1250	1051	128	9.31	DN39827_c0_g1_i1	G134444	G1344441	1	1250	1051	128	9.31	100	CDS	516	60.98	1	thiol peroxidase	KO:K11065	Bacteria	Actinobacteria	Actinobacteria	Corynebacteriales	Mycobacteriaceae	Mycobacterium
DN39827_c0_g1	1250	1051	128	9.31	DN39827_c0_g1_i1	G134444	G1344442	2	1250	1051	128	9.31	100	CDS	597	#N/A	1	HP	Hypo-rule	Bacteria	Actinobacteria	Actinobacteria	Corynebacteriales	Mycobacteriaceae	Mycobacterium
DN41150_c0_g1	283	84.42	5	4.53	DN41150_c0_g1_i1	G135801	G1358011		283	84.42	5	4.53	100	CDS	282	56.99	1	HP	Hypo-rule applied	Bacteria	Actinobacteria	Actinobacteria	Corynebacteriales	Mycobacteriaceae	Mycobacterium
DN41568_c0_g1	225	37.13	2	4.12	DN41568_c0_g1_i1	G136225	G1362251		225	37.13	2	4.12	100	CDS	222	52.83	-1	fatty-acyl-CoA synthase	KO:K00666	Bacteria	Actinobacteria	Actinobacteria	Corynebacteriales	Mycobacteriaceae	Mycobacterium
DN42740_c0_g1	277	78.81	8	7.76	DN42740_c0_g1_i1	G137397	G1373971		277	78.81	8	7.76	100	CDS	276	55.68	1	organic hydroperoxide reductase OsmC/OhrA	COG1764	Bacteria	Actinobacteria	Actinobacteria	Corynebacteriales	Mycobacteriaceae	Mycobacterium
DN44249_c0_g1	706	507	27	4.07	DN44249_c0_g1_i1	G138743	G1387431		706	507	27	4.07	100	CDS	705	54.7	-1	ATP-dependent RNA helicase DeaD	KO:K05592	Bacteria	Actinobacteria	Actinobacteria	Corynebacteriales	Mycobacteriaceae	Mycobacterium
DN5638_c0_g1	301	102	9	6.74	DN5638_c0_g1_i1	G145714	G1457141		301	102	9	6.74	100	CDS	297	42.37	-1	serine/threonine protein kinase	COG0515	Bacteria	Actinobacteria	Actinobacteria	Corynebacteriales	Mycobacteriaceae	Mycobacterium
DN12681_c0_g1	637	438	21	3.66	DN12681_c0_g1_i1	G106887	G1068871		637	438	21	3.66	100	CDS	633	46.46	-1	1-acyl-sn-glycerol-3-phosphate acyltransferase	COG0204	Bacteria	Actinobacteria	Actinobacteria	Corynebacteriales	Nocardiaceae	Nocardia
DN27028_c0_g1	240	47.71	9	14.42	DN27028_c0_g1_i1	G121566	G1215661		240	47.71	9	14.42	100	CDS	237	46.15	1	AcrR family transcriptional regulator	COG1309	Bacteria	Actinobacteria	Actinobacteria	Corynebacteriales	Nocardiaceae	Nocardia
DN28658_c0_g1	234	43.32	4	7.06	DN28658_c0_g1_i1	G123208	G1232081		234	43.32	4	7.06	100	CDS	231	49.21	1	HP	Hypo-rule applied	Bacteria	Actinobacteria	Actinobacteria	Corynebacteriales	Nocardiaceae	Nocardia
DN36007_c0_g1	204	24.6	5	15.53	DN36007_c0_g1_i1	G130670	G1306701		204	24.6	5	15.53	100	CDS	201	68.18	-1	predicted ATPase	COG4637	Bacteria	Actinobacteria	Actinobacteria	Corynebacteriales	Nocardiaceae	Nocardia
DN43396_c0_g1	240	47.71	4	6.41	DN43396_c0_g1_i1	G137991	G1379911		240	47.71	4	6.41	100	CDS	237	38.81	-1	HP	Hypo-rule applied	Bacteria	Actinobacteria	Actinobacteria	Corynebacteriales	Nocardiaceae	Nocardia
DN43624_c0_g1	303	104	6	4.41	DN43624_c0_g1_i1	G138173	G1381731		303	104	6	4.41	100	CDS	303	44.71	1	HP	Hypo-rule applied	Bacteria	Actinobacteria	Actinobacteria	Corynebacteriales	Nocardiaceae	Nocardia
DN48675_c0_g1	237	45.49	456	765.97	DN48675_c0_g1_i1	G143398	G1433981		237	45.49	456	765.97	100	CDS	129	100	1	HP	Hypo-rule applied	Bacteria	Actinobacteria	Actinobacteria	Corynebacteriales	Nocardiaceae	Nocardia
DN24423_c0_g1	264	67.15	6	6.83	DN24423_c0_g1_i1	G118811	G1188111		264	67.15	6	6.83	100	CDS	261	72.73	-1	HP	Hypo-rule applied	Bacteria	Actinobacteria	Actinobacteria	Corynebacteriales	Nocardiaceae	Rhodococcus
DN33564_c0_g1	524	325	10	2.35	DN33564_c0_g1_i1	G128153	G1281531		524	325	10	2.35	100	CDS	522	34.93	1	alpha-tubulin suppressor-like RCC1 family protein	COG5184	Bacteria	Actinobacteria	Actinobacteria	Corynebacteriales	Nocardiaceae	Rhodococcus
DN35148_c0_g1	221	34.54	4	8.85	DN35148_c0_g1_i1	G129800	G1298001		221	34.54	4	8.85	100	CDS	219	63.01	-1	NADPH2:quinone reductase	KO:K00344	Bacteria	Actinobacteria	Actinobacteria	Corynebacteriales	Nocardiaceae	Rhodococcus
DN3804_c0_g1	575	376	20	4.06	DN3804_c0_g1_i1	G132587	G1325871	1	575	376	20	4.06	100	CDS	336	#N/A	1	mono/diheme cytochrome c family protein	COG2010	Bacteria	Actinobacteria	Actinobacteria	Corynebacteriales	Nocardiaceae	Rhodococcus
DN3804_c0_g1	575	376	20	4.06	DN3804_c0_g1_i1	G132587	G1325872	2	575	376	20	4.06	100	CDS	132	76.74	1	HP	KO:K00100	Bacteria	Actinobacteria	Actinobacteria	Corynebacteriales	Nocardiaceae	Rhodococcus
DN44769_c0_g1	419	220	12	4.17	DN44769_c0_g1_i1	G139300	G1393001		419	220	12	4.17	100	CDS	417	44.25	1	fatty-acyl-CoA synthase	KO:K00666	Bacteria	Actinobacteria	Actinobacteria	Corynebacteriales	Segniliparaceae	Segniliparus
DN22034_c0_g1	405	206	8	2.97	DN22034_c0_g1_i1	G116514	G1165141		405	206	8	2.97	100	CDS	402	36.04	-1	serine/threonine-protein kinase	KO:K08884	Bacteria	Actinobacteria	Actinobacteria	Corynebacteriales	unclassified Corynebacteriales	Lawsonella
DN19992_c0_g1	274	76.06	6	6.03	DN19992_c0_g1_i1	G114379	G1143791		274	76.06	6	6.03	100	CDS	273	43.96	1	serine/threonine-protein kinase	KO:K08884	Bacteria	Actinobacteria	Actinobacteria	Corynebacteriales	Williamsiaceae	Williamsia
DN23846_c0_g1	265	68.02	5	5.62	DN23846_c0_g1_i1	G118188	G1181881		265	68.02	5	5.62	100	CDS	264	56.72	-1	HP	Hypo-rule applied	Bacteria	Actinobacteria	Actinobacteria	Frankiales	Cryptosporangiaceae	Cryptosporangium
DN19646_c0_g1	247	53.07	5	7.2	DN19646_c0_g1_i1	G114024	G1140241		247	53.07	5	7.2	100	CDS	246	49.21	-1	serine/threonine-protein kinase	KO:K08884	Bacteria	Actinobacteria	Actinobacteria	Frankiales	Frankiaceae	Frankia
DN37653_c0_g1	630	431	11	1.95	DN37653_c0_g1_i1	G132168	G1321681		630	431	11	1.95	100	CDS	627	29.44	-1	phosphoglucosamine mutase	KO:K03431	Bacteria	Actinobacteria	Actinobacteria	Frankiales	Frankiaceae	Frankia
DN3660_c0_g1	562	363	12	2.53	DN3660_c0_g1_i1	G131240	G1312401		562	363	12	2.53	100	CDS	558	40.52	-1	methylmalonyl-CoA mutase	KO:K01847	Bacteria	Actinobacteria	Actinobacteria	Frankiales	Sporichthyaceae	Sporichthya
DN49946_c0_g1	217	32.04	3	7.16	DN49946_c0_g1_i1	G144610	G1446101		217	32.04	3	7.16	100	CDS	138	59.52	1	putative Holliday junction resolvase	KO:K07447	Bacteria	Actinobacteria	Actinobacteria	Geodermatophilales	Geodermatophilaceae	Blastococcus
DN39508_c0_g1	559	360	170	36.08	DN39508_c0_g1_i1	G134117	G1341171		559	360	170	36.08	100	CDS	558	52.11	-1	flagellin	KO:K02406	Bacteria	Actinobacteria	Actinobacteria	Geodermatophilales	Geodermatophilaceae	Geodermatophilus
DN40669_c0_g1	366	167	9	4.12	DN40669_c0_g1_i1	G135301	G1353011		366	167	9	4.12	100	CDS	363	47.24	-1	amidase	KO:K01426	Bacteria	Actinobacteria	Actinobacteria	Geodermatophilales	Geodermatophilaceae	Geodermatophilus
DN26046_c0_g1	533	334	19	4.35	DN26046_c0_g1_i1	G120542	G1205421		533	334	19	4.35	100	CDS	402	44.55	1	acyl-CoA thioester hydrolase	KO:K07107	Bacteria	Actinobacteria	Actinobacteria	Geodermatophilales	Geodermatophilaceae	Modestobacter
DN38092_c0_g1	322	123	4	2.48	DN38092_c0_g1_i1	G132632	G1326321		322	123	4	2.48	100	CDS	321	46.6	1	HP	Hypo-rule applied	Bacteria	Actinobacteria	Actinobacteria	Geodermatophilales	Geodermatophilaceae
DN19287_c0_g1	921	722	39	4.13	DN19287_c0_g1_i1	G113640	G1136401	1	921	722	39	4.13	100	CDS	117	#N/A	1	HP	Hypo-rule	Bacteria	Actinobacteria	Actinobacteria	Glycomycetales	Glycomycetaceae	Glycomyces
DN19287_c0_g1	921	722	39	4.13	DN19287_c0_g1_i1	G113640	G1136402	2	921	722	39	4.13	100	CDS	429	#N/A	1	HP	Hypo-rule	Bacteria	Actinobacteria	Actinobacteria	Glycomycetales	Glycomycetaceae	Glycomyces
DN19287_c0_g1	921	722	39	4.13	DN19287_c0_g1_i1	G113640	G1136403	3	921	722	39	4.13	100	CDS	255	71.43	1	dsDNA-specific endonuclease/ATPase MutS2	COG1193	Bacteria	Actinobacteria	Actinobacteria	Glycomycetales	Glycomycetaceae	Glycomyces
DN34830_c0_g1	458	259	18	5.31	DN34830_c0_g1_i1	G129470	G1294701		458	259	18	5.31	100	CDS	456	88.16	-1	glutamine synthetase	KO:K01915	Bacteria	Actinobacteria	Actinobacteria	Kineosporiales	Kineosporiaceae	Quadrisphaera
DN49166_c0_g1	261	64.57	4	4.73	DN49166_c0_g1_i1	G143883	G1438831		261	64.57	4	4.73	100	CDS	258	42.7	1	HP	Hypo-rule applied	Bacteria	Actinobacteria	Actinobacteria	Micrococcales	Beutenbergiaceae	Beutenbergia
DN45538_c0_g1	206	25.67	3	8.93	DN45538_c0_g1_i1	G140141	G1401411	1	206	25.67	3	8.93	100	CDS	126	70.73	1	HP	Hypo-rule	Bacteria	Actinobacteria	Actinobacteria	Micrococcales	Bogoriellaceae	Georgenia
DN45538_c0_g1	206	25.67	3	8.93	DN45538_c0_g1_i1	G140141	G1401412	2	206	25.67	3	8.93	100	CDS	84	#N/A	1	HP	Hypo-rule	Bacteria	Actinobacteria	Actinobacteria	Micrococcales	Bogoriellaceae	Georgenia
DN35489_c0_g1	234	43.32	3	5.29	DN35489_c0_g1_i1	G130147	G1301471		234	43.32	3	5.29	100	CDS	231	44.44	-1	peptide/nickel transport system substrate-binding protein	KO:K02035	Bacteria	Actinobacteria	Actinobacteria	Micrococcales	Brevibacteriaceae	Brevibacterium
DN14127_c0_g1	440	241	11	3.49	DN14127_c0_g1_i1	G108441	G1084411		440	241	11	3.49	100	CDS	438	41.58	1	PAS domain-containing protein	COG2202	Bacteria	Actinobacteria	Actinobacteria	Micrococcales	Cellulomonadaceae	Cellulomonas
DN17906_c0_g1	468	269	12	3.41	DN17906_c0_g1_i1	G112176	G1121761		468	269	12	3.41	100	CDS	468	37.06	-1	HP	Hypo-rule applied	Bacteria	Actinobacteria	Actinobacteria	Micrococcales	Cellulomonadaceae	Cellulomonas
DN27302_c0_g1	350	151	5	2.53	DN27302_c0_g1_i1	G121846	G1218461		350	151	5	2.53	100	CDS	252	66.25	-1	peptide/nickel transport system substrate-binding protein	KO:K02035	Bacteria	Actinobacteria	Actinobacteria	Micrococcales	Cellulomonadaceae	Cellulomonas
DN5312_c1_g1	1557	1358	90	5.06	DN5312_c1_g1_i1	G145359	G1453591		1557	1358	90	5.06	100	CDS	1554	51.81	1	peptide/nickel transport system substrate-binding protein	KO:K02035	Bacteria	Actinobacteria	Actinobacteria	Micrococcales	Cellulomonadaceae	Cellulomonas
DN28000_c0_g1	234	43.32	3	5.29	DN28000_c0_g1_i1	G122552	G1225521		234	43.32	3	5.29	100	CDS	225	81.08	1	putative multiple sugar transport system permease protein	KO:K10547	Bacteria	Actinobacteria	Actinobacteria	Micrococcales	Cellulomonadaceae	Sediminihabitans
DN5542_c0_g1	1164	965	541	42.84	DN5542_c0_g1_i1	G145607	G1456071	1	1164	965	541	42.84	100	CDS	270	45.88	-1	HP	Hypo-rule	Bacteria	Actinobacteria	Actinobacteria	Micrococcales	Demequinaceae
DN24080_c0_g1	442	243	12	3.77	DN24080_c0_g1_i1	G118442	G1184421		442	243	12	3.77	100	CDS	441	53.49	1	HP	Hypo-rule applied	Bacteria	Actinobacteria	Actinobacteria	Micrococcales	Dermacoccaceae	Kytococcus
DN38004_c0_g1	382	183	5	2.09	DN38004_c0_g1_i1	G132538	G1325381		382	183	5	2.09	100	CDS	381	76.8	1	4-hydroxy-tetrahydrodipicolinate synthase	KO:K01714	Bacteria	Actinobacteria	Actinobacteria	Micrococcales	Dermacoccaceae	Kytococcus
DN22908_c0_g1	241	48.46	3	4.73	DN22908_c0_g1_i1	G117375	G1173751		241	48.46	3	4.73	100	CDS	240	68.06	1	tryptophanase	KO:K01667	Bacteria	Actinobacteria	Actinobacteria	Micrococcales	Dermatophilaceae	Austwickia
DN12737_c0_g1	321	122	5	3.13	DN12737_c0_g1_i1	G106945	G1069451		321	122	5	3.13	100	CDS	306	45.36	1	serine/threonine-protein kinase	KO:K08884	Bacteria	Actinobacteria	Actinobacteria	Micrococcales	Dermatophilaceae	Mobilicoccus
DN40319_c0_g1	296	97.02	5	3.94	DN40319_c0_g1_i1	G134946	G1349461		296	97.02	5	3.94	100	CDS	294	58.93	-1	TM2 domain-containing membrane protein YozV	COG2314	Bacteria	Actinobacteria	Actinobacteria	Micrococcales	Intrasporangiaceae	Intrasporangium
DN4850_c0_g1	322	123	11	6.83	DN4850_c0_g1_i1	G143231	G1432311		322	123	11	6.83	100	CDS	321	70.97	-1	UDPglucose 6-dehydrogenase	KO:K00012	Bacteria	Actinobacteria	Actinobacteria	Micrococcales	Intrasporangiaceae	Intrasporangium
DN48430_c0_g1	319	120	4	2.55	DN48430_c0_g1_i1	G143150	G1431501		319	120	4	2.55	100	CDS	315	61.9	-1	glutamate transport system permease protein	KO:K10006	Bacteria	Actinobacteria	Actinobacteria	Micrococcales	Intrasporangiaceae
DN25142_c0_g1	339	140	6	3.27	DN25142_c0_g1_i1	G119584	G1195841		339	140	6	3.27	100	CDS	339	75.53	-1	small multidrug resistance pump	KO:K03297	Bacteria	Actinobacteria	Actinobacteria	Micrococcales	Microbacteriaceae	Agreia
DN29019_c0_g1	214	30.23	3	7.58	DN29019_c0_g1_i1	G123555	G1235551		214	30.23	3	7.58	100	CDS	213	28.57	-1	antitoxin component YwqK of YwqJK toxin-antitoxin module	COG2849	Bacteria	Actinobacteria	Actinobacteria	Micrococcales	Microbacteriaceae	Agromyces
DN48912_c0_g1	251	56.26	4	5.43	DN48912_c0_g1_i1	G143633	G1436331		251	56.26	4	5.43	100	CDS	249	41.98	1	HP	KO:K07504	Bacteria	Actinobacteria	Actinobacteria	Micrococcales	Microbacteriaceae	Agromyces
DN14610_c0_g1	220	33.9	4	9.02	DN14610_c0_g1_i1	G108949	G1089491		220	33.9	4	9.02	100	CDS	219	77.78	1	ribose transport system substrate-binding protein	KO:K10439	Bacteria	Actinobacteria	Actinobacteria	Micrococcales	Microbacteriaceae	Cryobacterium
DN7572_c1_g1	310	111	2	1.38	DN7572_c1_g1_i1	G147823	G1478231		310	111	2	1.38	100	CDS	309	52.5	-1	HP	Hypo-rule applied	Bacteria	Actinobacteria	Actinobacteria	Micrococcales	Microbacteriaceae	Curtobacterium
DN9554_c0_g1	288	89.2	1	0.86	DN9554_c0_g1_i1	G150324	G1503241		288	89.2	1	0.86	100	CDS	222	55.81	1	HP	Hypo-rule applied	Bacteria	Actinobacteria	Actinobacteria	Micrococcales	Microbacteriaceae	Curtobacterium
DN20345_c0_g1	289	90.17	10	8.47	DN20345_c0_g1_i1	G114755	G1147551		289	90.17	10	8.47	100	CDS	141	60.87	1	uncharacterized protein YeaO (DUF488 family)	COG3189	Bacteria	Actinobacteria	Actinobacteria	Micrococcales	Microbacteriaceae	Herbiconiux
DN34158_c0_g1	774	575	14	1.86	DN34158_c0_g1_i1	G128779	G1287791		774	575	14	1.86	100	CDS	774	39.76	1	non-specific serine/threonine protein kinase	KO:K08282	Bacteria	Actinobacteria	Actinobacteria	Micrococcales	Microbacteriaceae	Leifsonia
DN15845_c0_g1	241	48.46	4	6.31	DN15845_c0_g1_i1	G110204	G1102041		241	48.46	4	6.31	100	CDS	174	62.96	1	3-hydroxybutyryl-CoA dehydrogenase	KO:K00074	Bacteria	Actinobacteria	Actinobacteria	Micrococcales	Microbacteriaceae	Microbacterium
DN18840_c0_g1	287	88.24	4	3.46	DN18840_c0_g1_i1	G113168	G1131681		287	88.24	4	3.46	100	CDS	285	48.65	-1	HP	KO:K07053	Bacteria	Actinobacteria	Actinobacteria	Micrococcales	Microbacteriaceae	Microbacterium
DN20538_c0_g1	250	55.45	7	9.65	DN20538_c0_g1_i1	G114957	G1149571		250	55.45	7	9.65	100	CDS	240	53.52	-1	HP	Hypo-rule applied	Bacteria	Actinobacteria	Actinobacteria	Micrococcales	Microbacteriaceae	Microbacterium
DN21449_c0_g1	220	33.9	4	9.02	DN21449_c0_g1_i1	G115914	G1159141		220	33.9	4	9.02	100	CDS	219	57.53	-1	ring-1,2-phenylacetyl-CoA epoxidase subunit PaaD	KO:K02612	Bacteria	Actinobacteria	Actinobacteria	Micrococcales	Microbacteriaceae	Microbacterium
DN27500_c0_g1	390	191	6	2.4	DN27500_c0_g1_i1	G122047	G1220471	1	390	191	6	2.4	100	CDS	204	60.94	-1	HP	Hypo-rule	Bacteria	Actinobacteria	Actinobacteria	Micrococcales	Microbacteriaceae	Microbacterium
DN27500_c0_g1	390	191	6	2.4	DN27500_c0_g1_i1	G122047	G1220472	2	390	191	6	2.4	100	CDS	123	78.95	-1	HP	Hypo-rule	Bacteria	Actinobacteria	Actinobacteria	Micrococcales	Microbacteriaceae	Microbacterium
DN45105_c0_g1	241	48.46	5	7.88	DN45105_c0_g1_i1	G139665	G1396651		241	48.46	5	7.88	100	CDS	240	76.25	1	ribose transport system permease protein	KO:K10440	Bacteria	Actinobacteria	Actinobacteria	Micrococcales	Microbacteriaceae	Microbacterium
DN11911_c0_g1	1689	1490	84	4.31	DN11911_c0_g1_i1	G106050	G1060501	1	1689	1490	84	4.31	100	CDS	1482	53.69	1	peptide/nickel transport system substrate-binding protein	KO:K02035	Bacteria	Actinobacteria	Actinobacteria	Micrococcales	Microbacteriaceae	Salinibacterium
DN11911_c0_g1	1689	1490	84	4.31	DN11911_c0_g1_i1	G106050	G1060502	2	1689	1490	84	4.31	100	CDS	96	#N/A	1	HP	Hypo-rule	Bacteria	Actinobacteria	Actinobacteria	Micrococcales	Microbacteriaceae	Salinibacterium
DN15034_c0_g1	290	91.14	4	3.35	DN15034_c0_g1_i1	G109391	G1093911	1	290	91.14	4	3.35	100	CDS	150	60.42	1	D-serine deaminase-like pyridoxal phosphate-dependent protein	COG3616	Bacteria	Actinobacteria	Actinobacteria	Micrococcales	Microbacteriaceae	Salinibacterium
DN15034_c0_g1	290	91.14	4	3.35	DN15034_c0_g1_i1	G109391	G1093912	2	290	91.14	4	3.35	100	CDS	96	#N/A	1	enamine deaminase RidA (YjgF/YER057c/UK114 family)	COG0251	Bacteria	Actinobacteria	Actinobacteria	Micrococcales	Microbacteriaceae	Salinibacterium
DN14495_c0_g1	411	212	7	2.52	DN14495_c0_g1_i1	G108826	G1088261		411	212	7	2.52	100	CDS	408	69.85	1	putative tricarboxylic transport membrane protein	KO:K07793	Bacteria	Actinobacteria	Actinobacteria	Micrococcales	Micrococcaceae	Arthrobacter
DN15971_c0_g1	535	336	7	1.59	DN15971_c0_g1_i1	G110323	G1103231	1	535	336	7	1.59	100	CDS	108	#N/A	1	HP	Hypo-rule	Bacteria	Actinobacteria	Actinobacteria	Micrococcales	Micrococcaceae	Arthrobacter
DN15971_c0_g1	535	336	7	1.59	DN15971_c0_g1_i1	G110323	G1103232	2	535	336	7	1.59	100	CDS	414	64.66	1	nicotinamidase-related amidase	COG1335	Bacteria	Actinobacteria	Actinobacteria	Micrococcales	Micrococcaceae	Arthrobacter
DN40010_c0_g1	246	52.29	5	7.31	DN40010_c0_g1_i1	G134633	G1346331		246	52.29	5	7.31	100	CDS	243	57.14	1	pyruvate,water dikinase	KO:K01007	Bacteria	Actinobacteria	Actinobacteria	Micrococcales	Micrococcaceae	Arthrobacter
DN48164_c0_g1	432	233	10	3.28	DN48164_c0_g1_i1	G142881	G1428811		432	233	10	3.28	100	CDS	429	35.29	1	O-antigen polysaccharide polymerase Wzy-like protein	pfam14296	Bacteria	Actinobacteria	Actinobacteria	Micrococcales	Micrococcaceae	Arthrobacter
DN4462_c0_g1	394	195	10	3.92	DN4462_c0_g1_i1	G139149	G1391491		394	195	10	3.92	100	CDS	390	93.39	1	DNA-directed RNA polymerase subunit beta	KO:K03043	Bacteria	Actinobacteria	Actinobacteria	Micrococcales	Micrococcaceae	Neomicrococcus
DN24015_c0_g1	286	87.28	5	4.38	DN24015_c0_g1_i1	G118370	G1183701		286	87.28	5	4.38	100	CDS	285	31.71	-1	O-antigen ligase	COG3307	Bacteria	Actinobacteria	Actinobacteria	Micrococcales	Micrococcaceae	Nesterenkonia
DN979_c0_g1	967	768	75	7.46	DN979_c0_g1_i1	G150675	G1506752	2	967	768	75	7.46	100	CDS	423	56.92	-1	TM2 domain-containing membrane protein YozV	COG2314	Bacteria	Actinobacteria	Actinobacteria	Micrococcales
DN20691_c0_g1	338	139	6	3.3	DN20691_c0_g1_i1	G115117	G1151171		338	139	6	3.3	100	CDS	336	45.54	1	biotin carboxylase	COG0439	Bacteria	Actinobacteria	Actinobacteria	Micromonosporales	Micromonosporaceae	Actinoplanes
DN37917_c0_g1	317	118	4	2.59	DN37917_c0_g1_i1	G132443	G1324431		317	118	4	2.59	100	CDS	315	47.06	1	alpha-tubulin suppressor-like RCC1 family protein	COG5184	Bacteria	Actinobacteria	Actinobacteria	Micromonosporales	Micromonosporaceae	Actinoplanes
DN39874_c0_g1	483	284	21	5.65	DN39874_c0_g1_i1	G134495	G1344951		483	284	21	5.65	100	CDS	480	49.06	1	uncharacterized protein DUF11	pfam01345	Bacteria	Actinobacteria	Actinobacteria	Micromonosporales	Micromonosporaceae	Actinoplanes
DN4334_c0_g1	787	588	24	3.12	DN4334_c0_g1_i1	G137952	G1379521		787	588	24	3.12	100	CDS	702	50.93	1	L-ascorbate metabolism protein UlaG (beta-lactamase superfamily)	COG2220	Bacteria	Actinobacteria	Actinobacteria	Micromonosporales	Micromonosporaceae	Actinoplanes
DN49793_c0_g1	340	141	5	2.71	DN49793_c0_g1_i1	G144466	G1444661		340	141	5	2.71	100	CDS	339	41.18	1	serine/threonine-protein kinase	KO:K08884	Bacteria	Actinobacteria	Actinobacteria	Micromonosporales	Micromonosporaceae	Actinoplanes
DN40501_c0_g1	271	73.34	4	4.17	DN40501_c0_g1_i1	G135136	G1351361		271	73.34	4	4.17	100	CDS	270	58.89	-1	alkyldihydroxyacetonephosphate synthase	KO:K00803	Bacteria	Actinobacteria	Actinobacteria	Micromonosporales	Micromonosporaceae	Catellatospora
DN36814_c0_g1	230	40.51	2	3.77	DN36814_c0_g1_i1	G131420	G1314201		230	40.51	2	3.77	100	CDS	228	56.16	-1	HP	Hypo-rule applied	Bacteria	Actinobacteria	Actinobacteria	Micromonosporales	Micromonosporaceae	Dactylosporangium
DN3424_c0_g1	342	143	7	3.74	DN3424_c0_g1_i1	G128873	G1288731		342	143	7	3.74	100	CDS	342	38.67	1	HP	Hypo-rule applied	Bacteria	Actinobacteria	Actinobacteria	Micromonosporales	Micromonosporaceae	Hamadaea
DN50051_c0_g1	269	71.55	5	5.34	DN50051_c0_g1_i1	G144705	G1447051		269	71.55	5	5.34	100	CDS	267	46.43	-1	HP	Hypo-rule applied	Bacteria	Actinobacteria	Actinobacteria	Micromonosporales	Micromonosporaceae	Hamadaea
DN11955_c0_g1	578	379	18	3.63	DN11955_c0_g1_i1	G106098	G1060981	1	578	379	18	3.63	100	CDS	492	61.25	-1	perosamine synthetase	KO:K13010	Bacteria	Actinobacteria	Actinobacteria	Micromonosporales	Micromonosporaceae	Micromonospora
DN11955_c0_g1	578	379	18	3.63	DN11955_c0_g1_i1	G106098	G1060982	2	578	379	18	3.63	100	CDS	87	#N/A	-1	HP	Hypo-rule	Bacteria	Actinobacteria	Actinobacteria	Micromonosporales	Micromonosporaceae	Micromonospora
DN12292_c0_g1	322	123	4	2.48	DN12292_c0_g1_i1	G106467	G1064671		322	123	4	2.48	100	CDS	321	50.46	-1	molybdate transport system ATP-binding protein	KO:K02017	Bacteria	Actinobacteria	Actinobacteria	Micromonosporales	Micromonosporaceae	Micromonospora
DN18205_c0_g1	843	644	24	2.85	DN18205_c0_g1_i1	G112493	G1124931		843	644	24	2.85	100	CDS	843	42.7	-1	biotin transport system ATP-binding protein/energy-coupling factor transport system ATP-binding protein	KO:K16784,KO:K16787	Bacteria	Actinobacteria	Actinobacteria	Micromonosporales	Micromonosporaceae	Micromonospora
DN29718_c0_g1	231	41.21	4	7.42	DN29718_c0_g1_i1	G124226	G1242261		231	41.21	4	7.42	100	CDS	231	60.27	1	HP	Hypo-rule applied	Bacteria	Actinobacteria	Actinobacteria	Micromonosporales	Micromonosporaceae	Micromonospora
DN5640_c0_g1	329	130	6	3.53	DN5640_c0_g1_i1	G145717	G1457171		329	130	6	3.53	100	CDS	279	53.93	-1	peptidoglycan/LPS O-acetylase OafA/YrhL	COG1835	Bacteria	Actinobacteria	Actinobacteria	Micromonosporales	Micromonosporaceae	Micromonospora
DN45235_c0_g1	366	167	10	4.58	DN45235_c0_g1_i1	G139806	G1398061		366	167	10	4.58	100	CDS	366	42.61	-1	alpha-tubulin suppressor-like RCC1 family protein	COG5184	Bacteria	Actinobacteria	Actinobacteria	Micromonosporales	Micromonosporaceae	Plantactinospora
DN25520_c0_g1	476	277	20	5.52	DN25520_c0_g1_i1	G119985	G1199851		476	277	20	5.52	100	CDS	474	53.9	-1	NAD(P)-dependent dehydrogenase (short-subunit alcohol dehydrogenase family)	COG1028	Bacteria	Actinobacteria	Actinobacteria	Nakamurellales	Nakamurellaceae	Nakamurella
DN34779_c0_g1	356	157	13	6.33	DN34779_c0_g1_i1	G129416	G1294161		356	157	13	6.33	100	CDS	354	46.46	1	HP	Hypo-rule applied	Bacteria	Actinobacteria	Actinobacteria	Nakamurellales	Nakamurellaceae	Nakamurella
DN43279_c0_g1	235	44.04	5	8.68	DN43279_c0_g1_i1	G137891	G1378911		235	44.04	5	8.68	100	CDS	234	52.56	-1	beta-ketoacyl synthase-like protein	pfam00109	Bacteria	Actinobacteria	Actinobacteria	Nakamurellales	Nakamurellaceae	Nakamurella
DN46943_c0_g1	217	32.04	5	11.93	DN46943_c0_g1_i1	G141621	G1416211		217	32.04	5	11.93	100	CDS	216	46.15	-1	HP	Hypo-rule applied	Bacteria	Actinobacteria	Actinobacteria	Propionibacteriales	Nocardioidaceae	Actinopolymorpha
DN15710_c0_g1	245	51.51	3	4.45	DN15710_c0_g1_i1	G110077	G1100771		245	51.51	3	4.45	100	CDS	243	46.15	1	HP	Hypo-rule applied	Bacteria	Actinobacteria	Actinobacteria	Propionibacteriales	Nocardioidaceae	Aeromicrobium
DN39962_c0_g1	276	77.89	3	2.94	DN39962_c0_g1_i1	G134581	G1345811		276	77.89	3	2.94	100	CDS	273	41.86	-1	HP	Hypo-rule applied	Bacteria	Actinobacteria	Actinobacteria	Propionibacteriales	Nocardioidaceae	Aeromicrobium
DN30294_c0_g1	253	57.88	3	3.96	DN30294_c0_g1_i1	G124748	G1247481		253	57.88	3	3.96	100	CDS	252	42.47	1	FG-GAP repeat protein	pfam01839	Bacteria	Actinobacteria	Actinobacteria	Propionibacteriales	Nocardioidaceae	Friedmanniella
DN38045_c0_g1	860	661	57	6.59	DN38045_c0_g1_i1	G132582	G1325821		860	661	57	6.59	100	CDS	840	83.21	-1	glutamine synthetase	KO:K01915	Bacteria	Actinobacteria	Actinobacteria	Propionibacteriales	Nocardioidaceae	Friedmanniella
DN29145_c0_g1	241	48.46	3	4.73	DN29145_c0_g1_i1	G123679	G1236791		241	48.46	3	4.73	100	CDS	231	53.95	1	HP	Hypo-rule applied	Bacteria	Actinobacteria	Actinobacteria	Propionibacteriales	Nocardioidaceae	Mumia
DN12667_c0_g1	743	544	15	2.11	DN12667_c0_g1_i1	G106870	G1068701		743	544	15	2.11	100	CDS	678	88.5	1	membrane protease subunit (stomatin/prohibitin family)	COG4260	Bacteria	Actinobacteria	Actinobacteria	Propionibacteriales	Nocardioidaceae	Nocardioides
DN22919_c0_g1	233	42.61	4	7.17	DN22919_c0_g1_i1	G117387	G1173871		233	42.61	4	7.17	100	CDS	231	58.44	-1	HP	Hypo-rule applied	Bacteria	Actinobacteria	Actinobacteria	Propionibacteriales	Nocardioidaceae	Nocardioides
DN30727_c0_g1	1105	906	51	4.3	DN30727_c0_g1_i1	G125125	G1251251	1	1105	906	51	4.3	100	CDS	123	65.79	-1	2-aminomuconate deaminase	KO:K15067	Bacteria	Actinobacteria	Actinobacteria	Propionibacteriales	Nocardioidaceae	Nocardioides
DN38971_c0_g1	212	29.05	3	7.89	DN38971_c0_g1_i1	G133555	G1335551		212	29.05	3	7.89	100	CDS	210	70.15	1	5-methyltetrahydrofolate--homocysteine methyltransferase	KO:K00548	Bacteria	Actinobacteria	Actinobacteria	Propionibacteriales	Nocardioidaceae	Nocardioides
DN6184_c0_g1	351	152	10	5.03	DN6184_c0_g1_i1	G146267	G1462671		351	152	10	5.03	100	CDS	351	47.12	1	HP	Hypo-rule applied	Bacteria	Actinobacteria	Actinobacteria	Propionibacteriales	Nocardioidaceae	Nocardioides
DN12144_c0_g1	254	58.7	5	6.51	DN12144_c0_g1_i1	G106304	G1063041		254	58.7	5	6.51	100	CDS	252	94.05	1	fructose-bisphosphate aldolase class II	KO:K01624	Bacteria	Actinobacteria	Actinobacteria	Propionibacteriales	Nocardioidaceae	Propionicimonas
DN15666_c0_g1	218	32.65	4	9.36	DN15666_c0_g1_i1	G110037	G1100371		218	32.65	4	9.36	100	CDS	216	75	1	citrate synthase	KO:K01647	Bacteria	Actinobacteria	Actinobacteria	Propionibacteriales	Nocardioidaceae	Propionicimonas
DN15876_c0_g1	252	57.06	4	5.36	DN15876_c0_g1_i1	G110235	G1102351		252	57.06	4	5.36	100	CDS	147	76.6	1	signal peptidase I	KO:K03100	Bacteria	Actinobacteria	Actinobacteria	Propionibacteriales	Nocardioidaceae	Propionicimonas
DN17039_c0_g1	565	366	32	6.68	DN17039_c0_g1_i1	G111251	G1112511	1	565	366	32	6.68	100	CDS	465	68.31	-1	HP	Hypo-rule	Bacteria	Actinobacteria	Actinobacteria	Propionibacteriales	Nocardioidaceae	Propionicimonas
DN17039_c0_g1	565	366	32	6.68	DN17039_c0_g1_i1	G111251	G1112512	2	565	366	32	6.68	100	CDS	84	#N/A	-1	HP	Hypo-rule	Bacteria	Actinobacteria	Actinobacteria	Propionibacteriales	Nocardioidaceae	Propionicimonas
DN17693_c0_g1	809	610	40	5.01	DN17693_c0_g1_i1	G111947	G1119471		809	610	40	5.01	100	CDS	807	83.03	1	Amt family ammonium transporter	KO:K03320	Bacteria	Actinobacteria	Actinobacteria	Propionibacteriales	Nocardioidaceae	Propionicimonas
DN21676_c0_g1	280	81.6	4	3.75	DN21676_c0_g1_i1	G116146	G1161461		280	81.6	4	3.75	100	CDS	243	73.75	1	small subunit ribosomal protein S16	KO:K02959	Bacteria	Actinobacteria	Actinobacteria	Propionibacteriales	Nocardioidaceae	Propionicimonas
DN21721_c0_g1	207	26.22	3	8.74	DN21721_c0_g1_i1	G116190	G1161901	1	207	26.22	3	8.74	100	CDS	78	#N/A	1	HP	Hypo-rule	Bacteria	Actinobacteria	Actinobacteria	Propionibacteriales	Nocardioidaceae	Propionicimonas
DN21721_c0_g1	207	26.22	3	8.74	DN21721_c0_g1_i1	G116190	G1161902	2	207	26.22	3	8.74	100	CDS	120	70	1	methylmalonyl-CoA carboxyltransferase large subunit	KO:K17489	Bacteria	Actinobacteria	Actinobacteria	Propionibacteriales	Nocardioidaceae	Propionicimonas
DN22143_c0_g1	302	103	7	5.19	DN22143_c0_g1_i1	G116624	G1166241		302	103	7	5.19	100	CDS	300	89.29	-1	small subunit ribosomal protein S12	KO:K02950	Bacteria	Actinobacteria	Actinobacteria	Propionibacteriales	Nocardioidaceae	Propionicimonas
DN23905_c0_g1	239	46.96	4	6.51	DN23905_c0_g1_i1	G118251	G1182511		239	46.96	4	6.51	100	CDS	237	51.9	-1	serine/threonine-protein kinase	KO:K08884	Bacteria	Actinobacteria	Actinobacteria	Propionibacteriales	Nocardioidaceae	Propionicimonas
DN26784_c0_g1	361	162	7	3.3	DN26784_c0_g1_i1	G121311	G1213111		361	162	7	3.3	100	CDS	255	74.12	-1	ribosome-associated translation inhibitor RaiA	COG1544	Bacteria	Actinobacteria	Actinobacteria	Propionibacteriales	Nocardioidaceae	Propionicimonas
DN27002_c0_g1	272	74.24	3	3.09	DN27002_c0_g1_i1	G121540	G1215401		272	74.24	3	3.09	100	CDS	246	95.06	-1	inorganic pyrophosphatase	KO:K01507	Bacteria	Actinobacteria	Actinobacteria	Propionibacteriales	Nocardioidaceae	Propionicimonas
DN28318_c0_g1	339	140	6	3.27	DN28318_c0_g1_i1	G122869	G1228691		339	140	6	3.27	100	CDS	261	80.46	-1	large subunit ribosomal protein L21	KO:K02888	Bacteria	Actinobacteria	Actinobacteria	Propionibacteriales	Nocardioidaceae	Propionicimonas
DN29840_c0_g1	273	75.15	6	6.1	DN29840_c0_g1_i1	G124350	G1243501		273	75.15	6	6.1	100	CDS	270	96.63	-1	elongation factor Tu	KO:K02358	Bacteria	Actinobacteria	Actinobacteria	Propionibacteriales	Nocardioidaceae	Propionicimonas
DN36337_c0_g1	283	84.42	3	2.72	DN36337_c0_g1_i1	G130989	G1309891		283	84.42	3	2.72	100	CDS	258	76.25	-1	sec-independent protein translocase protein TatC	KO:K03118	Bacteria	Actinobacteria	Actinobacteria	Propionibacteriales	Nocardioidaceae	Propionicimonas
DN36555_c0_g1	320	121	4	2.53	DN36555_c0_g1_i1	G131192	G1311921		320	121	4	2.53	100	CDS	156	75	1	uncharacterized protein YjbJ (UPF0337 family)	COG3237	Bacteria	Actinobacteria	Actinobacteria	Propionibacteriales	Nocardioidaceae	Propionicimonas
DN36556_c0_g1	223	35.82	3	6.4	DN36556_c0_g1_i1	G131193	G1311931		223	35.82	3	6.4	100	CDS	219	91.94	1	glycerol-3-phosphate dehydrogenase	KO:K00111	Bacteria	Actinobacteria	Actinobacteria	Propionibacteriales	Nocardioidaceae	Propionicimonas
DN36597_c0_g1	212	29.05	3	7.89	DN36597_c0_g1_i1	G131226	G1312261		212	29.05	3	7.89	100	CDS	207	63.79	1	HP	Hypo-rule applied	Bacteria	Actinobacteria	Actinobacteria	Propionibacteriales	Nocardioidaceae	Propionicimonas
DN37101_c0_g1	262	65.42	4	4.67	DN37101_c0_g1_i1	G131648	G1316481		262	65.42	4	4.67	100	CDS	195	93.85	-1	large subunit ribosomal protein L31	KO:K02909	Bacteria	Actinobacteria	Actinobacteria	Propionibacteriales	Nocardioidaceae	Propionicimonas
DN45251_c0_g1	283	84.42	5	4.53	DN45251_c0_g1_i1	G139824	G1398241		283	84.42	5	4.53	100	CDS	279	95.7	1	small subunit ribosomal protein S1	KO:K02945	Bacteria	Actinobacteria	Actinobacteria	Propionibacteriales	Nocardioidaceae	Propionicimonas
DN45853_c0_g1	337	138	6	3.32	DN45853_c0_g1_i1	G140479	G1404791		337	138	6	3.32	100	CDS	336	75.89	1	uncharacterized protein	KO:K07040	Bacteria	Actinobacteria	Actinobacteria	Propionibacteriales	Nocardioidaceae	Propionicimonas
DN46728_c0_g1	835	636	56	6.73	DN46728_c0_g1_i1	G141396	G1413961	1	835	636	56	6.73	100	CDS	471	70.3	1	Amt family ammonium transporter	KO:K03320	Bacteria	Actinobacteria	Actinobacteria	Propionibacteriales	Nocardioidaceae	Propionicimonas
DN46728_c0_g1	835	636	56	6.73	DN46728_c0_g1_i1	G141396	G1413962	2	835	636	56	6.73	100	CDS	339	77.68	1	nitrogen regulatory protein P-II 1	KO:K04751	Bacteria	Actinobacteria	Actinobacteria	Propionibacteriales	Nocardioidaceae	Propionicimonas
DN47036_c0_g1	231	41.21	3	5.56	DN47036_c0_g1_i1	G141713	G1417131		231	41.21	3	5.56	100	CDS	231	84	-1	hydroxymethylpyrimidine pyrophosphatase-like HAD family hydrolase	COG0561	Bacteria	Actinobacteria	Actinobacteria	Propionibacteriales	Nocardioidaceae	Propionicimonas
DN47480_c0_g1	303	104	5	3.67	DN47480_c0_g1_i1	G142172	G1421721		303	104	5	3.67	100	CDS	300	87	-1	2-oxoglutarate dehydrogenase E1 component	KO:K00164	Bacteria	Actinobacteria	Actinobacteria	Propionibacteriales	Nocardioidaceae	Propionicimonas
DN35809_c0_g1	353	154	5	2.48	DN35809_c0_g1_i1	G130472	G1304721		353	154	5	2.48	100	CDS	345	42.42	1	HP	Hypo-rule applied	Bacteria	Actinobacteria	Actinobacteria	Propionibacteriales	Nocardioidaceae
DN4031_c0_g1	329	130	145	85.23	DN4031_c0_g1_i1	G134947	G1349471		329	130	145	85.23	100	CDS	327	51.16	1	HP	Hypo-rule applied	Bacteria	Actinobacteria	Actinobacteria	Propionibacteriales	Propionibacteriaceae	Cutibacterium
DN42154_c0_g1	251	56.26	4	5.43	DN42154_c0_g1_i1	G136815	G1368151		251	56.26	4	5.43	100	CDS	249	65.79	-1	small subunit ribosomal protein S16	KO:K02959	Bacteria	Actinobacteria	Actinobacteria	Propionibacteriales	Propionibacteriaceae	Cutibacterium
DN19984_c0_g1	343	144	8	4.24	DN19984_c0_g1_i1	G114371	G1143711		343	144	8	4.24	100	CDS	339	84.07	-1	ribonucleoside-diphosphate reductase alpha chain	KO:K00525	Bacteria	Actinobacteria	Actinobacteria	Propionibacteriales	Propionibacteriaceae	Granulicoccus
DN31986_c0_g1	327	128	20	11.94	DN31986_c0_g1_i1	G126477	G1264771		327	128	20	11.94	100	CDS	315	80.77	-1	glutamine synthetase	KO:K01915	Bacteria	Actinobacteria	Actinobacteria	Propionibacteriales	Propionibacteriaceae	Granulicoccus
DN35639_c0_g1	219	33.27	3	6.89	DN35639_c0_g1_i1	G130303	G1303031		219	33.27	3	6.89	100	CDS	216	45.76	1	glutamyl-tRNA reductase	KO:K02492	Bacteria	Actinobacteria	Actinobacteria	Propionibacteriales	Propionibacteriaceae	Granulicoccus
DN14697_c0_g1	249	54.65	6	8.39	DN14697_c0_g1_i1	G109040	G1090401		249	54.65	6	8.39	100	CDS	234	94.81	1	elongation factor Tu	KO:K02358	Bacteria	Actinobacteria	Actinobacteria	Propionibacteriales	Propionibacteriaceae	Luteococcus
DN17007_c0_g1	878	679	57	6.41	DN17007_c0_g1_i1	G111217	G1112171	1	878	679	57	6.41	100	CDS	105	#N/A	-1	HP	Hypo-rule	Bacteria	Actinobacteria	Actinobacteria	Propionibacteriales	Propionibacteriaceae	Microlunatus
DN17007_c0_g1	878	679	57	6.41	DN17007_c0_g1_i1	G111217	G1112172	2	878	679	57	6.41	100	CDS	687	75.55	-1	glutamate transport system substrate-binding protein	KO:K10005	Bacteria	Actinobacteria	Actinobacteria	Propionibacteriales	Propionibacteriaceae	Microlunatus
DN18472_c0_g1	333	134	11	6.27	DN18472_c0_g1_i1	G112783	G1127831		333	134	11	6.27	100	CDS	300	71.88	-1	Ca2+-binding RTX toxin-like protein	COG2931	Bacteria	Actinobacteria	Actinobacteria	Propionibacteriales	Propionibacteriaceae	Microlunatus
DN2281_c0_g1	1054	855	61	5.45	DN2281_c0_g1_i1	G117291	G1172911		1054	855	61	5.45	100	CDS	1053	46.39	1	HP	Hypo-rule applied	Bacteria	Actinobacteria	Actinobacteria	Propionibacteriales	Propionibacteriaceae	Microlunatus
DN25855_c0_g1	347	148	6	3.1	DN25855_c0_g1_i1	G120340	G1203401		347	148	6	3.1	100	CDS	345	73.87	-1	glutamate transport system permease protein	KO:K10007	Bacteria	Actinobacteria	Actinobacteria	Propionibacteriales	Propionibacteriaceae	Microlunatus
DN35837_c0_g1	319	120	6	3.82	DN35837_c0_g1_i1	G130501	G1305011		319	120	6	3.82	100	CDS	318	62.04	1	uncharacterized YccA/Bax inhibitor family protein	COG4760	Bacteria	Actinobacteria	Actinobacteria	Propionibacteriales	Propionibacteriaceae	Microlunatus
DN3722_c0_g1	363	164	7	3.26	DN3722_c0_g1_i1	G131703	G1317031		363	164	7	3.26	100	CDS	222	69.84	1	probable cobalt transporter subunit CbtB	pfam09489	Bacteria	Actinobacteria	Actinobacteria	Propionibacteriales	Propionibacteriaceae	Microlunatus
DN41299_c0_g1	497	298	22	5.64	DN41299_c0_g1_i1	G135953	G1359531		497	298	22	5.64	100	CDS	264	72.41	1	Ca2+-binding RTX toxin-like protein	COG2931	Bacteria	Actinobacteria	Actinobacteria	Propionibacteriales	Propionibacteriaceae	Microlunatus
DN46027_c0_g1	428	229	9	3	DN46027_c0_g1_i1	G140666	G1406661	1	428	229	9	3	100	CDS	339	38.75	1	HP	Hypo-rule	Bacteria	Actinobacteria	Actinobacteria	Propionibacteriales	Propionibacteriaceae	Microlunatus
DN46027_c0_g1	428	229	9	3	DN46027_c0_g1_i1	G140666	G1406662	2	428	229	9	3	100	CDS	90	#N/A	-1	HP	Hypo-rule	Bacteria	Actinobacteria	Actinobacteria	Propionibacteriales	Propionibacteriaceae	Microlunatus
DN49245_c0_g1	213	29.64	4	10.31	DN49245_c0_g1_i1	G143964	G1439641		213	29.64	4	10.31	100	CDS	213	55.22	-1	decaprenyl-phosphate phosphoribosyltransferase	KO:K14136	Bacteria	Actinobacteria	Actinobacteria	Propionibacteriales	Propionibacteriaceae	Microlunatus
DN50167_c0_g1	253	57.88	4	5.28	DN50167_c0_g1_i1	G144803	G1448031		253	57.88	4	5.28	100	CDS	252	86.9	-1	large subunit ribosomal protein L13	KO:K02871	Bacteria	Actinobacteria	Actinobacteria	Propionibacteriales	Propionibacteriaceae	Microlunatus
DN41399_c0_g1	257	61.18	75	93.66	DN41399_c0_g1_i1	G136053	G1360531		257	61.18	75	93.66	100	CDS	174	60.78	1	4-alpha-glucanotransferase	KO:K00705	Bacteria	Actinobacteria	Actinobacteria	Propionibacteriales	Propionibacteriaceae	Naumannella
DN17106_c0_g1	212	29.05	3	7.89	DN17106_c0_g1_i1	G111322	G1113221		212	29.05	3	7.89	100	CDS	105	97.14	-1	CspA family cold shock protein	KO:K03704	Bacteria	Actinobacteria	Actinobacteria	Propionibacteriales	Propionibacteriaceae	Propionibacterium
DN50219_c0_g1	246	52.29	4	5.85	DN50219_c0_g1_i1	G144848	G1448481		246	52.29	4	5.85	100	CDS	246	87.72	-1	co-chaperonin GroES (HSP10)	COG0234	Bacteria	Actinobacteria	Actinobacteria	Propionibacteriales	Propionibacteriaceae	Propionibacterium
DN5651_c0_g1	273.78	81.72	11	10.28	DN5651_c0_g1_i1	G145729	G1457291	1	228	39.14	3.61	7.04	68.43	CDS	111	100	1	large subunit ribosomal protein L36	KO:K02919	Bacteria	Actinobacteria	Actinobacteria	Propionibacteriales	Propionibacteriaceae	Propionibacterium
DN25878_c0_g1	332	133	5	2.87	DN25878_c0_g1_i1	G120363	G1203631		332	133	5	2.87	100	CDS	330	90.91	-1	pyruvate,orthophosphate dikinase	KO:K01006	Bacteria	Actinobacteria	Actinobacteria	Propionibacteriales	Propionibacteriaceae	Propioniciclava
DN33831_c0_g1	407	208	7	2.57	DN33831_c0_g1_i1	G128438	G1284381		407	208	7	2.57	100	CDS	303	78.35	1	glycine cleavage system H protein	KO:K02437	Bacteria	Actinobacteria	Actinobacteria	Propionibacteriales	Propionibacteriaceae	Propioniciclava
DN36497_c0_g1	234	43.32	4	7.06	DN36497_c0_g1_i1	G131136	G1311361		234	43.32	4	7.06	100	CDS	231	84.42	-1	ribonucleoside-diphosphate reductase alpha chain	KO:K00525	Bacteria	Actinobacteria	Actinobacteria	Propionibacteriales	Propionibacteriaceae	Propioniciclava
DN40164_c0_g1	352	153	7	3.5	DN40164_c0_g1_i1	G134789	G1347891		352	153	7	3.5	100	CDS	348	67.61	1	ABC-type amino acid transport substrate-binding protein	COG0834	Bacteria	Actinobacteria	Actinobacteria	Propionibacteriales	Propionibacteriaceae	Propioniciclava
DN44299_c0_g1	283	84.42	5	4.53	DN44299_c0_g1_i1	G138797	G1387971		283	84.42	5	4.53	100	CDS	261	89.53	1	small subunit ribosomal protein S19	KO:K02965	Bacteria	Actinobacteria	Actinobacteria	Propionibacteriales	Propionibacteriaceae	Propionimicrobium
DN13192_c0_g1	217	32.04	7	16.7	DN13192_c0_g1_i1	G107436	G1074361		217	32.04	7	16.7	100	CDS	126	95.24	-1	elongation factor Tu	KO:K02358	Bacteria	Actinobacteria	Actinobacteria	Propionibacteriales	Propionibacteriaceae	Pseudopropionibacterium
DN17220_c0_g1	209	27.33	2	5.59	DN17220_c0_g1_i1	G111448	G1114481		209	27.33	2	5.59	100	CDS	168	92.86	1	glyceraldehyde 3-phosphate dehydrogenase	KO:K00134	Bacteria	Actinobacteria	Actinobacteria	Propionibacteriales	Propionibacteriaceae	Pseudopropionibacterium
DN43225_c0_g1	215	30.82	4	9.92	DN43225_c0_g1_i1	G137842	G1378421		215	30.82	4	9.92	100	CDS	213	45.07	1	CRISPR-associated protein Cas1	KO:K15342	Bacteria	Actinobacteria	Actinobacteria	Propionibacteriales	Propionibacteriaceae	Pseudopropionibacterium
DN46038_c0_g1	490	291	11	2.89	DN46038_c0_g1_i1	G140678	G1406781	1	490	291	11	2.89	100	CDS	321	#N/A	1	energy-coupling factor transporter transmembrane protein EcfT	COG0619	Bacteria	Actinobacteria	Actinobacteria	Propionibacteriales	Propionibacteriaceae	Pseudopropionibacterium
DN46038_c0_g1	490	291	11	2.89	DN46038_c0_g1_i1	G140678	G1406782	2	490	291	11	2.89	100	CDS	126	57.14	1	HP	Hypo-rule	Bacteria	Actinobacteria	Actinobacteria	Propionibacteriales	Propionibacteriaceae	Pseudopropionibacterium
DN14654_c0_g1	277	78.81	5	4.85	DN14654_c0_g1_i1	G108994	G1089941		277	78.81	5	4.85	100	CDS	276	93.48	-1	glyceraldehyde 3-phosphate dehydrogenase	KO:K00134	Bacteria	Actinobacteria	Actinobacteria	Propionibacteriales	Propionibacteriaceae	Tessaracoccus
DN25120_c0_g1	279	80.67	6	5.68	DN25120_c0_g1_i1	G119560	G1195601		279	80.67	6	5.68	100	CDS	279	65.96	1	HP	Hypo-rule applied	Bacteria	Actinobacteria	Actinobacteria	Propionibacteriales	Propionibacteriaceae	Tessaracoccus
DN46570_c0_g1	368	169	6	2.71	DN46570_c0_g1_i1	G141237	G1412371		368	169	6	2.71	100	CDS	261	93.1	1	small subunit ribosomal protein S15	KO:K02956	Bacteria	Actinobacteria	Actinobacteria	Propionibacteriales	Propionibacteriaceae	Tessaracoccus
DN48481_c0_g1	340	141	8	4.34	DN48481_c0_g1_i1	G143203	G1432031		340	141	8	4.34	100	CDS	330	92.66	-1	glyceraldehyde 3-phosphate dehydrogenase	KO:K00134	Bacteria	Actinobacteria	Actinobacteria	Propionibacteriales	Propionibacteriaceae	Tessaracoccus
DN6795_c0_g1	340	141	6	3.25	DN6795_c0_g1_i1	G146928	G1469281		340	141	6	3.25	100	CDS	324	96.26	-1	large subunit ribosomal protein L16	KO:K02878	Bacteria	Actinobacteria	Actinobacteria	Propionibacteriales	Propionibacteriaceae	Tessaracoccus
DN18612_c0_g1	233	42.61	4	7.17	DN18612_c0_g1_i1	G112933	G1129331		233	42.61	4	7.17	100	CDS	231	93.51	1	glyceraldehyde 3-phosphate dehydrogenase	KO:K00134	Bacteria	Actinobacteria	Actinobacteria	Propionibacteriales	Propionibacteriaceae
DN17871_c0_g1	549	350	8	1.75	DN17871_c0_g1_i1	G112139	G1121391	1	549	350	8	1.75	100	CDS	366	86.78	-1	large subunit ribosomal protein L20	KO:K02887	Bacteria	Actinobacteria	Actinobacteria	Propionibacteriales
DN17871_c0_g1	549	350	8	1.75	DN17871_c0_g1_i1	G112139	G1121392	2	549	350	8	1.75	100	CDS	147	86.96	-1	large subunit ribosomal protein L35	KO:K02916	Bacteria	Actinobacteria	Actinobacteria	Propionibacteriales
DN33011_c0_g1	273	75.15	3	3.05	DN33011_c0_g1_i1	G127566	G1275661		273	75.15	3	3.05	100	CDS	270	34.78	1	HP	Hypo-rule applied	Bacteria	Actinobacteria	Actinobacteria	Pseudonocardiales	Pseudonocardiaceae	Actinokineospora
DN41942_c0_g1	229	39.82	4	7.67	DN41942_c0_g1_i1	G136601	G1366011		229	39.82	4	7.67	100	CDS	228	73.13	-1	spermidine synthase	COG0421	Bacteria	Actinobacteria	Actinobacteria	Pseudonocardiales	Pseudonocardiaceae	Actinokineospora
DN48840_c0_g1	224	36.47	3	6.28	DN48840_c0_g1_i1	G143558	G1435581		224	36.47	3	6.28	100	CDS	222	51.35	1	alanine racemase	KO:K01775	Bacteria	Actinobacteria	Actinobacteria	Pseudonocardiales	Pseudonocardiaceae	Actinophytocola
DN21415_c0_g1	361	162	6	2.83	DN21415_c0_g1_i1	G115880	G1158801		361	162	6	2.83	100	CDS	360	74.17	1	MoxR-like ATPase	COG0714	Bacteria	Actinobacteria	Actinobacteria	Pseudonocardiales	Pseudonocardiaceae	Actinosynnema
DN24340_c0_g1	541	342	9	2.01	DN24340_c0_g1_i1	G118722	G1187221		541	342	9	2.01	100	CDS	537	44.69	1	HP	Hypo-rule applied	Bacteria	Actinobacteria	Actinobacteria	Pseudonocardiales	Pseudonocardiaceae	Alloactinosynnema
DN10769_c0_g1	1798	1599	459	21.93	DN10769_c0_g1_i1	G101401	G1014011	1	1798	1599	459	21.93	100	CDS	1293	33.94	-1	HP	Hypo-rule	Bacteria	Actinobacteria	Actinobacteria	Pseudonocardiales	Pseudonocardiaceae	Amycolatopsis
DN10769_c0_g1	1798	1599	459	21.93	DN10769_c0_g1_i1	G101401	G1014012	2	1798	1599	459	21.93	100	CDS	162	#N/A	-1	HP	Hypo-rule	Bacteria	Actinobacteria	Actinobacteria	Pseudonocardiales	Pseudonocardiaceae	Amycolatopsis
DN21834_c0_g1	306	107	7	5	DN21834_c0_g1_i1	G116308	G1163081		306	107	7	5	100	CDS	294	38.38	-1	HP	Hypo-rule applied	Bacteria	Actinobacteria	Actinobacteria	Pseudonocardiales	Pseudonocardiaceae	Amycolatopsis
DN40151_c0_g1	229	39.82	4	7.67	DN40151_c0_g1_i1	G134776	G1347761		229	39.82	4	7.67	100	CDS	228	66.67	-1	muconate cycloisomerase	KO:K01856	Bacteria	Actinobacteria	Actinobacteria	Pseudonocardiales	Pseudonocardiaceae	Amycolatopsis
DN45620_c0_g1	240	47.71	3	4.81	DN45620_c0_g1_i1	G140229	G1402291		240	47.71	3	4.81	100	CDS	171	57.5	-1	glutamate transport system permease protein	KO:K10007	Bacteria	Actinobacteria	Actinobacteria	Pseudonocardiales	Pseudonocardiaceae	Amycolatopsis
DN14057_c0_g1	467	268	7	2	DN14057_c0_g1_i1	G108368	G1083681		467	268	7	2	100	CDS	465	69.57	-1	superfamily II RNA helicase	COG4581	Bacteria	Actinobacteria	Actinobacteria	Pseudonocardiales	Pseudonocardiaceae	Kibdelosporangium
DN13309_c0_g1	342	143	7	3.74	DN13309_c0_g1_i1	G107562	G1075621		342	143	7	3.74	100	CDS	306	48.45	-1	lycopene beta-cyclase	KO:K06443	Bacteria	Actinobacteria	Actinobacteria	Pseudonocardiales	Pseudonocardiaceae	Lechevalieria
DN34569_c0_g1	261	64.57	4	4.73	DN34569_c0_g1_i1	G129205	G1292051		261	64.57	4	4.73	100	CDS	258	32.1	1	tetratricopeptide repeat protein	pfam13424	Bacteria	Actinobacteria	Actinobacteria	Pseudonocardiales	Pseudonocardiaceae	Lentzea
DN32725_c0_g1	512	313	19	4.64	DN32725_c0_g1_i1	G127262	G1272621		512	313	19	4.64	100	CDS	510	33.76	1	FAD binding domain-containing protein	pfam00890	Bacteria	Actinobacteria	Actinobacteria	Pseudonocardiales	Pseudonocardiaceae	Pseudonocardia
DN35520_c0_g1	400	201	8	3.04	DN35520_c0_g1_i1	G130179	G1301791		400	201	8	3.04	100	CDS	399	54.2	-1	phenylacetaldehyde dehydrogenase	KO:K00146	Bacteria	Actinobacteria	Actinobacteria	Pseudonocardiales	Pseudonocardiaceae	Pseudonocardia
DN36901_c0_g1	297	98.01	3	2.34	DN36901_c0_g1_i1	G131491	G1314911		297	98.01	3	2.34	100	CDS	294	35.79	1	polar amino acid transport system substrate-binding protein	KO:K02030	Bacteria	Actinobacteria	Actinobacteria	Pseudonocardiales	Pseudonocardiaceae	Pseudonocardia
DN23887_c0_g1	379	180	10	4.24	DN23887_c0_g1_i1	G118232	G1182321	1	379	180	10	4.24	100	CDS	240	46.3	1	HP	KO:K07053	Bacteria	Actinobacteria	Actinobacteria	Pseudonocardiales	Pseudonocardiaceae	Saccharomonospora
DN23887_c0_g1	379	180	10	4.24	DN23887_c0_g1_i1	G118232	G1182322	2	379	180	10	4.24	100	CDS	111	#N/A	1	HP	Hypo-rule	Bacteria	Actinobacteria	Actinobacteria	Pseudonocardiales	Pseudonocardiaceae	Saccharomonospora
DN31493_c0_g1	220	33.9	3	6.76	DN31493_c0_g1_i1	G125942	G1259421		220	33.9	3	6.76	100	CDS	216	41.67	1	HP	Hypo-rule applied	Bacteria	Actinobacteria	Actinobacteria	Pseudonocardiales	Pseudonocardiaceae	Saccharomonospora
DN38764_c0_g1	936	737	35	3.63	DN38764_c0_g1_i1	G133339	G1333391	1	936	737	35	3.63	100	CDS	78	#N/A	-1	HP	Hypo-rule	Bacteria	Actinobacteria	Actinobacteria	Pseudonocardiales	Pseudonocardiaceae	Saccharomonospora
DN38764_c0_g1	936	737	35	3.63	DN38764_c0_g1_i1	G133339	G1333392	2	936	737	35	3.63	100	CDS	858	63.96	-1	tripartite-type tricarboxylate transporter receptor subunit TctC	COG3181	Bacteria	Actinobacteria	Actinobacteria	Pseudonocardiales	Pseudonocardiaceae	Saccharomonospora
DN13409_c0_g1	212	29.05	3	7.89	DN13409_c0_g1_i1	G107671	G1076711		212	29.05	3	7.89	100	CDS	153	61.7	-1	HP	Hypo-rule applied	Bacteria	Actinobacteria	Actinobacteria	Pseudonocardiales	Pseudonocardiaceae	Saccharothrix
DN26406_c0_g1	320	121	6	3.79	DN26406_c0_g1_i1	G120919	G1209191		320	121	6	3.79	100	CDS	318	55.45	-1	serine protease	KO:K14645	Bacteria	Actinobacteria	Actinobacteria	Pseudonocardiales	Pseudonocardiaceae	Saccharothrix
DN33141_c0_g1	275	76.97	4	3.97	DN33141_c0_g1_i1	G127708	G1277081		275	76.97	4	3.97	100	CDS	273	59.34	1	HP	Hypo-rule applied	Bacteria	Actinobacteria	Actinobacteria	Pseudonocardiales	Pseudonocardiaceae	Saccharothrix
DN38404_c0_g1	293	94.06	4	3.25	DN38404_c0_g1_i1	G132957	G1329571		293	94.06	4	3.25	100	CDS	291	53.26	1	VCBS repeat protein	pfam13517	Bacteria	Actinobacteria	Actinobacteria	Pseudonocardiales	Pseudonocardiaceae	Saccharothrix
DN23886_c0_g1	1177	978	50	3.91	DN23886_c0_g1_i1	G118231	G1182311		1177	978	50	3.91	100	CDS	1176	36.21	1	IgA peptidase M64	pfam09471	Bacteria	Actinobacteria	Actinobacteria	Pseudonocardiales	Pseudonocardiaceae	Streptoalloteichus
DN14956_c0_g1	253	57.88	3	3.96	DN14956_c0_g1_i1	G109309	G1093091		253	57.88	3	3.96	100	CDS	252	59.52	1	HP	Hypo-rule applied	Bacteria	Actinobacteria	Actinobacteria	Streptomycetales	Streptomycetaceae	Kitasatospora
DN47106_c0_g1	1296	1097	59	4.11	DN47106_c0_g1_i1	G141785	G1417851		1296	1097	59	4.11	100	CDS	1293	48.48	-1	serine/threonine protein kinase	COG0515	Bacteria	Actinobacteria	Actinobacteria	Streptomycetales	Streptomycetaceae	Kitasatospora
DN30669_c0_g1	615	416	17	3.12	DN30669_c0_g1_i1	G125060	G1250601		615	416	17	3.12	100	CDS	615	50.25	1	glutathione synthase/RimK-type ligase-like ATP-grasp enzyme	COG0189	Bacteria	Actinobacteria	Actinobacteria	Streptomycetales	Streptomycetaceae	Streptacidiphilus
DN19314_c0_g1	326	127	6	3.61	DN19314_c0_g1_i1	G113669	G1136691		326	127	6	3.61	100	CDS	324	64.76	1	VWA domain containing CoxE-like protein	pfam05762	Bacteria	Actinobacteria	Actinobacteria	Streptosporangiales	Nocardiopsaceae	Nocardiopsis
DN20087_c0_g1	328	129	8	4.74	DN20087_c0_g1_i1	G114482	G1144821		328	129	8	4.74	100	CDS	255	34.62	1	glycerophosphoryl diester phosphodiesterase	KO:K01126	Bacteria	Actinobacteria	Actinobacteria	Streptosporangiales	Nocardiopsaceae	Nocardiopsis
DN30577_c0_g1	1172	973	37	2.91	DN30577_c0_g1_i1	G124959	G1249591	1	1172	973	37	2.91	100	CDS	660	#N/A	1	HP	Hypo-rule	Bacteria	Actinobacteria	Actinobacteria	Streptosporangiales	Nocardiopsaceae	Nocardiopsis
DN30577_c0_g1	1172	973	37	2.91	DN30577_c0_g1_i1	G124959	G1249592	2	1172	973	37	2.91	100	CDS	507	31.33	1	serine/threonine-protein kinase	KO:K08884	Bacteria	Actinobacteria	Actinobacteria	Streptosporangiales	Nocardiopsaceae	Nocardiopsis
DN30814_c0_g1	482	283	9	2.43	DN30814_c0_g1_i1	G125216	G1252161		482	283	9	2.43	100	CDS	480	32.69	-1	HP	Hypo-rule applied	Bacteria	Actinobacteria	Actinobacteria	Streptosporangiales	Nocardiopsaceae	Nocardiopsis
DN38505_c0_g1	217	32.04	3	7.16	DN38505_c0_g1_i1	G133065	G1330651		217	32.04	3	7.16	100	CDS	213	53.52	-1	Hen1-like subunit of RNA repair complex	pfam12623	Bacteria	Actinobacteria	Actinobacteria	Streptosporangiales	Nocardiopsaceae	Nocardiopsis
DN48196_c0_g1	367	168	4	1.82	DN48196_c0_g1_i1	G142913	G1429131		367	168	4	1.82	100	CDS	366	46.49	-1	acetyl esterase	KO:K01066	Bacteria	Actinobacteria	Actinobacteria	Streptosporangiales	Nocardiopsaceae	Nocardiopsis
DN49046_c0_g1	284	85.37	9	8.06	DN49046_c0_g1_i1	G143768	G1437681		284	85.37	9	8.06	100	CDS	174	65.52	1	aspartate kinase	KO:K00928	Bacteria	Actinobacteria	Actinobacteria	Streptosporangiales	Nocardiopsaceae	Thermobifida
DN17713_c0_g1	916	717	36	3.84	DN17713_c0_g1_i1	G111970	G1119701		916	717	36	3.84	100	CDS	912	32	1	tetratricopeptide (TPR) repeat protein	COG0457	Bacteria	Actinobacteria	Actinobacteria	Streptosporangiales	Streptosporangiaceae	Microbispora
DN24027_c0_g1	255	59.52	3	3.85	DN24027_c0_g1_i1	G118384	G1183841		255	59.52	3	3.85	100	CDS	255	62.35	-1	HP	Hypo-rule applied	Bacteria	Actinobacteria	Actinobacteria	Streptosporangiales	Streptosporangiaceae	Nonomuraea
DN3498_c0_g1	518	319	13	3.11	DN3498_c0_g1_i1	G129634	G1296341		518	319	13	3.11	100	CDS	516	54.88	1	glutamate synthase (NADPH/NADH) large chain	KO:K00265	Bacteria	Actinobacteria	Actinobacteria	Streptosporangiales	Streptosporangiaceae	Nonomuraea
DN2796_c0_g1	523	324	23	5.42	DN2796_c0_g1_i1	G122518	G1225181		523	324	23	5.42	100	CDS	519	36.48	-1	non-specific serine/threonine protein kinase/serine/threonine-protein kinase	KO:K08282,KO:K08884	Bacteria	Actinobacteria	Actinobacteria	Streptosporangiales	Streptosporangiaceae	Sinosporangium
DN23142_c0_g1	242	49.21	4	6.21	DN23142_c0_g1_i1	G117601	G1176011		242	49.21	4	6.21	100	CDS	240	37.29	1	winged helix DNA-binding protein	pfam06224	Bacteria	Actinobacteria	Actinobacteria	Streptosporangiales	Streptosporangiaceae	Streptosporangium
DN24328_c0_g1	1589	1390	87	4.78	DN24328_c0_g1_i1	G118708	G1187081	1	1589	1390	87	4.78	100	CDS	105	#N/A	1	HP	Hypo-rule	Bacteria	Actinobacteria	Actinobacteria	Streptosporangiales	Streptosporangiaceae	Streptosporangium
DN24328_c0_g1	1589	1390	87	4.78	DN24328_c0_g1_i1	G118708	G1187082	2	1589	1390	87	4.78	100	CDS	1269	53.59	-1	nondiscriminating aspartyl-tRNA synthetase	KO:K09759	Bacteria	Actinobacteria	Actinobacteria	Streptosporangiales	Streptosporangiaceae	Streptosporangium
DN31395_c0_g1	310	111	4	2.75	DN31395_c0_g1_i1	G125838	G1258381		310	111	4	2.75	100	CDS	309	75.73	-1	N-acyl-D-glutamate deacylase	KO:K01461	Bacteria	Actinobacteria	Actinobacteria	Streptosporangiales	Thermomonosporaceae	Actinomadura
DN46504_c0_g1	789	590	13	1.68	DN46504_c0_g1_i1	G141171	G1411711		789	590	13	1.68	100	CDS	735	47.45	1	HP	Hypo-rule applied	Bacteria	Actinobacteria	Actinobacteria	Streptosporangiales	Thermomonosporaceae	Actinomadura
DN48453_c0_g1	234	43.32	3	5.29	DN48453_c0_g1_i1	G143173	G1431731		234	43.32	3	5.29	100	CDS	231	69.23	-1	glutamate-1-semialdehyde 2,1-aminomutase	KO:K01845	Bacteria	Actinobacteria	Actinobacteria	Streptosporangiales	Thermomonosporaceae	Actinomadura
DN18314_c0_g1	281	82.54	4	3.7	DN18314_c0_g1_i1	G112612	G1126121	1	281	82.54	4	3.7	100	CDS	171	62.5	-1	Fe-S cluster assembly protein SufD	KO:K09015	Bacteria	Actinobacteria	Actinobacteria
DN18314_c0_g1	281	82.54	4	3.7	DN18314_c0_g1_i1	G112612	G1126122	2	281	82.54	4	3.7	100	CDS	108	#N/A	-1	Fe-S cluster assembly scaffold protein SufB	COG0719	Bacteria	Actinobacteria	Actinobacteria
DN20866_c0_g1	243	49.97	5	7.64	DN20866_c0_g1_i1	G115303	G1153031	1	243	49.97	5	7.64	100	CDS	102	96.43	-1	HP	Hypo-rule	Bacteria	Actinobacteria	Actinobacteria
DN20866_c0_g1	243	49.97	5	7.64	DN20866_c0_g1_i1	G115303	G1153032	2	243	49.97	5	7.64	100	CDS	123	100	-1	HP	KO:K07131	Bacteria	Actinobacteria	Actinobacteria
DN21851_c0_g1	265	68.02	4	4.49	DN21851_c0_g1_i1	G116327	G1163271	1	265	68.02	4	4.49	100	CDS	135	82.93	-1	ribonucleoside-diphosphate reductase alpha chain	KO:K00525	Bacteria	Actinobacteria	Actinobacteria
DN21851_c0_g1	265	68.02	4	4.49	DN21851_c0_g1_i1	G116327	G1163272	2	265	68.02	4	4.49	100	CDS	150	75.56	-1	protein involved in ribonucleotide reduction	KO:K03647	Bacteria	Actinobacteria	Actinobacteria
DN28553_c0_g1	385	186	12	4.93	DN28553_c0_g1_i1	G123101	G1231011	1	385	186	12	4.93	100	CDS	216	90.14	1	glutamate transport system ATP-binding protein	KO:K10008	Bacteria	Actinobacteria	Actinobacteria
DN28553_c0_g1	385	186	12	4.93	DN28553_c0_g1_i1	G123101	G1231012	2	385	186	12	4.93	100	CDS	144	56.25	1	glutamate transport system substrate-binding protein	KO:K10005	Bacteria	Actinobacteria	Actinobacteria
DN38592_c0_g1	1451	1252	94	5.74	DN38592_c0_g1_i1	G133156	G1331561	1	1451	1252	94	5.74	100	CDS	390	32.76	-1	glyoxylase-like metal-dependent hydrolase (beta-lactamase superfamily II)	COG0491	Bacteria	Actinobacteria	Actinobacteria
DN38592_c0_g1	1451	1252	94	5.74	DN38592_c0_g1_i1	G133156	G1331562	2	1451	1252	94	5.74	100	CDS	993	46	-1	cell wall assembly regulator SMI1	COG4282	Bacteria	Actinobacteria	Actinobacteria
DN47209_c0_g1	552	353	7	1.52	DN47209_c0_g1_i1	G141896	G1418961		552	353	7	1.52	100	CDS	402	45.31	1	acyl dehydratase	COG2030	Bacteria	Actinobacteria	Actinobacteria
DN5717_c0_g1	942	743	34	3.5	DN5717_c0_g1_i1	G145803	G1458031	1	942	743	34	3.5	100	CDS	573	40	1	DNA-binding transcriptional MerR regulator	COG0789	Bacteria	Actinobacteria	Actinobacteria
DN5717_c0_g1	942	743	34	3.5	DN5717_c0_g1_i1	G145803	G1458032	2	942	743	34	3.5	100	CDS	372	49.17	1	Ca-activated chloride channel family protein	KO:K07114	Bacteria	Actinobacteria	Actinobacteria
DN10347_c0_g1	6295	6096	2622	32.86	DN10347_c0_g1_i1	G100564	G1005644	4	6295	6096	2622	32.86	100	CDS	1083	66.67	-1	2-hydroxychromene-2-carboxylate isomerase/MOSC domain-containing protein YiiM	COG3917,COG2258	Bacteria	Actinobacteria	Alphaproteobacteria
DN10690_c0_g1	3584	3385	1204	27.18	DN10690_c0_g1_i1	G101232	G1012321	1	3584	3385	1204	27.18	100	CDS	417	66.67	1	uncharacterized metal-binding protein	COG4273	Bacteria	Actinobacteria	Alphaproteobacteria
DN25495_c0_g1	658	459	42	6.99	DN25495_c0_g1_i1	G119958	G1199581		658	459	42	6.99	100	CDS	657	30.81	1	P22 coat protein Gp5	pfam11651	Bacteria	Actinobacteria	Coriobacteriia	Coriobacteriales	Atopobiaceae	Atopobium
DN49767_c0_g1	250	55.45	6	8.27	DN49767_c0_g1_i1	G144445	G1444451		250	55.45	6	8.27	100	CDS	225	62.67	1	small subunit ribosomal protein S4	KO:K02986	Bacteria	Actinobacteria	Coriobacteriia	Coriobacteriales	Coriobacteriaceae	Collinsella
DN9064_c0_g1	292.71	93.77	11	8.96	DN9064_c0_g1_i2	G149635	G1496351	1	293	94.06	9.41	7.64	85.27	CDS	291	70.1	-1	homoserine O-succinyltransferase	KO:K00651	Bacteria	Actinobacteria	Coriobacteriia	Coriobacteriales	Coriobacteriaceae	Slackia
DN28291_c0_g1	292	93.08	3	2.46	DN28291_c0_g1_i1	G122843	G1228431		292	93.08	3	2.46	100	CDS	288	73.68	-1	pyruvate dehydrogenase E1 component alpha subunit	KO:K00161	Bacteria	Actinobacteria	Rubrobacteria	Rubrobacterales	Rubrobacteraceae	Rubrobacter
DN31502_c0_g1	245	51.51	3	4.45	DN31502_c0_g1_i1	G125952	G1259521		245	51.51	3	4.45	100	CDS	183	78.72	1	threonine aldolase	KO:K01620	Bacteria	Actinobacteria	Rubrobacteria	Rubrobacterales	Rubrobacteraceae	Rubrobacter
DN35451_c0_g1	231	41.21	3	5.56	DN35451_c0_g1_i1	G130109	G1301091		231	41.21	3	5.56	100	CDS	228	63.51	-1	sodium-dependent dicarboxylate transporter 2/3/5	KO:K14445	Bacteria	Actinobacteria	Rubrobacteria	Rubrobacterales	Rubrobacteraceae	Rubrobacter
DN21474_c0_g1	603	404	18	3.4	DN21474_c0_g1_i1	G115940	G1159401		603	404	18	3.4	100	CDS	600	37.3	1	signal transduction histidine kinase	COG0642	Bacteria	Actinobacteria	Thermoleophilia	Solirubrobacterales	Patulibacteraceae	Patulibacter
DN6049_c0_g1	239	46.96	8	13.02	DN6049_c0_g1_i1	G146121	G1461211		239	46.96	8	13.02	100	CDS	237	48.39	1	serine/threonine-protein kinase	KO:K08884	Bacteria	Actinobacteria	Thermoleophilia	Solirubrobacterales	Patulibacteraceae	Patulibacter
DN24223_c0_g1	1013	814	42	3.94	DN24223_c0_g1_i1	G118597	G1185971	1	1013	814	42	3.94	100	CDS	132	#N/A	-1	HP	Hypo-rule	Bacteria	Actinobacteria	Thermoleophilia	Solirubrobacterales	Solirubrobacteraceae	Solirubrobacter
DN24223_c0_g1	1013	814	42	3.94	DN24223_c0_g1_i1	G118597	G1185972	2	1013	814	42	3.94	100	CDS	822	27.03	-1	AcrR family transcriptional regulator	COG1309	Bacteria	Actinobacteria	Thermoleophilia	Solirubrobacterales	Solirubrobacteraceae	Solirubrobacter
DN32484_c0_g1	317	118	6	3.89	DN32484_c0_g1_i1	G127007	G1270071		317	118	6	3.89	100	CDS	315	46.6	1	branched-chain amino acid transport system permease protein	KO:K01998	Bacteria	Actinobacteria	Thermoleophilia	Solirubrobacterales	Solirubrobacteraceae	Solirubrobacter
DN44864_c0_g1	438	239	8	2.56	DN44864_c0_g1_i1	G139402	G1394021		438	239	8	2.56	100	CDS	435	28.89	1	AAA ATPase-like protein	pfam13191	Bacteria	Actinobacteria	Thermoleophilia	Solirubrobacterales	Solirubrobacteraceae	Solirubrobacter
DN49038_c0_g1	203	24.07	3	9.52	DN49038_c0_g1_i1	G143760	G1437601		203	24.07	3	9.52	100	CDS	201	44.78	1	peptide/nickel transport system substrate-binding protein	KO:K02035	Bacteria	Actinobacteria	Thermoleophilia	Solirubrobacterales	Solirubrobacteraceae	Solirubrobacter
DN50410_c0_g1	201	23.03	3	9.95	DN50410_c0_g1_i1	G145008	G1450081		201	23.03	3	9.95	100	CDS	201	80.6	-1	isocitrate dehydrogenase	KO:K00031	Bacteria	Actinobacteria	Thermoleophilia	Solirubrobacterales	Solirubrobacteraceae	Solirubrobacter
DN11222_c2_g1	1498.89	1299.89	1928	113.33	DN11222_c2_g1_i1	G102354	G1023541	1	10935	10736	1011.25	7.2	6.35	CDS	441	34.11	1	HP	Hypo-rule	Bacteria	Actinobacteria
DN44119_c0_g1	1178	979	86	6.71	DN44119_c0_g1_i1	G138604	G1386041	1	1178	979	86	6.71	100	CDS	921	44.74	1	ribose transport system substrate-binding protein	KO:K10439	Bacteria	Aerophobetes	unclassified Aerophobetes	unclassified Aerophobetes	unclassified Aerophobetes	Candidatus Aerophobus
DN18718_c0_g1	330	131	7	4.08	DN18718_c0_g1_i1	G113040	G1130401	1	330	131	7	4.08	100	CDS	195	#N/A	1	HP	Hypo-rule	Bacteria	Aerophobetes
DN18718_c0_g1	330	131	7	4.08	DN18718_c0_g1_i1	G113040	G1130402	2	330	131	7	4.08	100	CDS	144	50	-1	membrane protease subunit HflC	KO:K04087	Bacteria	Aerophobetes
DN259_c0_g1	616	417	68	12.46	DN259_c0_g1_i1	G120495	G1204951	1	616	417	68	12.46	100	CDS	309	#N/A	1	HP	Hypo-rule	Bacteria	Aerophobetes
DN259_c0_g1	616	417	68	12.46	DN259_c0_g1_i1	G120495	G1204952	2	616	417	68	12.46	100	CDS	351	40.38	1	HP	Hypo-rule	Bacteria	Aerophobetes
DN16507_c0_g1	221	34.54	4	8.85	DN16507_c0_g1_i1	G110828	G1108281		221	34.54	4	8.85	100	CDS	219	37.5	-1	ligand-binding sensor domain-containing protein	COG3292	Bacteria	Aminicenantes
DN31149_c0_g1	468	269	6	1.7	DN31149_c0_g1_i1	G125573	G1255731	1	468	269	6	1.7	100	CDS	339	51.46	1	DUF4097 and DUF4098 domain-containing protein YvlB	COG3595	Bacteria	Aminicenantes
DN31149_c0_g1	468	269	6	1.7	DN31149_c0_g1_i1	G125573	G1255732	2	468	269	6	1.7	100	CDS	78	#N/A	-1	HP	Hypo-rule	Bacteria	Aminicenantes
DN36849_c0_g1	214	30.23	3	7.58	DN36849_c0_g1_i1	G131449	G1314491		214	30.23	3	7.58	100	CDS	210	68.57	1	cystathionine gamma-synthase/cystathionine gamma-lyase/cystathionine beta-lyase	KO:K01739,KO:K01758,KO:K01760	Bacteria	Aminicenantes
DN46955_c0_g1	403	204	6	2.25	DN46955_c0_g1_i1	G141632	G1416321		403	204	6	2.25	100	CDS	399	43.08	-1	serine/threonine-protein kinase	KO:K08884	Bacteria	Aminicenantes
DN49145_c0_g1	357	158	6	2.9	DN49145_c0_g1_i1	G143863	G1438631		357	158	6	2.9	100	CDS	354	52.08	1	serine/threonine-protein kinase	KO:K08884	Bacteria	Aminicenantes
DN3463_c0_g1	238	46.22	8	13.22	DN3463_c0_g1_i1	G129278	G1292781		238	46.22	8	13.22	100	CDS	237	72.97	-1	porphobilinogen synthase	KO:K01698	Bacteria	Aquificae	Aquificae	Aquificales	Hydrogenothermaceae	Persephonella
DN40391_c0_g1	341	142	4	2.15	DN40391_c0_g1_i1	G135017	G1350171		341	142	4	2.15	100	CDS	339	71.68	1	porphobilinogen synthase	KO:K01698	Bacteria	Aquificae	Aquificae	Aquificales	Hydrogenothermaceae	Persephonella
DN40635_c0_g1	518	319	12	2.87	DN40635_c0_g1_i1	G135267	G1352671		518	319	12	2.87	100	CDS	516	46.51	1	small-conductance mechanosensitive channel	COG3264	Bacteria	Aquificae	Aquificae	Aquificales	Hydrogenothermaceae	Persephonella
DN39341_c0_g1	215	30.82	2	4.96	DN39341_c0_g1_i1	G133945	G1339451		215	30.82	2	4.96	100	CDS	213	42.86	-1	23S rRNA (uracil1939-C5)-methyltransferase	KO:K03215	Bacteria	Aquificae	Aquificae	Desulfurobacteriales	Desulfurobacteriaceae	Balnearium
DN44440_c0_g1	330	131	5	2.92	DN44440_c0_g1_i1	G138952	G1389521		330	131	5	2.92	100	CDS	330	72.9	-1	pantoate--beta-alanine ligase	KO:K01918	Bacteria	Aquificae	Aquificae	Desulfurobacteriales	Desulfurobacteriaceae	Balnearium
DN6015_c0_g1	523	324	10	2.36	DN6015_c0_g1_i1	G146087	G1460871	1	523	324	10	2.36	100	CDS	303	#N/A	1	HP	Hypo-rule	Bacteria	Aquificae	Aquificae	Desulfurobacteriales	Desulfurobacteriaceae	Balnearium
DN6015_c0_g1	523	324	10	2.36	DN6015_c0_g1_i1	G146087	G1460872	2	523	324	10	2.36	100	CDS	117	78.95	1	HP	Hypo-rule	Bacteria	Aquificae	Aquificae	Desulfurobacteriales	Desulfurobacteriaceae	Balnearium
DN17295_c0_g1	324	125	6	3.67	DN17295_c0_g1_i1	G111528	G1115281		324	125	6	3.67	100	CDS	321	43	1	uroporphyrinogen decarboxylase	KO:K01599	Bacteria	Aquificae	Aquificae	Desulfurobacteriales	Desulfurobacteriaceae	Desulfurobacterium
DN43457_c0_g1	434	235	5	1.63	DN43457_c0_g1_i1	G138040	G1380401		434	235	5	1.63	100	CDS	432	38.3	1	GT2 family glycosyltransferase	COG1216	Bacteria	Aquificae	Aquificae	Desulfurobacteriales	Desulfurobacteriaceae	Thermovibrio
DN18309_c0_g1	285	86.32	3	2.66	DN18309_c0_g1_i1	G112605	G1126051		285	86.32	3	2.66	100	CDS	282	70.89	-1	multiple sugar transport system permease protein	KO:K02025	Bacteria	Atribacteria
DN3420_c0_g1	2022	1823	178	7.46	DN3420_c0_g1_i1	G128834	G1288342	2	2022	1823	178	7.46	100	CDS	258	#N/A	1	Sec-independent protein translocase protein TatA	COG1826	Bacteria	Bacteria	Proteobacteria	Deltaproteobacteria	Bradymonadales	Bradymonadaceae
DN3420_c0_g1	2022	1823	178	7.46	DN3420_c0_g1_i1	G128834	G1288343	3	2022	1823	178	7.46	100	CDS	489	#N/A	1	HP	Hypo-rule	Bacteria	Bacteria	Proteobacteria	Deltaproteobacteria	Bradymonadales	Bradymonadaceae
DN3420_c0_g1	2022	1823	178	7.46	DN3420_c0_g1_i1	G128834	G1288344	4	2022	1823	178	7.46	100	CDS	396	#N/A	1	HP	Hypo-rule	Bacteria	Bacteria	Proteobacteria	Deltaproteobacteria	Bradymonadales	Bradymonadaceae
DN11926_c0_g1	349	150	11	5.6	DN11926_c0_g1_i1	G106065	G1060651		349	150	11	5.6	100	CDS	306	44	-1	SH3 domain-containing protein	pfam08239	Bacteria	Bacteroidetes	Bacteroidia	Bacteroidales	Bacteroidaceae	Bacteroides
DN12976_c0_g1	626	427	22	3.94	DN12976_c0_g1_i1	G107203	G1072031		626	427	22	3.94	100	CDS	594	71.81	1	DNA (cytosine-5)-methyltransferase 1	KO:K00558	Bacteria	Bacteroidetes	Bacteroidia	Bacteroidales	Bacteroidaceae	Bacteroides
DN13544_c0_g1	278	79.74	6	5.75	DN13544_c0_g1_i1	G107816	G1078161		278	79.74	6	5.75	100	CDS	222	60.27	1	HP	Hypo-rule applied	Bacteria	Bacteroidetes	Bacteroidia	Bacteroidales	Bacteroidaceae	Bacteroides
DN13575_c0_g1	323	124	3	1.85	DN13575_c0_g1_i1	G107851	G1078511		323	124	3	1.85	100	CDS	321	73.83	-1	PTH1 family peptidyl-tRNA hydrolase	KO:K01056	Bacteria	Bacteroidetes	Bacteroidia	Bacteroidales	Bacteroidaceae	Bacteroides
DN18163_c0_g1	307	108	4	2.83	DN18163_c0_g1_i1	G112449	G1124491		307	108	4	2.83	100	CDS	306	75.49	1	hydroxylamine reductase	KO:K05601	Bacteria	Bacteroidetes	Bacteroidia	Bacteroidales	Bacteroidaceae	Bacteroides
DN18696_c0_g1	201	23.03	3	9.95	DN18696_c0_g1_i1	G113018	G1130181		201	23.03	3	9.95	100	CDS	198	43.08	1	HP	Hypo-rule applied	Bacteria	Bacteroidetes	Bacteroidia	Bacteroidales	Bacteroidaceae	Bacteroides
DN21012_c0_g1	291	92.11	4	3.32	DN21012_c0_g1_i1	G115459	G1154591		291	92.11	4	3.32	100	CDS	291	50	1	RNA polymerase sigma-70 factor (ECF subfamily)	KO:K03088	Bacteria	Bacteroidetes	Bacteroidia	Bacteroidales	Bacteroidaceae	Bacteroides
DN21620_c0_g1	279	80.67	4	3.79	DN21620_c0_g1_i1	G116096	G1160961		279	80.67	4	3.79	100	CDS	276	52.81	1	sialate O-acetylesterase	KO:K05970	Bacteria	Bacteroidetes	Bacteroidia	Bacteroidales	Bacteroidaceae	Bacteroides
DN22370_c0_g1	280	81.6	5	4.68	DN22370_c0_g1_i1	G116857	G1168571		280	81.6	5	4.68	100	CDS	270	45.56	1	HP	Hypo-rule applied	Bacteria	Bacteroidetes	Bacteroidia	Bacteroidales	Bacteroidaceae	Bacteroides
DN22466_c0_g1	234	43.32	3	5.29	DN22466_c0_g1_i1	G116948	G1169481		234	43.32	3	5.29	100	CDS	234	83.33	-1	beta-glucosidase	KO:K05349	Bacteria	Bacteroidetes	Bacteroidia	Bacteroidales	Bacteroidaceae	Bacteroides
DN2270_c0_g1	256	60.35	9	11.39	DN2270_c0_g1_i1	G117187	G1171871		256	60.35	9	11.39	100	CDS	252	56.86	-1	HP	Hypo-rule applied	Bacteria	Bacteroidetes	Bacteroidia	Bacteroidales	Bacteroidaceae	Bacteroides
DN2401_c0_g1	534	335	14	3.19	DN2401_c0_g1_i1	G118375	G1183751		534	335	14	3.19	100	CDS	531	53.11	-1	D-alanine-D-alanine ligase	KO:K01921	Bacteria	Bacteroidetes	Bacteroidia	Bacteroidales	Bacteroidaceae	Bacteroides
DN24134_c0_g1	292	93.08	5	4.1	DN24134_c0_g1_i1	G118501	G1185011		292	93.08	5	4.1	100	CDS	276	74.73	1	glutamate dehydrogenase (NADP+)	KO:K00262	Bacteria	Bacteroidetes	Bacteroidia	Bacteroidales	Bacteroidaceae	Bacteroides
DN24279_c0_g1	372	173	6	2.65	DN24279_c0_g1_i1	G118656	G1186561		372	173	6	2.65	100	CDS	369	47.15	1	carboxypeptidase-like protein	pfam13715	Bacteria	Bacteroidetes	Bacteroidia	Bacteroidales	Bacteroidaceae	Bacteroides
DN30843_c0_g1	805	606	28	3.53	DN30843_c0_g1_i1	G125247	G1252471		805	606	28	3.53	100	CDS	804	49.63	1	type I restriction enzyme S subunit	KO:K01154	Bacteria	Bacteroidetes	Bacteroidia	Bacteroidales	Bacteroidaceae	Bacteroides
DN31375_c0_g1	221	34.54	3	6.64	DN31375_c0_g1_i1	G125815	G1258151		221	34.54	3	6.64	100	CDS	219	60.87	1	ATP-dependent DNA helicase RecQ	KO:K03654	Bacteria	Bacteroidetes	Bacteroidia	Bacteroidales	Bacteroidaceae	Bacteroides
DN32215_c0_g1	713	514	17	2.53	DN32215_c0_g1_i1	G126723	G1267231		713	514	17	2.53	100	CDS	711	61.02	1	adenine-specific DNA-methyltransferase	KO:K07316	Bacteria	Bacteroidetes	Bacteroidia	Bacteroidales	Bacteroidaceae	Bacteroides
DN33024_c0_g1	581	382	22	4.4	DN33024_c0_g1_i1	G127578	G1275781		581	382	22	4.4	100	CDS	579	70.26	1	DNA topoisomerase-1	KO:K03168	Bacteria	Bacteroidetes	Bacteroidia	Bacteroidales	Bacteroidaceae	Bacteroides
DN33303_c0_g1	325	126	5	3.03	DN33303_c0_g1_i1	G127882	G1278821		325	126	5	3.03	100	CDS	321	46.23	1	nicotinamide-nucleotide amidase	KO:K03742	Bacteria	Bacteroidetes	Bacteroidia	Bacteroidales	Bacteroidaceae	Bacteroides
DN34628_c0_g1	436	237	6	1.93	DN34628_c0_g1_i1	G129265	G1292651	1	436	237	6	1.93	100	CDS	216	#N/A	-1	HP	Hypo-rule	Bacteria	Bacteroidetes	Bacteroidia	Bacteroidales	Bacteroidaceae	Bacteroides
DN34628_c0_g1	436	237	6	1.93	DN34628_c0_g1_i1	G129265	G1292652	2	436	237	6	1.93	100	CDS	210	44.93	-1	histidyl-tRNA synthetase	KO:K01892	Bacteria	Bacteroidetes	Bacteroidia	Bacteroidales	Bacteroidaceae	Bacteroides
DN35443_c0_g1	251	56.26	4	5.43	DN35443_c0_g1_i1	G130101	G1301011		251	56.26	4	5.43	100	CDS	249	56.25	1	protein TonB	KO:K03832	Bacteria	Bacteroidetes	Bacteroidia	Bacteroidales	Bacteroidaceae	Bacteroides
DN39945_c0_g1	354	155	9	4.44	DN39945_c0_g1_i1	G134565	G1345651		354	155	9	4.44	100	CDS	351	47.76	-1	uncharacterized protein YjdB	COG5492	Bacteria	Bacteroidetes	Bacteroidia	Bacteroidales	Bacteroidaceae	Bacteroides
DN43730_c0_g1	214	30.23	3	7.58	DN43730_c0_g1_i1	G138252	G1382521		214	30.23	3	7.58	100	CDS	210	53.73	-1	CDP-diacylglycerol--serine O-phosphatidyltransferase	KO:K17103	Bacteria	Bacteroidetes	Bacteroidia	Bacteroidales	Bacteroidaceae	Bacteroides
DN43787_c0_g1	214	30.23	5	12.64	DN43787_c0_g1_i1	G138292	G1382921		214	30.23	5	12.64	100	CDS	213	50.77	1	carbohydrate binding protein with CBM6 domain	pfam03422	Bacteria	Bacteroidetes	Bacteroidia	Bacteroidales	Bacteroidaceae	Bacteroides
DN46333_c0_g1	774	575	35	4.65	DN46333_c0_g1_i1	G140994	G1409941		774	575	35	4.65	100	CDS	747	37.82	1	IgA peptidase M64	pfam09471	Bacteria	Bacteroidetes	Bacteroidia	Bacteroidales	Bacteroidaceae	Bacteroides
DN47491_c0_g1	314	115	5	3.32	DN47491_c0_g1_i1	G142184	G1421841		314	115	5	3.32	100	CDS	312	52.88	1	pantoate--beta-alanine ligase	KO:K01918	Bacteria	Bacteroidetes	Bacteroidia	Bacteroidales	Bacteroidaceae	Bacteroides
DN47779_c0_g1	297	98.01	5	3.9	DN47779_c0_g1_i1	G142477	G1424771		297	98.01	5	3.9	100	CDS	294	56.47	-1	iron complex outermembrane receptor protein	KO:K02014	Bacteria	Bacteroidetes	Bacteroidia	Bacteroidales	Bacteroidaceae	Bacteroides
DN5969_c0_g1	242	49.21	3	4.66	DN5969_c0_g1_i1	G146030	G1460301		242	49.21	3	4.66	100	CDS	240	82.28	1	beta-glucosidase	KO:K05349	Bacteria	Bacteroidetes	Bacteroidia	Bacteroidales	Bacteroidaceae	Bacteroides
DN7714_c0_g1	477.58	278.58	1848	506.88	DN7714_c0_g1_i1	G147977	G1479771	1	482	283	1711.25	462.03	91.15	CDS	270	66.67	1	HP	Hypo-rule	Bacteria	Bacteroidetes	Bacteroidia	Bacteroidales	Bacteroidaceae	Bacteroides
DN13992_c0_g1	330	131	5	2.92	DN13992_c0_g1_i1	G108296	G1082961		330	131	5	2.92	100	CDS	327	87.04	1	GTP-binding protein HflX	KO:K03665	Bacteria	Bacteroidetes	Bacteroidia	Bacteroidales	Balneicellaceae	Balneicella
DN17034_c0_g1	903	704	48	5.21	DN17034_c0_g1_i1	G111246	G1112461		903	704	48	5.21	100	CDS	903	80.73	1	ribonucleoside-diphosphate reductase alpha chain	KO:K00525	Bacteria	Bacteroidetes	Bacteroidia	Bacteroidales	Balneicellaceae	Balneicella
DN19011_c0_g1	255	59.52	4	5.13	DN19011_c0_g1_i1	G113351	G1133511	1	255	59.52	4	5.13	100	CDS	153	76.47	-1	large subunit ribosomal protein L24	KO:K02895	Bacteria	Bacteroidetes	Bacteroidia	Bacteroidales	Balneicellaceae	Balneicella
DN19011_c0_g1	255	59.52	4	5.13	DN19011_c0_g1_i1	G113351	G1133512	2	255	59.52	4	5.13	100	CDS	78	#N/A	-1	ribosomal protein L14	COG0093	Bacteria	Bacteroidetes	Bacteroidia	Bacteroidales	Balneicellaceae	Balneicella
DN20950_c0_g1	482	283	8	2.16	DN20950_c0_g1_i1	G115393	G1153931		482	283	8	2.16	100	CDS	417	64.23	1	membrane associated rhomboid family serine protease	COG0705	Bacteria	Bacteroidetes	Bacteroidia	Bacteroidales	Balneicellaceae	Balneicella
DN23518_c0_g1	250	55.45	3	4.13	DN23518_c0_g1_i1	G117914	G1179141		250	55.45	3	4.13	100	CDS	249	81.93	-1	Na+-transporting NADH:ubiquinone oxidoreductase subunit D	KO:K00349	Bacteria	Bacteroidetes	Bacteroidia	Bacteroidales	Balneicellaceae	Balneicella
DN25010_c0_g1	295	96.03	5	3.98	DN25010_c0_g1_i1	G119442	G1194421		295	96.03	5	3.98	100	CDS	294	66.33	1	pyridoxine 5-phosphate synthase	KO:K03474	Bacteria	Bacteroidetes	Bacteroidia	Bacteroidales	Balneicellaceae	Balneicella
DN26295_c0_g1	251	56.26	4	5.43	DN26295_c0_g1_i1	G120802	G1208021		251	56.26	4	5.43	100	CDS	249	100	-1	Fur family ferric uptake transcriptional regulator	KO:K03711	Bacteria	Bacteroidetes	Bacteroidia	Bacteroidales	Balneicellaceae	Balneicella
DN26625_c0_g1	224	36.47	3	6.28	DN26625_c0_g1_i1	G121149	G1211491		224	36.47	3	6.28	100	CDS	222	77.78	-1	CNT family concentrative nucleoside transporter	KO:K03317	Bacteria	Bacteroidetes	Bacteroidia	Bacteroidales	Balneicellaceae	Balneicella
DN35742_c0_g1	202	23.55	4	12.98	DN35742_c0_g1_i1	G130404	G1304041		202	23.55	4	12.98	100	CDS	198	84.85	-1	DNA mismatch repair protein MutS	KO:K03555	Bacteria	Bacteroidetes	Bacteroidia	Bacteroidales	Balneicellaceae	Balneicella
DN41318_c0_g1	286	87.28	4	3.5	DN41318_c0_g1_i1	G135973	G1359731		286	87.28	4	3.5	100	CDS	285	85.11	-1	Fe-S cluster assembly protein SufB	KO:K09014	Bacteria	Bacteroidetes	Bacteroidia	Bacteroidales	Balneicellaceae	Balneicella
DN34737_c0_g1	227	38.47	5	9.93	DN34737_c0_g1_i1	G129374	G1293741		227	38.47	5	9.93	100	CDS	225	81.33	-1	DNA-directed RNA polymerase subunit beta	KO:K03043	Bacteria	Bacteroidetes	Bacteroidia	Bacteroidales	Barnesiellaceae	Barnesiella
DN36985_c0_g1	253	57.88	4	5.28	DN36985_c0_g1_i1	G131563	G1315631		253	57.88	4	5.28	100	CDS	252	79.22	1	ATP-dependent Lon protease	KO:K01338	Bacteria	Bacteroidetes	Bacteroidia	Bacteroidales	Barnesiellaceae	Barnesiella
DN23030_c0_g1	210	27.9	9	24.65	DN23030_c0_g1_i1	G117497	G1174971		210	27.9	9	24.65	100	CDS	207	55.1	-1	HP	Hypo-rule applied	Bacteria	Bacteroidetes	Bacteroidia	Bacteroidales	Barnesiellaceae	Coprobacter
DN24932_c0_g1	334	135	6	3.4	DN24932_c0_g1_i1	G119356	G1193561		334	135	6	3.4	100	CDS	333	76.85	-1	ATP-dependent DNA helicase RecQ	KO:K03654	Bacteria	Bacteroidetes	Bacteroidia	Bacteroidales	Barnesiellaceae	Coprobacter
DN33633_c0_g1	294	95.04	12	9.65	DN33633_c0_g1_i1	G128229	G1282291		294	95.04	12	9.65	100	CDS	294	64.2	1	phosphoribosylformylglycinamidine synthase	KO:K01952	Bacteria	Bacteroidetes	Bacteroidia	Bacteroidales	Barnesiellaceae	Coprobacter
DN49753_c0_g1	209	27.33	3	8.39	DN49753_c0_g1_i1	G144437	G1444371		209	27.33	3	8.39	100	CDS	207	61.76	1	myo-inositol-1-phosphate synthase	KO:K01858	Bacteria	Bacteroidetes	Bacteroidia	Bacteroidales	Barnesiellaceae	Coprobacter
DN49886_c0_g1	277	78.81	5	4.85	DN49886_c0_g1_i1	G144553	G1445531		277	78.81	5	4.85	100	CDS	159	64.15	1	peptidyl-prolyl cis-trans isomerase SurA	KO:K03771	Bacteria	Bacteroidetes	Bacteroidia	Bacteroidales	Barnesiellaceae	Coprobacter
DN14342_c0_g1	244	50.74	3	4.52	DN14342_c0_g1_i1	G108669	G1086691		244	50.74	3	4.52	100	CDS	243	92.59	-1	MoxR-like ATPase	KO:K03924	Bacteria	Bacteroidetes	Bacteroidia	Bacteroidales	Dysgonamonadaceae	Dysgonomonas
DN15508_c0_g1	241	48.46	3	4.73	DN15508_c0_g1_i1	G109878	G1098781		241	48.46	3	4.73	100	CDS	156	63.83	-1	undecaprenol kinase/diacylglycerol kinase (ATP)	KO:K00887,KO:K00901	Bacteria	Bacteroidetes	Bacteroidia	Bacteroidales	Dysgonamonadaceae	Dysgonomonas
DN17170_c0_g1	242	49.21	4	6.21	DN17170_c0_g1_i1	G111393	G1113931		242	49.21	4	6.21	100	CDS	240	53.75	1	HP	Hypo-rule applied	Bacteria	Bacteroidetes	Bacteroidia	Bacteroidales	Dysgonamonadaceae	Dysgonomonas
DN18222_c0_g1	1098	899	35	2.97	DN18222_c0_g1_i1	G112511	G1125111		1098	899	35	2.97	100	CDS	1095	41.83	1	HP	Hypo-rule applied	Bacteria	Bacteroidetes	Bacteroidia	Bacteroidales	Dysgonamonadaceae	Dysgonomonas
DN21572_c0_g1	222	35.18	4	8.69	DN21572_c0_g1_i1	G116046	G1160461		222	35.18	4	8.69	100	CDS	219	58.11	-1	HP	Hypo-rule applied	Bacteria	Bacteroidetes	Bacteroidia	Bacteroidales	Dysgonamonadaceae	Dysgonomonas
DN22173_c0_g1	271	73.34	4	4.17	DN22173_c0_g1_i1	G116655	G1166551		271	73.34	4	4.17	100	CDS	267	39.33	1	HP	Hypo-rule applied	Bacteria	Bacteroidetes	Bacteroidia	Bacteroidales	Dysgonamonadaceae	Dysgonomonas
DN29129_c0_g1	298	99	4	3.09	DN29129_c0_g1_i1	G123665	G1236651		298	99	4	3.09	100	CDS	297	72.45	-1	tyrosine phenol-lyase	KO:K01668	Bacteria	Bacteroidetes	Bacteroidia	Bacteroidales	Dysgonamonadaceae	Dysgonomonas
DN29792_c0_g1	280	81.6	3	2.81	DN29792_c0_g1_i1	G124298	G1242981		280	81.6	3	2.81	100	CDS	279	70.73	1	tRNA threonylcarbamoyladenosine biosynthesis protein TsaE	KO:K06925	Bacteria	Bacteroidetes	Bacteroidia	Bacteroidales	Dysgonamonadaceae	Dysgonomonas
DN30038_c0_g1	244	50.74	5	7.53	DN30038_c0_g1_i1	G124535	G1245351		244	50.74	5	7.53	100	CDS	240	80	1	excinuclease ABC subunit B	KO:K03702	Bacteria	Bacteroidetes	Bacteroidia	Bacteroidales	Dysgonamonadaceae	Dysgonomonas
DN34328_c0_g1	328	129	5	2.96	DN34328_c0_g1_i1	G128953	G1289531		328	129	5	2.96	100	CDS	195	64.52	1	carbonic anhydrase	KO:K01673	Bacteria	Bacteroidetes	Bacteroidia	Bacteroidales	Dysgonamonadaceae	Dysgonomonas
DN34900_c0_g1	352	153	4	2	DN34900_c0_g1_i1	G129543	G1295431		352	153	4	2	100	CDS	351	31.9	1	HP	Hypo-rule applied	Bacteria	Bacteroidetes	Bacteroidia	Bacteroidales	Dysgonamonadaceae	Dysgonomonas
DN41542_c0_g1	600	401	13	2.48	DN41542_c0_g1_i1	G136199	G1361991	1	600	401	13	2.48	100	CDS	438	46.58	-1	uncharacterized protein DUF4924	pfam16271	Bacteria	Bacteroidetes	Bacteroidia	Bacteroidales	Dysgonamonadaceae	Dysgonomonas
DN41542_c0_g1	600	401	13	2.48	DN41542_c0_g1_i1	G136199	G1361992	2	600	401	13	2.48	100	CDS	150	#N/A	-1	HP	Hypo-rule	Bacteria	Bacteroidetes	Bacteroidia	Bacteroidales	Dysgonamonadaceae	Dysgonomonas
DN42278_c0_g1	273	75.15	5	5.08	DN42278_c0_g1_i1	G136933	G1369331	1	273	75.15	5	5.08	100	CDS	111	68.57	1	ribosome-binding factor A	KO:K02834	Bacteria	Bacteroidetes	Bacteroidia	Bacteroidales	Dysgonamonadaceae	Dysgonomonas
DN42278_c0_g1	273	75.15	5	5.08	DN42278_c0_g1_i1	G136933	G1369332	2	273	75.15	5	5.08	100	CDS	168	#N/A	-1	HP	Hypo-rule	Bacteria	Bacteroidetes	Bacteroidia	Bacteroidales	Dysgonamonadaceae	Dysgonomonas
DN45618_c0_g1	487	288	14	3.71	DN45618_c0_g1_i1	G140227	G1402271		487	288	14	3.71	100	CDS	483	67.08	-1	phosphoribosylglycinamide formyltransferase-1	KO:K11175	Bacteria	Bacteroidetes	Bacteroidia	Bacteroidales	Dysgonamonadaceae	Dysgonomonas
DN45780_c0_g1	525	326	12	2.81	DN45780_c0_g1_i1	G140404	G1404041		525	326	12	2.81	100	CDS	525	56.86	1	F-type H+-transporting ATPase subunit a	KO:K02108	Bacteria	Bacteroidetes	Bacteroidia	Bacteroidales	Dysgonamonadaceae	Dysgonomonas
DN11868_c0_g1	247	53.07	5	7.2	DN11868_c0_g1_i1	G106001	G1060011		247	53.07	5	7.2	100	CDS	165	98.15	-1	HP	Hypo-rule applied	Bacteria	Bacteroidetes	Bacteroidia	Bacteroidales	Dysgonamonadaceae	Proteiniphilum
DN13424_c0_g1	291	92.11	5	4.15	DN13424_c0_g1_i1	G107687	G1076871		291	92.11	5	4.15	100	CDS	288	94.79	1	molecular chaperone DnaK	KO:K04043	Bacteria	Bacteroidetes	Bacteroidia	Bacteroidales	Dysgonamonadaceae	Proteiniphilum
DN15916_c0_g1	231	41.21	2	3.71	DN15916_c0_g1_i1	G110273	G1102731		231	41.21	2	3.71	100	CDS	162	59.52	1	FKBP-type peptidyl-prolyl cis-trans isomerase FklB	KO:K03773	Bacteria	Bacteroidetes	Bacteroidia	Bacteroidales	Dysgonamonadaceae	Proteiniphilum
DN16463_c0_g1	304	105	4	2.91	DN16463_c0_g1_i1	G110784	G1107841		304	105	4	2.91	100	CDS	300	81.82	1	HP	Hypo-rule applied	Bacteria	Bacteroidetes	Bacteroidia	Bacteroidales	Dysgonamonadaceae	Proteiniphilum
DN20227_c0_g1	625	426	18	3.23	DN20227_c0_g1_i1	G114631	G1146311	1	625	426	18	3.23	100	CDS	159	82.61	1	regulator of sigma E protease	KO:K11749	Bacteria	Bacteroidetes	Bacteroidia	Bacteroidales	Dysgonamonadaceae	Proteiniphilum
DN20227_c0_g1	625	426	18	3.23	DN20227_c0_g1_i1	G114631	G1146312	2	625	426	18	3.23	100	CDS	219	#N/A	-1	HP	Hypo-rule	Bacteria	Bacteroidetes	Bacteroidia	Bacteroidales	Dysgonamonadaceae	Proteiniphilum
DN20704_c0_g1	213	29.64	3	7.73	DN20704_c0_g1_i1	G115132	G1151321		213	29.64	3	7.73	100	CDS	210	97.14	1	RNA polymerase sigma-70 factor (ECF subfamily)	KO:K03088	Bacteria	Bacteroidetes	Bacteroidia	Bacteroidales	Dysgonamonadaceae	Proteiniphilum
DN22730_c0_g1	357	158	7	3.39	DN22730_c0_g1_i1	G117208	G1172081		357	158	7	3.39	100	CDS	354	92.37	1	S1-C subfamily serine protease	COG0265	Bacteria	Bacteroidetes	Bacteroidia	Bacteroidales	Dysgonamonadaceae	Proteiniphilum
DN27819_c0_g1	302	103	3	2.23	DN27819_c0_g1_i1	G122369	G1223691		302	103	3	2.23	100	CDS	261	86.21	1	HSP20 family protein	KO:K13993	Bacteria	Bacteroidetes	Bacteroidia	Bacteroidales	Dysgonamonadaceae	Proteiniphilum
DN28082_c0_g1	262	65.42	3	3.5	DN28082_c0_g1_i1	G122633	G1226331		262	65.42	3	3.5	100	CDS	246	91.36	-1	DNA gyrase subunit B	KO:K02470	Bacteria	Bacteroidetes	Bacteroidia	Bacteroidales	Dysgonamonadaceae	Proteiniphilum
DN29661_c0_g1	235	44.04	3	5.21	DN29661_c0_g1_i1	G124177	G1241771		235	44.04	3	5.21	100	CDS	234	92.31	1	phosphate starvation-inducible PhoH-like protein	KO:K06217	Bacteria	Bacteroidetes	Bacteroidia	Bacteroidales	Dysgonamonadaceae	Proteiniphilum
DN32054_c0_g1	383	184	3	1.25	DN32054_c0_g1_i1	G126554	G1265541		383	184	3	1.25	100	CDS	381	91.34	1	penicillin-binding protein 1A	KO:K05366	Bacteria	Bacteroidetes	Bacteroidia	Bacteroidales	Dysgonamonadaceae	Proteiniphilum
DN32099_c0_g1	296	97.02	5	3.94	DN32099_c0_g1_i1	G126600	G1266001		296	97.02	5	3.94	100	CDS	177	85.96	1	HP	Hypo-rule applied	Bacteria	Bacteroidetes	Bacteroidia	Bacteroidales	Dysgonamonadaceae	Proteiniphilum
DN32473_c0_g1	263	66.28	6	6.92	DN32473_c0_g1_i1	G126996	G1269961		263	66.28	6	6.92	100	CDS	219	81.69	1	HP	Hypo-rule applied	Bacteria	Bacteroidetes	Bacteroidia	Bacteroidales	Dysgonamonadaceae	Proteiniphilum
DN34407_c0_g1	249	54.65	4	5.59	DN34407_c0_g1_i1	G129039	G1290391		249	54.65	4	5.59	100	CDS	228	72	1	uncharacterized protein DUF2383	pfam09537	Bacteria	Bacteroidetes	Bacteroidia	Bacteroidales	Dysgonamonadaceae	Proteiniphilum
DN34702_c0_g1	453	254	5	1.5	DN34702_c0_g1_i1	G129340	G1293401		453	254	5	1.5	100	CDS	402	93.23	-1	biopolymer transport protein ExbD	COG0848	Bacteria	Bacteroidetes	Bacteroidia	Bacteroidales	Dysgonamonadaceae	Proteiniphilum
DN38374_c0_g1	347	148	8	4.13	DN38374_c0_g1_i1	G132926	G1329261		347	148	8	4.13	100	CDS	345	95.65	-1	Fe-Mn family superoxide dismutase	KO:K04564	Bacteria	Bacteroidetes	Bacteroidia	Bacteroidales	Dysgonamonadaceae	Proteiniphilum
DN39684_c0_g1	221	34.54	4	8.85	DN39684_c0_g1_i1	G134296	G1342961		221	34.54	4	8.85	100	CDS	219	93.15	1	molecular chaperone DnaK	KO:K04043	Bacteria	Bacteroidetes	Bacteroidia	Bacteroidales	Dysgonamonadaceae	Proteiniphilum
DN39923_c0_g1	307	108	5	3.54	DN39923_c0_g1_i1	G134542	G1345421		307	108	5	3.54	100	CDS	306	88.24	-1	molecular chaperone DnaK	KO:K04043	Bacteria	Bacteroidetes	Bacteroidia	Bacteroidales	Dysgonamonadaceae	Proteiniphilum
DN40305_c0_g1	210	27.9	3	8.22	DN40305_c0_g1_i1	G134931	G1349311		210	27.9	3	8.22	100	CDS	210	70	1	ATP-dependent Clp protease ATP-binding subunit ClpC	KO:K03696	Bacteria	Bacteroidetes	Bacteroidia	Bacteroidales	Dysgonamonadaceae	Proteiniphilum
DN41949_c0_g1	210	27.9	5	13.69	DN41949_c0_g1_i1	G136608	G1366081		210	27.9	5	13.69	100	CDS	210	91.43	1	ribonuclease G	KO:K08301	Bacteria	Bacteroidetes	Bacteroidia	Bacteroidales	Dysgonamonadaceae	Proteiniphilum
DN43308_c0_g1	304	105	6	4.37	DN43308_c0_g1_i1	G137919	G1379191		304	105	6	4.37	100	CDS	258	38.95	1	uncharacterized lipoprotein NlpE involved in copper resistance	COG3015	Bacteria	Bacteroidetes	Bacteroidia	Bacteroidales	Dysgonamonadaceae	Proteiniphilum
DN43874_c0_g1	341	142	5	2.69	DN43874_c0_g1_i1	G138334	G1383341		341	142	5	2.69	100	CDS	339	91.15	1	DNA polymerase-3 subunit alpha	KO:K02337	Bacteria	Bacteroidetes	Bacteroidia	Bacteroidales	Dysgonamonadaceae	Proteiniphilum
DN47177_c0_g1	240	47.71	3	4.81	DN47177_c0_g1_i1	G141859	G1418591	1	240	47.71	3	4.81	100	CDS	123	82.93	-1	primosomal protein N' (replication factor Y)	KO:K04066	Bacteria	Bacteroidetes	Bacteroidia	Bacteroidales	Dysgonamonadaceae	Proteiniphilum
DN47177_c0_g1	240	47.71	3	4.81	DN47177_c0_g1_i1	G141859	G1418592	2	240	47.71	3	4.81	100	CDS	111	86.11	-1	HP	Hypo-rule	Bacteria	Bacteroidetes	Bacteroidia	Bacteroidales	Dysgonamonadaceae	Proteiniphilum
DN49663_c0_g1	231	41.21	3	5.56	DN49663_c0_g1_i1	G144355	G1443551		231	41.21	3	5.56	100	CDS	228	86.67	1	phosphoribosylformylglycinamidine synthase	KO:K01952	Bacteria	Bacteroidetes	Bacteroidia	Bacteroidales	Dysgonamonadaceae	Proteiniphilum
DN49882_c0_g1	318	119	5	3.21	DN49882_c0_g1_i1	G144549	G1445491		318	119	5	3.21	100	CDS	318	89.62	1	glutamate synthase (NADPH/NADH) large chain	KO:K00265	Bacteria	Bacteroidetes	Bacteroidia	Bacteroidales	Dysgonamonadaceae	Proteiniphilum
DN50016_c0_g1	234	43.32	7	12.35	DN50016_c0_g1_i1	G144676	G1446761		234	43.32	7	12.35	100	CDS	234	84.93	1	protein TonB	KO:K03832	Bacteria	Bacteroidetes	Bacteroidia	Bacteroidales	Dysgonamonadaceae	Proteiniphilum
DN12250_c0_g1	278	79.74	5	4.79	DN12250_c0_g1_i1	G106422	G1064221		278	79.74	5	4.79	100	CDS	276	71.74	-1	dTDP-4-amino-4,6-dideoxygalactose transaminase	COG0399	Bacteria	Bacteroidetes	Bacteroidia	Bacteroidales	Odoribacteraceae	Butyricimonas
DN20362_c0_g1	360	161	4	1.9	DN20362_c0_g1_i1	G114772	G1147721		360	161	4	1.9	100	CDS	333	73.87	1	UDPglucose 6-dehydrogenase	KO:K00012	Bacteria	Bacteroidetes	Bacteroidia	Bacteroidales	Odoribacteraceae	Butyricimonas
DN20565_c0_g1	265	68.02	6	6.74	DN20565_c0_g1_i1	G114984	G1149841		265	68.02	6	6.74	100	CDS	264	63.22	1	magnesium transporter	KO:K06213	Bacteria	Bacteroidetes	Bacteroidia	Bacteroidales	Odoribacteraceae	Butyricimonas
DN25376_c0_g1	854	655	25	2.92	DN25376_c0_g1_i1	G119828	G1198281		854	655	25	2.92	100	CDS	852	68.31	-1	phosphoribosylformylglycinamidine synthase	KO:K01952	Bacteria	Bacteroidetes	Bacteroidia	Bacteroidales	Odoribacteraceae	Butyricimonas
DN25542_c0_g1	346	147	6	3.12	DN25542_c0_g1_i1	G120007	G1200071		346	147	6	3.12	100	CDS	303	38	1	HP	Hypo-rule applied	Bacteria	Bacteroidetes	Bacteroidia	Bacteroidales	Odoribacteraceae	Butyricimonas
DN33541_c0_g1	315	116	9	5.93	DN33541_c0_g1_i1	G128128	G1281281		315	116	9	5.93	100	CDS	315	50	1	RNA polymerase sigma-70 factor (ECF subfamily)	KO:K03088	Bacteria	Bacteroidetes	Bacteroidia	Bacteroidales	Odoribacteraceae	Butyricimonas
DN43007_c0_g1	258	62.02	3	3.7	DN43007_c0_g1_i1	G137647	G1376471		258	62.02	3	3.7	100	CDS	258	43.04	1	carboxyl-terminal processing protease	KO:K03797	Bacteria	Bacteroidetes	Bacteroidia	Bacteroidales	Odoribacteraceae	Butyricimonas
DN43493_c0_g1	267	69.78	4	4.38	DN43493_c0_g1_i1	G138070	G1380701		267	69.78	4	4.38	100	CDS	264	67.06	-1	XTP/dITP diphosphohydrolase	KO:K02428	Bacteria	Bacteroidetes	Bacteroidia	Bacteroidales	Odoribacteraceae	Butyricimonas
DN44259_c0_g1	285	86.32	4	3.54	DN44259_c0_g1_i1	G138755	G1387551		285	86.32	4	3.54	100	CDS	285	36.56	-1	HP	Hypo-rule applied	Bacteria	Bacteroidetes	Bacteroidia	Bacteroidales	Odoribacteraceae	Butyricimonas
DN15171_c0_g1	212	29.05	3	7.89	DN15171_c0_g1_i1	G109529	G1095291		212	29.05	3	7.89	100	CDS	210	63.24	1	glutamyl-tRNA synthetase	KO:K01885	Bacteria	Bacteroidetes	Bacteroidia	Bacteroidales	Odoribacteraceae	Odoribacter
DN30903_c0_g1	1881	1682	111	5.04	DN30903_c0_g1_i1	G125310	G1253101		1881	1682	111	5.04	100	CDS	1881	73.08	1	preprotein translocase subunit SecA	KO:K03070	Bacteria	Bacteroidetes	Bacteroidia	Bacteroidales	Odoribacteraceae	Odoribacter
DN37061_c0_g1	334	135	4	2.26	DN37061_c0_g1_i1	G131619	G1316191		334	135	4	2.26	100	CDS	333	62.73	-1	ribosome biogenesis GTPase	KO:K06949	Bacteria	Bacteroidetes	Bacteroidia	Bacteroidales	Odoribacteraceae	Odoribacter
DN37422_c0_g1	520	321	23	5.47	DN37422_c0_g1_i1	G131911	G1319112	2	520	321	23	5.47	100	CDS	309	51.46	1	HP	Hypo-rule	Bacteria	Bacteroidetes	Bacteroidia	Bacteroidales	Odoribacteraceae	Odoribacter
DN39059_c0_g1	232	41.9	4	7.29	DN39059_c0_g1_i1	G133649	G1336491		232	41.9	4	7.29	100	CDS	231	78.95	-1	glucosamine--fructose-6-phosphate aminotransferase (isomerizing)	KO:K00820	Bacteria	Bacteroidetes	Bacteroidia	Bacteroidales	Odoribacteraceae	Odoribacter
DN4422_c0_g1	651	452	31	5.24	DN4422_c0_g1_i1	G138725	G1387251		651	452	31	5.24	100	CDS	630	79.23	-1	topoisomerase-4 subunit A	KO:K02621	Bacteria	Bacteroidetes	Bacteroidia	Bacteroidales	Odoribacteraceae	Odoribacter
DN45455_c0_g1	239	46.96	5	8.14	DN45455_c0_g1_i1	G140052	G1400521		239	46.96	5	8.14	100	CDS	237	60.76	-1	2',3'-cyclic-nucleotide 2'-phosphodiesterase/3'-nucleotidase	KO:K01119	Bacteria	Bacteroidetes	Bacteroidia	Bacteroidales	Odoribacteraceae	Odoribacter
DN46698_c0_g1	259	62.86	5	6.08	DN46698_c0_g1_i1	G141363	G1413631		259	62.86	5	6.08	100	CDS	258	60.49	1	6-phosphofructokinase 1	KO:K00850	Bacteria	Bacteroidetes	Bacteroidia	Bacteroidales	Odoribacteraceae	Odoribacter
DN47912_c0_g1	235	44.04	5	8.68	DN47912_c0_g1_i1	G142617	G1426171		235	44.04	5	8.68	100	CDS	213	70.42	-1	HP	Hypo-rule applied	Bacteria	Bacteroidetes	Bacteroidia	Bacteroidales	Odoribacteraceae	Odoribacter
DN12117_c0_g1	361	162	12	5.66	DN12117_c0_g1_i1	G106274	G1062741		361	162	12	5.66	100	CDS	360	76.67	-1	asparagine synthase (glutamine-hydrolysing)	KO:K01953	Bacteria	Bacteroidetes	Bacteroidia	Bacteroidales	Paludibacteraceae	Paludibacter
DN13892_c0_g1	354	155	38	18.73	DN13892_c0_g1_i1	G108187	G1081871		354	155	38	18.73	100	CDS	252	56.34	1	HP	Hypo-rule applied	Bacteria	Bacteroidetes	Bacteroidia	Bacteroidales	Paludibacteraceae	Paludibacter
DN14902_c0_g1	253	57.88	3	3.96	DN14902_c0_g1_i1	G109251	G1092511		253	57.88	3	3.96	100	CDS	252	55.56	-1	competence protein ComEC	KO:K02238	Bacteria	Bacteroidetes	Bacteroidia	Bacteroidales	Paludibacteraceae	Paludibacter
DN25305_c0_g1	535	336	11	2.5	DN25305_c0_g1_i1	G119752	G1197521		535	336	11	2.5	100	CDS	495	66.04	1	recombination protein RecR	KO:K06187	Bacteria	Bacteroidetes	Bacteroidia	Bacteroidales	Paludibacteraceae	Paludibacter
DN29669_c0_g1	258	62.02	6	7.39	DN29669_c0_g1_i1	G124184	G1241841		258	62.02	6	7.39	100	CDS	165	60.87	1	HP	Hypo-rule applied	Bacteria	Bacteroidetes	Bacteroidia	Bacteroidales	Paludibacteraceae	Paludibacter
DN41407_c0_g1	272	74.24	4	4.12	DN41407_c0_g1_i1	G136063	G1360631		272	74.24	4	4.12	100	CDS	270	87.78	1	enolase	KO:K01689	Bacteria	Bacteroidetes	Bacteroidia	Bacteroidales	Paludibacteraceae	Paludibacter
DN49169_c0_g1	244	50.74	4	6.02	DN49169_c0_g1_i1	G143886	G1438861		244	50.74	4	6.02	100	CDS	243	91.14	1	type I restriction enzyme M protein	KO:K03427	Bacteria	Bacteroidetes	Bacteroidia	Bacteroidales	Paludibacteraceae	Paludibacter
DN49913_c0_g1	333	134	7	3.99	DN49913_c0_g1_i1	G144579	G1445791		333	134	7	3.99	100	CDS	243	58.49	-1	HP	COG3656	Bacteria	Bacteroidetes	Bacteroidia	Bacteroidales	Paludibacteraceae	Paludibacter
DN15278_c0_g1	215	30.82	3	7.44	DN15278_c0_g1_i1	G109641	G1096411		215	30.82	3	7.44	100	CDS	213	87.32	1	D-citramalate synthase	KO:K09011	Bacteria	Bacteroidetes	Bacteroidia	Bacteroidales	Porphyromonadaceae	Fermentimonas
DN15460_c0_g1	323	124	10	6.16	DN15460_c0_g1_i1	G109832	G1098321		323	124	10	6.16	100	CDS	321	84.91	1	protein TonB	KO:K03832	Bacteria	Bacteroidetes	Bacteroidia	Bacteroidales	Porphyromonadaceae	Fermentimonas
DN15600_c0_g1	259	62.86	3	3.65	DN15600_c0_g1_i1	G109969	G1099691		259	62.86	3	3.65	100	CDS	255	92.94	1	glutamine synthetase	KO:K01915	Bacteria	Bacteroidetes	Bacteroidia	Bacteroidales	Porphyromonadaceae	Fermentimonas
DN18125_c0_g1	910	711	29	3.12	DN18125_c0_g1_i1	G112407	G1124071		910	711	29	3.12	100	CDS	894	87.21	1	outer membrane protein OmpA-like peptidoglycan-associated protein	COG2885	Bacteria	Bacteroidetes	Bacteroidia	Bacteroidales	Porphyromonadaceae	Fermentimonas
DN20951_c0_g1	283	84.42	4	3.62	DN20951_c0_g1_i1	G115394	G1153941		283	84.42	4	3.62	100	CDS	282	93.62	1	transcriptional antiterminator NusG	KO:K02601	Bacteria	Bacteroidetes	Bacteroidia	Bacteroidales	Porphyromonadaceae	Fermentimonas
DN24026_c0_g1	437	238	6	1.93	DN24026_c0_g1_i1	G118383	G1183831		437	238	6	1.93	100	CDS	435	93.79	-1	phosphoenolpyruvate carboxykinase (ATP)	KO:K01610	Bacteria	Bacteroidetes	Bacteroidia	Bacteroidales	Porphyromonadaceae	Fermentimonas
DN25117_c0_g1	522	323	13	3.08	DN25117_c0_g1_i1	G119556	G1195561		522	323	13	3.08	100	CDS	522	94.08	-1	phosphoenolpyruvate carboxykinase (ATP)	KO:K01610	Bacteria	Bacteroidetes	Bacteroidia	Bacteroidales	Porphyromonadaceae	Fermentimonas
DN27869_c0_g1	215	30.82	3	7.44	DN27869_c0_g1_i1	G122417	G1224171		215	30.82	3	7.44	100	CDS	195	80	-1	aconitate hydratase	KO:K01681	Bacteria	Bacteroidetes	Bacteroidia	Bacteroidales	Porphyromonadaceae	Fermentimonas
DN36671_c0_g1	268	70.66	3	3.24	DN36671_c0_g1_i1	G131296	G1312961		268	70.66	3	3.24	100	CDS	264	79.31	-1	penicillin-binding protein 1A	KO:K05366	Bacteria	Bacteroidetes	Bacteroidia	Bacteroidales	Porphyromonadaceae	Fermentimonas
DN38815_c0_g1	240	47.71	4	6.41	DN38815_c0_g1_i1	G133393	G1333931		240	47.71	4	6.41	100	CDS	237	88.61	1	glutamate dehydrogenase (NADP+)	KO:K00262	Bacteria	Bacteroidetes	Bacteroidia	Bacteroidales	Porphyromonadaceae	Fermentimonas
DN45686_c0_g1	247	53.07	3	4.32	DN45686_c0_g1_i1	G140299	G1402991		247	53.07	3	4.32	100	CDS	246	92.68	-1	ribonuclease G	KO:K08301	Bacteria	Bacteroidetes	Bacteroidia	Bacteroidales	Porphyromonadaceae	Fermentimonas
DN47238_c0_g1	223	35.82	3	6.4	DN47238_c0_g1_i1	G141926	G1419261		223	35.82	3	6.4	100	CDS	219	80.82	-1	thiol peroxidase	KO:K11065	Bacteria	Bacteroidetes	Bacteroidia	Bacteroidales	Porphyromonadaceae	Fermentimonas
DN50390_c0_g1	242	49.21	2	3.11	DN50390_c0_g1_i1	G144988	G1449881		242	49.21	2	3.11	100	CDS	240	95	1	malate dehydrogenase	KO:K00024	Bacteria	Bacteroidetes	Bacteroidia	Bacteroidales	Porphyromonadaceae	Fermentimonas
DN1649_c0_g1	989	790	69	6.67	DN1649_c0_g1_i1	G110817	G1108171	1	989	790	69	6.67	100	CDS	171	#N/A	1	HP	Hypo-rule	Bacteria	Bacteroidetes	Bacteroidia	Bacteroidales	Porphyromonadaceae	Petrimonas
DN1649_c0_g1	989	790	69	6.67	DN1649_c0_g1_i1	G110817	G1108172	2	989	790	69	6.67	100	CDS	594	#N/A	-1	HP	Hypo-rule	Bacteria	Bacteroidetes	Bacteroidia	Bacteroidales	Porphyromonadaceae	Petrimonas
DN1649_c0_g1	989	790	69	6.67	DN1649_c0_g1_i1	G110817	G1108173	3	989	790	69	6.67	100	CDS	156	57.14	-1	23S rRNA (uracil1939-C5)-methyltransferase	KO:K03215	Bacteria	Bacteroidetes	Bacteroidia	Bacteroidales	Porphyromonadaceae	Petrimonas
DN17629_c0_g1	305	106	7	5.05	DN17629_c0_g1_i1	G111878	G1118781		305	106	7	5.05	100	CDS	303	95	1	enolase	KO:K01689	Bacteria	Bacteroidetes	Bacteroidia	Bacteroidales	Porphyromonadaceae	Petrimonas
DN36022_c0_g1	275	76.97	6	5.96	DN36022_c0_g1_i1	G130685	G1306851		275	76.97	6	5.96	100	CDS	273	97.8	1	HP	Hypo-rule applied	Bacteria	Bacteroidetes	Bacteroidia	Bacteroidales	Porphyromonadaceae	Petrimonas
DN8665_c0_g1	1616	1417	99	5.34	DN8665_c0_g1_i1	G149067	G1490671		1616	1417	99	5.34	100	CDS	1413	75.69	-1	retron-type reverse transcriptase	COG3344	Bacteria	Bacteroidetes	Bacteroidia	Bacteroidales	Porphyromonadaceae	Petrimonas
DN15030_c0_g1	359	160	11	5.25	DN15030_c0_g1_i1	G109387	G1093871		359	160	11	5.25	100	CDS	297	70.21	-1	Fe-S cluster assembly protein SufB	KO:K09014	Bacteria	Bacteroidetes	Bacteroidia	Bacteroidales	Porphyromonadaceae	Porphyromonas
DN15546_c0_g1	224	36.47	4	8.38	DN15546_c0_g1_i1	G109916	G1099161		224	36.47	4	8.38	100	CDS	222	52.17	1	peptidoglycan-associated lipoprotein	KO:K03640	Bacteria	Bacteroidetes	Bacteroidia	Bacteroidales	Porphyromonadaceae	Porphyromonas
DN18713_c0_g1	307	108	27	19.1	DN18713_c0_g1_i1	G113035	G1130351		307	108	27	19.1	100	CDS	255	71.79	1	small subunit ribosomal protein S20	KO:K02968	Bacteria	Bacteroidetes	Bacteroidia	Bacteroidales	Porphyromonadaceae	Porphyromonas
DN19652_c0_g1	240	47.71	3	4.81	DN19652_c0_g1_i1	G114031	G1140311		240	47.71	3	4.81	100	CDS	237	56.58	1	uncharacterized protein (DUF1015 family)	COG4198	Bacteria	Bacteroidetes	Bacteroidia	Bacteroidales	Porphyromonadaceae	Porphyromonas
DN28196_c0_g1	322	123	8	4.97	DN28196_c0_g1_i1	G122749	G1227491		322	123	8	4.97	100	CDS	264	51.14	1	flavodoxin I	KO:K03839	Bacteria	Bacteroidetes	Bacteroidia	Bacteroidales	Porphyromonadaceae	Porphyromonas
DN2986_c0_g1	432	233	8	2.62	DN2986_c0_g1_i1	G124381	G1243811	1	432	233	8	2.62	100	CDS	333	37.84	-1	CRISPR-associated protein Cmr3	KO:K09127	Bacteria	Bacteroidetes	Bacteroidia	Bacteroidales	Porphyromonadaceae	Porphyromonas
DN2986_c0_g1	432	233	8	2.62	DN2986_c0_g1_i1	G124381	G1243812	2	432	233	8	2.62	100	CDS	117	#N/A	-1	HP	Hypo-rule	Bacteria	Bacteroidetes	Bacteroidia	Bacteroidales	Porphyromonadaceae	Porphyromonas
DN30797_c0_g1	333	134	4	2.28	DN30797_c0_g1_i1	G125196	G1251961		333	134	4	2.28	100	CDS	333	90.09	1	3-keto-5-aminohexanoate cleavage enzyme	KO:K18013	Bacteria	Bacteroidetes	Bacteroidia	Bacteroidales	Porphyromonadaceae	Porphyromonas
DN32369_c0_g1	216	31.43	4	9.73	DN32369_c0_g1_i1	G126885	G1268851		216	31.43	4	9.73	100	CDS	216	43.94	-1	HP	Hypo-rule applied	Bacteria	Bacteroidetes	Bacteroidia	Bacteroidales	Porphyromonadaceae	Porphyromonas
DN38192_c0_g1	362	163	8	3.75	DN38192_c0_g1_i1	G132737	G1327371		362	163	8	3.75	100	CDS	360	63.03	-1	HP	Hypo-rule applied	Bacteria	Bacteroidetes	Bacteroidia	Bacteroidales	Porphyromonadaceae	Porphyromonas
DN42572_c0_g1	313	114	4	2.68	DN42572_c0_g1_i1	G137227	G1372271		313	114	4	2.68	100	CDS	312	48.94	-1	3-deoxy-D-manno-octulosonic-acid transferase	KO:K02527	Bacteria	Bacteroidetes	Bacteroidia	Bacteroidales	Porphyromonadaceae	Porphyromonas
DN43974_c0_g1	617	418	15	2.74	DN43974_c0_g1_i1	G138442	G1384421		617	418	15	2.74	100	CDS	555	75.69	1	fumarate hydratase class I	KO:K01676	Bacteria	Bacteroidetes	Bacteroidia	Bacteroidales	Porphyromonadaceae	Porphyromonas
DN44592_c0_g1	383	184	6	2.49	DN44592_c0_g1_i1	G139109	G1391091		383	184	6	2.49	100	CDS	381	93.7	1	L-erythro-3,5-diaminohexanoate dehydrogenase	KO:K18012	Bacteria	Bacteroidetes	Bacteroidia	Bacteroidales	Porphyromonadaceae	Porphyromonas
DN46009_c0_g1	294	95.04	4	3.22	DN46009_c0_g1_i1	G140647	G1406471		294	95.04	4	3.22	100	CDS	237	48.61	-1	NAD+ kinase	KO:K00858	Bacteria	Bacteroidetes	Bacteroidia	Bacteroidales	Porphyromonadaceae	Porphyromonas
DN47342_c0_g1	560	361	16	3.39	DN47342_c0_g1_i1	G142030	G1420301		560	361	16	3.39	100	CDS	558	33.97	-1	HP	Hypo-rule applied	Bacteria	Bacteroidetes	Bacteroidia	Bacteroidales	Porphyromonadaceae	Porphyromonas
DN47679_c0_g1	399	200	9	3.44	DN47679_c0_g1_i1	G142377	G1423771		399	200	9	3.44	100	CDS	396	57.6	1	CRISPR/Cas system-associated endonuclease Cas1	COG1518	Bacteria	Bacteroidetes	Bacteroidia	Bacteroidales	Porphyromonadaceae	Porphyromonas
DN48020_c0_g1	214	30.23	4	10.11	DN48020_c0_g1_i1	G142734	G1427341		214	30.23	4	10.11	100	CDS	213	47.83	1	HP	Hypo-rule applied	Bacteria	Bacteroidetes	Bacteroidia	Bacteroidales	Porphyromonadaceae	Porphyromonas
DN4859_c0_g1	1122	923	40	3.31	DN4859_c0_g1_i1	G143322	G1433221	1	1122	923	40	3.31	100	CDS	393	55.56	-1	CRISPR/Cas system-associated endonuclease Cas1	COG1518	Bacteria	Bacteroidetes	Bacteroidia	Bacteroidales	Porphyromonadaceae	Porphyromonas
DN4859_c0_g1	1122	923	40	3.31	DN4859_c0_g1_i1	G143322	G1433222	2	1122	923	40	3.31	100	CDS	567	47.83	-1	CRISPR/Cas system-associated exonuclease Cas4 (RecB family)	COG1468	Bacteria	Bacteroidetes	Bacteroidia	Bacteroidales	Porphyromonadaceae	Porphyromonas
DN14959_c0_g1	337	138	6	3.32	DN14959_c0_g1_i1	G109312	G1093121		337	138	6	3.32	100	CDS	336	61.9	1	FlaA1/EpsC-like NDP-sugar epimerase	COG1086	Bacteria	Bacteroidetes	Bacteroidia	Bacteroidales	Porphyromonadaceae	Sanguibacteroides
DN25695_c0_g1	328	129	7	4.15	DN25695_c0_g1_i1	G120169	G1201691		328	129	7	4.15	100	CDS	327	64.22	1	ribosome biogenesis GTPase	KO:K06949	Bacteria	Bacteroidetes	Bacteroidia	Bacteroidales	Porphyromonadaceae	Sanguibacteroides
DN44948_c0_g1	418	219	9	3.14	DN44948_c0_g1_i1	G139492	G1394921		418	219	9	3.14	100	CDS	417	71.22	1	orotate phosphoribosyltransferase	KO:K00762	Bacteria	Bacteroidetes	Bacteroidia	Bacteroidales	Porphyromonadaceae	Sanguibacteroides
DN47154_c0_g1	259	62.86	5	6.08	DN47154_c0_g1_i1	G141835	G1418351		259	62.86	5	6.08	100	CDS	255	69.88	1	dTDP-4-amino-4,6-dideoxygalactose transaminase	COG0399	Bacteria	Bacteroidetes	Bacteroidia	Bacteroidales	Porphyromonadaceae	Sanguibacteroides
DN15686_c0_g1	288	89.2	3	2.57	DN15686_c0_g1_i1	G110054	G1100541		288	89.2	3	2.57	100	CDS	285	93.62	-1	small subunit ribosomal protein S16	KO:K02959	Bacteria	Bacteroidetes	Bacteroidia	Bacteroidales	Porphyromonadaceae
DN15925_c0_g1	259	62.86	3	3.65	DN15925_c0_g1_i1	G110279	G1102791		259	62.86	3	3.65	100	CDS	258	92.77	-1	HP	Hypo-rule applied	Bacteria	Bacteroidetes	Bacteroidia	Bacteroidales	Porphyromonadaceae
DN17775_c0_g1	239	46.96	3	4.88	DN17775_c0_g1_i1	G112036	G1120361		239	46.96	3	4.88	100	CDS	237	54.43	1	polyribonucleotide nucleotidyltransferase	KO:K00962	Bacteria	Bacteroidetes	Bacteroidia	Bacteroidales	Porphyromonadaceae
DN18242_c0_g1	344	145	88	46.37	DN18242_c0_g1_i1	G112532	G1125321		344	145	88	46.37	100	CDS	282	72.04	1	TRL (tRNA-associated locus)-like protein	pfam13146	Bacteria	Bacteroidetes	Bacteroidia	Bacteroidales	Porphyromonadaceae
DN19023_c0_g1	287	88.24	3	2.6	DN19023_c0_g1_i1	G113362	G1133621		287	88.24	3	2.6	100	CDS	282	87.1	-1	HP	KO:K09155	Bacteria	Bacteroidetes	Bacteroidia	Bacteroidales	Porphyromonadaceae
DN20769_c0_g1	201	23.03	4	13.27	DN20769_c0_g1_i1	G115200	G1152001		201	23.03	4	13.27	100	CDS	198	55.38	-1	HP	Hypo-rule applied	Bacteria	Bacteroidetes	Bacteroidia	Bacteroidales	Porphyromonadaceae
DN22105_c0_g1	236	44.76	5	8.54	DN22105_c0_g1_i1	G116588	G1165881	1	236	44.76	5	8.54	100	CDS	81	100	-1	3-oxoacyl-[acyl-carrier-protein] synthase II	KO:K09458	Bacteria	Bacteroidetes	Bacteroidia	Bacteroidales	Porphyromonadaceae
DN22105_c0_g1	236	44.76	5	8.54	DN22105_c0_g1_i1	G116588	G1165882	2	236	44.76	5	8.54	100	CDS	141	97.83	-1	acyl carrier protein	KO:K02078	Bacteria	Bacteroidetes	Bacteroidia	Bacteroidales	Porphyromonadaceae
DN22577_c0_g1	458	259	9	2.66	DN22577_c0_g1_i1	G117054	G1170541		458	259	9	2.66	100	CDS	456	71.24	1	HP	KO:K06942	Bacteria	Bacteroidetes	Bacteroidia	Bacteroidales	Porphyromonadaceae
DN27519_c0_g1	210	27.9	3	8.22	DN27519_c0_g1_i1	G122066	G1220661		210	27.9	3	8.22	100	CDS	207	82.35	1	HP	Hypo-rule applied	Bacteria	Bacteroidetes	Bacteroidia	Bacteroidales	Porphyromonadaceae
DN28640_c0_g1	223	35.82	4	8.53	DN28640_c0_g1_i1	G123189	G1231891		223	35.82	4	8.53	100	CDS	222	82.43	1	uncharacterized sulfatase	KO:K01138	Bacteria	Bacteroidetes	Bacteroidia	Bacteroidales	Porphyromonadaceae
DN28939_c0_g1	215	30.82	3	7.44	DN28939_c0_g1_i1	G123480	G1234801		215	30.82	3	7.44	100	CDS	213	88.73	-1	glutamine synthetase	KO:K01915	Bacteria	Bacteroidetes	Bacteroidia	Bacteroidales	Porphyromonadaceae
DN32734_c0_g1	213	29.64	3	7.73	DN32734_c0_g1_i1	G127272	G1272721		213	29.64	3	7.73	100	CDS	210	85.71	1	chromosomal replication initiator protein	KO:K02313	Bacteria	Bacteroidetes	Bacteroidia	Bacteroidales	Porphyromonadaceae
DN33509_c0_g1	360	161	6	2.85	DN33509_c0_g1_i1	G128094	G1280941		360	161	6	2.85	100	CDS	357	92.44	-1	biopolymer transport protein ExbB	KO:K03561	Bacteria	Bacteroidetes	Bacteroidia	Bacteroidales	Porphyromonadaceae
DN34983_c0_g1	221	34.54	3	6.64	DN34983_c0_g1_i1	G129627	G1296271		221	34.54	3	6.64	100	CDS	219	94.52	1	HP	Hypo-rule applied	Bacteria	Bacteroidetes	Bacteroidia	Bacteroidales	Porphyromonadaceae
DN36550_c0_g1	265	68.02	4	4.49	DN36550_c0_g1_i1	G131188	G1311881		265	68.02	4	4.49	100	CDS	264	80.68	-1	peptidyl-prolyl cis-trans isomerase SurA	KO:K03771	Bacteria	Bacteroidetes	Bacteroidia	Bacteroidales	Porphyromonadaceae
DN38846_c0_g1	279	80.67	7	6.63	DN38846_c0_g1_i1	G133423	G1334231		279	80.67	7	6.63	100	CDS	276	97.83	1	elongation factor Tu	KO:K02358	Bacteria	Bacteroidetes	Bacteroidia	Bacteroidales	Porphyromonadaceae
DN39395_c0_g1	261	64.57	7	8.28	DN39395_c0_g1_i1	G133999	G1339991		261	64.57	7	8.28	100	CDS	258	96.51	1	glyceraldehyde 3-phosphate dehydrogenase	KO:K00134	Bacteria	Bacteroidetes	Bacteroidia	Bacteroidales	Porphyromonadaceae
DN40724_c0_g1	323	124	4	2.46	DN40724_c0_g1_i1	G135359	G1353591		323	124	4	2.46	100	CDS	321	79.44	-1	beta-glucosidase	KO:K05349	Bacteria	Bacteroidetes	Bacteroidia	Bacteroidales	Porphyromonadaceae
DN41346_c0_g1	305	106	4	2.88	DN41346_c0_g1_i1	G136000	G1360001		305	106	4	2.88	100	CDS	303	61.22	-1	HP	Hypo-rule applied	Bacteria	Bacteroidetes	Bacteroidia	Bacteroidales	Porphyromonadaceae
DN42522_c0_g1	264	67.15	4	4.55	DN42522_c0_g1_i1	G137178	G1371781		264	67.15	4	4.55	100	CDS	222	69.86	-1	lipid II:glycine glycyltransferase (peptidoglycan interpeptide bridge formation enzyme)	COG2348	Bacteria	Bacteroidetes	Bacteroidia	Bacteroidales	Porphyromonadaceae
DN43570_c0_g1	243	49.97	3	4.59	DN43570_c0_g1_i1	G138128	G1381281		243	49.97	3	4.59	100	CDS	240	92.5	-1	chaperonin GroES	KO:K04078	Bacteria	Bacteroidetes	Bacteroidia	Bacteroidales	Porphyromonadaceae
DN48625_c0_g1	226	37.8	4	8.09	DN48625_c0_g1_i1	G143350	G1433501		226	37.8	4	8.09	100	CDS	222	90.54	1	DNA polymerase-3 subunit alpha	KO:K02337	Bacteria	Bacteroidetes	Bacteroidia	Bacteroidales	Porphyromonadaceae
DN48695_c0_g1	381	182	12	5.04	DN48695_c0_g1_i1	G143416	G1434161		381	182	12	5.04	100	CDS	318	86.67	-1	RNA recognition motif-containing protein	COG0724	Bacteria	Bacteroidetes	Bacteroidia	Bacteroidales	Porphyromonadaceae
DN488_c0_g1	231	41.21	5	9.27	DN488_c0_g1_i1	G143620	G1436201		231	41.21	5	9.27	100	CDS	228	56.76	-1	thiol-disulfide isomerase/thioredoxin	COG0526	Bacteria	Bacteroidetes	Bacteroidia	Bacteroidales	Porphyromonadaceae
DN48886_c0_g1	241	48.46	3	4.73	DN48886_c0_g1_i1	G143606	G1436061		241	48.46	3	4.73	100	CDS	240	85	1	sugar phosphate isomerase/epimerase	COG1082	Bacteria	Bacteroidetes	Bacteroidia	Bacteroidales	Porphyromonadaceae
DN49690_c0_g1	327	128	5	2.98	DN49690_c0_g1_i1	G144379	G1443791		327	128	5	2.98	100	CDS	327	88.07	1	ribonucleoside-diphosphate reductase alpha chain	KO:K00525	Bacteria	Bacteroidetes	Bacteroidia	Bacteroidales	Porphyromonadaceae
DN49806_c0_g1	284	85.37	5	4.48	DN49806_c0_g1_i1	G144480	G1444801		284	85.37	5	4.48	100	CDS	282	78.72	-1	HP	Hypo-rule applied	Bacteria	Bacteroidetes	Bacteroidia	Bacteroidales	Porphyromonadaceae
DN15728_c0_g1	229	39.82	5	9.59	DN15728_c0_g1_i1	G110093	G1100931		229	39.82	5	9.59	100	CDS	228	82.89	1	naphthoate synthase	KO:K01661	Bacteria	Bacteroidetes	Bacteroidia	Bacteroidales	Prevotellaceae	Prevotella
DN16326_c0_g1	202	23.55	3	9.73	DN16326_c0_g1_i1	G110654	G1106541		202	23.55	3	9.73	100	CDS	201	72.73	1	16S rRNA (guanine527-N7)-methyltransferase	KO:K03501	Bacteria	Bacteroidetes	Bacteroidia	Bacteroidales	Prevotellaceae	Prevotella
DN16344_c0_g1	285	86.32	6	5.31	DN16344_c0_g1_i1	G110670	G1106701		285	86.32	6	5.31	100	CDS	285	82.11	-1	thymidylate synthase	KO:K00560	Bacteria	Bacteroidetes	Bacteroidia	Bacteroidales	Prevotellaceae	Prevotella
DN17105_c0_g1	364	165	8	3.7	DN17105_c0_g1_i1	G111321	G1113211		364	165	8	3.7	100	CDS	360	25	1	HP	Hypo-rule applied	Bacteria	Bacteroidetes	Bacteroidia	Bacteroidales	Prevotellaceae	Prevotella
DN18984_c0_g1	250	55.45	8	11.02	DN18984_c0_g1_i1	G113318	G1133181		250	55.45	8	11.02	100	CDS	246	52.5	1	HTH-type transcriptional regulator/antitoxin HigA	KO:K18831	Bacteria	Bacteroidetes	Bacteroidia	Bacteroidales	Prevotellaceae	Prevotella
DN21813_c0_g1	294	95.04	8	6.43	DN21813_c0_g1_i1	G116286	G1162861		294	95.04	8	6.43	100	CDS	294	74.49	-1	branched-chain amino acid aminotransferase	KO:K00826	Bacteria	Bacteroidetes	Bacteroidia	Bacteroidales	Prevotellaceae	Prevotella
DN24259_c0_g1	397	198	8	3.09	DN24259_c0_g1_i1	G118635	G1186351		397	198	8	3.09	100	CDS	396	83.33	-1	GTP-binding protein LepA	KO:K03596	Bacteria	Bacteroidetes	Bacteroidia	Bacteroidales	Prevotellaceae	Prevotella
DN25244_c0_g1	720	521	21	3.08	DN25244_c0_g1_i1	G119690	G1196901	1	720	521	21	3.08	100	CDS	336	74.29	1	glycyl-tRNA synthetase	KO:K01880	Bacteria	Bacteroidetes	Bacteroidia	Bacteroidales	Prevotellaceae	Prevotella
DN25244_c0_g1	720	521	21	3.08	DN25244_c0_g1_i1	G119690	G1196902	2	720	521	21	3.08	100	CDS	318	#N/A	-1	HP	Hypo-rule	Bacteria	Bacteroidetes	Bacteroidia	Bacteroidales	Prevotellaceae	Prevotella
DN25627_c0_g1	924	725	25	2.63	DN25627_c0_g1_i1	G120097	G1200971		924	725	25	2.63	100	CDS	921	41.56	1	replicative superfamily II helicase	COG1204	Bacteria	Bacteroidetes	Bacteroidia	Bacteroidales	Prevotellaceae	Prevotella
DN3025_c0_g1	534	335	8	1.82	DN3025_c0_g1_i1	G124722	G1247221		534	335	8	1.82	100	CDS	531	27.27	1	chromosome segregation ATPase	COG1196	Bacteria	Bacteroidetes	Bacteroidia	Bacteroidales	Prevotellaceae	Prevotella
DN30828_c0_g1	432	233	9	2.95	DN30828_c0_g1_i1	G125231	G1252311		432	233	9	2.95	100	CDS	408	38.93	-1	HP	Hypo-rule applied	Bacteria	Bacteroidetes	Bacteroidia	Bacteroidales	Prevotellaceae	Prevotella
DN32320_c0_g1	253	57.88	4	5.28	DN32320_c0_g1_i1	G126833	G1268331		253	57.88	4	5.28	100	CDS	252	63.16	1	HP	Hypo-rule applied	Bacteria	Bacteroidetes	Bacteroidia	Bacteroidales	Prevotellaceae	Prevotella
DN35694_c0_g1	460	261	9	2.63	DN35694_c0_g1_i1	G130359	G1303591	1	460	261	9	2.63	100	CDS	225	78.57	1	phosphoribosylformylglycinamidine synthase	KO:K01952	Bacteria	Bacteroidetes	Bacteroidia	Bacteroidales	Prevotellaceae	Prevotella
DN35694_c0_g1	460	261	9	2.63	DN35694_c0_g1_i1	G130359	G1303592	2	460	261	9	2.63	100	CDS	237	#N/A	1	HP	Hypo-rule	Bacteria	Bacteroidetes	Bacteroidia	Bacteroidales	Prevotellaceae	Prevotella
DN37870_c0_g1	804	605	25	3.16	DN37870_c0_g1_i1	G132394	G1323941		804	605	25	3.16	100	CDS	804	27.41	1	HP	Hypo-rule applied	Bacteria	Bacteroidetes	Bacteroidia	Bacteroidales	Prevotellaceae	Prevotella
DN41097_c0_g1	305	106	4	2.88	DN41097_c0_g1_i1	G135747	G1357471	1	305	106	4	2.88	100	CDS	108	#N/A	1	HP	Hypo-rule	Bacteria	Bacteroidetes	Bacteroidia	Bacteroidales	Prevotellaceae	Prevotella
DN41097_c0_g1	305	106	4	2.88	DN41097_c0_g1_i1	G135747	G1357472	2	305	106	4	2.88	100	CDS	177	67.86	1	GTP-binding protein HflX	KO:K03665	Bacteria	Bacteroidetes	Bacteroidia	Bacteroidales	Prevotellaceae	Prevotella
DN43435_c0_g1	214	30.23	3	7.58	DN43435_c0_g1_i1	G138024	G1380241		214	30.23	3	7.58	100	CDS	138	64.29	-1	ATP phosphoribosyltransferase	KO:K00765	Bacteria	Bacteroidetes	Bacteroidia	Bacteroidales	Prevotellaceae	Prevotella
DN44930_c0_g1	201	23.03	3	9.95	DN44930_c0_g1_i1	G139474	G1394741		201	23.03	3	9.95	100	CDS	96	78.12	1	F-type H+-transporting ATPase subunit gamma	KO:K02115	Bacteria	Bacteroidetes	Bacteroidia	Bacteroidales	Prevotellaceae	Prevotella
DN48301_c0_g1	237	45.49	5	8.4	DN48301_c0_g1_i1	G143021	G1430211		237	45.49	5	8.4	100	CDS	234	53.85	-1	DNA mismatch repair protein MutS	KO:K03555	Bacteria	Bacteroidetes	Bacteroidia	Bacteroidales	Prevotellaceae	Prevotella
DN49940_c0_g1	291	92.11	8	6.64	DN49940_c0_g1_i1	G144606	G1446061		291	92.11	8	6.64	100	CDS	288	57.29	-1	DNA-binding response OmpR family regulator	COG0745	Bacteria	Bacteroidetes	Bacteroidia	Bacteroidales	Prevotellaceae	Prevotella
DN11952_c0_g1	577	378	12	2.43	DN11952_c0_g1_i1	G106095	G1060951		577	378	12	2.43	100	CDS	576	78.65	1	2-oxoisovalerate dehydrogenase E1 component	KO:K11381	Bacteria	Bacteroidetes	Bacteroidia	Bacteroidales	Prolixibacteraceae	Prolixibacter
DN21320_c0_g1	336	137	7	3.9	DN21320_c0_g1_i1	G115781	G1157811		336	137	7	3.9	100	CDS	333	75.68	-1	iron complex outermembrane receptor protein	KO:K02014	Bacteria	Bacteroidetes	Bacteroidia	Bacteroidales	Prolixibacteraceae	Prolixibacter
DN26990_c0_g1	411	212	7	2.52	DN26990_c0_g1_i1	G121526	G1215261		411	212	7	2.52	100	CDS	411	59.85	-1	uracil phosphoribosyltransferase	KO:K00761	Bacteria	Bacteroidetes	Bacteroidia	Bacteroidales	Prolixibacteraceae	Prolixibacter
DN28121_c0_g1	367	168	10	4.55	DN28121_c0_g1_i1	G122675	G1226751		367	168	10	4.55	100	CDS	363	81.82	1	uncharacterized protein (DUF1015 family)	COG4198	Bacteria	Bacteroidetes	Bacteroidia	Bacteroidales	Prolixibacteraceae	Prolixibacter
DN31285_c0_g1	273	75.15	5	5.08	DN31285_c0_g1_i1	G125720	G1257201		273	75.15	5	5.08	100	CDS	270	77.78	1	SusD-like starch-binding protein associating with outer membrane	pfam07980	Bacteria	Bacteroidetes	Bacteroidia	Bacteroidales	Prolixibacteraceae	Prolixibacter
DN32832_c0_g1	464	265	13	3.75	DN32832_c0_g1_i1	G127377	G1273771	1	464	265	13	3.75	100	CDS	147	#N/A	1	HP	Hypo-rule	Bacteria	Bacteroidetes	Bacteroidia	Bacteroidales	Prolixibacteraceae	Prolixibacter
DN32832_c0_g1	464	265	13	3.75	DN32832_c0_g1_i1	G127377	G1273772	2	464	265	13	3.75	100	CDS	372	81.97	-1	beta-phosphoglucomutase-like phosphatase (HAD superfamily)	COG0637	Bacteria	Bacteroidetes	Bacteroidia	Bacteroidales	Prolixibacteraceae	Prolixibacter
DN35925_c0_g1	269	71.55	5	5.34	DN35925_c0_g1_i1	G130590	G1305901		269	71.55	5	5.34	100	CDS	240	79.49	-1	ornithine carbamoyltransferase	KO:K00611	Bacteria	Bacteroidetes	Bacteroidia	Bacteroidales	Prolixibacteraceae	Prolixibacter
DN35953_c0_g1	221	34.54	17	37.61	DN35953_c0_g1_i1	G130618	G1306181		221	34.54	17	37.61	100	CDS	219	50.68	1	2-oxoglutarate ferredoxin oxidoreductase subunit beta	KO:K00175	Bacteria	Bacteroidetes	Bacteroidia	Bacteroidales	Prolixibacteraceae	Prolixibacter
DN36651_c0_g1	250	55.45	4	5.51	DN36651_c0_g1_i1	G131276	G1312761		250	55.45	4	5.51	100	CDS	249	64.94	-1	NAD(P)-dependent dehydrogenase (short-subunit alcohol dehydrogenase family)	COG1028	Bacteria	Bacteroidetes	Bacteroidia	Bacteroidales	Prolixibacteraceae	Prolixibacter
DN38637_c0_g1	280	81.6	5	4.68	DN38637_c0_g1_i1	G133204	G1332041		280	81.6	5	4.68	100	CDS	276	91.3	1	phosphoribosylaminoimidazole-succinocarboxamide synthase	KO:K01923	Bacteria	Bacteroidetes	Bacteroidia	Bacteroidales	Prolixibacteraceae	Prolixibacter
DN44967_c0_g1	337	138	6	3.32	DN44967_c0_g1_i1	G139513	G1395131		337	138	6	3.32	100	CDS	333	52.29	-1	glycerophosphoryl diester phosphodiesterase	KO:K01126	Bacteria	Bacteroidetes	Bacteroidia	Bacteroidales	Prolixibacteraceae	Prolixibacter
DN47598_c0_g1	451	252	8	2.43	DN47598_c0_g1_i1	G142291	G1422911		451	252	8	2.43	100	CDS	450	48.68	-1	glutaredoxin	COG0695	Bacteria	Bacteroidetes	Bacteroidia	Bacteroidales	Prolixibacteraceae	Prolixibacter
DN6134_c0_g1	770	571	20	2.68	DN6134_c0_g1_i1	G146210	G1462101		770	571	20	2.68	100	CDS	768	75.69	-1	HP	Hypo-rule applied	Bacteria	Bacteroidetes	Bacteroidia	Bacteroidales	Prolixibacteraceae	Prolixibacter
DN13442_c0_g1	309	110	6	4.17	DN13442_c0_g1_i1	G107707	G1077071		309	110	6	4.17	100	CDS	306	67.65	1	6-phosphofructokinase 1	KO:K00850	Bacteria	Bacteroidetes	Bacteroidia	Bacteroidales	Rikenellaceae	Acetobacteroides
DN15042_c0_g1	325	126	7	4.24	DN15042_c0_g1_i1	G109400	G1094001		325	126	7	4.24	100	CDS	321	35.85	-1	HP	Hypo-rule applied	Bacteria	Bacteroidetes	Bacteroidia	Bacteroidales	Rikenellaceae	Acetobacteroides
DN20111_c0_g1	387	188	8	3.25	DN20111_c0_g1_i1	G114511	G1145111		387	188	8	3.25	100	CDS	387	90.62	-1	predicted GTPase	COG2403	Bacteria	Bacteroidetes	Bacteroidia	Bacteroidales	Rikenellaceae	Acetobacteroides
DN24172_c0_g1	550	351	20	4.35	DN24172_c0_g1_i1	G118543	G1185431	1	550	351	20	4.35	100	CDS	381	73.44	1	UDP-N-acetylmuramoylalanine--D-glutamate ligase	KO:K01925	Bacteria	Bacteroidetes	Bacteroidia	Bacteroidales	Rikenellaceae	Acetobacteroides
DN24172_c0_g1	550	351	20	4.35	DN24172_c0_g1_i1	G118543	G1185432	2	550	351	20	4.35	100	CDS	153	#N/A	1	HP	Hypo-rule	Bacteria	Bacteroidetes	Bacteroidia	Bacteroidales	Rikenellaceae	Acetobacteroides
DN27371_c0_g1	588	389	11	2.16	DN27371_c0_g1_i1	G121916	G1219161		588	389	11	2.16	100	CDS	588	83.16	1	malate dehydrogenase (oxaloacetate-decarboxylating)(NADP+)	KO:K00029	Bacteria	Bacteroidetes	Bacteroidia	Bacteroidales	Rikenellaceae	Acetobacteroides
DN30221_c0_g1	248	53.86	6	8.51	DN30221_c0_g1_i1	G124692	G1246921		248	53.86	6	8.51	100	CDS	213	64.18	1	asparaginyl-tRNA synthetase	KO:K01893	Bacteria	Bacteroidetes	Bacteroidia	Bacteroidales	Rikenellaceae	Acetobacteroides
DN41580_c0_g1	296	97.02	4	3.15	DN41580_c0_g1_i1	G136235	G1362351		296	97.02	4	3.15	100	CDS	294	47.06	1	HP	Hypo-rule applied	Bacteria	Bacteroidetes	Bacteroidia	Bacteroidales	Rikenellaceae	Acetobacteroides
DN43532_c0_g1	214	30.23	4	10.11	DN43532_c0_g1_i1	G138102	G1381021		214	30.23	4	10.11	100	CDS	213	78.87	-1	cysteate synthase	KO:K15527	Bacteria	Bacteroidetes	Bacteroidia	Bacteroidales	Rikenellaceae	Acetobacteroides
DN44233_c0_g1	213	29.64	7	18.05	DN44233_c0_g1_i1	G138729	G1387291		213	29.64	7	18.05	100	CDS	213	48.57	-1	HP	Hypo-rule applied	Bacteria	Bacteroidetes	Bacteroidia	Bacteroidales	Rikenellaceae	Acetobacteroides
DN10763_c3_g1	251	56.26	45	61.12	DN10763_c3_g1_i1	G101389	G1013891		251	56.26	45	61.12	100	CDS	249	83.13	1	small subunit ribosomal protein S1	KO:K02945	Bacteria	Bacteroidetes	Bacteroidia	Bacteroidales	Rikenellaceae	Alistipes
DN21679_c0_g1	388	189	11	4.45	DN21679_c0_g1_i1	G116149	G1161491		388	189	11	4.45	100	CDS	384	49.23	-1	iron complex outermembrane receptor protein	KO:K02014	Bacteria	Bacteroidetes	Bacteroidia	Bacteroidales	Rikenellaceae	Alistipes
DN26338_c0_g1	559	360	17	3.61	DN26338_c0_g1_i1	G120847	G1208471		559	360	17	3.61	100	CDS	534	32.77	1	peptidyl-prolyl cis-trans isomerase D	KO:K03770	Bacteria	Bacteroidetes	Bacteroidia	Bacteroidales	Rikenellaceae	Alistipes
DN32327_c0_g1	206	25.67	6	17.86	DN32327_c0_g1_i1	G126841	G1268411		206	25.67	6	17.86	100	CDS	204	65.15	1	SecD/SecF fusion protein	KO:K12257	Bacteria	Bacteroidetes	Bacteroidia	Bacteroidales	Rikenellaceae	Alistipes
DN33565_c0_g1	276	77.89	3	2.94	DN33565_c0_g1_i1	G128154	G1281541		276	77.89	3	2.94	100	CDS	249	67.53	-1	thymidine kinase	KO:K00857	Bacteria	Bacteroidetes	Bacteroidia	Bacteroidales	Rikenellaceae	Alistipes
DN40107_c0_g1	259	62.86	4	4.86	DN40107_c0_g1_i1	G134729	G1347291		259	62.86	4	4.86	100	CDS	258	81.4	1	histidine ammonia-lyase	KO:K01745	Bacteria	Bacteroidetes	Bacteroidia	Bacteroidales	Rikenellaceae	Alistipes
DN43992_c0_g1	318	119	9	5.78	DN43992_c0_g1_i1	G138462	G1384621		318	119	9	5.78	100	CDS	315	59.22	1	HP	Hypo-rule applied	Bacteria	Bacteroidetes	Bacteroidia	Bacteroidales	Rikenellaceae	Alistipes
DN46563_c0_g1	455	256	9	2.69	DN46563_c0_g1_i1	G141230	G1412301		455	256	9	2.69	100	CDS	453	31.03	1	HP	Hypo-rule applied	Bacteria	Bacteroidetes	Bacteroidia	Bacteroidales	Rikenellaceae	Alistipes
DN8445_c0_g1	413	214	35	12.5	DN8445_c0_g1_i1	G148816	G1488161	1	413	214	35	12.5	100	CDS	192	#N/A	1	HP	Hypo-rule	Bacteria	Bacteroidetes	Bacteroidia	Bacteroidales	Rikenellaceae	Alistipes
DN8445_c0_g1	413	214	35	12.5	DN8445_c0_g1_i1	G148816	G1488162	2	413	214	35	12.5	100	CDS	102	64.71	1	HP	Hypo-rule	Bacteria	Bacteroidetes	Bacteroidia	Bacteroidales	Rikenellaceae	Alistipes
DN21842_c0_g1	385	186	8	3.29	DN21842_c0_g1_i1	G116317	G1163171		385	186	8	3.29	100	CDS	381	40.95	1	HP	Hypo-rule applied	Bacteria	Bacteroidetes	Bacteroidia	Bacteroidales	Rikenellaceae	Mucinivorans
DN22304_c0_g1	378	179	7	2.99	DN22304_c0_g1_i1	G116785	G1167851		378	179	7	2.99	100	CDS	378	27.68	-1	Skp family chaperone for outer membrane proteins	COG2825	Bacteria	Bacteroidetes	Bacteroidia	Bacteroidales	Rikenellaceae	Mucinivorans
DN40427_c0_g1	311	112	6	4.09	DN40427_c0_g1_i1	G135056	G1350561		311	112	6	4.09	100	CDS	309	90	1	elongation factor Tu	KO:K02358	Bacteria	Bacteroidetes	Bacteroidia	Bacteroidales	Rikenellaceae	Rikenella
DN12252_c0_g1	217	32.04	5	11.93	DN12252_c0_g1_i1	G106424	G1064241		217	32.04	5	11.93	100	CDS	171	46.3	-1	HP	Hypo-rule applied	Bacteria	Bacteroidetes	Bacteroidia	Bacteroidales	Tannerellaceae	Parabacteroides
DN17383_c0_g1	266	68.9	4	4.44	DN17383_c0_g1_i1	G111617	G1116171		266	68.9	4	4.44	100	CDS	264	51.14	1	HP	Hypo-rule applied	Bacteria	Bacteroidetes	Bacteroidia	Bacteroidales	Tannerellaceae	Parabacteroides
DN24161_c0_g1	323	124	7	4.31	DN24161_c0_g1_i1	G118531	G1185311		323	124	7	4.31	100	CDS	321	76.64	-1	ATP-dependent Clp protease ATP-binding subunit ClpX	KO:K03544	Bacteria	Bacteroidetes	Bacteroidia	Bacteroidales	Tannerellaceae	Parabacteroides
DN24215_c0_g1	879	680	64	7.19	DN24215_c0_g1_i1	G118588	G1185881		879	680	64	7.19	100	CDS	870	26.48	1	caspase domain-containing protein	pfam00656	Bacteria	Bacteroidetes	Bacteroidia	Bacteroidales	Tannerellaceae	Parabacteroides
DN28633_c0_g1	632	433	11	1.94	DN28633_c0_g1_i1	G123181	G1231811		632	433	11	1.94	100	CDS	630	54.07	-1	Zn-dependent M28 family amino/carboxypeptidase	COG2234	Bacteria	Bacteroidetes	Bacteroidia	Bacteroidales	Tannerellaceae	Parabacteroides
DN37918_c0_g1	645	446	13	2.23	DN37918_c0_g1_i1	G132444	G1324441		645	446	13	2.23	100	CDS	630	35.15	-1	chromosome partitioning protein	KO:K03496	Bacteria	Bacteroidetes	Bacteroidia	Bacteroidales	Tannerellaceae	Parabacteroides
DN39227_c0_g1	610	411	16	2.97	DN39227_c0_g1_i1	G133830	G1338301		610	411	16	2.97	100	CDS	609	62.07	-1	aspartate aminotransferase	KO:K00812	Bacteria	Bacteroidetes	Bacteroidia	Bacteroidales	Tannerellaceae	Parabacteroides
DN41379_c0_g1	291	92.11	5	4.15	DN41379_c0_g1_i1	G136032	G1360321		291	92.11	5	4.15	100	CDS	225	52.94	1	tetratricopeptide (TPR) repeat protein	COG0457	Bacteria	Bacteroidetes	Bacteroidia	Bacteroidales	Tannerellaceae	Parabacteroides
DN41715_c0_g1	212	29.05	3	7.89	DN41715_c0_g1_i1	G136372	G1363721		212	29.05	3	7.89	100	CDS	210	57.14	-1	oxidase EvaA	KO:K16435	Bacteria	Bacteroidetes	Bacteroidia	Bacteroidales	Tannerellaceae	Parabacteroides
DN43702_c0_g1	219	33.27	3	6.89	DN43702_c0_g1_i1	G138231	G1382311		219	33.27	3	6.89	100	CDS	219	70.83	1	HP	Hypo-rule applied	Bacteria	Bacteroidetes	Bacteroidia	Bacteroidales	Tannerellaceae	Parabacteroides
DN47628_c0_g1	228	39.14	4	7.81	DN47628_c0_g1_i1	G142322	G1423221		228	39.14	4	7.81	100	CDS	225	74.67	-1	ribonuclease HII	KO:K03470	Bacteria	Bacteroidetes	Bacteroidia	Bacteroidales	Tannerellaceae	Parabacteroides
DN40486_c0_g1	434	235	7	2.28	DN40486_c0_g1_i1	G135118	G1351181		434	235	7	2.28	100	CDS	432	70.14	1	HP	Hypo-rule applied	Bacteria	Bacteroidetes	Bacteroidia	Bacteroidales	Tannerellaceae	Tannerella
DN29546_c0_g1	248	53.86	3	4.26	DN29546_c0_g1_i1	G124067	G1240671		248	53.86	3	4.26	100	CDS	246	53.66	1	nicotinate-nucleotide pyrophosphorylase (carboxylating)	KO:K00767	Bacteria	Bacteroidetes	Bacteroidia	Bacteroidales	unclassified Bacteroidales	Candidatus Symbiothrix
DN6064_c0_g1	316	117	5	3.27	DN6064_c0_g1_i1	G146136	G1461361		316	117	5	3.27	100	CDS	315	75.96	1	methanol--5-hydroxybenzimidazolylcobamide Co-methyltransferase	KO:K04480	Bacteria	Bacteroidetes	Bacteroidia	Bacteroidales	unclassified Bacteroidales	Candidatus Symbiothrix
DN19015_c0_g1	277	78.81	7	6.79	DN19015_c0_g1_i1	G113354	G1133541	1	277	78.81	7	6.79	100	CDS	171	79.25	1	large subunit ribosomal protein L18	KO:K02881	Bacteria	Bacteroidetes	Bacteroidia	Bacteroidales
DN19015_c0_g1	277	78.81	7	6.79	DN19015_c0_g1_i1	G113354	G1133542	2	277	78.81	7	6.79	100	CDS	99	87.88	1	small subunit ribosomal protein S5	KO:K02988	Bacteria	Bacteroidetes	Bacteroidia	Bacteroidales
DN19271_c0_g1	266	68.9	4	4.44	DN19271_c0_g1_i1	G113623	G1136231		266	68.9	4	4.44	100	CDS	264	81.82	1	phosphoenolpyruvate carboxykinase (ATP)	KO:K01610	Bacteria	Bacteroidetes	Bacteroidia	Bacteroidales
DN20091_c0_g1	315	116	11	7.25	DN20091_c0_g1_i1	G114487	G1144871		315	116	11	7.25	100	CDS	312	41.41	-1	phospholipid/cholesterol/gamma-HCH transport system substrate-binding protein	KO:K02067	Bacteria	Bacteroidetes	Bacteroidia	Bacteroidales
DN22036_c0_g1	343	144	6	3.18	DN22036_c0_g1_i1	G116516	G1165161		343	144	6	3.18	100	CDS	342	70.69	-1	methylmalonyl-CoA mutase	KO:K01847	Bacteria	Bacteroidetes	Bacteroidia	Bacteroidales
DN24898_c0_g1	371	172	5	2.22	DN24898_c0_g1_i1	G119319	G1193191		371	172	5	2.22	100	CDS	369	60.5	1	subtilase family protein	pfam00082	Bacteria	Bacteroidetes	Bacteroidia	Bacteroidales
DN25319_c0_g1	375	176	5	2.17	DN25319_c0_g1_i1	G119767	G1197671		375	176	5	2.17	100	CDS	372	62.1	1	aspartate racemase	KO:K01779	Bacteria	Bacteroidetes	Bacteroidia	Bacteroidales
DN26419_c0_g1	490	291	12	3.15	DN26419_c0_g1_i1	G120930	G1209301	1	490	291	12	3.15	100	CDS	213	42.86	1	HP	Hypo-rule	Bacteria	Bacteroidetes	Bacteroidia	Bacteroidales
DN26419_c0_g1	490	291	12	3.15	DN26419_c0_g1_i1	G120930	G1209302	2	490	291	12	3.15	100	CDS	276	57.14	1	HP	Hypo-rule	Bacteria	Bacteroidetes	Bacteroidia	Bacteroidales
DN29434_c0_g1	291	92.11	6	4.98	DN29434_c0_g1_i1	G123960	G1239601		291	92.11	6	4.98	100	CDS	288	62.5	1	AcrR family transcriptional regulator	COG1309	Bacteria	Bacteroidetes	Bacteroidia	Bacteroidales
DN30833_c0_g1	1473	1274	67	4.02	DN30833_c0_g1_i1	G125237	G1252371		1473	1274	67	4.02	100	CDS	1425	57.72	-1	carboxyl-terminal processing protease	KO:K03797	Bacteria	Bacteroidetes	Bacteroidia	Bacteroidales
DN31370_c0_g1	547	348	15	3.29	DN31370_c0_g1_i1	G125810	G1258101		547	348	15	3.29	100	CDS	546	63.74	1	GTP-binding protein	KO:K03977	Bacteria	Bacteroidetes	Bacteroidia	Bacteroidales
DN31679_c0_g1	1179	980	29	2.26	DN31679_c0_g1_i1	G126140	G1261401		1179	980	29	2.26	100	CDS	1176	79.08	1	HP	Hypo-rule applied	Bacteria	Bacteroidetes	Bacteroidia	Bacteroidales
DN32760_c0_g1	319	120	6	3.82	DN32760_c0_g1_i1	G127300	G1273001		319	120	6	3.82	100	CDS	318	54.72	1	CRP/FNR family transcriptional regulator	KO:K01420	Bacteria	Bacteroidetes	Bacteroidia	Bacteroidales
DN3393_c0_g1	296	97.02	7	5.51	DN3393_c0_g1_i1	G128547	G1285471		296	97.02	7	5.51	100	CDS	294	84.54	-1	dTDP-glucose 4,6-dehydratase	KO:K01710	Bacteria	Bacteroidetes	Bacteroidia	Bacteroidales
DN34608_c0_g1	212	29.05	4	10.52	DN34608_c0_g1_i1	G129245	G1292451		212	29.05	4	10.52	100	CDS	210	55.07	1	spore coat polysaccharide biosynthesis protein SpsF	KO:K07257	Bacteria	Bacteroidetes	Bacteroidia	Bacteroidales
DN37078_c0_g1	313	114	5	3.35	DN37078_c0_g1_i1	G131632	G1316321		313	114	5	3.35	100	CDS	312	75	1	peptide chain release factor 1	KO:K02835	Bacteria	Bacteroidetes	Bacteroidia	Bacteroidales
DN37635_c0_g1	225	37.13	2	4.12	DN37635_c0_g1_i1	G132148	G1321481		225	37.13	2	4.12	100	CDS	222	36	-1	iron complex outermembrane receptor protein	KO:K02014	Bacteria	Bacteroidetes	Bacteroidia	Bacteroidales
DN38517_c0_g1	229	39.82	3	5.76	DN38517_c0_g1_i1	G133077	G1330771		229	39.82	3	5.76	100	CDS	195	75.51	1	cytochrome c oxidase subunit 3	KO:K02276	Bacteria	Bacteroidetes	Bacteroidia	Bacteroidales
DN42547_c0_g1	263	66.28	6	6.92	DN42547_c0_g1_i1	G137200	G1372001		263	66.28	6	6.92	100	CDS	255	77.38	1	dipeptidase D	KO:K01270	Bacteria	Bacteroidetes	Bacteroidia	Bacteroidales
DN42557_c0_g1	225	37.13	3	6.17	DN42557_c0_g1_i1	G137211	G1372111		225	37.13	3	6.17	100	CDS	201	75.81	-1	propionyl-CoA carboxylase beta chain	KO:K01966	Bacteria	Bacteroidetes	Bacteroidia	Bacteroidales
DN42711_c0_g1	430	231	10	3.31	DN42711_c0_g1_i1	G137368	G1373681		430	231	10	3.31	100	CDS	339	64.29	1	mannose-6-phosphate isomerase-like protein (cupin superfamily)	COG0662	Bacteria	Bacteroidetes	Bacteroidia	Bacteroidales
DN43001_c0_g1	283	84.42	4	3.62	DN43001_c0_g1_i1	G137643	G1376431		283	84.42	4	3.62	100	CDS	279	73.12	1	2-oxoglutarate ferredoxin oxidoreductase subunit alpha	KO:K00174	Bacteria	Bacteroidetes	Bacteroidia	Bacteroidales
DN44265_c0_g1	725	526	24	3.49	DN44265_c0_g1_i1	G138762	G1387621		725	526	24	3.49	100	CDS	594	43.52	1	HP	Hypo-rule applied	Bacteria	Bacteroidetes	Bacteroidia	Bacteroidales
DN45001_c0_g1	694	495	32	4.94	DN45001_c0_g1_i1	G139553	G1395531	1	694	495	32	4.94	100	CDS	141	91.3	-1	small subunit ribosomal protein S2	KO:K02967	Bacteria	Bacteroidetes	Bacteroidia	Bacteroidales
DN45001_c0_g1	694	495	32	4.94	DN45001_c0_g1_i1	G139553	G1395532	2	694	495	32	4.94	100	CDS	387	77.34	-1	small subunit ribosomal protein S9	KO:K02996	Bacteria	Bacteroidetes	Bacteroidia	Bacteroidales
DN46529_c0_g1	305	106	4	2.88	DN46529_c0_g1_i1	G141197	G1411971		305	106	4	2.88	100	CDS	303	45.54	1	HP	Hypo-rule applied	Bacteria	Bacteroidetes	Bacteroidia	Bacteroidales
DN47584_c0_g1	307	108	9	6.37	DN47584_c0_g1_i1	G142279	G1422791		307	108	9	6.37	100	CDS	306	33.33	1	outer membrane PBP1 activator LpoA protein	COG3107	Bacteria	Bacteroidetes	Bacteroidia	Bacteroidales
DN5690_c0_g1	1948	1749	120	5.24	DN5690_c0_g1_i1	G145774	G1457741		1948	1749	120	5.24	100	CDS	1944	76.21	-1	nitric oxide reductase subunit B	KO:K04561	Bacteria	Bacteroidetes	Bacteroidia	Bacteroidales
DN6452_c0_g1	1010	811	44	4.15	DN6452_c0_g1_i1	G146559	G1465591	1	1010	811	44	4.15	100	CDS	516	44.19	-1	outer membrane protein	KO:K06142	Bacteria	Bacteroidetes	Bacteroidia	Bacteroidales
DN6452_c0_g1	1010	811	44	4.15	DN6452_c0_g1_i1	G146559	G1465592	2	1010	811	44	4.15	100	CDS	360	61.68	-1	outer membrane protein	KO:K06142	Bacteria	Bacteroidetes	Bacteroidia	Bacteroidales
DN7771_c0_g1	1212	1013	174	13.12	DN7771_c0_g1_i1	G148042	G1480421	1	1212	1013	150.12	11.32	86.27	CDS	165	96.15	1	acyl carrier protein	KO:K02078	Bacteria	Bacteroidetes	Bacteroidia	Bacteroidales
DN7771_c0_g1	1212	1013	174	13.12	DN7771_c0_g1_i1	G148042	G1480422	2	1212	1013	150.12	11.32	86.27	CDS	1032	72.97	1	3-oxoacyl-[acyl-carrier-protein] synthase II	KO:K09458	Bacteria	Bacteroidetes	Bacteroidia	Bacteroidales
DN11260_c0_g1	1811.61	1612.61	122	5.78	DN11260_c0_g1_i1	G102455	G1024551	1	1794	1595	82.72	3.96	68.56	CDS	132	#N/A	1	HP	Hypo-rule	Bacteria	Bacteroidetes	Bacteroidia	Marinilabiliales	Marinifilaceae	Labilibaculum
DN11260_c0_g1	1811.61	1612.61	122	5.78	DN11260_c0_g1_i1	G102455	G1024552	2	1794	1595	82.72	3.96	68.56	CDS	1197	75.44	1	retron-type reverse transcriptase	COG3344	Bacteria	Bacteroidetes	Bacteroidia	Marinilabiliales	Marinifilaceae	Labilibaculum
DN12206_c0_g1	2094	1895	95	3.83	DN12206_c0_g1_i1	G106370	G1063701	1	2094	1895	95	3.83	100	CDS	576	#N/A	1	HP	Hypo-rule	Bacteria	Bacteroidetes	Bacteroidia	Marinilabiliales	Marinifilaceae	Labilibaculum
DN12206_c0_g1	2094	1895	95	3.83	DN12206_c0_g1_i1	G106370	G1063702	2	2094	1895	95	3.83	100	CDS	1476	37.25	1	outer membrane protein transport protein (OMPP1/FadL/TodX)	pfam03349	Bacteria	Bacteroidetes	Bacteroidia	Marinilabiliales	Marinifilaceae	Labilibaculum
DN12513_c0_g1	389	190	6	2.41	DN12513_c0_g1_i1	G106705	G1067051		389	190	6	2.41	100	CDS	321	39.05	-1	HP	Hypo-rule applied	Bacteria	Bacteroidetes	Bacteroidia	Marinilabiliales	Marinifilaceae	Labilibaculum
DN13341_c0_g1	427	228	6	2.01	DN13341_c0_g1_i1	G107598	G1075981		427	228	6	2.01	100	CDS	375	53.49	1	biopolymer transport protein ExbB	KO:K03561	Bacteria	Bacteroidetes	Bacteroidia	Marinilabiliales	Marinifilaceae	Labilibaculum
DN13445_c0_g1	241	48.46	4	6.31	DN13445_c0_g1_i1	G107710	G1077101		241	48.46	4	6.31	100	CDS	183	65.91	-1	sigma-B regulation protein RsbU (phosphoserine phosphatase)	KO:K07315	Bacteria	Bacteroidetes	Bacteroidia	Marinilabiliales	Marinifilaceae	Labilibaculum
DN15141_c0_g1	282	83.48	4	3.66	DN15141_c0_g1_i1	G109497	G1094971		282	83.48	4	3.66	100	CDS	279	85	1	POT family proton-dependent oligopeptide transporter	KO:K03305	Bacteria	Bacteroidetes	Bacteroidia	Marinilabiliales	Marinifilaceae	Labilibaculum
DN15771_c0_g1	204	24.6	3	9.32	DN15771_c0_g1_i1	G110137	G1101371		204	24.6	3	9.32	100	CDS	201	46.27	1	FKBP-type peptidyl-prolyl cis-trans isomerase SlyD	KO:K03775	Bacteria	Bacteroidetes	Bacteroidia	Marinilabiliales	Marinifilaceae	Labilibaculum
DN17692_c0_g1	236	44.76	3	5.12	DN17692_c0_g1_i1	G111946	G1119461		236	44.76	3	5.12	100	CDS	174	56.52	1	HP	Hypo-rule applied	Bacteria	Bacteroidetes	Bacteroidia	Marinilabiliales	Marinifilaceae	Labilibaculum
DN18723_c0_g1	325	126	25	15.16	DN18723_c0_g1_i1	G113046	G1130461		325	126	25	15.16	100	CDS	273	80	-1	DNA-binding protein HU-beta	KO:K03530	Bacteria	Bacteroidetes	Bacteroidia	Marinilabiliales	Marinifilaceae	Labilibaculum
DN19935_c0_g1	462	263	9	2.61	DN19935_c0_g1_i1	G114320	G1143201		462	263	9	2.61	100	CDS	462	39.61	1	HP	Hypo-rule applied	Bacteria	Bacteroidetes	Bacteroidia	Marinilabiliales	Marinifilaceae	Labilibaculum
DN21434_c0_g1	694	495	12	1.85	DN21434_c0_g1_i1	G115899	G1158991		694	495	12	1.85	100	CDS	642	84.88	1	Na+-transporting NADH:ubiquinone oxidoreductase subunit E	KO:K00350	Bacteria	Bacteroidetes	Bacteroidia	Marinilabiliales	Marinifilaceae	Labilibaculum
DN21953_c0_g1	244	50.74	5	7.53	DN21953_c0_g1_i1	G116429	G1164291		244	50.74	5	7.53	100	CDS	225	75.68	-1	HP	Hypo-rule applied	Bacteria	Bacteroidetes	Bacteroidia	Marinilabiliales	Marinifilaceae	Labilibaculum
DN22534_c0_g1	382	183	5	2.09	DN22534_c0_g1_i1	G117014	G1170141		382	183	5	2.09	100	CDS	381	81.25	1	enoyl-[acyl-carrier protein] reductase I	KO:K00208	Bacteria	Bacteroidetes	Bacteroidia	Marinilabiliales	Marinifilaceae	Labilibaculum
DN26711_c0_g1	283	84.42	5	4.53	DN26711_c0_g1_i1	G121236	G1212361		283	84.42	5	4.53	100	CDS	216	69.01	1	electron transfer flavoprotein beta subunit	KO:K03521	Bacteria	Bacteroidetes	Bacteroidia	Marinilabiliales	Marinifilaceae	Labilibaculum
DN28250_c0_g1	293	94.06	4	3.25	DN28250_c0_g1_i1	G122804	G1228041		293	94.06	4	3.25	100	CDS	168	68.52	1	cell division transport system permease protein	KO:K09811	Bacteria	Bacteroidetes	Bacteroidia	Marinilabiliales	Marinifilaceae	Labilibaculum
DN30714_c0_g1	376	177	6	2.59	DN30714_c0_g1_i1	G125112	G1251121		376	177	6	2.59	100	CDS	375	42.74	-1	tetratricopeptide (TPR) repeat protein	COG0457	Bacteria	Bacteroidetes	Bacteroidia	Marinilabiliales	Marinifilaceae	Labilibaculum
DN32828_c0_g1	539	340	11	2.47	DN32828_c0_g1_i1	G127373	G1273731		539	340	11	2.47	100	CDS	537	36.43	1	carboxypeptidase-like protein	pfam13715	Bacteria	Bacteroidetes	Bacteroidia	Marinilabiliales	Marinifilaceae	Labilibaculum
DN33167_c0_g1	382	183	8	3.34	DN33167_c0_g1_i1	G127736	G1277361		382	183	8	3.34	100	CDS	381	39.47	-1	PKD repeat protein	COG3291	Bacteria	Bacteroidetes	Bacteroidia	Marinilabiliales	Marinifilaceae	Labilibaculum
DN33529_c0_g1	374	175	7	3.06	DN33529_c0_g1_i1	G128114	G1281141		374	175	7	3.06	100	CDS	372	77.5	1	adenylylsulfate kinase	KO:K00860	Bacteria	Bacteroidetes	Bacteroidia	Marinilabiliales	Marinifilaceae	Labilibaculum
DN35488_c0_g1	343	144	10	5.31	DN35488_c0_g1_i1	G130146	G1301461		343	144	10	5.31	100	CDS	339	56.07	-1	predicted TPR repeat methyltransferase	COG4976	Bacteria	Bacteroidetes	Bacteroidia	Marinilabiliales	Marinifilaceae	Labilibaculum
DN37420_c0_g1	323	124	7	4.31	DN37420_c0_g1_i1	G131909	G1319091		323	124	7	4.31	100	CDS	264	70.11	-1	HP	Hypo-rule applied	Bacteria	Bacteroidetes	Bacteroidia	Marinilabiliales	Marinifilaceae	Labilibaculum
DN38720_c0_g1	419	220	9	3.13	DN38720_c0_g1_i1	G133292	G1332921		419	220	9	3.13	100	CDS	417	82.73	1	leucyl aminopeptidase	KO:K01255	Bacteria	Bacteroidetes	Bacteroidia	Marinilabiliales	Marinifilaceae	Labilibaculum
DN41048_c0_g1	270	72.44	5	5.27	DN41048_c0_g1_i1	G135695	G1356951		270	72.44	5	5.27	100	CDS	267	50	-1	CRP/FNR family transcriptional regulator	KO:K01420	Bacteria	Bacteroidetes	Bacteroidia	Marinilabiliales	Marinifilaceae	Labilibaculum
DN42169_c0_g1	206	25.67	5	14.88	DN42169_c0_g1_i1	G136829	G1368291		206	25.67	5	14.88	100	CDS	177	53.33	1	HP	Hypo-rule applied	Bacteria	Bacteroidetes	Bacteroidia	Marinilabiliales	Marinifilaceae	Labilibaculum
DN42527_c0_g1	389	190	8	3.22	DN42527_c0_g1_i1	G137182	G1371821		389	190	8	3.22	100	CDS	387	39.62	1	HP	Hypo-rule applied	Bacteria	Bacteroidetes	Bacteroidia	Marinilabiliales	Marinifilaceae	Labilibaculum
DN42827_c0_g1	252	57.06	5	6.69	DN42827_c0_g1_i1	G137476	G1374761		252	57.06	5	6.69	100	CDS	237	70.89	1	KilA domain-containing protein	pfam04383	Bacteria	Bacteroidetes	Bacteroidia	Marinilabiliales	Marinifilaceae	Labilibaculum
DN44351_c0_g1	242	49.21	4	6.21	DN44351_c0_g1_i1	G138852	G1388521		242	49.21	4	6.21	100	CDS	240	78.75	1	seryl-tRNA synthetase	KO:K01875	Bacteria	Bacteroidetes	Bacteroidia	Marinilabiliales	Marinifilaceae	Labilibaculum
DN46802_c0_g1	268	70.66	5	5.41	DN46802_c0_g1_i1	G141476	G1414761		268	70.66	5	5.41	100	CDS	264	66.67	1	ABC-type transport system involved in cytochrome c biogenesis permease subunit	COG0755	Bacteria	Bacteroidetes	Bacteroidia	Marinilabiliales	Marinifilaceae	Labilibaculum
DN48123_c0_g1	333	134	4	2.28	DN48123_c0_g1_i1	G142839	G1428391		333	134	4	2.28	100	CDS	330	40.74	-1	HP	Hypo-rule applied	Bacteria	Bacteroidetes	Bacteroidia	Marinilabiliales	Marinifilaceae	Labilibaculum
DN48296_c0_g1	205	25.13	4	12.16	DN48296_c0_g1_i1	G143016	G1430161		205	25.13	4	12.16	100	CDS	204	60.29	1	cysteinyl-tRNA synthetase	KO:K01883	Bacteria	Bacteroidetes	Bacteroidia	Marinilabiliales	Marinifilaceae	Labilibaculum
DN48382_c0_g1	254	58.7	6	7.81	DN48382_c0_g1_i1	G143105	G1431051		254	58.7	6	7.81	100	CDS	252	57.14	1	cell division transport system permease protein	KO:K09811	Bacteria	Bacteroidetes	Bacteroidia	Marinilabiliales	Marinifilaceae	Labilibaculum
DN48978_c0_g1	207	26.22	3	8.74	DN48978_c0_g1_i1	G143697	G1436971		207	26.22	3	8.74	100	CDS	207	86.96	1	topoisomerase-4 subunit B	KO:K02622	Bacteria	Bacteroidetes	Bacteroidia	Marinilabiliales	Marinifilaceae	Labilibaculum
DN5374_c0_g1	575	376	17	3.45	DN5374_c0_g1_i1	G145418	G1454181		575	376	17	3.45	100	CDS	537	72.63	1	uncharacterized protein DUF1599/uncharacterized protein DUF1599	pfam07659,pfam07659	Bacteria	Bacteroidetes	Bacteroidia	Marinilabiliales	Marinifilaceae	Labilibaculum
DN10602_c0_g1	4930	4731	1044	16.86	DN10602_c0_g1_i1	G101071	G1010713	3	4930	4731	1044	16.86	100	CDS	1668	34.29	1	GldM-like protein/GldM-like protein	pfam12081,pfam12080	Bacteria	Bacteroidetes	Bacteroidia	Marinilabiliales	Marinifilaceae	Marinifilum
DN12299_c0_g1	236	44.76	5	8.54	DN12299_c0_g1_i1	G106474	G1064741		236	44.76	5	8.54	100	CDS	234	70.51	1	UDP-3-O-[3-hydroxymyristoyl] glucosamine N-acyltransferase	KO:K02536	Bacteria	Bacteroidetes	Bacteroidia	Marinilabiliales	Marinifilaceae	Marinifilum
DN1300_c0_g1	939	740	58	5.99	DN1300_c0_g1_i1	G107242	G1072421		939	740	58	5.99	100	CDS	909	62.25	1	2-oxoglutarate ferredoxin oxidoreductase subunit alpha	KO:K00174	Bacteria	Bacteroidetes	Bacteroidia	Marinilabiliales	Marinifilaceae	Marinifilum
DN13829_c0_g1	401	202	10	3.78	DN13829_c0_g1_i1	G108119	G1081191		401	202	10	3.78	100	CDS	399	58.49	1	peptidyl-dipeptidase Dcp	KO:K01284	Bacteria	Bacteroidetes	Bacteroidia	Marinilabiliales	Marinifilaceae	Marinifilum
DN14639_c0_g1	458	259	10	2.95	DN14639_c0_g1_i1	G108979	G1089791		458	259	10	2.95	100	CDS	456	63.58	1	uncharacterized protein DUF2723	pfam11028	Bacteria	Bacteroidetes	Bacteroidia	Marinilabiliales	Marinifilaceae	Marinifilum
DN15521_c0_g1	281	82.54	4	3.7	DN15521_c0_g1_i1	G109892	G1098921		281	82.54	4	3.7	100	CDS	279	66.3	-1	GTP-binding protein HflX	KO:K03665	Bacteria	Bacteroidetes	Bacteroidia	Marinilabiliales	Marinifilaceae	Marinifilum
DN15593_c0_g1	595	396	11	2.12	DN15593_c0_g1_i1	G109961	G1099611		595	396	11	2.12	100	CDS	594	33.33	-1	HP	Hypo-rule applied	Bacteria	Bacteroidetes	Bacteroidia	Marinilabiliales	Marinifilaceae	Marinifilum
DN16056_c0_g1	233	42.61	4	7.17	DN16056_c0_g1_i1	G110402	G1104021		233	42.61	4	7.17	100	CDS	231	53.95	-1	ABC-type transport system involved in cytochrome c biogenesis permease subunit	COG0755	Bacteria	Bacteroidetes	Bacteroidia	Marinilabiliales	Marinifilaceae	Marinifilum
DN18329_c0_g1	289	90.17	8	6.78	DN18329_c0_g1_i1	G112626	G1126261		289	90.17	8	6.78	100	CDS	288	85.42	-1	F-type H+-transporting ATPase subunit alpha	KO:K02111	Bacteria	Bacteroidetes	Bacteroidia	Marinilabiliales	Marinifilaceae	Marinifilum
DN18823_c0_g1	217	32.04	3	7.16	DN18823_c0_g1_i1	G113150	G1131501		217	32.04	3	7.16	100	CDS	216	47.89	-1	uncharacterized protein DUF1858	pfam08984	Bacteria	Bacteroidetes	Bacteroidia	Marinilabiliales	Marinifilaceae	Marinifilum
DN19736_c0_g1	295	96.03	4	3.18	DN19736_c0_g1_i1	G114115	G1141151		295	96.03	4	3.18	100	CDS	276	66.32	-1	HP	Hypo-rule applied	Bacteria	Bacteroidetes	Bacteroidia	Marinilabiliales	Marinifilaceae	Marinifilum
DN19842_c0_g1	223	35.82	4	8.53	DN19842_c0_g1_i1	G114226	G1142261		223	35.82	4	8.53	100	CDS	162	76	1	cob(I)alamin adenosyltransferase	KO:K00798	Bacteria	Bacteroidetes	Bacteroidia	Marinilabiliales	Marinifilaceae	Marinifilum
DN20666_c0_g1	786	587	12	1.56	DN20666_c0_g1_i1	G115090	G1150901		786	587	12	1.56	100	CDS	783	42.19	-1	N utilization substance protein B	KO:K03625	Bacteria	Bacteroidetes	Bacteroidia	Marinilabiliales	Marinifilaceae	Marinifilum
DN21161_c0_g1	502	303	14	3.53	DN21161_c0_g1_i1	G115618	G1156181		502	303	14	3.53	100	CDS	486	81.99	1	citrate synthase	KO:K01647	Bacteria	Bacteroidetes	Bacteroidia	Marinilabiliales	Marinifilaceae	Marinifilum
DN21698_c0_g1	314	115	4	2.66	DN21698_c0_g1_i1	G116168	G1161681		314	115	4	2.66	100	CDS	312	51.92	1	HP	Hypo-rule applied	Bacteria	Bacteroidetes	Bacteroidia	Marinilabiliales	Marinifilaceae	Marinifilum
DN22014_c0_g1	310	111	8	5.51	DN22014_c0_g1_i1	G116494	G1164941		310	111	8	5.51	100	CDS	306	73.53	1	phosphoribosylamine--glycine ligase	KO:K01945	Bacteria	Bacteroidetes	Bacteroidia	Marinilabiliales	Marinifilaceae	Marinifilum
DN22556_c0_g1	287	88.24	6	5.2	DN22556_c0_g1_i1	G117037	G1170371		287	88.24	6	5.2	100	CDS	267	43.02	1	HP	Hypo-rule applied	Bacteria	Bacteroidetes	Bacteroidia	Marinilabiliales	Marinifilaceae	Marinifilum
DN24740_c0_g1	847	648	22	2.59	DN24740_c0_g1_i1	G119148	G1191481		847	648	22	2.59	100	CDS	819	58.97	1	superfamily II DNA/RNA helicase	COG0513	Bacteria	Bacteroidetes	Bacteroidia	Marinilabiliales	Marinifilaceae	Marinifilum
DN25667_c0_g1	569	370	11	2.27	DN25667_c0_g1_i1	G120141	G1201411		569	370	11	2.27	100	CDS	546	80.77	1	[acyl-carrier-protein] S-malonyltransferase	KO:K00645	Bacteria	Bacteroidetes	Bacteroidia	Marinilabiliales	Marinifilaceae	Marinifilum
DN26777_c0_g1	357	158	10	4.84	DN26777_c0_g1_i1	G121304	G1213041		357	158	10	4.84	100	CDS	357	56.3	-1	HP	Hypo-rule applied	Bacteria	Bacteroidetes	Bacteroidia	Marinilabiliales	Marinifilaceae	Marinifilum
DN27244_c0_g1	280	81.6	5	4.68	DN27244_c0_g1_i1	G121784	G1217841		280	81.6	5	4.68	100	CDS	273	45.98	-1	HP	Hypo-rule applied	Bacteria	Bacteroidetes	Bacteroidia	Marinilabiliales	Marinifilaceae	Marinifilum
DN27637_c0_g1	444	245	10	3.12	DN27637_c0_g1_i1	G122185	G1221851		444	245	10	3.12	100	CDS	444	58.5	1	HP	Hypo-rule applied	Bacteria	Bacteroidetes	Bacteroidia	Marinilabiliales	Marinifilaceae	Marinifilum
DN3171_c0_g1	444	245	16	4.99	DN3171_c0_g1_i1	G126184	G1261841		444	245	16	4.99	100	CDS	441	45.45	1	ribosome maturation factor RimP	KO:K09748	Bacteria	Bacteroidetes	Bacteroidia	Marinilabiliales	Marinifilaceae	Marinifilum
DN32820_c0_g1	238	46.22	5	8.27	DN32820_c0_g1_i1	G127365	G1273651		238	46.22	5	8.27	100	CDS	237	57.14	1	predicted negative regulator of RcsB-dependent stress response	COG2976	Bacteria	Bacteroidetes	Bacteroidia	Marinilabiliales	Marinifilaceae	Marinifilum
DN33308_c0_g1	242	49.21	3	4.66	DN33308_c0_g1_i1	G127886	G1278861		242	49.21	3	4.66	100	CDS	240	86.08	1	oligopeptidase B	KO:K01354	Bacteria	Bacteroidetes	Bacteroidia	Marinilabiliales	Marinifilaceae	Marinifilum
DN34691_c0_g1	682	483	19	3.01	DN34691_c0_g1_i1	G129327	G1293271		682	483	19	3.01	100	CDS	597	62.5	-1	peroxiredoxin	COG1225	Bacteria	Bacteroidetes	Bacteroidia	Marinilabiliales	Marinifilaceae	Marinifilum
DN37375_c0_g1	302	103	3	2.23	DN37375_c0_g1_i1	G131861	G1318611		302	103	3	2.23	100	CDS	300	80	-1	glutaminyl-tRNA synthetase	KO:K01886	Bacteria	Bacteroidetes	Bacteroidia	Marinilabiliales	Marinifilaceae	Marinifilum
DN42077_c0_g1	637	438	12	2.09	DN42077_c0_g1_i1	G136735	G1367351	1	637	438	12	2.09	100	CDS	435	46.94	1	putative transcriptional regulator	KO:K07735	Bacteria	Bacteroidetes	Bacteroidia	Marinilabiliales	Marinifilaceae	Marinifilum
DN42077_c0_g1	637	438	12	2.09	DN42077_c0_g1_i1	G136735	G1367352	2	637	438	12	2.09	100	CDS	180	#N/A	1	HP	Hypo-rule	Bacteria	Bacteroidetes	Bacteroidia	Marinilabiliales	Marinifilaceae	Marinifilum
DN42234_c0_g1	289	90.17	4	3.39	DN42234_c0_g1_i1	G136895	G1368951		289	90.17	4	3.39	100	CDS	288	69.79	1	TPP-dependent pyruvate/acetoin dehydrogenase alpha subunit	COG1071	Bacteria	Bacteroidetes	Bacteroidia	Marinilabiliales	Marinifilaceae	Marinifilum
DN42268_c0_g1	287	88.24	6	5.2	DN42268_c0_g1_i1	G136923	G1369231		287	88.24	6	5.2	100	CDS	285	53.12	1	uncharacterized protein DUF2851	pfam11013	Bacteria	Bacteroidetes	Bacteroidia	Marinilabiliales	Marinifilaceae	Marinifilum
DN42677_c0_g1	231	41.21	10	18.54	DN42677_c0_g1_i1	G137336	G1373361		231	41.21	10	18.54	100	CDS	228	78.38	-1	large subunit ribosomal protein L28	KO:K02902	Bacteria	Bacteroidetes	Bacteroidia	Marinilabiliales	Marinifilaceae	Marinifilum
DN43047_c0_g1	250	55.45	5	6.89	DN43047_c0_g1_i1	G137683	G1376831		250	55.45	5	6.89	100	CDS	249	66.27	1	2-oxoglutarate dehydrogenase E1 component	KO:K00164	Bacteria	Bacteroidetes	Bacteroidia	Marinilabiliales	Marinifilaceae	Marinifilum
DN45168_c0_g1	301	102	4	3	DN45168_c0_g1_i1	G139734	G1397341		301	102	4	3	100	CDS	297	63.64	1	Na+-transporting NADH:ubiquinone oxidoreductase subunit B	KO:K00347	Bacteria	Bacteroidetes	Bacteroidia	Marinilabiliales	Marinifilaceae	Marinifilum
DN46417_c0_g1	1138	939	27	2.2	DN46417_c0_g1_i1	G141080	G1410801		1138	939	27	2.2	100	CDS	1074	49.32	-1	TonB-dependent receptor-like protein	pfam07715	Bacteria	Bacteroidetes	Bacteroidia	Marinilabiliales	Marinifilaceae	Marinifilum
DN47299_c0_g1	214	30.23	5	12.64	DN47299_c0_g1_i1	G141983	G1419831		214	30.23	5	12.64	100	CDS	210	36.05	-1	HP	Hypo-rule applied	Bacteria	Bacteroidetes	Bacteroidia	Marinilabiliales	Marinifilaceae	Marinifilum
DN48618_c0_g1	232	41.9	3	5.47	DN48618_c0_g1_i1	G143342	G1433421		232	41.9	3	5.47	100	CDS	180	73.33	-1	deoxyadenosine/deoxycytidine kinase	COG1428	Bacteria	Bacteroidetes	Bacteroidia	Marinilabiliales	Marinifilaceae	Marinifilum
DN49928_c0_g1	262	65.42	4	4.67	DN49928_c0_g1_i1	G144593	G1445931		262	65.42	4	4.67	100	CDS	261	55.17	1	ABC-type lipoprotein export system ATPase subunit	COG1136	Bacteria	Bacteroidetes	Bacteroidia	Marinilabiliales	Marinifilaceae	Marinifilum
DN584_c0_g1	923	724	42	4.43	DN584_c0_g1_i1	G145932	G1459321		923	724	42	4.43	100	CDS	921	49.67	1	chemotaxis protein MotB	KO:K02557	Bacteria	Bacteroidetes	Bacteroidia	Marinilabiliales	Marinifilaceae	Marinifilum
DN15679_c0_g1	406	207	7	2.58	DN15679_c0_g1_i1	G110048	G1100481		406	207	7	2.58	100	CDS	405	40.5	1	HP	Hypo-rule applied	Bacteria	Bacteroidetes	Bacteroidia	Marinilabiliales	Marinifilaceae
DN21780_c0_g1	284	85.37	4	3.58	DN21780_c0_g1_i1	G116254	G1162541		284	85.37	4	3.58	100	CDS	282	52.75	1	uncharacterized protein DUF4835	pfam16119	Bacteria	Bacteroidetes	Bacteroidia	Marinilabiliales	Marinifilaceae
DN24982_c0_g1	211	28.47	3	8.05	DN24982_c0_g1_i1	G119410	G1194101		211	28.47	3	8.05	100	CDS	207	60.29	1	bleomycin hydrolase	KO:K01372	Bacteria	Bacteroidetes	Bacteroidia	Marinilabiliales	Marinifilaceae
DN28966_c0_g1	272	74.24	3	3.09	DN28966_c0_g1_i1	G123503	G1235031		272	74.24	3	3.09	100	CDS	270	48.86	-1	ATP-dependent DNA helicase RecG	KO:K03655	Bacteria	Bacteroidetes	Bacteroidia	Marinilabiliales	Marinifilaceae
DN29811_c0_g1	264	67.15	5	5.69	DN29811_c0_g1_i1	G124319	G1243191		264	67.15	5	5.69	100	CDS	168	88.46	1	sulfate adenylyltransferase subunit 2	KO:K00957	Bacteria	Bacteroidetes	Bacteroidia	Marinilabiliales	Marinifilaceae
DN33583_c0_g1	371	172	6	2.67	DN33583_c0_g1_i1	G128174	G1281741		371	172	6	2.67	100	CDS	345	73.21	-1	glycine cleavage system H protein	KO:K02437	Bacteria	Bacteroidetes	Bacteroidia	Marinilabiliales	Marinifilaceae
DN35070_c0_g1	273	75.15	5	5.08	DN35070_c0_g1_i1	G129720	G1297201		273	75.15	5	5.08	100	CDS	273	38.2	-1	HP	Hypo-rule applied	Bacteria	Bacteroidetes	Bacteroidia	Marinilabiliales	Marinifilaceae
DN36384_c0_g1	202	23.55	3	9.73	DN36384_c0_g1_i1	G131039	G1310391		202	23.55	3	9.73	100	CDS	201	54.55	1	signal transduction histidine kinase	COG0642	Bacteria	Bacteroidetes	Bacteroidia	Marinilabiliales	Marinifilaceae
DN36413_c0_g1	455	256	7	2.09	DN36413_c0_g1_i1	G131064	G1310641		455	256	7	2.09	100	CDS	168	56.36	1	HP	Hypo-rule applied	Bacteria	Bacteroidetes	Bacteroidia	Marinilabiliales	Marinifilaceae
DN36513_c0_g1	230	40.51	3	5.66	DN36513_c0_g1_i1	G131151	G1311511		230	40.51	3	5.66	100	CDS	228	53.33	-1	uncharacterized protein involved in exopolysaccharide biosynthesis	COG3206	Bacteria	Bacteroidetes	Bacteroidia	Marinilabiliales	Marinifilaceae
DN37129_c0_g1	328	129	3	1.78	DN37129_c0_g1_i1	G131662	G1316621		328	129	3	1.78	100	CDS	279	59.78	-1	serine phosphatase RsbU (regulator of sigma subunit)	COG2208	Bacteria	Bacteroidetes	Bacteroidia	Marinilabiliales	Marinifilaceae
DN41458_c0_g1	382	183	17	7.1	DN41458_c0_g1_i1	G136116	G1361161		382	183	17	7.1	100	CDS	378	78.4	1	two-component system CheB/CheR fusion protein	KO:K13924	Bacteria	Bacteroidetes	Bacteroidia	Marinilabiliales	Marinifilaceae
DN41540_c0_g1	207	26.22	3	8.74	DN41540_c0_g1_i1	G136197	G1361971		207	26.22	3	8.74	100	CDS	204	42.65	1	rod shape-determining protein MreC	KO:K03570	Bacteria	Bacteroidetes	Bacteroidia	Marinilabiliales	Marinifilaceae
DN42708_c0_g1	201	23.03	3	9.95	DN42708_c0_g1_i1	G137365	G1373651		201	23.03	3	9.95	100	CDS	201	57.58	1	GH3 auxin-responsive promoter	pfam03321	Bacteria	Bacteroidetes	Bacteroidia	Marinilabiliales	Marinifilaceae
DN47008_c0_g1	205	25.13	3	9.12	DN47008_c0_g1_i1	G141687	G1416871		205	25.13	3	9.12	100	CDS	204	46.94	-1	CheY-like chemotaxis protein	COG0784	Bacteria	Bacteroidetes	Bacteroidia	Marinilabiliales	Marinifilaceae
DN48062_c0_g1	428	229	9	3	DN48062_c0_g1_i1	G142777	G1427771		428	229	9	3	100	CDS	426	61.07	1	peptidase S46-like protein	pfam10459	Bacteria	Bacteroidetes	Bacteroidia	Marinilabiliales	Marinifilaceae
DN10884_c0_g1	1634	1435	134	7.14	DN10884_c0_g1_i1	G101627	G1016271		1634	1435	134	7.14	100	CDS	1554	85.33	1	acetolactate synthase-1/2/3 large subunit	KO:K01652	Bacteria	Bacteroidetes	Bacteroidia	Marinilabiliales	Marinilabiliaceae	Alkaliflexus
DN12149_c0_g1	403	204	6	2.25	DN12149_c0_g1_i1	G106310	G1063101		403	204	6	2.25	100	CDS	291	87.5	-1	XTP/dITP diphosphohydrolase	KO:K02428	Bacteria	Bacteroidetes	Bacteroidia	Marinilabiliales	Marinilabiliaceae	Alkaliflexus
DN12465_c0_g1	1092	893	46	3.94	DN12465_c0_g1_i1	G106653	G1066531		1092	893	46	3.94	100	CDS	1044	84.2	1	multidrug efflux pump subunit AcrB	COG0841	Bacteria	Bacteroidetes	Bacteroidia	Marinilabiliales	Marinilabiliaceae	Alkaliflexus
DN12566_c0_g1	338	139	5	2.75	DN12566_c0_g1_i1	G106763	G1067631		338	139	5	2.75	100	CDS	336	60.71	1	HP	Hypo-rule applied	Bacteria	Bacteroidetes	Bacteroidia	Marinilabiliales	Marinilabiliaceae	Alkaliflexus
DN1261_c0_g1	631	432	22	3.89	DN1261_c0_g1_i1	G106821	G1068211		631	432	22	3.89	100	CDS	567	64.89	1	S1-C subfamily serine protease	COG0265	Bacteria	Bacteroidetes	Bacteroidia	Marinilabiliales	Marinilabiliaceae	Alkaliflexus
DN13060_c0_g1	1384	1185	53	3.42	DN13060_c0_g1_i1	G107296	G1072961		1384	1185	53	3.42	100	CDS	1383	84.93	-1	polyribonucleotide nucleotidyltransferase	KO:K00962	Bacteria	Bacteroidetes	Bacteroidia	Marinilabiliales	Marinilabiliaceae	Alkaliflexus
DN13848_c0_g1	468	269	12	3.41	DN13848_c0_g1_i1	G108139	G1081391		468	269	12	3.41	100	CDS	465	71.43	-1	polyferredoxin	COG0348	Bacteria	Bacteroidetes	Bacteroidia	Marinilabiliales	Marinilabiliaceae	Alkaliflexus
DN13904_c0_g1	293	94.06	5	4.06	DN13904_c0_g1_i1	G108201	G1082011		293	94.06	5	4.06	100	CDS	258	89.53	-1	6,7-dimethyl-8-ribityllumazine synthase	KO:K00794	Bacteria	Bacteroidetes	Bacteroidia	Marinilabiliales	Marinilabiliaceae	Alkaliflexus
DN14323_c0_g1	532	333	19	4.36	DN14323_c0_g1_i1	G108649	G1086491		532	333	19	4.36	100	CDS	531	80.23	1	Na+-transporting NADH:ubiquinone oxidoreductase subunit A	KO:K00346	Bacteria	Bacteroidetes	Bacteroidia	Marinilabiliales	Marinilabiliaceae	Alkaliflexus
DN14378_c0_g1	337	138	7	3.88	DN14378_c0_g1_i1	G108707	G1087071		337	138	7	3.88	100	CDS	336	76.14	-1	large conductance mechanosensitive channel	KO:K03282	Bacteria	Bacteroidetes	Bacteroidia	Marinilabiliales	Marinilabiliaceae	Alkaliflexus
DN14999_c0_g1	313	114	4	2.68	DN14999_c0_g1_i1	G109354	G1093541		313	114	4	2.68	100	CDS	309	73.79	-1	HP	Hypo-rule applied	Bacteria	Bacteroidetes	Bacteroidia	Marinilabiliales	Marinilabiliaceae	Alkaliflexus
DN15327_c0_g1	262	65.42	5	5.84	DN15327_c0_g1_i1	G109693	G1096931		262	65.42	5	5.84	100	CDS	258	87.21	-1	isoleucyl-tRNA synthetase	KO:K01870	Bacteria	Bacteroidetes	Bacteroidia	Marinilabiliales	Marinilabiliaceae	Alkaliflexus
DN15456_c0_g1	267	69.78	3	3.29	DN15456_c0_g1_i1	G109827	G1098271		267	69.78	3	3.29	100	CDS	231	94.74	-1	DNA integrity scanning protein DisA with diadenylate cyclase activity	COG1624	Bacteria	Bacteroidetes	Bacteroidia	Marinilabiliales	Marinilabiliaceae	Alkaliflexus
DN15837_c0_g1	286	87.28	8	7	DN15837_c0_g1_i1	G110196	G1101961		286	87.28	8	7	100	CDS	285	31.11	-1	HP	Hypo-rule applied	Bacteria	Bacteroidetes	Bacteroidia	Marinilabiliales	Marinilabiliaceae	Alkaliflexus
DN16146_c0_g1	272	74.24	4	4.12	DN16146_c0_g1_i1	G110485	G1104851		272	74.24	4	4.12	100	CDS	270	85.23	-1	acetylornithine deacetylase/succinyl-diaminopimelate desuccinylase-like protein	COG0624	Bacteria	Bacteroidetes	Bacteroidia	Marinilabiliales	Marinilabiliaceae	Alkaliflexus
DN16427_c0_g1	247	53.07	5	7.2	DN16427_c0_g1_i1	G110750	G1107501		247	53.07	5	7.2	100	CDS	246	96.34	1	V/A-type H+-transporting ATPase subunit B	KO:K02118	Bacteria	Bacteroidetes	Bacteroidia	Marinilabiliales	Marinilabiliaceae	Alkaliflexus
DN16439_c0_g1	308	109	15	10.51	DN16439_c0_g1_i1	G110761	G1107611		308	109	15	10.51	100	CDS	222	98.63	1	uncharacterized protein DUF2795	pfam11387	Bacteria	Bacteroidetes	Bacteroidia	Marinilabiliales	Marinilabiliaceae	Alkaliflexus
DN16595_c0_g1	261	64.57	5	5.92	DN16595_c0_g1_i1	G110900	G1109001		261	64.57	5	5.92	100	CDS	258	83.72	1	endo-1,4-beta-xylanase	KO:K01181	Bacteria	Bacteroidetes	Bacteroidia	Marinilabiliales	Marinilabiliaceae	Alkaliflexus
DN17849_c0_g1	418	219	5	1.74	DN17849_c0_g1_i1	G112116	G1121161		418	219	5	1.74	100	CDS	417	86.23	-1	PAS domain-containing protein	COG2202	Bacteria	Bacteroidetes	Bacteroidia	Marinilabiliales	Marinilabiliaceae	Alkaliflexus
DN17911_c0_g1	224	36.47	3	6.28	DN17911_c0_g1_i1	G112182	G1121821		224	36.47	3	6.28	100	CDS	153	86.27	1	HP	KO:K09922	Bacteria	Bacteroidetes	Bacteroidia	Marinilabiliales	Marinilabiliaceae	Alkaliflexus
DN18016_c0_g1	338	139	4	2.2	DN18016_c0_g1_i1	G112295	G1122951		338	139	4	2.2	100	CDS	336	79.46	1	dipeptidase D	KO:K01270	Bacteria	Bacteroidetes	Bacteroidia	Marinilabiliales	Marinilabiliaceae	Alkaliflexus
DN18517_c0_g1	589	390	23	4.51	DN18517_c0_g1_i1	G112831	G1128311		589	390	23	4.51	100	CDS	585	65.64	1	HP	Hypo-rule applied	Bacteria	Bacteroidetes	Bacteroidia	Marinilabiliales	Marinilabiliaceae	Alkaliflexus
DN18570_c0_g1	399	200	6	2.29	DN18570_c0_g1_i1	G112889	G1128891		399	200	6	2.29	100	CDS	396	73.48	1	HP	Hypo-rule applied	Bacteria	Bacteroidetes	Bacteroidia	Marinilabiliales	Marinilabiliaceae	Alkaliflexus
DN18590_c0_g1	461	262	6	1.75	DN18590_c0_g1_i1	G112911	G1129111		461	262	6	1.75	100	CDS	459	72.55	-1	signal peptidase I	KO:K03100	Bacteria	Bacteroidetes	Bacteroidia	Marinilabiliales	Marinilabiliaceae	Alkaliflexus
DN18828_c0_g1	376	177	6	2.59	DN18828_c0_g1_i1	G113155	G1131551		376	177	6	2.59	100	CDS	375	88	-1	nitrite reductase (cytochrome c-552)	KO:K03385	Bacteria	Bacteroidetes	Bacteroidia	Marinilabiliales	Marinilabiliaceae	Alkaliflexus
DN19190_c0_g1	206	25.67	4	11.9	DN19190_c0_g1_i1	G113536	G1135361		206	25.67	4	11.9	100	CDS	204	86.76	1	glutamate dehydrogenase (NADP+)	KO:K00262	Bacteria	Bacteroidetes	Bacteroidia	Marinilabiliales	Marinilabiliaceae	Alkaliflexus
DN19286_c0_g1	655	456	27	4.52	DN19286_c0_g1_i1	G113639	G1136391		655	456	27	4.52	100	CDS	627	55.96	-1	outer membrane biosynthesis protein TonB	COG0810	Bacteria	Bacteroidetes	Bacteroidia	Marinilabiliales	Marinilabiliaceae	Alkaliflexus
DN19373_c0_g1	343	144	12	6.37	DN19373_c0_g1_i1	G113731	G1137311		343	144	12	6.37	100	CDS	342	89.38	1	Na+-transporting NADH:ubiquinone oxidoreductase subunit B	KO:K00347	Bacteria	Bacteroidetes	Bacteroidia	Marinilabiliales	Marinilabiliaceae	Alkaliflexus
DN19758_c0_g1	256	60.35	4	5.06	DN19758_c0_g1_i1	G114138	G1141381		256	60.35	4	5.06	100	CDS	252	84.52	-1	phenylalanyl-tRNA synthetase alpha chain	KO:K01889	Bacteria	Bacteroidetes	Bacteroidia	Marinilabiliales	Marinilabiliaceae	Alkaliflexus
DN19953_c0_g1	417	218	7	2.45	DN19953_c0_g1_i1	G114340	G1143401		417	218	7	2.45	100	CDS	303	67.33	-1	UPF0176 protein	KO:K07146	Bacteria	Bacteroidetes	Bacteroidia	Marinilabiliales	Marinilabiliaceae	Alkaliflexus
DN20126_c0_g1	443	244	11	3.44	DN20126_c0_g1_i1	G114526	G1145261		443	244	11	3.44	100	CDS	402	61.29	-1	WD40 repeat protein/WD40 repeat protein	pfam07676,pfam07676	Bacteria	Bacteroidetes	Bacteroidia	Marinilabiliales	Marinilabiliaceae	Alkaliflexus
DN20222_c0_g1	409	210	6	2.18	DN20222_c0_g1_i1	G114626	G1146261		409	210	6	2.18	100	CDS	405	88.15	-1	flavodoxin I	KO:K03839	Bacteria	Bacteroidetes	Bacteroidia	Marinilabiliales	Marinilabiliaceae	Alkaliflexus
DN20249_c0_g1	305	106	8	5.77	DN20249_c0_g1_i1	G114655	G1146551		305	106	8	5.77	100	CDS	303	82.18	1	predicted Zn-dependent peptidase	COG0612	Bacteria	Bacteroidetes	Bacteroidia	Marinilabiliales	Marinilabiliaceae	Alkaliflexus
DN20491_c0_g1	402	203	6	2.26	DN20491_c0_g1_i1	G114910	G1149101		402	203	6	2.26	100	CDS	399	85.71	1	acetyl esterase/lipase	COG0657	Bacteria	Bacteroidetes	Bacteroidia	Marinilabiliales	Marinilabiliaceae	Alkaliflexus
DN20694_c0_g1	389	190	7	2.82	DN20694_c0_g1_i1	G115120	G1151201		389	190	7	2.82	100	CDS	387	56.8	1	glycosyltransferase	KO:K13002	Bacteria	Bacteroidetes	Bacteroidia	Marinilabiliales	Marinilabiliaceae	Alkaliflexus
DN20729_c0_g1	308	109	10	7.01	DN20729_c0_g1_i1	G115158	G1151581		308	109	10	7.01	100	CDS	306	85.29	1	phosphoribosylformylglycinamidine synthase	KO:K01952	Bacteria	Bacteroidetes	Bacteroidia	Marinilabiliales	Marinilabiliaceae	Alkaliflexus
DN20777_c0_g1	342	143	5	2.67	DN20777_c0_g1_i1	G115208	G1152081		342	143	5	2.67	100	CDS	339	46.81	1	methionyl-tRNA formyltransferase	KO:K00604	Bacteria	Bacteroidetes	Bacteroidia	Marinilabiliales	Marinilabiliaceae	Alkaliflexus
DN20879_c0_g1	259	62.86	4	4.86	DN20879_c0_g1_i1	G115317	G1153171		259	62.86	4	4.86	100	CDS	255	90.59	1	alpha-N-arabinofuranosidase	KO:K01209	Bacteria	Bacteroidetes	Bacteroidia	Marinilabiliales	Marinilabiliaceae	Alkaliflexus
DN21478_c0_g1	276	77.89	5	4.9	DN21478_c0_g1_i1	G115944	G1159441		276	77.89	5	4.9	100	CDS	276	87.91	-1	6-phosphofructokinase 1	KO:K00850	Bacteria	Bacteroidetes	Bacteroidia	Marinilabiliales	Marinilabiliaceae	Alkaliflexus
DN21912_c0_g1	317	118	4	2.59	DN21912_c0_g1_i1	G116388	G1163881		317	118	4	2.59	100	CDS	315	53.33	-1	HP	Hypo-rule applied	Bacteria	Bacteroidetes	Bacteroidia	Marinilabiliales	Marinilabiliaceae	Alkaliflexus
DN2194_c0_g1	1376	1177	83	5.39	DN2194_c0_g1_i1	G116425	G1164251		1376	1177	83	5.39	100	CDS	1353	83.01	1	nitrogen fixation protein NifB	KO:K02585	Bacteria	Bacteroidetes	Bacteroidia	Marinilabiliales	Marinilabiliaceae	Alkaliflexus
DN22024_c0_g1	226	37.8	4	8.09	DN22024_c0_g1_i1	G116503	G1165031		226	37.8	4	8.09	100	CDS	222	78.79	1	16S rRNA (cytosine1402-N4)-methyltransferase	KO:K03438	Bacteria	Bacteroidetes	Bacteroidia	Marinilabiliales	Marinilabiliaceae	Alkaliflexus
DN22094_c0_g1	473	274	13	3.63	DN22094_c0_g1_i1	G116574	G1165741		473	274	13	3.63	100	CDS	471	82.17	-1	UDP-3-O-[3-hydroxymyristoyl] glucosamine N-acyltransferase	KO:K02536	Bacteria	Bacteroidetes	Bacteroidia	Marinilabiliales	Marinilabiliaceae	Alkaliflexus
DN22277_c0_g1	225	37.13	4	8.23	DN22277_c0_g1_i1	G116757	G1167571		225	37.13	4	8.23	100	CDS	225	70.67	-1	HP	Hypo-rule applied	Bacteria	Bacteroidetes	Bacteroidia	Marinilabiliales	Marinilabiliaceae	Alkaliflexus
DN22547_c0_g1	225	37.13	3	6.17	DN22547_c0_g1_i1	G117028	G1170281		225	37.13	3	6.17	100	CDS	225	64	-1	PKD repeat protein	COG3291	Bacteria	Bacteroidetes	Bacteroidia	Marinilabiliales	Marinilabiliaceae	Alkaliflexus
DN23082_c0_g1	236	44.76	5	8.54	DN23082_c0_g1_i1	G117545	G1175451		236	44.76	5	8.54	100	CDS	84	100	-1	lipopolysaccharide export system permease protein	KO:K07091	Bacteria	Bacteroidetes	Bacteroidia	Marinilabiliales	Marinilabiliaceae	Alkaliflexus
DN23802_c0_g1	204	24.6	4	12.42	DN23802_c0_g1_i1	G118142	G1181421		204	24.6	4	12.42	100	CDS	201	100	1	6-phosphogluconate dehydrogenase	KO:K00033	Bacteria	Bacteroidetes	Bacteroidia	Marinilabiliales	Marinilabiliaceae	Alkaliflexus
DN24457_c0_g1	597	398	18	3.46	DN24457_c0_g1_i1	G118846	G1188461		597	398	18	3.46	100	CDS	597	95.98	1	transcription termination factor Rho	KO:K03628	Bacteria	Bacteroidetes	Bacteroidia	Marinilabiliales	Marinilabiliaceae	Alkaliflexus
DN24643_c0_g1	233	42.61	3	5.38	DN24643_c0_g1_i1	G119043	G1190431		233	42.61	3	5.38	100	CDS	231	84.42	1	zinc transport system permease protein	KO:K09816	Bacteria	Bacteroidetes	Bacteroidia	Marinilabiliales	Marinilabiliaceae	Alkaliflexus
DN25036_c0_g1	918	719	96	10.2	DN25036_c0_g1_i1	G119467	G1194671		918	719	96	10.2	100	CDS	915	51.86	-1	sporulation related protein	pfam05036	Bacteria	Bacteroidetes	Bacteroidia	Marinilabiliales	Marinilabiliaceae	Alkaliflexus
DN25054_c0_g1	278	79.74	5	4.79	DN25054_c0_g1_i1	G119487	G1194871		278	79.74	5	4.79	100	CDS	276	93.48	1	thioredoxin reductase (NADPH)	KO:K00384	Bacteria	Bacteroidetes	Bacteroidia	Marinilabiliales	Marinilabiliaceae	Alkaliflexus
DN25201_c0_g1	406	207	7	2.58	DN25201_c0_g1_i1	G119648	G1196481		406	207	7	2.58	100	CDS	402	92.54	-1	ATP-dependent DNA helicase RecQ	KO:K03654	Bacteria	Bacteroidetes	Bacteroidia	Marinilabiliales	Marinilabiliaceae	Alkaliflexus
DN25500_c0_g1	388	189	27	10.92	DN25500_c0_g1_i1	G119965	G1199651		388	189	27	10.92	100	CDS	387	66.67	1	HP	Hypo-rule applied	Bacteria	Bacteroidetes	Bacteroidia	Marinilabiliales	Marinilabiliaceae	Alkaliflexus
DN25845_c0_g1	228	39.14	3	5.86	DN25845_c0_g1_i1	G120329	G1203291		228	39.14	3	5.86	100	CDS	156	90	1	[acyl-carrier-protein] S-malonyltransferase	KO:K00645	Bacteria	Bacteroidetes	Bacteroidia	Marinilabiliales	Marinilabiliaceae	Alkaliflexus
DN26350_c0_g1	485	286	11	2.94	DN26350_c0_g1_i1	G120861	G1208611		485	286	11	2.94	100	CDS	390	60.16	1	antitoxin component YwqK of YwqJK toxin-antitoxin module	COG2849	Bacteria	Bacteroidetes	Bacteroidia	Marinilabiliales	Marinilabiliaceae	Alkaliflexus
DN26713_c0_g1	491	292	8	2.09	DN26713_c0_g1_i1	G121238	G1212381		491	292	8	2.09	100	CDS	489	80.98	1	penicillin-binding protein 1A	KO:K05366	Bacteria	Bacteroidetes	Bacteroidia	Marinilabiliales	Marinilabiliaceae	Alkaliflexus
DN2755_c0_g1	236	44.76	5	8.54	DN2755_c0_g1_i1	G122105	G1221051		236	44.76	5	8.54	100	CDS	219	81.25	1	peptide chain release factor 2	KO:K02836	Bacteria	Bacteroidetes	Bacteroidia	Marinilabiliales	Marinilabiliaceae	Alkaliflexus
DN27736_c0_g1	452	253	13	3.93	DN27736_c0_g1_i1	G122284	G1222841		452	253	13	3.93	100	CDS	450	94	-1	putative transposase	pfam04986	Bacteria	Bacteroidetes	Bacteroidia	Marinilabiliales	Marinilabiliaceae	Alkaliflexus
DN27790_c0_g1	475	276	8	2.21	DN27790_c0_g1_i1	G122341	G1223411		475	276	8	2.21	100	CDS	474	72.44	1	HD superfamily phosphodiesterase	COG1418	Bacteria	Bacteroidetes	Bacteroidia	Marinilabiliales	Marinilabiliaceae	Alkaliflexus
DN28193_c0_g1	244	50.74	4	6.02	DN28193_c0_g1_i1	G122746	G1227461		244	50.74	4	6.02	100	CDS	219	59.72	-1	GldH-like lipoprotein	pfam14109	Bacteria	Bacteroidetes	Bacteroidia	Marinilabiliales	Marinilabiliaceae	Alkaliflexus
DN28333_c0_g1	303	104	7	5.14	DN28333_c0_g1_i1	G122885	G1228851		303	104	7	5.14	100	CDS	282	69.57	1	tetratricopeptide (TPR) repeat protein	COG0457	Bacteria	Bacteroidetes	Bacteroidia	Marinilabiliales	Marinilabiliaceae	Alkaliflexus
DN28361_c0_g1	492	293	8	2.09	DN28361_c0_g1_i1	G122913	G1229131		492	293	8	2.09	100	CDS	492	89.02	-1	HP	Hypo-rule applied	Bacteria	Bacteroidetes	Bacteroidia	Marinilabiliales	Marinilabiliaceae	Alkaliflexus
DN28608_c0_g1	298	99	3	2.32	DN28608_c0_g1_i1	G123156	G1231561		298	99	3	2.32	100	CDS	294	76.53	-1	Na+-transporting NADH:ubiquinone oxidoreductase subunit A	KO:K00346	Bacteria	Bacteroidetes	Bacteroidia	Marinilabiliales	Marinilabiliaceae	Alkaliflexus
DN28823_c0_g1	209	27.33	4	11.18	DN28823_c0_g1_i1	G123372	G1233721		209	27.33	4	11.18	100	CDS	207	53.85	1	diphthamide synthase (EF-2-diphthine--ammonia ligase)	COG2102	Bacteria	Bacteroidetes	Bacteroidia	Marinilabiliales	Marinilabiliaceae	Alkaliflexus
DN28988_c0_g1	371	172	9	4	DN28988_c0_g1_i1	G123523	G1235231		371	172	9	4	100	CDS	369	84.55	1	isoleucyl-tRNA synthetase	KO:K01870	Bacteria	Bacteroidetes	Bacteroidia	Marinilabiliales	Marinilabiliaceae	Alkaliflexus
DN29708_c0_g1	386	187	7	2.86	DN29708_c0_g1_i1	G124218	G1242181		386	187	7	2.86	100	CDS	345	86.09	1	2,3-bisphosphoglycerate-independent phosphoglycerate mutase	KO:K15635	Bacteria	Bacteroidetes	Bacteroidia	Marinilabiliales	Marinilabiliaceae	Alkaliflexus
DN30115_c0_g1	390	191	6	2.4	DN30115_c0_g1_i1	G124601	G1246011		390	191	6	2.4	100	CDS	240	93.59	-1	dihydrolipoamide dehydrogenase	KO:K00382	Bacteria	Bacteroidetes	Bacteroidia	Marinilabiliales	Marinilabiliaceae	Alkaliflexus
DN30235_c0_g1	204	24.6	3	9.32	DN30235_c0_g1_i1	G124702	G1247021		204	24.6	3	9.32	100	CDS	204	94.12	1	Ca-activated chloride channel family protein	KO:K07114	Bacteria	Bacteroidetes	Bacteroidia	Marinilabiliales	Marinilabiliaceae	Alkaliflexus
DN3042_c0_g1	245	51.51	3	4.45	DN3042_c0_g1_i1	G124836	G1248361		245	51.51	3	4.45	100	CDS	198	52.38	-1	HP	Hypo-rule applied	Bacteria	Bacteroidetes	Bacteroidia	Marinilabiliales	Marinilabiliaceae	Alkaliflexus
DN31075_c0_g1	418	219	13	4.54	DN31075_c0_g1_i1	G125493	G1254931		418	219	13	4.54	100	CDS	417	87.05	-1	5-methyltetrahydrofolate--homocysteine methyltransferase	KO:K00548	Bacteria	Bacteroidetes	Bacteroidia	Marinilabiliales	Marinilabiliaceae	Alkaliflexus
DN31686_c0_g1	448	249	17	5.22	DN31686_c0_g1_i1	G126147	G1261471		448	249	17	5.22	100	CDS	447	88.59	-1	carboxyl-terminal processing protease	KO:K03797	Bacteria	Bacteroidetes	Bacteroidia	Marinilabiliales	Marinilabiliaceae	Alkaliflexus
DN31688_c0_g1	279	80.67	6	5.68	DN31688_c0_g1_i1	G126149	G1261491		279	80.67	6	5.68	100	CDS	276	70.65	-1	putative beta-barrel porin	pfam14121	Bacteria	Bacteroidetes	Bacteroidia	Marinilabiliales	Marinilabiliaceae	Alkaliflexus
DN31949_c0_g1	264	67.15	6	6.83	DN31949_c0_g1_i1	G126436	G1264361		264	67.15	6	6.83	100	CDS	261	79.27	1	long-subunit fatty acid transport protein	COG2067	Bacteria	Bacteroidetes	Bacteroidia	Marinilabiliales	Marinilabiliaceae	Alkaliflexus
DN32217_c0_g1	205	25.13	3	9.12	DN32217_c0_g1_i1	G126725	G1267251		205	25.13	3	9.12	100	CDS	204	73.13	1	phosphopantothenoylcysteine decarboxylase/phosphopantothenate--cysteine ligase	KO:K13038	Bacteria	Bacteroidetes	Bacteroidia	Marinilabiliales	Marinilabiliaceae	Alkaliflexus
DN32321_c0_g1	403	204	11	4.12	DN32321_c0_g1_i1	G126834	G1268341		403	204	11	4.12	100	CDS	402	66.42	1	uncharacterized protein DUF4369	pfam14289	Bacteria	Bacteroidetes	Bacteroidia	Marinilabiliales	Marinilabiliaceae	Alkaliflexus
DN32871_c0_g1	536	337	8	1.81	DN32871_c0_g1_i1	G127417	G1274171		536	337	8	1.81	100	CDS	390	65.08	1	HP	Hypo-rule applied	Bacteria	Bacteroidetes	Bacteroidia	Marinilabiliales	Marinilabiliaceae	Alkaliflexus
DN32903_c0_g1	440	241	9	2.85	DN32903_c0_g1_i1	G127449	G1274491		440	241	9	2.85	100	CDS	438	56.16	-1	HP	Hypo-rule applied	Bacteria	Bacteroidetes	Bacteroidia	Marinilabiliales	Marinilabiliaceae	Alkaliflexus
DN33522_c0_g1	230	40.51	3	5.66	DN33522_c0_g1_i1	G128108	G1281081		230	40.51	3	5.66	100	CDS	228	76.32	-1	nucleoside-diphosphate-sugar epimerase	COG0451	Bacteria	Bacteroidetes	Bacteroidia	Marinilabiliales	Marinilabiliaceae	Alkaliflexus
DN33770_c0_g1	261	64.57	4	4.73	DN33770_c0_g1_i1	G128374	G1283741		261	64.57	4	4.73	100	CDS	258	80.23	1	2-oxoglutarate ferredoxin oxidoreductase subunit alpha	KO:K00174	Bacteria	Bacteroidetes	Bacteroidia	Marinilabiliales	Marinilabiliaceae	Alkaliflexus
DN33974_c0_g1	260	63.71	4	4.8	DN33974_c0_g1_i1	G128582	G1285821		260	63.71	4	4.8	100	CDS	258	66.28	1	HP	KO:K07011	Bacteria	Bacteroidetes	Bacteroidia	Marinilabiliales	Marinilabiliaceae	Alkaliflexus
DN34108_c0_g1	809	610	37	4.63	DN34108_c0_g1_i1	G128728	G1287281		809	610	37	4.63	100	CDS	807	90.26	1	ribonucleoside-diphosphate reductase alpha chain	KO:K00525	Bacteria	Bacteroidetes	Bacteroidia	Marinilabiliales	Marinilabiliaceae	Alkaliflexus
DN35974_c0_g1	436	237	9	2.9	DN35974_c0_g1_i1	G130636	G1306361		436	237	9	2.9	100	CDS	354	69.23	-1	uncharacterized protein DUF4783	pfam16022	Bacteria	Bacteroidetes	Bacteroidia	Marinilabiliales	Marinilabiliaceae	Alkaliflexus
DN36067_c0_g1	412	213	10	3.59	DN36067_c0_g1_i1	G130725	G1307251		412	213	10	3.59	100	CDS	270	69.15	1	HP	Hypo-rule applied	Bacteria	Bacteroidetes	Bacteroidia	Marinilabiliales	Marinilabiliaceae	Alkaliflexus
DN36546_c0_g1	227	38.47	3	5.96	DN36546_c0_g1_i1	G131184	G1311841		227	38.47	3	5.96	100	CDS	225	69.33	-1	HP	KO:K07011	Bacteria	Bacteroidetes	Bacteroidia	Marinilabiliales	Marinilabiliaceae	Alkaliflexus
DN36769_c0_g1	216	31.43	3	7.29	DN36769_c0_g1_i1	G131386	G1313861		216	31.43	3	7.29	100	CDS	213	60.87	-1	HP	KO:K07024	Bacteria	Bacteroidetes	Bacteroidia	Marinilabiliales	Marinilabiliaceae	Alkaliflexus
DN36906_c0_g1	263	66.28	4	4.61	DN36906_c0_g1_i1	G131492	G1314921		263	66.28	4	4.61	100	CDS	261	90.8	1	multidrug efflux pump	KO:K18138	Bacteria	Bacteroidetes	Bacteroidia	Marinilabiliales	Marinilabiliaceae	Alkaliflexus
DN37404_c0_g1	630	431	405	71.8	DN37404_c0_g1_i1	G131893	G1318931		630	431	405	71.8	100	CDS	534	88.95	-1	RNA polymerase sigma-70 factor (ECF subfamily)	KO:K03088	Bacteria	Bacteroidetes	Bacteroidia	Marinilabiliales	Marinilabiliaceae	Alkaliflexus
DN38127_c0_g1	933	734	17	1.77	DN38127_c0_g1_i1	G132670	G1326701		933	734	17	1.77	100	CDS	930	53.63	-1	YbbR domain-containing protein	COG4856	Bacteria	Bacteroidetes	Bacteroidia	Marinilabiliales	Marinilabiliaceae	Alkaliflexus
DN38274_c0_g1	225	37.13	6	12.35	DN38274_c0_g1_i1	G132823	G1328231		225	37.13	6	12.35	100	CDS	225	68.06	1	KDO2-lipid IV(A) lauroyltransferase	KO:K02517	Bacteria	Bacteroidetes	Bacteroidia	Marinilabiliales	Marinilabiliaceae	Alkaliflexus
DN38473_c0_g1	797	598	469	59.93	DN38473_c0_g1_i1	G133032	G1330321		797	598	469	59.93	100	CDS	615	51.96	-1	HP	Hypo-rule applied	Bacteria	Bacteroidetes	Bacteroidia	Marinilabiliales	Marinilabiliaceae	Alkaliflexus
DN38497_c0_g1	1012	813	43	4.04	DN38497_c0_g1_i1	G133056	G1330561		1012	813	43	4.04	100	CDS	936	85.9	-1	HP	Hypo-rule applied	Bacteria	Bacteroidetes	Bacteroidia	Marinilabiliales	Marinilabiliaceae	Alkaliflexus
DN38777_c0_g1	472	273	13	3.64	DN38777_c0_g1_i1	G133350	G1333501		472	273	13	3.64	100	CDS	471	92.99	-1	DNA polymerase-3 subunit gamma/tau	KO:K02343	Bacteria	Bacteroidetes	Bacteroidia	Marinilabiliales	Marinilabiliaceae	Alkaliflexus
DN39793_c0_g1	293	94.06	5	4.06	DN39793_c0_g1_i1	G134410	G1344101		293	94.06	5	4.06	100	CDS	291	82.29	-1	large subunit ribosomal protein L11	KO:K02867	Bacteria	Bacteroidetes	Bacteroidia	Marinilabiliales	Marinilabiliaceae	Alkaliflexus
DN39837_c0_g1	694	495	67	10.34	DN39837_c0_g1_i1	G134455	G1344551		694	495	67	10.34	100	CDS	603	86.5	-1	Fe-Mn family superoxide dismutase	KO:K04564	Bacteria	Bacteroidetes	Bacteroidia	Marinilabiliales	Marinilabiliaceae	Alkaliflexus
DN39942_c0_g1	461	262	14	4.08	DN39942_c0_g1_i1	G134562	G1345621		461	262	14	4.08	100	CDS	459	92.81	-1	glucokinase	KO:K00845	Bacteria	Bacteroidetes	Bacteroidia	Marinilabiliales	Marinilabiliaceae	Alkaliflexus
DN39953_c0_g1	635	436	12	2.1	DN39953_c0_g1_i1	G134573	G1345731		635	436	12	2.1	100	CDS	555	90.22	-1	rubrerythrin	COG1592	Bacteria	Bacteroidetes	Bacteroidia	Marinilabiliales	Marinilabiliaceae	Alkaliflexus
DN40007_c0_g1	633	434	18	3.17	DN40007_c0_g1_i1	G134629	G1346291		633	434	18	3.17	100	CDS	630	40.87	-1	transcription termination factor Rho	KO:K03628	Bacteria	Bacteroidetes	Bacteroidia	Marinilabiliales	Marinilabiliaceae	Alkaliflexus
DN40436_c0_g1	425	226	7	2.37	DN40436_c0_g1_i1	G135066	G1350661		425	226	7	2.37	100	CDS	420	64.54	-1	uncharacterized protein DUF4293	pfam14126	Bacteria	Bacteroidetes	Bacteroidia	Marinilabiliales	Marinilabiliaceae	Alkaliflexus
DN40719_c0_g1	473	274	11	3.07	DN40719_c0_g1_i1	G135352	G1353521	1	473	274	11	3.07	100	CDS	216	#N/A	1	HP	Hypo-rule	Bacteria	Bacteroidetes	Bacteroidia	Marinilabiliales	Marinilabiliaceae	Alkaliflexus
DN40719_c0_g1	473	274	11	3.07	DN40719_c0_g1_i1	G135352	G1353522	2	473	274	11	3.07	100	CDS	261	45.78	1	HP	Hypo-rule	Bacteria	Bacteroidetes	Bacteroidia	Marinilabiliales	Marinilabiliaceae	Alkaliflexus
DN41196_c0_g1	837	638	17	2.04	DN41196_c0_g1_i1	G135845	G1358451		837	638	17	2.04	100	CDS	837	83.15	1	2,3-bisphosphoglycerate-independent phosphoglycerate mutase	KO:K15633	Bacteria	Bacteroidetes	Bacteroidia	Marinilabiliales	Marinilabiliaceae	Alkaliflexus
DN41212_c0_g1	556	357	14	3	DN41212_c0_g1_i1	G135864	G1358641		556	357	14	3	100	CDS	552	79.35	-1	HP	Hypo-rule applied	Bacteria	Bacteroidetes	Bacteroidia	Marinilabiliales	Marinilabiliaceae	Alkaliflexus
DN41386_c0_g1	310	111	7	4.82	DN41386_c0_g1_i1	G136040	G1360401		310	111	7	4.82	100	CDS	306	78	-1	UDP-N-acetylmuramyl pentapeptide phosphotransferase/UDP-N-acetylglucosamine-1-phosphate transferase	COG0472	Bacteria	Bacteroidetes	Bacteroidia	Marinilabiliales	Marinilabiliaceae	Alkaliflexus
DN42066_c0_g1	267	69.78	6	6.57	DN42066_c0_g1_i1	G136723	G1367231		267	69.78	6	6.57	100	CDS	267	85.39	1	exopolyphosphatase/guanosine-5'-triphosphate,3'-diphosphate pyrophosphatase	KO:K01524	Bacteria	Bacteroidetes	Bacteroidia	Marinilabiliales	Marinilabiliaceae	Alkaliflexus
DN42287_c0_g1	321	122	8	5.01	DN42287_c0_g1_i1	G136942	G1369421		321	122	8	5.01	100	CDS	321	70.09	-1	sensor histidine kinase YesM	COG2972	Bacteria	Bacteroidetes	Bacteroidia	Marinilabiliales	Marinilabiliaceae	Alkaliflexus
DN42471_c0_g1	216	31.43	3	7.29	DN42471_c0_g1_i1	G137125	G1371251		216	31.43	3	7.29	100	CDS	213	74.65	-1	peptidyl-prolyl cis-trans isomerase SurA	KO:K03771	Bacteria	Bacteroidetes	Bacteroidia	Marinilabiliales	Marinilabiliaceae	Alkaliflexus
DN42890_c0_g1	205	25.13	3	9.12	DN42890_c0_g1_i1	G137533	G1375331		205	25.13	3	9.12	100	CDS	204	49.25	1	HP	Hypo-rule applied	Bacteria	Bacteroidetes	Bacteroidia	Marinilabiliales	Marinilabiliaceae	Alkaliflexus
DN42960_c0_g1	217	32.04	3	7.16	DN42960_c0_g1_i1	G137604	G1376041		217	32.04	3	7.16	100	CDS	216	49.3	1	OstA-like protein	pfam13100	Bacteria	Bacteroidetes	Bacteroidia	Marinilabiliales	Marinilabiliaceae	Alkaliflexus
DN43122_c0_g1	472	273	19	5.32	DN43122_c0_g1_i1	G137755	G1377551		472	273	19	5.32	100	CDS	411	83.82	-1	two-component system CheB/CheR fusion protein	KO:K13924	Bacteria	Bacteroidetes	Bacteroidia	Marinilabiliales	Marinilabiliaceae	Alkaliflexus
DN43337_c0_g1	338	139	5	2.75	DN43337_c0_g1_i1	G137942	G1379421		338	139	5	2.75	100	CDS	336	74.11	1	long-chain fatty acid transport protein	KO:K06076	Bacteria	Bacteroidetes	Bacteroidia	Marinilabiliales	Marinilabiliaceae	Alkaliflexus
DN43467_c0_g1	241	48.46	3	4.73	DN43467_c0_g1_i1	G138047	G1380471		241	48.46	3	4.73	100	CDS	240	91.25	1	thioredoxin reductase (NADPH)	KO:K00384	Bacteria	Bacteroidetes	Bacteroidia	Marinilabiliales	Marinilabiliaceae	Alkaliflexus
DN44188_c0_g1	705	506	17	2.57	DN44188_c0_g1_i1	G138677	G1386771		705	506	17	2.57	100	CDS	636	78.2	-1	carboxyl-terminal processing protease	KO:K03797	Bacteria	Bacteroidetes	Bacteroidia	Marinilabiliales	Marinilabiliaceae	Alkaliflexus
DN44244_c0_g1	481	282	33	8.94	DN44244_c0_g1_i1	G138739	G1387391		481	282	33	8.94	100	CDS	408	76.34	-1	large conductance mechanosensitive channel	KO:K03282	Bacteria	Bacteroidetes	Bacteroidia	Marinilabiliales	Marinilabiliaceae	Alkaliflexus
DN44851_c0_g1	891	692	57	6.29	DN44851_c0_g1_i1	G139388	G1393881		891	692	57	6.29	100	CDS	864	66.44	-1	HP	Hypo-rule applied	Bacteria	Bacteroidetes	Bacteroidia	Marinilabiliales	Marinilabiliaceae	Alkaliflexus
DN45147_c0_g1	798	599	15	1.91	DN45147_c0_g1_i1	G139710	G1397101		798	599	15	1.91	100	CDS	795	69.7	1	beta-glucanase (GH16 family)	COG2273	Bacteria	Bacteroidetes	Bacteroidia	Marinilabiliales	Marinilabiliaceae	Alkaliflexus
DN45255_c0_g1	906	707	36	3.89	DN45255_c0_g1_i1	G139828	G1398281		906	707	36	3.89	100	CDS	864	80.21	-1	SecD/SecF fusion protein	KO:K12257	Bacteria	Bacteroidetes	Bacteroidia	Marinilabiliales	Marinilabiliaceae	Alkaliflexus
DN45797_c0_g1	252	57.06	10	13.39	DN45797_c0_g1_i1	G140422	G1404221		252	57.06	10	13.39	100	CDS	252	62.2	-1	phenylalanyl-tRNA synthetase beta chain	KO:K01890	Bacteria	Bacteroidetes	Bacteroidia	Marinilabiliales	Marinilabiliaceae	Alkaliflexus
DN4581_c0_g1	558	359	13	2.77	DN4581_c0_g1_i1	G140445	G1404451		558	359	13	2.77	100	CDS	321	100	-1	acetyl-CoA carboxylase carboxyltransferase component	COG4799	Bacteria	Bacteroidetes	Bacteroidia	Marinilabiliales	Marinilabiliaceae	Alkaliflexus
DN45848_c0_g1	426	227	10	3.37	DN45848_c0_g1_i1	G140475	G1404751		426	227	10	3.37	100	CDS	426	88.03	1	Na+-transporting NADH:ubiquinone oxidoreductase subunit F	KO:K00351	Bacteria	Bacteroidetes	Bacteroidia	Marinilabiliales	Marinilabiliaceae	Alkaliflexus
DN46207_c0_g1	397	198	6	2.32	DN46207_c0_g1_i1	G140860	G1408601		397	198	6	2.32	100	CDS	396	76.52	1	ferredoxin--NADP+ reductase/benzoate/toluate 1,2-dioxygenase reductase subunit	KO:K00528,KO:K05784	Bacteria	Bacteroidetes	Bacteroidia	Marinilabiliales	Marinilabiliaceae	Alkaliflexus
DN46687_c0_g1	577	378	10	2.02	DN46687_c0_g1_i1	G141351	G1413511		577	378	10	2.02	100	CDS	576	54.62	-1	HP	Hypo-rule applied	Bacteria	Bacteroidetes	Bacteroidia	Marinilabiliales	Marinilabiliaceae	Alkaliflexus
DN47150_c0_g1	229	39.82	3	5.76	DN47150_c0_g1_i1	G141831	G1418311		229	39.82	3	5.76	100	CDS	228	76	1	deoxyribose-phosphate aldolase	KO:K01619	Bacteria	Bacteroidetes	Bacteroidia	Marinilabiliales	Marinilabiliaceae	Alkaliflexus
DN472_c0_g1	448	249	19	5.83	DN472_c0_g1_i1	G141985	G1419851		448	249	19	5.83	100	CDS	432	90.21	1	carbamoyl-phosphate synthase large subunit/carbamoyl-phosphate synthase small subunit	KO:K01955,KO:K01956	Bacteria	Bacteroidetes	Bacteroidia	Marinilabiliales	Marinilabiliaceae	Alkaliflexus
DN47212_c0_g1	361	162	12	5.66	DN47212_c0_g1_i1	G141900	G1419001		361	162	12	5.66	100	CDS	360	73.11	1	ribosome maturation factor RimP	KO:K09748	Bacteria	Bacteroidetes	Bacteroidia	Marinilabiliales	Marinilabiliaceae	Alkaliflexus
DN47477_c0_g1	303	104	4	2.94	DN47477_c0_g1_i1	G142168	G1421681		303	104	4	2.94	100	CDS	300	88	-1	arginyl-tRNA synthetase	KO:K01887	Bacteria	Bacteroidetes	Bacteroidia	Marinilabiliales	Marinilabiliaceae	Alkaliflexus
DN48108_c0_g1	378	179	10	4.27	DN48108_c0_g1_i1	G142824	G1428241		378	179	10	4.27	100	CDS	375	93.6	-1	transcription termination factor Rho	KO:K03628	Bacteria	Bacteroidetes	Bacteroidia	Marinilabiliales	Marinilabiliaceae	Alkaliflexus
DN48173_c0_g1	287	88.24	6	5.2	DN48173_c0_g1_i1	G142889	G1428891		287	88.24	6	5.2	100	CDS	129	88.1	1	HP	Hypo-rule applied	Bacteria	Bacteroidetes	Bacteroidia	Marinilabiliales	Marinilabiliaceae	Alkaliflexus
DN49392_c0_g1	404	205	9	3.35	DN49392_c0_g1_i1	G144104	G1441041		404	205	9	3.35	100	CDS	402	60	1	diaminopimelate epimerase	KO:K01778	Bacteria	Bacteroidetes	Bacteroidia	Marinilabiliales	Marinilabiliaceae	Alkaliflexus
DN49594_c0_g1	206	25.67	4	11.9	DN49594_c0_g1_i1	G144289	G1442891		206	25.67	4	11.9	100	CDS	204	70.15	-1	GTP-binding protein LepA	KO:K03596	Bacteria	Bacteroidetes	Bacteroidia	Marinilabiliales	Marinilabiliaceae	Alkaliflexus
DN49632_c0_g1	499	300	8	2.04	DN49632_c0_g1_i1	G144328	G1443281		499	300	8	2.04	100	CDS	495	51.52	-1	uncharacterized iron-regulated membrane protein	COG3182	Bacteria	Bacteroidetes	Bacteroidia	Marinilabiliales	Marinilabiliaceae	Alkaliflexus
DN50017_c0_g1	317	118	6	3.89	DN50017_c0_g1_i1	G144677	G1446771		317	118	6	3.89	100	CDS	315	68.27	-1	purine-binding chemotaxis protein CheW	KO:K03408	Bacteria	Bacteroidetes	Bacteroidia	Marinilabiliales	Marinilabiliaceae	Alkaliflexus
DN50394_c0_g1	204	24.6	3	9.32	DN50394_c0_g1_i1	G144992	G1449921		204	24.6	3	9.32	100	CDS	204	75	-1	carbonic anhydrase	KO:K01673	Bacteria	Bacteroidetes	Bacteroidia	Marinilabiliales	Marinilabiliaceae	Alkaliflexus
DN5471_c0_g1	1010	811	55	5.18	DN5471_c0_g1_i1	G145523	G1455231		1010	811	55	5.18	100	CDS	1008	70.06	1	glycogen debranching enzyme	COG3408	Bacteria	Bacteroidetes	Bacteroidia	Marinilabiliales	Marinilabiliaceae	Alkaliflexus
DN822_c0_g1	583	384	24	4.78	DN822_c0_g1_i1	G148576	G1485761		583	384	24	4.78	100	CDS	582	90.62	-1	polyribonucleotide nucleotidyltransferase	KO:K00962	Bacteria	Bacteroidetes	Bacteroidia	Marinilabiliales	Marinilabiliaceae	Alkaliflexus
DN9308_c0_g1	3641.41	3442.41	694	15.4	DN9308_c0_g1_i1	G149988	G1499881	1	571	372	35.76	7.35	47.68	CDS	531	87.34	1	carboxypeptidase-like protein	pfam13715	Bacteria	Bacteroidetes	Bacteroidia	Marinilabiliales	Marinilabiliaceae	Alkaliflexus
DN9308_c0_g1	3641.41	3442.41	694	15.4	DN9308_c0_g1_i2	G149989	G1499891	1	6440	6241	658.24	8.06	52.32	CDS	3075	72.1	1	TonB-dependent receptor-like protein/carboxypeptidase-like protein	pfam07715,pfam13715	Bacteria	Bacteroidetes	Bacteroidia	Marinilabiliales	Marinilabiliaceae	Alkaliflexus
DN9308_c0_g1	3641.41	3442.41	694	15.4	DN9308_c0_g1_i2	G149989	G1499892	2	6440	6241	658.24	8.06	52.32	CDS	1539	78.9	1	SusD-like starch-binding protein associating with outer membrane/putative outer membrane starch-binding protein	pfam07980,pfam14322	Bacteria	Bacteroidetes	Bacteroidia	Marinilabiliales	Marinilabiliaceae	Alkaliflexus
DN9308_c0_g1	3641.41	3442.41	694	15.4	DN9308_c0_g1_i2	G149989	G1499893	3	6440	6241	658.24	8.06	52.32	CDS	1725	88	1	concanavalin A-like lectin/glucanase superfamily protein/concanavalin A-like lectin/glucanase superfamily protein	pfam13385,pfam13385	Bacteria	Bacteroidetes	Bacteroidia	Marinilabiliales	Marinilabiliaceae	Alkaliflexus
DN11851_c0_g1	834	635	39	4.69	DN11851_c0_g1_i1	G105983	G1059831		834	635	39	4.69	100	CDS	831	64.39	-1	HP	Hypo-rule applied	Bacteria	Bacteroidetes	Bacteroidia	Marinilabiliales	Marinilabiliaceae	Alkalitalea
DN12087_c0_g1	1692	1493	69	3.53	DN12087_c0_g1_i1	G106241	G1062411		1692	1493	69	3.53	100	CDS	1665	87.61	-1	ATP-dependent Clp protease ATP-binding subunit ClpC	KO:K03696	Bacteria	Bacteroidetes	Bacteroidia	Marinilabiliales	Marinilabiliaceae	Alkalitalea
DN12396_c0_g1	218	32.65	4	9.36	DN12396_c0_g1_i1	G106580	G1065801		218	32.65	4	9.36	100	CDS	216	63.89	-1	HP	Hypo-rule applied	Bacteria	Bacteroidetes	Bacteroidia	Marinilabiliales	Marinilabiliaceae	Alkalitalea
DN13351_c0_g1	428	229	4	1.33	DN13351_c0_g1_i1	G107608	G1076081	1	428	229	4	1.33	100	CDS	90	#N/A	-1	HP	Hypo-rule	Bacteria	Bacteroidetes	Bacteroidia	Marinilabiliales	Marinilabiliaceae	Alkalitalea
DN13351_c0_g1	428	229	4	1.33	DN13351_c0_g1_i1	G107608	G1076082	2	428	229	4	1.33	100	CDS	339	66.96	-1	uncharacterized membrane protein	COG3762	Bacteria	Bacteroidetes	Bacteroidia	Marinilabiliales	Marinilabiliaceae	Alkalitalea
DN13420_c0_g1	523	324	8	1.89	DN13420_c0_g1_i1	G107683	G1076831		523	324	8	1.89	100	CDS	522	80.46	-1	HP	KO:K00936	Bacteria	Bacteroidetes	Bacteroidia	Marinilabiliales	Marinilabiliaceae	Alkalitalea
DN13806_c0_g1	238	46.22	4	6.61	DN13806_c0_g1_i1	G108095	G1080951		238	46.22	4	6.61	100	CDS	237	98.73	1	ABC-type multidrug transport system ATPase subunit	COG1131	Bacteria	Bacteroidetes	Bacteroidia	Marinilabiliales	Marinilabiliaceae	Alkalitalea
DN15239_c0_g1	378	179	4	1.71	DN15239_c0_g1_i1	G109601	G1096011	1	378	179	4	1.71	100	CDS	303	64.36	-1	purine-nucleoside phosphorylase	KO:K03783	Bacteria	Bacteroidetes	Bacteroidia	Marinilabiliales	Marinilabiliaceae	Alkalitalea
DN15239_c0_g1	378	179	4	1.71	DN15239_c0_g1_i1	G109601	G1096012	2	378	179	4	1.71	100	CDS	102	#N/A	-1	HP	Hypo-rule	Bacteria	Bacteroidetes	Bacteroidia	Marinilabiliales	Marinilabiliaceae	Alkalitalea
DN15373_c0_g1	334	135	5	2.83	DN15373_c0_g1_i1	G109743	G1097431		334	135	5	2.83	100	CDS	267	70.45	1	sugar/nucleoside kinase (ribokinase family)	COG0524	Bacteria	Bacteroidetes	Bacteroidia	Marinilabiliales	Marinilabiliaceae	Alkalitalea
DN15435_c0_g1	285	86.32	6	5.31	DN15435_c0_g1_i1	G109805	G1098051		285	86.32	6	5.31	100	CDS	282	34.52	1	HP	Hypo-rule applied	Bacteria	Bacteroidetes	Bacteroidia	Marinilabiliales	Marinilabiliaceae	Alkalitalea
DN15566_c0_g1	520	321	18	4.28	DN15566_c0_g1_i1	G109933	G1099331		520	321	18	4.28	100	CDS	471	71.15	1	4-hydroxy-tetrahydrodipicolinate synthase	KO:K01714	Bacteria	Bacteroidetes	Bacteroidia	Marinilabiliales	Marinilabiliaceae	Alkalitalea
DN16021_c0_g1	238	46.22	4	6.61	DN16021_c0_g1_i1	G110370	G1103701	1	238	46.22	4	6.61	100	CDS	93	#N/A	1	HP	Hypo-rule	Bacteria	Bacteroidetes	Bacteroidia	Marinilabiliales	Marinilabiliaceae	Alkalitalea
DN16021_c0_g1	238	46.22	4	6.61	DN16021_c0_g1_i1	G110370	G1103702	2	238	46.22	4	6.61	100	CDS	111	88.57	-1	HP	Hypo-rule	Bacteria	Bacteroidetes	Bacteroidia	Marinilabiliales	Marinilabiliaceae	Alkalitalea
DN16698_c0_g1	243	49.97	5	7.64	DN16698_c0_g1_i1	G110993	G1109931		243	49.97	5	7.64	100	CDS	243	87.5	1	outer membrane receptor protein involved in Fe transport	COG1629	Bacteria	Bacteroidetes	Bacteroidia	Marinilabiliales	Marinilabiliaceae	Alkalitalea
DN17270_c0_g1	276	77.89	5	4.9	DN17270_c0_g1_i1	G111501	G1115011		276	77.89	5	4.9	100	CDS	252	89.29	1	methylmalonyl-CoA/ethylmalonyl-CoA epimerase	KO:K05606	Bacteria	Bacteroidetes	Bacteroidia	Marinilabiliales	Marinilabiliaceae	Alkalitalea
DN17294_c0_g1	576	377	24	4.86	DN17294_c0_g1_i1	G111527	G1115271		576	377	24	4.86	100	CDS	393	84.62	-1	triosephosphate isomerase	KO:K01803	Bacteria	Bacteroidetes	Bacteroidia	Marinilabiliales	Marinilabiliaceae	Alkalitalea
DN17725_c0_g1	734	535	19	2.71	DN17725_c0_g1_i1	G111983	G1119831		734	535	19	2.71	100	CDS	666	92.34	1	prolyl-tRNA synthetase	KO:K01881	Bacteria	Bacteroidetes	Bacteroidia	Marinilabiliales	Marinilabiliaceae	Alkalitalea
DN17761_c0_g1	1185	986	57	4.42	DN17761_c0_g1_i1	G112023	G1120231		1185	986	57	4.42	100	CDS	1119	93.01	1	enolase	KO:K01689	Bacteria	Bacteroidetes	Bacteroidia	Marinilabiliales	Marinilabiliaceae	Alkalitalea
DN19112_c0_g1	322	123	9	5.59	DN19112_c0_g1_i1	G113453	G1134531		322	123	9	5.59	100	CDS	291	62.77	-1	HP	Hypo-rule applied	Bacteria	Bacteroidetes	Bacteroidia	Marinilabiliales	Marinilabiliaceae	Alkalitalea
DN19163_c0_g1	534	335	14	3.19	DN19163_c0_g1_i1	G113507	G1135071		534	335	14	3.19	100	CDS	507	89.88	-1	cell division transport system ATP-binding protein	KO:K09812	Bacteria	Bacteroidetes	Bacteroidia	Marinilabiliales	Marinilabiliaceae	Alkalitalea
DN19260_c0_g1	874	675	37	4.19	DN19260_c0_g1_i1	G113612	G1136121		874	675	37	4.19	100	CDS	564	74.6	1	uncharacterized protein DUF4290	pfam14123	Bacteria	Bacteroidetes	Bacteroidia	Marinilabiliales	Marinilabiliaceae	Alkalitalea
DN19416_c0_g1	451	252	5	1.52	DN19416_c0_g1_i1	G113777	G1137771		451	252	5	1.52	100	CDS	450	87.33	-1	multidrug efflux pump	KO:K18138	Bacteria	Bacteroidetes	Bacteroidia	Marinilabiliales	Marinilabiliaceae	Alkalitalea
DN19708_c0_g1	296	97.02	6	4.73	DN19708_c0_g1_i1	G114088	G1140881	1	296	97.02	6	4.73	100	CDS	135	#N/A	-1	HP	Hypo-rule	Bacteria	Bacteroidetes	Bacteroidia	Marinilabiliales	Marinilabiliaceae	Alkalitalea
DN19708_c0_g1	296	97.02	6	4.73	DN19708_c0_g1_i1	G114088	G1140882	2	296	97.02	6	4.73	100	CDS	141	57.14	-1	HP	Hypo-rule	Bacteria	Bacteroidetes	Bacteroidia	Marinilabiliales	Marinilabiliaceae	Alkalitalea
DN20404_c0_g1	398	199	6	2.3	DN20404_c0_g1_i1	G114817	G1148171		398	199	6	2.3	100	CDS	396	54.55	1	HP	Hypo-rule applied	Bacteria	Bacteroidetes	Bacteroidia	Marinilabiliales	Marinilabiliaceae	Alkalitalea
DN20516_c0_g1	535	336	186	42.3	DN20516_c0_g1_i1	G114935	G1149351		535	336	186	42.3	100	CDS	495	58.9	-1	outer membrane protein with beta-barrel domain	pfam13505	Bacteria	Bacteroidetes	Bacteroidia	Marinilabiliales	Marinilabiliaceae	Alkalitalea
DN20609_c0_g1	216	31.43	4	9.73	DN20609_c0_g1_i1	G115031	G1150311		216	31.43	4	9.73	100	CDS	213	69.01	1	glycosyltransferase involved in cell wall biosynthesis	COG0438	Bacteria	Bacteroidetes	Bacteroidia	Marinilabiliales	Marinilabiliaceae	Alkalitalea
DN21084_c0_g1	267	69.78	4	4.38	DN21084_c0_g1_i1	G115534	G1155341		267	69.78	4	4.38	100	CDS	267	60.67	-1	outer membrane protein insertion porin family	KO:K07277	Bacteria	Bacteroidetes	Bacteroidia	Marinilabiliales	Marinilabiliaceae	Alkalitalea
DN21255_c0_g1	268	70.66	3	3.24	DN21255_c0_g1_i1	G115713	G1157131		268	70.66	3	3.24	100	CDS	267	68.18	1	predicted Zn-dependent peptidase	COG0612	Bacteria	Bacteroidetes	Bacteroidia	Marinilabiliales	Marinilabiliaceae	Alkalitalea
DN21952_c0_g1	270	72.44	3	3.16	DN21952_c0_g1_i1	G116428	G1164281		270	72.44	3	3.16	100	CDS	267	45.88	1	HP	Hypo-rule applied	Bacteria	Bacteroidetes	Bacteroidia	Marinilabiliales	Marinilabiliaceae	Alkalitalea
DN22524_c0_g1	202	23.55	3	9.73	DN22524_c0_g1_i1	G117005	G1170051		202	23.55	3	9.73	100	CDS	198	62.12	-1	adenosylcobinamide-GDP ribazoletransferase	KO:K02233	Bacteria	Bacteroidetes	Bacteroidia	Marinilabiliales	Marinilabiliaceae	Alkalitalea
DN22943_c0_g1	207	26.22	3	8.74	DN22943_c0_g1_i1	G117410	G1174101		207	26.22	3	8.74	100	CDS	207	92.65	1	outer membrane cobalamin receptor	COG4206	Bacteria	Bacteroidetes	Bacteroidia	Marinilabiliales	Marinilabiliaceae	Alkalitalea
DN25153_c0_g1	786	587	28	3.64	DN25153_c0_g1_i1	G119596	G1195961		786	587	28	3.64	100	CDS	768	92.58	-1	dihydroxy-acid dehydratase	KO:K01687	Bacteria	Bacteroidetes	Bacteroidia	Marinilabiliales	Marinilabiliaceae	Alkalitalea
DN25181_c0_g1	203	24.07	4	12.7	DN25181_c0_g1_i1	G119626	G1196261		203	24.07	4	12.7	100	CDS	201	97.01	1	acetyl-CoA carboxylase carboxyltransferase component	COG4799	Bacteria	Bacteroidetes	Bacteroidia	Marinilabiliales	Marinilabiliaceae	Alkalitalea
DN25298_c0_g1	270	72.44	3	3.16	DN25298_c0_g1_i1	G119744	G1197441		270	72.44	3	3.16	100	CDS	267	60.49	1	carboxypeptidase-like protein	pfam13715	Bacteria	Bacteroidetes	Bacteroidia	Marinilabiliales	Marinilabiliaceae	Alkalitalea
DN25380_c0_g1	417	218	6	2.1	DN25380_c0_g1_i1	G119833	G1198331		417	218	6	2.1	100	CDS	414	45.59	1	HP	Hypo-rule applied	Bacteria	Bacteroidetes	Bacteroidia	Marinilabiliales	Marinilabiliaceae	Alkalitalea
DN25451_c0_g1	308	109	6	4.21	DN25451_c0_g1_i1	G119910	G1199101		308	109	6	4.21	100	CDS	285	71.21	1	flagellum-specific peptidoglycan hydrolase FlgJ	COG1705	Bacteria	Bacteroidetes	Bacteroidia	Marinilabiliales	Marinilabiliaceae	Alkalitalea
DN25902_c0_g1	370	171	5	2.23	DN25902_c0_g1_i1	G120391	G1203911		370	171	5	2.23	100	CDS	369	55	-1	peptidase C25-like protein	pfam01364	Bacteria	Bacteroidetes	Bacteroidia	Marinilabiliales	Marinilabiliaceae	Alkalitalea
DN26215_c0_g1	652	453	15	2.53	DN26215_c0_g1_i1	G120720	G1207201		652	453	15	2.53	100	CDS	648	82.87	-1	HP	Hypo-rule applied	Bacteria	Bacteroidetes	Bacteroidia	Marinilabiliales	Marinilabiliaceae	Alkalitalea
DN26833_c0_g1	526	327	25	5.84	DN26833_c0_g1_i1	G121361	G1213611		526	327	25	5.84	100	CDS	465	94.81	1	Lrp/AsnC family transcriptional regulator for asnA, asnC and gidA	KO:K03718	Bacteria	Bacteroidetes	Bacteroidia	Marinilabiliales	Marinilabiliaceae	Alkalitalea
DN26985_c0_g1	208	26.77	3	8.56	DN26985_c0_g1_i1	G121520	G1215201		208	26.77	3	8.56	100	CDS	207	95.65	1	replicative DNA helicase	KO:K02314	Bacteria	Bacteroidetes	Bacteroidia	Marinilabiliales	Marinilabiliaceae	Alkalitalea
DN27235_c0_g1	238	46.22	5	8.27	DN27235_c0_g1_i1	G121775	G1217751		238	46.22	5	8.27	100	CDS	237	100	-1	GDPmannose 4,6-dehydratase	KO:K01711	Bacteria	Bacteroidetes	Bacteroidia	Marinilabiliales	Marinilabiliaceae	Alkalitalea
DN27618_c0_g1	538	339	11	2.48	DN27618_c0_g1_i1	G122166	G1221661		538	339	11	2.48	100	CDS	495	69.09	-1	mono/diheme cytochrome c family protein	COG2010	Bacteria	Bacteroidetes	Bacteroidia	Marinilabiliales	Marinilabiliaceae	Alkalitalea
DN27718_c0_g1	426	227	7	2.36	DN27718_c0_g1_i1	G122268	G1222681		426	227	7	2.36	100	CDS	372	59.84	-1	membrane protease subunit HflK	KO:K04088	Bacteria	Bacteroidetes	Bacteroidia	Marinilabiliales	Marinilabiliaceae	Alkalitalea
DN28214_c0_g1	225	37.13	4	8.23	DN28214_c0_g1_i1	G122768	G1227681		225	37.13	4	8.23	100	CDS	222	57.75	1	HP	KO:K07027	Bacteria	Bacteroidetes	Bacteroidia	Marinilabiliales	Marinilabiliaceae	Alkalitalea
DN28968_c0_g1	254	58.7	3	3.91	DN28968_c0_g1_i1	G123505	G1235051		254	58.7	3	3.91	100	CDS	252	58.44	-1	HP	Hypo-rule applied	Bacteria	Bacteroidetes	Bacteroidia	Marinilabiliales	Marinilabiliaceae	Alkalitalea
DN29340_c0_g1	270	72.44	4	4.22	DN29340_c0_g1_i1	G123868	G1238681		270	72.44	4	4.22	100	CDS	267	54.12	-1	23S rRNA pseudouridine2605 synthase	KO:K06178	Bacteria	Bacteroidetes	Bacteroidia	Marinilabiliales	Marinilabiliaceae	Alkalitalea
DN32154_c0_g1	368	169	7	3.16	DN32154_c0_g1_i1	G126660	G1266601		368	169	7	3.16	100	CDS	198	85.42	1	tRNA(fMet)-specific endonuclease VapC	KO:K18828	Bacteria	Bacteroidetes	Bacteroidia	Marinilabiliales	Marinilabiliaceae	Alkalitalea
DN32739_c0_g1	550	351	19	4.14	DN32739_c0_g1_i1	G127277	G1272771		550	351	19	4.14	100	CDS	378	92.8	-1	small subunit ribosomal protein S12	KO:K02950	Bacteria	Bacteroidetes	Bacteroidia	Marinilabiliales	Marinilabiliaceae	Alkalitalea
DN33485_c0_g1	535	336	23	5.23	DN33485_c0_g1_i1	G128070	G1280701		535	336	23	5.23	100	CDS	531	71.19	1	purine-nucleoside phosphorylase	KO:K03783	Bacteria	Bacteroidetes	Bacteroidia	Marinilabiliales	Marinilabiliaceae	Alkalitalea
DN33764_c0_g1	407	208	7	2.57	DN33764_c0_g1_i1	G128368	G1283681		407	208	7	2.57	100	CDS	378	47.86	-1	HP	Hypo-rule applied	Bacteria	Bacteroidetes	Bacteroidia	Marinilabiliales	Marinilabiliaceae	Alkalitalea
DN34529_c0_g1	525	326	7	1.64	DN34529_c0_g1_i1	G129163	G1291631		525	326	7	1.64	100	CDS	522	76.88	1	HP	Hypo-rule applied	Bacteria	Bacteroidetes	Bacteroidia	Marinilabiliales	Marinilabiliaceae	Alkalitalea
DN34780_c0_g1	492	293	10	2.61	DN34780_c0_g1_i1	G129418	G1294181		492	293	10	2.61	100	CDS	489	80.13	1	ATP-dependent DNA helicase RecG	KO:K03655	Bacteria	Bacteroidetes	Bacteroidia	Marinilabiliales	Marinilabiliaceae	Alkalitalea
DN34782_c0_g1	320	121	7	4.42	DN34782_c0_g1_i1	G129420	G1294201	1	320	121	7	4.42	100	CDS	93	#N/A	1	HP	Hypo-rule	Bacteria	Bacteroidetes	Bacteroidia	Marinilabiliales	Marinilabiliaceae	Alkalitalea
DN34782_c0_g1	320	121	7	4.42	DN34782_c0_g1_i1	G129420	G1294202	2	320	121	7	4.42	100	CDS	252	66.67	1	purine-nucleoside phosphorylase	KO:K03783	Bacteria	Bacteroidetes	Bacteroidia	Marinilabiliales	Marinilabiliaceae	Alkalitalea
DN35276_c0_g1	413	214	9	3.21	DN35276_c0_g1_i1	G129931	G1299311		413	214	9	3.21	100	CDS	411	85.4	-1	HP	Hypo-rule applied	Bacteria	Bacteroidetes	Bacteroidia	Marinilabiliales	Marinilabiliaceae	Alkalitalea
DN37353_c0_g1	941	742	63	6.49	DN37353_c0_g1_i1	G131834	G1318341	1	941	742	63	6.49	100	CDS	168	100	1	acetyl-CoA carboxylase carboxyltransferase component	COG4799	Bacteria	Bacteroidetes	Bacteroidia	Marinilabiliales	Marinilabiliaceae	Alkalitalea
DN37353_c0_g1	941	742	63	6.49	DN37353_c0_g1_i1	G131834	G1318342	2	941	742	63	6.49	100	CDS	363	66.67	1	oxaloacetate decarboxylase gamma subunit	pfam04277	Bacteria	Bacteroidetes	Bacteroidia	Marinilabiliales	Marinilabiliaceae	Alkalitalea
DN37353_c0_g1	941	742	63	6.49	DN37353_c0_g1_i1	G131834	G1318343	3	941	742	63	6.49	100	CDS	387	90.48	1	biotin carboxyl carrier protein	COG0511	Bacteria	Bacteroidetes	Bacteroidia	Marinilabiliales	Marinilabiliaceae	Alkalitalea
DN37542_c0_g1	1661	1462	59	3.08	DN37542_c0_g1_i1	G132042	G1320421		1661	1462	59	3.08	100	CDS	1659	84.83	-1	pyrophosphate--fructose-6-phosphate 1-phosphotransferase	KO:K00895	Bacteria	Bacteroidetes	Bacteroidia	Marinilabiliales	Marinilabiliaceae	Alkalitalea
DN38294_c0_g1	1103	904	54	4.56	DN38294_c0_g1_i1	G132843	G1328431		1103	904	54	4.56	100	CDS	1044	91.15	-1	recombination protein RecA	KO:K03553	Bacteria	Bacteroidetes	Bacteroidia	Marinilabiliales	Marinilabiliaceae	Alkalitalea
DN38381_c0_g1	666	467	26	4.25	DN38381_c0_g1_i1	G132934	G1329341		666	467	26	4.25	100	CDS	588	83.51	1	transcription termination factor Rho	KO:K03628	Bacteria	Bacteroidetes	Bacteroidia	Marinilabiliales	Marinilabiliaceae	Alkalitalea
DN38422_c0_g1	212	29.05	4	10.52	DN38422_c0_g1_i1	G132978	G1329781		212	29.05	4	10.52	100	CDS	210	80	-1	iron complex outermembrane receptor protein	KO:K02014	Bacteria	Bacteroidetes	Bacteroidia	Marinilabiliales	Marinilabiliaceae	Alkalitalea
DN38978_c0_g1	524	325	14	3.29	DN38978_c0_g1_i1	G133561	G1335611		524	325	14	3.29	100	CDS	522	40.25	-1	HP	Hypo-rule applied	Bacteria	Bacteroidetes	Bacteroidia	Marinilabiliales	Marinilabiliaceae	Alkalitalea
DN40400_c0_g1	704	505	26	3.93	DN40400_c0_g1_i1	G135027	G1350271		704	505	26	3.93	100	CDS	675	81.5	1	DNA gyrase subunit B	KO:K02470	Bacteria	Bacteroidetes	Bacteroidia	Marinilabiliales	Marinilabiliaceae	Alkalitalea
DN41091_c0_g1	256	60.35	4	5.06	DN41091_c0_g1_i1	G135741	G1357411		256	60.35	4	5.06	100	CDS	255	89.41	1	formate--tetrahydrofolate ligase	KO:K01938	Bacteria	Bacteroidetes	Bacteroidia	Marinilabiliales	Marinilabiliaceae	Alkalitalea
DN41276_c0_g1	264	67.15	6	6.83	DN41276_c0_g1_i1	G135930	G1359301		264	67.15	6	6.83	100	CDS	264	85.23	1	phosphoribosylaminoimidazole-succinocarboxamide synthase	KO:K01923	Bacteria	Bacteroidetes	Bacteroidia	Marinilabiliales	Marinilabiliaceae	Alkalitalea
DN42201_c0_g1	683	484	14	2.21	DN42201_c0_g1_i1	G136861	G1368611		683	484	14	2.21	100	CDS	648	87.91	1	glucose-6-phosphate isomerase	KO:K01810	Bacteria	Bacteroidetes	Bacteroidia	Marinilabiliales	Marinilabiliaceae	Alkalitalea
DN42359_c0_g1	390	191	10	4	DN42359_c0_g1_i1	G137010	G1370101		390	191	10	4	100	CDS	390	86.82	-1	carboxyl-terminal processing protease	KO:K03797	Bacteria	Bacteroidetes	Bacteroidia	Marinilabiliales	Marinilabiliaceae	Alkalitalea
DN43412_c0_g1	203	24.07	3	9.52	DN43412_c0_g1_i1	G138003	G1380031		203	24.07	3	9.52	100	CDS	201	94.03	1	HP	KO:K06942	Bacteria	Bacteroidetes	Bacteroidia	Marinilabiliales	Marinilabiliaceae	Alkalitalea
DN44418_c0_g1	458	259	10	2.95	DN44418_c0_g1_i1	G138927	G1389271		458	259	10	2.95	100	CDS	456	70.39	1	glycine dehydrogenase	KO:K00281	Bacteria	Bacteroidetes	Bacteroidia	Marinilabiliales	Marinilabiliaceae	Alkalitalea
DN45835_c0_g1	535	336	11	2.5	DN45835_c0_g1_i1	G140461	G1404611		535	336	11	2.5	100	CDS	534	75.71	1	dTDP-4-amino-4,6-dideoxygalactose transaminase	COG0399	Bacteria	Bacteroidetes	Bacteroidia	Marinilabiliales	Marinilabiliaceae	Alkalitalea
DN45941_c0_g1	736	537	25	3.56	DN45941_c0_g1_i1	G140575	G1405751		736	537	25	3.56	100	CDS	735	87.76	1	alpha-N-arabinofuranosidase	KO:K01209	Bacteria	Bacteroidetes	Bacteroidia	Marinilabiliales	Marinilabiliaceae	Alkalitalea
DN45958_c0_g1	419	220	11	3.82	DN45958_c0_g1_i1	G140593	G1405931		419	220	11	3.82	100	CDS	417	52.63	1	iron complex outermembrane receptor protein	KO:K02014	Bacteria	Bacteroidetes	Bacteroidia	Marinilabiliales	Marinilabiliaceae	Alkalitalea
DN46194_c0_g1	502	303	10	2.52	DN46194_c0_g1_i1	G140847	G1408471		502	303	10	2.52	100	CDS	501	75.78	1	HP	Hypo-rule applied	Bacteria	Bacteroidetes	Bacteroidia	Marinilabiliales	Marinilabiliaceae	Alkalitalea
DN46282_c0_g1	374	175	6	2.62	DN46282_c0_g1_i1	G140940	G1409401		374	175	6	2.62	100	CDS	372	85.48	-1	6-phosphofructokinase 1	KO:K00850	Bacteria	Bacteroidetes	Bacteroidia	Marinilabiliales	Marinilabiliaceae	Alkalitalea
DN47083_c0_g1	374	175	5	2.18	DN47083_c0_g1_i1	G141765	G1417651		374	175	5	2.18	100	CDS	297	90.82	1	DNA-binding LytR/AlgR family response regulator	COG3279	Bacteria	Bacteroidetes	Bacteroidia	Marinilabiliales	Marinilabiliaceae	Alkalitalea
DN47880_c0_g1	464	265	10	2.88	DN47880_c0_g1_i1	G142581	G1425811		464	265	10	2.88	100	CDS	462	98.05	-1	F-type H+-transporting ATPase subunit beta	KO:K02112	Bacteria	Bacteroidetes	Bacteroidia	Marinilabiliales	Marinilabiliaceae	Alkalitalea
DN48206_c0_g1	442	243	6	1.89	DN48206_c0_g1_i1	G142924	G1429241		442	243	6	1.89	100	CDS	441	59.59	1	5-(carboxyamino)imidazole ribonucleotide synthase	KO:K01589	Bacteria	Bacteroidetes	Bacteroidia	Marinilabiliales	Marinilabiliaceae	Alkalitalea
DN48642_c0_g1	323	124	4	2.46	DN48642_c0_g1_i1	G143367	G1433671		323	124	4	2.46	100	CDS	321	84.31	-1	alpha-N-arabinofuranosidase	KO:K01209	Bacteria	Bacteroidetes	Bacteroidia	Marinilabiliales	Marinilabiliaceae	Alkalitalea
DN48815_c0_g1	315	116	5	3.29	DN48815_c0_g1_i1	G143534	G1435341		315	116	5	3.29	100	CDS	312	82.35	1	CheY-like chemotaxis protein	COG0784	Bacteria	Bacteroidetes	Bacteroidia	Marinilabiliales	Marinilabiliaceae	Alkalitalea
DN48820_c0_g1	233	42.61	7	12.55	DN48820_c0_g1_i1	G143538	G1435381		233	42.61	7	12.55	100	CDS	231	96.1	-1	methionyl-tRNA synthetase	KO:K01874	Bacteria	Bacteroidetes	Bacteroidia	Marinilabiliales	Marinilabiliaceae	Alkalitalea
DN49075_c0_g1	436	237	12	3.87	DN49075_c0_g1_i1	G143795	G1437951		436	237	12	3.87	100	CDS	435	52.41	-1	HP	Hypo-rule applied	Bacteria	Bacteroidetes	Bacteroidia	Marinilabiliales	Marinilabiliaceae	Alkalitalea
DN6050_c0_g1	332	133	9	5.17	DN6050_c0_g1_i1	G146122	G1461221		332	133	9	5.17	100	CDS	279	52.75	1	long-chain fatty acid transport protein	KO:K06076	Bacteria	Bacteroidetes	Bacteroidia	Marinilabiliales	Marinilabiliaceae	Alkalitalea
DN6462_c0_g1	1092	893	61	5.22	DN6462_c0_g1_i1	G146567	G1465671		1092	893	61	5.22	100	CDS	987	67.07	1	dihydroorotate dehydrogenase (fumarate)	KO:K00226	Bacteria	Bacteroidetes	Bacteroidia	Marinilabiliales	Marinilabiliaceae	Alkalitalea
DN6503_c0_g1	969	770	59	5.85	DN6503_c0_g1_i1	G146613	G1466131		969	770	59	5.85	100	CDS	594	70.2	1	beta-lactam-binding protein with PASTA domain	COG2815	Bacteria	Bacteroidetes	Bacteroidia	Marinilabiliales	Marinilabiliaceae	Alkalitalea
DN9597_c0_g1	638	439	21	3.66	DN9597_c0_g1_i1	G150382	G1503821		638	439	21	3.66	100	CDS	615	71.92	-1	molecular chaperone DnaK	KO:K04043	Bacteria	Bacteroidetes	Bacteroidia	Marinilabiliales	Marinilabiliaceae	Alkalitalea
DN11881_c0_g1	301	102	4	3	DN11881_c0_g1_i1	G106016	G1060161		301	102	4	3	100	CDS	300	54	1	phosphoribosylaminoimidazolecarboxamide formyltransferase/IMP cyclohydrolase	KO:K00602	Bacteria	Bacteroidetes	Bacteroidia	Marinilabiliales	Marinilabiliaceae	Anaerophaga
DN12471_c0_g1	248	53.86	9	12.77	DN12471_c0_g1_i1	G106660	G1066601		248	53.86	9	12.77	100	CDS	246	76.83	1	iron complex outermembrane receptor protein	KO:K02014	Bacteria	Bacteroidetes	Bacteroidia	Marinilabiliales	Marinilabiliaceae	Anaerophaga
DN12679_c0_g1	957	758	30	3.02	DN12679_c0_g1_i1	G106884	G1068841	1	957	758	30	3.02	100	CDS	339	66.67	1	HP	Hypo-rule	Bacteria	Bacteroidetes	Bacteroidia	Marinilabiliales	Marinilabiliaceae	Anaerophaga
DN12679_c0_g1	957	758	30	3.02	DN12679_c0_g1_i1	G106884	G1068842	2	957	758	30	3.02	100	CDS	342	70.27	1	mRNA interferase MazF	KO:K07171	Bacteria	Bacteroidetes	Bacteroidia	Marinilabiliales	Marinilabiliaceae	Anaerophaga
DN14210_c0_g1	561	362	13	2.74	DN14210_c0_g1_i1	G108529	G1085291		561	362	13	2.74	100	CDS	558	28.28	-1	HP	Hypo-rule applied	Bacteria	Bacteroidetes	Bacteroidia	Marinilabiliales	Marinilabiliaceae	Anaerophaga
DN14759_c0_g1	218	32.65	5	11.7	DN14759_c0_g1_i1	G109109	G1091091		218	32.65	5	11.7	100	CDS	216	83.33	1	1-pyrroline-5-carboxylate dehydrogenase	KO:K00294	Bacteria	Bacteroidetes	Bacteroidia	Marinilabiliales	Marinilabiliaceae	Anaerophaga
DN15544_c0_g1	223	35.82	4	8.53	DN15544_c0_g1_i1	G109914	G1099141		223	35.82	4	8.53	100	CDS	222	42.25	1	HP	Hypo-rule applied	Bacteria	Bacteroidetes	Bacteroidia	Marinilabiliales	Marinilabiliaceae	Anaerophaga
DN15645_c0_g1	323	124	5	3.08	DN15645_c0_g1_i1	G110015	G1100151		323	124	5	3.08	100	CDS	321	85.98	1	predicted Zn-dependent peptidase	COG0612	Bacteria	Bacteroidetes	Bacteroidia	Marinilabiliales	Marinilabiliaceae	Anaerophaga
DN17042_c0_g1	566	367	9	1.87	DN17042_c0_g1_i1	G111255	G1112551		566	367	9	1.87	100	CDS	564	70.21	-1	iron complex outermembrane receptor protein	KO:K02014	Bacteria	Bacteroidetes	Bacteroidia	Marinilabiliales	Marinilabiliaceae	Anaerophaga
DN19264_c0_g1	455	256	7	2.09	DN19264_c0_g1_i1	G113616	G1136161		455	256	7	2.09	100	CDS	453	41.21	-1	HP	Hypo-rule applied	Bacteria	Bacteroidetes	Bacteroidia	Marinilabiliales	Marinilabiliaceae	Anaerophaga
DN19887_c0_g1	552	353	11	2.38	DN19887_c0_g1_i1	G114270	G1142701	1	552	353	11	2.38	100	CDS	366	59.17	-1	SusE-like outer membrane protein	pfam14292	Bacteria	Bacteroidetes	Bacteroidia	Marinilabiliales	Marinilabiliaceae	Anaerophaga
DN19887_c0_g1	552	353	11	2.38	DN19887_c0_g1_i1	G114270	G1142702	2	552	353	11	2.38	100	CDS	144	78.72	-1	HP	Hypo-rule	Bacteria	Bacteroidetes	Bacteroidia	Marinilabiliales	Marinilabiliaceae	Anaerophaga
DN19947_c0_g1	394	195	7	2.74	DN19947_c0_g1_i1	G114333	G1143331		394	195	7	2.74	100	CDS	393	70.99	1	phosphoserine aminotransferase	KO:K00831	Bacteria	Bacteroidetes	Bacteroidia	Marinilabiliales	Marinilabiliaceae	Anaerophaga
DN20001_c0_g1	267	69.78	3	3.29	DN20001_c0_g1_i1	G114389	G1143891		267	69.78	3	3.29	100	CDS	264	84.88	1	RNA-directed DNA polymerase	KO:K00986	Bacteria	Bacteroidetes	Bacteroidia	Marinilabiliales	Marinilabiliaceae	Anaerophaga
DN21064_c0_g1	357	158	8	3.87	DN21064_c0_g1_i1	G115515	G1155151		357	158	8	3.87	100	CDS	354	85.59	1	acetyl-CoA carboxylase carboxyltransferase component	COG4799	Bacteria	Bacteroidetes	Bacteroidia	Marinilabiliales	Marinilabiliaceae	Anaerophaga
DN23921_c0_g1	512	313	12	2.93	DN23921_c0_g1_i1	G118267	G1182671		512	313	12	2.93	100	CDS	510	83.53	-1	isocitrate dehydrogenase	KO:K00031	Bacteria	Bacteroidetes	Bacteroidia	Marinilabiliales	Marinilabiliaceae	Anaerophaga
DN25304_c0_g1	340	141	4	2.17	DN25304_c0_g1_i1	G119751	G1197511		340	141	4	2.17	100	CDS	339	73.21	-1	asparaginyl-tRNA synthetase	KO:K01893	Bacteria	Bacteroidetes	Bacteroidia	Marinilabiliales	Marinilabiliaceae	Anaerophaga
DN25433_c0_g1	318	119	5	3.21	DN25433_c0_g1_i1	G119890	G1198901		318	119	5	3.21	100	CDS	315	86.67	1	acetyl-CoA synthetase	KO:K01895	Bacteria	Bacteroidetes	Bacteroidia	Marinilabiliales	Marinilabiliaceae	Anaerophaga
DN2624_c0_g1	461	262	11	3.21	DN2624_c0_g1_i1	G120756	G1207561		461	262	11	3.21	100	CDS	459	69.48	-1	HP	Hypo-rule applied	Bacteria	Bacteroidetes	Bacteroidia	Marinilabiliales	Marinilabiliaceae	Anaerophaga
DN26929_c0_g1	344	145	9	4.74	DN26929_c0_g1_i1	G121461	G1214611		344	145	9	4.74	100	CDS	342	47.01	1	long-chain fatty acid transport protein	KO:K06076	Bacteria	Bacteroidetes	Bacteroidia	Marinilabiliales	Marinilabiliaceae	Anaerophaga
DN29374_c0_g1	271	73.34	6	6.25	DN29374_c0_g1_i1	G123899	G1238991		271	73.34	6	6.25	100	CDS	270	77.78	1	signal recognition particle subunit SRP54	KO:K03106	Bacteria	Bacteroidetes	Bacteroidia	Marinilabiliales	Marinilabiliaceae	Anaerophaga
DN30752_c0_g1	447	248	14	4.31	DN30752_c0_g1_i1	G125151	G1251511		447	248	14	4.31	100	CDS	387	47.06	1	HP	Hypo-rule applied	Bacteria	Bacteroidetes	Bacteroidia	Marinilabiliales	Marinilabiliaceae	Anaerophaga
DN35603_c0_g1	215	30.82	4	9.92	DN35603_c0_g1_i1	G130264	G1302641		215	30.82	4	9.92	100	CDS	213	73.24	1	HP	Hypo-rule applied	Bacteria	Bacteroidetes	Bacteroidia	Marinilabiliales	Marinilabiliaceae	Anaerophaga
DN37766_c0_g1	265	68.02	4	4.49	DN37766_c0_g1_i1	G132284	G1322841		265	68.02	4	4.49	100	CDS	264	87.36	-1	1-pyrroline-5-carboxylate dehydrogenase	KO:K00294	Bacteria	Bacteroidetes	Bacteroidia	Marinilabiliales	Marinilabiliaceae	Anaerophaga
DN38628_c0_g1	663	464	15	2.47	DN38628_c0_g1_i1	G133194	G1331941		663	464	15	2.47	100	CDS	660	59.62	-1	long-chain acyl-CoA synthetase	KO:K01897	Bacteria	Bacteroidetes	Bacteroidia	Marinilabiliales	Marinilabiliaceae	Anaerophaga
DN3920_c0_g1	2473	2274	616	20.7	DN3920_c0_g1_i1	G133811	G1338111		2473	2274	616	20.7	100	CDS	2343	69.52	1	alpha-amylase	KO:K01176	Bacteria	Bacteroidetes	Bacteroidia	Marinilabiliales	Marinilabiliaceae	Anaerophaga
DN40292_c0_g1	390	191	9	3.6	DN40292_c0_g1_i1	G134917	G1349171		390	191	9	3.6	100	CDS	387	68.99	-1	asparaginyl-tRNA synthetase	KO:K01893	Bacteria	Bacteroidetes	Bacteroidia	Marinilabiliales	Marinilabiliaceae	Anaerophaga
DN42348_c0_g1	222	35.18	4	8.69	DN42348_c0_g1_i1	G137001	G1370011		222	35.18	4	8.69	100	CDS	219	67.12	1	HP	Hypo-rule applied	Bacteria	Bacteroidetes	Bacteroidia	Marinilabiliales	Marinilabiliaceae	Anaerophaga
DN43425_c0_g1	258	62.02	3	3.7	DN43425_c0_g1_i1	G138015	G1380151		258	62.02	3	3.7	100	CDS	258	42.86	1	HP	Hypo-rule applied	Bacteria	Bacteroidetes	Bacteroidia	Marinilabiliales	Marinilabiliaceae	Anaerophaga
DN45249_c0_g1	862	663	23	2.65	DN45249_c0_g1_i1	G139821	G1398211		862	663	23	2.65	100	CDS	861	53.82	1	HP	Hypo-rule applied	Bacteria	Bacteroidetes	Bacteroidia	Marinilabiliales	Marinilabiliaceae	Anaerophaga
DN46463_c0_g1	232	41.9	7	12.76	DN46463_c0_g1_i1	G141126	G1411261		232	41.9	7	12.76	100	CDS	159	73.58	-1	Na+-transporting NADH:ubiquinone oxidoreductase subunit B	KO:K00347	Bacteria	Bacteroidetes	Bacteroidia	Marinilabiliales	Marinilabiliaceae	Anaerophaga
DN48231_c0_g1	514	315	12	2.91	DN48231_c0_g1_i1	G142948	G1429481		514	315	12	2.91	100	CDS	513	61.4	1	HP	Hypo-rule applied	Bacteria	Bacteroidetes	Bacteroidia	Marinilabiliales	Marinilabiliaceae	Anaerophaga
DN48414_c0_g1	298	99	8	6.17	DN48414_c0_g1_i1	G143135	G1431351		298	99	8	6.17	100	CDS	294	73.47	-1	HP	Hypo-rule applied	Bacteria	Bacteroidetes	Bacteroidia	Marinilabiliales	Marinilabiliaceae	Anaerophaga
DN49604_c0_g1	485	286	9	2.4	DN49604_c0_g1_i1	G144299	G1442991		485	286	9	2.4	100	CDS	462	79.87	1	HP	Hypo-rule applied	Bacteria	Bacteroidetes	Bacteroidia	Marinilabiliales	Marinilabiliaceae	Anaerophaga
DN49678_c0_g1	254	58.7	7	9.11	DN49678_c0_g1_i1	G144370	G1443701		254	58.7	7	9.11	100	CDS	252	33.75	1	Tfp pilus assembly protein PilF	COG3063	Bacteria	Bacteroidetes	Bacteroidia	Marinilabiliales	Marinilabiliaceae	Anaerophaga
DN49701_c0_g1	276	77.89	5	4.9	DN49701_c0_g1_i1	G144389	G1443891		276	77.89	5	4.9	100	CDS	276	84.78	1	long-chain acyl-CoA synthetase	KO:K01897	Bacteria	Bacteroidetes	Bacteroidia	Marinilabiliales	Marinilabiliaceae	Anaerophaga
DN6632_c1_g1	342	143	9	4.81	DN6632_c1_g1_i1	G146747	G1467471		342	143	9	4.81	100	CDS	342	38.64	-1	HP	Hypo-rule applied	Bacteria	Bacteroidetes	Bacteroidia	Marinilabiliales	Marinilabiliaceae	Anaerophaga
DN9182_c0_g1	660	461	134	22.21	DN9182_c0_g1_i1	G149811	G1498111		660	461	134	22.21	100	CDS	630	76.24	1	small subunit ribosomal protein S16	KO:K02959	Bacteria	Bacteroidetes	Bacteroidia	Marinilabiliales	Marinilabiliaceae	Anaerophaga
DN10763_c1_g1	640.39	445.42	279	47.86	DN10763_c1_g1_i1	G101386	G1013861	1	1244	1045	261.04	19.09	39.88	CDS	1242	69.98	1	small subunit ribosomal protein S1	KO:K02945	Bacteria	Bacteroidetes	Bacteroidia	Marinilabiliales	Marinilabiliaceae	Marinilabilia
DN12191_c0_g1	678	479	34	5.42	DN12191_c0_g1_i1	G106354	G1063541		678	479	34	5.42	100	CDS	675	63.4	1	Fe-Mn family superoxide dismutase	KO:K04564	Bacteria	Bacteroidetes	Bacteroidia	Marinilabiliales	Marinilabiliaceae	Marinilabilia
DN12436_c0_g1	362	163	5	2.34	DN12436_c0_g1_i1	G106623	G1066231		362	163	5	2.34	100	CDS	246	90.12	-1	putative transposase	KO:K07497	Bacteria	Bacteroidetes	Bacteroidia	Marinilabiliales	Marinilabiliaceae	Marinilabilia
DN14676_c0_g1	276	77.89	5	4.9	DN14676_c0_g1_i1	G109018	G1090181		276	77.89	5	4.9	100	CDS	174	68.52	1	HP	Hypo-rule applied	Bacteria	Bacteroidetes	Bacteroidia	Marinilabiliales	Marinilabiliaceae	Marinilabilia
DN15071_c0_g1	381	182	6	2.52	DN15071_c0_g1_i1	G109427	G1094271		381	182	6	2.52	100	CDS	378	87.3	-1	putative transposase	KO:K07497	Bacteria	Bacteroidetes	Bacteroidia	Marinilabiliales	Marinilabiliaceae	Marinilabilia
DN15322_c0_g1	250	55.45	6	8.27	DN15322_c0_g1_i1	G109688	G1096881		250	55.45	6	8.27	100	CDS	246	98.78	-1	succinate dehydrogenase / fumarate reductase flavoprotein subunit	KO:K00239	Bacteria	Bacteroidetes	Bacteroidia	Marinilabiliales	Marinilabiliaceae	Marinilabilia
DN16239_c0_g1	280	81.6	5	4.68	DN16239_c0_g1_i1	G110575	G1105751		280	81.6	5	4.68	100	CDS	261	32.18	1	HP	Hypo-rule applied	Bacteria	Bacteroidetes	Bacteroidia	Marinilabiliales	Marinilabiliaceae	Marinilabilia
DN16530_c0_g1	249	54.65	4	5.59	DN16530_c0_g1_i1	G110847	G1108471		249	54.65	4	5.59	100	CDS	249	65.06	1	HP	Hypo-rule applied	Bacteria	Bacteroidetes	Bacteroidia	Marinilabiliales	Marinilabiliaceae	Marinilabilia
DN16584_c0_g1	327	128	4	2.39	DN16584_c0_g1_i1	G110890	G1108901		327	128	4	2.39	100	CDS	327	75.23	-1	choline kinase	COG1213	Bacteria	Bacteroidetes	Bacteroidia	Marinilabiliales	Marinilabiliaceae	Marinilabilia
DN17302_c0_g1	213	29.64	4	10.31	DN17302_c0_g1_i1	G111536	G1115361		213	29.64	4	10.31	100	CDS	213	67.14	-1	RNA polymerase sigma-70 factor (ECF subfamily)	KO:K03088	Bacteria	Bacteroidetes	Bacteroidia	Marinilabiliales	Marinilabiliaceae	Marinilabilia
DN18050_c0_g1	360	161	7	3.32	DN18050_c0_g1_i1	G112329	G1123291		360	161	7	3.32	100	CDS	360	74.17	-1	HP	Hypo-rule applied	Bacteria	Bacteroidetes	Bacteroidia	Marinilabiliales	Marinilabiliaceae	Marinilabilia
DN18162_c0_g1	457	258	7	2.07	DN18162_c0_g1_i1	G112448	G1124481		457	258	7	2.07	100	CDS	417	52.76	1	uridine phosphorylase	KO:K00757	Bacteria	Bacteroidetes	Bacteroidia	Marinilabiliales	Marinilabiliaceae	Marinilabilia
DN19185_c0_g1	396	197	6	2.33	DN19185_c0_g1_i1	G113530	G1135301		396	197	6	2.33	100	CDS	393	80.77	1	restriction system protein	KO:K07448	Bacteria	Bacteroidetes	Bacteroidia	Marinilabiliales	Marinilabiliaceae	Marinilabilia
DN21117_c0_g1	263	66.28	5	5.76	DN21117_c0_g1_i1	G115570	G1155701		263	66.28	5	5.76	100	CDS	195	63.08	1	HP	Hypo-rule applied	Bacteria	Bacteroidetes	Bacteroidia	Marinilabiliales	Marinilabiliaceae	Marinilabilia
DN21332_c0_g1	407	208	9	3.31	DN21332_c0_g1_i1	G115793	G1157931		407	208	9	3.31	100	CDS	405	50.4	1	HP	Hypo-rule applied	Bacteria	Bacteroidetes	Bacteroidia	Marinilabiliales	Marinilabiliaceae	Marinilabilia
DN21841_c0_g1	523	324	43	10.14	DN21841_c0_g1_i1	G116316	G1163161		523	324	43	10.14	100	CDS	522	62.07	-1	CDP-glycerol glycerophosphotransferase (TagB/SpsB family)	COG1887	Bacteria	Bacteroidetes	Bacteroidia	Marinilabiliales	Marinilabiliaceae	Marinilabilia
DN22071_c0_g1	442	243	5	1.57	DN22071_c0_g1_i1	G116551	G1165511		442	243	5	1.57	100	CDS	441	76.87	-1	myo-inositol-1(or 4)-monophosphatase	KO:K01092	Bacteria	Bacteroidetes	Bacteroidia	Marinilabiliales	Marinilabiliaceae	Marinilabilia
DN23221_c0_g1	214	30.23	3	7.58	DN23221_c0_g1_i1	G117670	G1176701		214	30.23	3	7.58	100	CDS	213	88.73	1	oligosaccharide reducing-end xylanase	KO:K15531	Bacteria	Bacteroidetes	Bacteroidia	Marinilabiliales	Marinilabiliaceae	Marinilabilia
DN24504_c0_g1	249	54.65	6	8.39	DN24504_c0_g1_i1	G118898	G1188981		249	54.65	6	8.39	100	CDS	249	75.61	1	restriction system protein	KO:K07448	Bacteria	Bacteroidetes	Bacteroidia	Marinilabiliales	Marinilabiliaceae	Marinilabilia
DN24530_c0_g1	334	135	7	3.96	DN24530_c0_g1_i1	G118925	G1189251		334	135	7	3.96	100	CDS	330	70.91	-1	HP	COG5368	Bacteria	Bacteroidetes	Bacteroidia	Marinilabiliales	Marinilabiliaceae	Marinilabilia
DN25445_c0_g1	242	49.21	4	6.21	DN25445_c0_g1_i1	G119903	G1199031		242	49.21	4	6.21	100	CDS	240	60	-1	tRNA-dihydrouridine synthase	COG0042	Bacteria	Bacteroidetes	Bacteroidia	Marinilabiliales	Marinilabiliaceae	Marinilabilia
DN26189_c0_g1	297	98.01	4	3.12	DN26189_c0_g1_i1	G120691	G1206911		297	98.01	4	3.12	100	CDS	294	77.32	-1	HP	Hypo-rule applied	Bacteria	Bacteroidetes	Bacteroidia	Marinilabiliales	Marinilabiliaceae	Marinilabilia
DN26766_c0_g1	433	234	11	3.59	DN26766_c0_g1_i1	G121293	G1212931		433	234	11	3.59	100	CDS	432	76.39	1	HP	Hypo-rule applied	Bacteria	Bacteroidetes	Bacteroidia	Marinilabiliales	Marinilabiliaceae	Marinilabilia
DN30363_c0_g1	257	61.18	3	3.75	DN30363_c0_g1_i1	G124801	G1248011		257	61.18	3	3.75	100	CDS	255	52.94	-1	putative NIF3 family GTP cyclohydrolase 1 type 2	COG0327	Bacteria	Bacteroidetes	Bacteroidia	Marinilabiliales	Marinilabiliaceae	Marinilabilia
DN30384_c0_g1	235	44.04	3	5.21	DN30384_c0_g1_i1	G124812	G1248121		235	44.04	3	5.21	100	CDS	234	73.68	-1	5-(carboxyamino)imidazole ribonucleotide mutase	KO:K01588	Bacteria	Bacteroidetes	Bacteroidia	Marinilabiliales	Marinilabiliaceae	Marinilabilia
DN31343_c0_g1	932	733	39	4.07	DN31343_c0_g1_i1	G125782	G1257821		932	733	39	4.07	100	CDS	930	45.65	1	HP	Hypo-rule applied	Bacteria	Bacteroidetes	Bacteroidia	Marinilabiliales	Marinilabiliaceae	Marinilabilia
DN3140_c0_g1	450	251	11	3.35	DN3140_c0_g1_i1	G125854	G1258541		450	251	11	3.35	100	CDS	333	50.47	1	phosphorylcholine metabolism protein LicD	COG3475	Bacteria	Bacteroidetes	Bacteroidia	Marinilabiliales	Marinilabiliaceae	Marinilabilia
DN32046_c0_g1	684	485	25	3.94	DN32046_c0_g1_i1	G126544	G1265441		684	485	25	3.94	100	CDS	681	88.44	-1	Amt family ammonium transporter	KO:K03320	Bacteria	Bacteroidetes	Bacteroidia	Marinilabiliales	Marinilabiliaceae	Marinilabilia
DN33278_c0_g1	653	454	14	2.36	DN33278_c0_g1_i1	G127853	G1278531	1	653	454	14	2.36	100	CDS	228	59.21	-1	HP	Hypo-rule	Bacteria	Bacteroidetes	Bacteroidia	Marinilabiliales	Marinilabiliaceae	Marinilabilia
DN33278_c0_g1	653	454	14	2.36	DN33278_c0_g1_i1	G127853	G1278532	2	653	454	14	2.36	100	CDS	411	65.35	-1	choline kinase	COG1213	Bacteria	Bacteroidetes	Bacteroidia	Marinilabiliales	Marinilabiliaceae	Marinilabilia
DN33383_c0_g1	354	155	5	2.46	DN33383_c0_g1_i1	G127962	G1279621		354	155	5	2.46	100	CDS	351	61.06	-1	PD-(D/E)XK nuclease superfamily protein	pfam13366	Bacteria	Bacteroidetes	Bacteroidia	Marinilabiliales	Marinilabiliaceae	Marinilabilia
DN33883_c0_g1	355	156	9	4.41	DN33883_c0_g1_i1	G128492	G1284921		355	156	9	4.41	100	CDS	354	73.73	1	methyl-accepting chemotaxis protein	KO:K03406	Bacteria	Bacteroidetes	Bacteroidia	Marinilabiliales	Marinilabiliaceae	Marinilabilia
DN34065_c0_g1	421	222	8	2.75	DN34065_c0_g1_i1	G128683	G1286831	1	421	222	8	2.75	100	CDS	132	93.18	-1	toxin ParE1/3/4	KO:K19092	Bacteria	Bacteroidetes	Bacteroidia	Marinilabiliales	Marinilabiliaceae	Marinilabilia
DN34065_c0_g1	421	222	8	2.75	DN34065_c0_g1_i1	G128683	G1286832	2	421	222	8	2.75	100	CDS	252	90.36	-1	antitoxin ParD1/3/4	KO:K07746	Bacteria	Bacteroidetes	Bacteroidia	Marinilabiliales	Marinilabiliaceae	Marinilabilia
DN34336_c0_g1	230	40.51	4	7.54	DN34336_c0_g1_i1	G128962	G1289621		230	40.51	4	7.54	100	CDS	228	97.37	-1	ATP-dependent DNA helicase RecG	KO:K03655	Bacteria	Bacteroidetes	Bacteroidia	Marinilabiliales	Marinilabiliaceae	Marinilabilia
DN34886_c0_g1	303	104	4	2.94	DN34886_c0_g1_i1	G129529	G1295291		303	104	4	2.94	100	CDS	300	47.83	-1	uncharacterized protein DUF2797	pfam10977	Bacteria	Bacteroidetes	Bacteroidia	Marinilabiliales	Marinilabiliaceae	Marinilabilia
DN35244_c0_g1	205	25.13	3	9.12	DN35244_c0_g1_i1	G129899	G1298991		205	25.13	3	9.12	100	CDS	201	88.06	1	glycosyl hydrolase family 3	pfam01915	Bacteria	Bacteroidetes	Bacteroidia	Marinilabiliales	Marinilabiliaceae	Marinilabilia
DN362_c0_g1	393	194	15	5.91	DN362_c0_g1_i1	G130953	G1309531		393	194	15	5.91	100	CDS	393	79.51	1	methyl-accepting chemotaxis protein	KO:K03406	Bacteria	Bacteroidetes	Bacteroidia	Marinilabiliales	Marinilabiliaceae	Marinilabilia
DN36445_c0_g1	223	35.82	3	6.4	DN36445_c0_g1_i1	G131089	G1310891		223	35.82	3	6.4	100	CDS	162	71.79	-1	HP	Hypo-rule applied	Bacteria	Bacteroidetes	Bacteroidia	Marinilabiliales	Marinilabiliaceae	Marinilabilia
DN3665_c0_g1	1244	1045	37	2.71	DN3665_c0_g1_i1	G131284	G1312841		1244	1045	37	2.71	100	CDS	1242	66.18	1	valyl-tRNA synthetase	KO:K01873	Bacteria	Bacteroidetes	Bacteroidia	Marinilabiliales	Marinilabiliaceae	Marinilabilia
DN36805_c0_g1	292	93.08	4	3.28	DN36805_c0_g1_i1	G131413	G1314131		292	93.08	4	3.28	100	CDS	291	55.67	1	HP	Hypo-rule applied	Bacteria	Bacteroidetes	Bacteroidia	Marinilabiliales	Marinilabiliaceae	Marinilabilia
DN37581_c0_g1	229	39.82	4	7.67	DN37581_c0_g1_i1	G132088	G1320881		229	39.82	4	7.67	100	CDS	225	73.97	-1	methyl-accepting chemotaxis protein	KO:K03406	Bacteria	Bacteroidetes	Bacteroidia	Marinilabiliales	Marinilabiliaceae	Marinilabilia
DN37723_c0_g1	1499	1300	112	6.58	DN37723_c0_g1_i1	G132238	G1322381		1499	1300	112	6.58	100	CDS	1428	53.9	-1	S1-C subfamily serine protease	COG0265	Bacteria	Bacteroidetes	Bacteroidia	Marinilabiliales	Marinilabiliaceae	Marinilabilia
DN37912_c0_g1	347	148	6	3.1	DN37912_c0_g1_i1	G132438	G1324381		347	148	6	3.1	100	CDS	339	45.45	1	HP	Hypo-rule applied	Bacteria	Bacteroidetes	Bacteroidia	Marinilabiliales	Marinilabiliaceae	Marinilabilia
DN38537_c0_g1	303	104	5	3.67	DN38537_c0_g1_i1	G133098	G1330981		303	104	5	3.67	100	CDS	300	66	-1	HP	Hypo-rule applied	Bacteria	Bacteroidetes	Bacteroidia	Marinilabiliales	Marinilabiliaceae	Marinilabilia
DN38593_c0_g1	387	188	27	10.97	DN38593_c0_g1_i1	G133157	G1331571		387	188	27	10.97	100	CDS	171	56.25	-1	HP	Hypo-rule applied	Bacteria	Bacteroidetes	Bacteroidia	Marinilabiliales	Marinilabiliaceae	Marinilabilia
DN41903_c0_g1	335	136	6	3.37	DN41903_c0_g1_i1	G136564	G1365641		335	136	6	3.37	100	CDS	333	87.39	1	HP	Hypo-rule applied	Bacteria	Bacteroidetes	Bacteroidia	Marinilabiliales	Marinilabiliaceae	Marinilabilia
DN43514_c0_g1	233	42.61	3	5.38	DN43514_c0_g1_i1	G138089	G1380891		233	42.61	3	5.38	100	CDS	165	41.82	1	HP	KO:K07027	Bacteria	Bacteroidetes	Bacteroidia	Marinilabiliales	Marinilabiliaceae	Marinilabilia
DN43810_c0_g1	223	35.82	3	6.4	DN43810_c0_g1_i1	G138303	G1383031		223	35.82	3	6.4	100	CDS	222	37.84	1	HP	Hypo-rule applied	Bacteria	Bacteroidetes	Bacteroidia	Marinilabiliales	Marinilabiliaceae	Marinilabilia
DN43875_c0_g1	3195	2996	346	8.82	DN43875_c0_g1_i1	G138335	G1383351		3195	2996	346	8.82	100	CDS	3159	70.09	1	outer membrane receptor protein involved in Fe transport/outer membrane receptor protein involved in Fe transport	COG1629,COG1629	Bacteria	Bacteroidetes	Bacteroidia	Marinilabiliales	Marinilabiliaceae	Marinilabilia
DN46313_c0_g1	223	35.82	3	6.4	DN46313_c0_g1_i1	G140971	G1409711		223	35.82	3	6.4	100	CDS	219	60.27	1	HP	Hypo-rule applied	Bacteria	Bacteroidetes	Bacteroidia	Marinilabiliales	Marinilabiliaceae	Marinilabilia
DN46962_c0_g1	306	107	5	3.57	DN46962_c0_g1_i1	G141639	G1416391		306	107	5	3.57	100	CDS	303	83.67	-1	ligand-binding sensor domain-containing protein	COG3292	Bacteria	Bacteroidetes	Bacteroidia	Marinilabiliales	Marinilabiliaceae	Marinilabilia
DN48767_c0_g1	321	122	63	39.46	DN48767_c0_g1_i1	G143486	G1434861		321	122	63	39.46	100	CDS	180	54.55	1	HP	Hypo-rule applied	Bacteria	Bacteroidetes	Bacteroidia	Marinilabiliales	Marinilabiliaceae	Marinilabilia
DN49695_c0_g1	344	145	4	2.11	DN49695_c0_g1_i1	G144382	G1443821		344	145	4	2.11	100	CDS	342	58.41	1	HP	Hypo-rule applied	Bacteria	Bacteroidetes	Bacteroidia	Marinilabiliales	Marinilabiliaceae	Marinilabilia
DN49790_c0_g1	211	28.47	3	8.05	DN49790_c0_g1_i1	G144463	G1444631		211	28.47	3	8.05	100	CDS	210	38.57	1	SusD-like starch-binding protein associating with outer membrane	pfam12771	Bacteria	Bacteroidetes	Bacteroidia	Marinilabiliales	Marinilabiliaceae	Marinilabilia
DN50490_c0_g1	208	26.77	3	8.56	DN50490_c0_g1_i1	G145065	G1450651		208	26.77	3	8.56	100	CDS	141	91.43	-1	HP	Hypo-rule applied	Bacteria	Bacteroidetes	Bacteroidia	Marinilabiliales	Marinilabiliaceae	Marinilabilia
DN113_c0_g1	1246.3	1047.3	49	3.57	DN113_c0_g1_i1	G102902	G1029021	1	1262	1063	36.93	2.65	74.26	CDS	1260	64.37	-1	SecD/SecF fusion protein	KO:K12257	Bacteria	Bacteroidetes	Bacteroidia	Marinilabiliales	Marinilabiliaceae	Saccharicrinis
DN14682_c0_g1	359	160	5	2.39	DN14682_c0_g1_i1	G109024	G1090241		359	160	5	2.39	100	CDS	357	75.63	-1	alkylation response protein AidB-like acyl-CoA dehydrogenase	COG1960	Bacteria	Bacteroidetes	Bacteroidia	Marinilabiliales	Marinilabiliaceae	Saccharicrinis
DN15579_c0_g1	202	23.55	5	16.22	DN15579_c0_g1_i1	G109946	G1099461		202	23.55	5	16.22	100	CDS	201	94.03	1	lipopolysaccharide transport system ATP-binding protein	KO:K09691	Bacteria	Bacteroidetes	Bacteroidia	Marinilabiliales	Marinilabiliaceae	Saccharicrinis
DN18218_c0_g1	895	696	31	3.4	DN18218_c0_g1_i1	G112507	G1125071		895	696	31	3.4	100	CDS	891	76.77	-1	N utilization substance protein A	KO:K02600	Bacteria	Bacteroidetes	Bacteroidia	Marinilabiliales	Marinilabiliaceae	Saccharicrinis
DN18334_c0_g1	295	96.03	4	3.18	DN18334_c0_g1_i1	G112633	G1126331		295	96.03	4	3.18	100	CDS	189	42.86	1	glucose-6-phosphate isomerase	KO:K01810	Bacteria	Bacteroidetes	Bacteroidia	Marinilabiliales	Marinilabiliaceae	Saccharicrinis
DN18918_c0_g1	262	65.42	4	4.67	DN18918_c0_g1_i1	G113250	G1132501		262	65.42	4	4.67	100	CDS	261	66.2	1	ATP-dependent DNA helicase RecG	KO:K03655	Bacteria	Bacteroidetes	Bacteroidia	Marinilabiliales	Marinilabiliaceae	Saccharicrinis
DN197_c0_g1	329	130	6	3.53	DN197_c0_g1_i1	G114180	G1141801		329	130	6	3.53	100	CDS	327	65.35	1	phosphorylase/glycogen(starch) synthase	KO:K16153	Bacteria	Bacteroidetes	Bacteroidia	Marinilabiliales	Marinilabiliaceae	Saccharicrinis
DN20720_c0_g1	284	85.37	4	3.58	DN20720_c0_g1_i1	G115149	G1151491		284	85.37	4	3.58	100	CDS	282	63.73	-1	isoleucyl-tRNA synthetase	KO:K01870	Bacteria	Bacteroidetes	Bacteroidia	Marinilabiliales	Marinilabiliaceae	Saccharicrinis
DN2249_c0_g1	650	451	13	2.2	DN2249_c0_g1_i1	G116979	G1169791		650	451	13	2.2	100	CDS	537	31.47	-1	uncharacterized protein DUF4154	pfam13689	Bacteria	Bacteroidetes	Bacteroidia	Marinilabiliales	Marinilabiliaceae	Saccharicrinis
DN23089_c0_g1	221	34.54	7	15.49	DN23089_c0_g1_i1	G117551	G1175511		221	34.54	7	15.49	100	CDS	219	51.85	-1	HP	Hypo-rule applied	Bacteria	Bacteroidetes	Bacteroidia	Marinilabiliales	Marinilabiliaceae	Saccharicrinis
DN25077_c0_g1	331	132	6	3.47	DN25077_c0_g1_i1	G119512	G1195121		331	132	6	3.47	100	CDS	252	51.22	-1	HP	Hypo-rule applied	Bacteria	Bacteroidetes	Bacteroidia	Marinilabiliales	Marinilabiliaceae	Saccharicrinis
DN25461_c0_g1	402	203	10	3.76	DN25461_c0_g1_i1	G119921	G1199211		402	203	10	3.76	100	CDS	399	31.58	1	carboxypeptidase family protein	pfam13620	Bacteria	Bacteroidetes	Bacteroidia	Marinilabiliales	Marinilabiliaceae	Saccharicrinis
DN25589_c0_g1	272	74.24	3	3.09	DN25589_c0_g1_i1	G120056	G1200561		272	74.24	3	3.09	100	CDS	270	65.56	-1	lipoic acid synthetase	KO:K03644	Bacteria	Bacteroidetes	Bacteroidia	Marinilabiliales	Marinilabiliaceae	Saccharicrinis
DN26400_c0_g1	656	457	16	2.68	DN26400_c0_g1_i1	G120914	G1209141		656	457	16	2.68	100	CDS	627	30.65	-1	outer membrane protein with beta-barrel domain	pfam13568	Bacteria	Bacteroidetes	Bacteroidia	Marinilabiliales	Marinilabiliaceae	Saccharicrinis
DN26881_c0_g1	271	73.34	5	5.21	DN26881_c0_g1_i1	G121411	G1214111		271	73.34	5	5.21	100	CDS	270	61.11	1	peptidyl-dipeptidase Dcp	KO:K01284	Bacteria	Bacteroidetes	Bacteroidia	Marinilabiliales	Marinilabiliaceae	Saccharicrinis
DN29026_c0_g1	217	32.04	3	7.16	DN29026_c0_g1_i1	G123562	G1235621		217	32.04	3	7.16	100	CDS	213	100	-1	excinuclease ABC subunit A	KO:K03701	Bacteria	Bacteroidetes	Bacteroidia	Marinilabiliales	Marinilabiliaceae	Saccharicrinis
DN37248_c0_g1	357	158	5	2.42	DN37248_c0_g1_i1	G131723	G1317231		357	158	5	2.42	100	CDS	354	54.24	1	HP	Hypo-rule applied	Bacteria	Bacteroidetes	Bacteroidia	Marinilabiliales	Marinilabiliaceae	Saccharicrinis
DN37568_c0_g1	249	54.65	8	11.18	DN37568_c0_g1_i1	G132073	G1320731		249	54.65	8	11.18	100	CDS	246	65.43	1	HP	Hypo-rule applied	Bacteria	Bacteroidetes	Bacteroidia	Marinilabiliales	Marinilabiliaceae	Saccharicrinis
DN37589_c0_g1	219	33.27	4	9.19	DN37589_c0_g1_i1	G132096	G1320961		219	33.27	4	9.19	100	CDS	216	93.06	-1	AcrR family transcriptional regulator	COG1309	Bacteria	Bacteroidetes	Bacteroidia	Marinilabiliales	Marinilabiliaceae	Saccharicrinis
DN39080_c0_g1	254	58.7	5	6.51	DN39080_c0_g1_i1	G133671	G1336711		254	58.7	5	6.51	100	CDS	252	56.63	1	HP	Hypo-rule applied	Bacteria	Bacteroidetes	Bacteroidia	Marinilabiliales	Marinilabiliaceae	Saccharicrinis
DN41484_c0_g1	266	68.9	5	5.55	DN41484_c0_g1_i1	G136143	G1361431		266	68.9	5	5.55	100	CDS	264	68.97	1	methionyl-tRNA formyltransferase	COG0223	Bacteria	Bacteroidetes	Bacteroidia	Marinilabiliales	Marinilabiliaceae	Saccharicrinis
DN42966_c0_g1	230	40.51	8	15.09	DN42966_c0_g1_i1	G137609	G1376091		230	40.51	8	15.09	100	CDS	228	52.7	1	uncharacterized protein DUF4835	pfam16119	Bacteria	Bacteroidetes	Bacteroidia	Marinilabiliales	Marinilabiliaceae	Saccharicrinis
DN43094_c0_g1	292	93.08	5	4.1	DN43094_c0_g1_i1	G137729	G1377291		292	93.08	5	4.1	100	CDS	288	89.58	-1	nitrate reductase beta subunit	KO:K00371	Bacteria	Bacteroidetes	Bacteroidia	Marinilabiliales	Marinilabiliaceae	Saccharicrinis
DN4354_c0_g1	383	184	6	2.49	DN4354_c0_g1_i1	G138113	G1381131		383	184	6	2.49	100	CDS	381	55.73	1	HP	Hypo-rule applied	Bacteria	Bacteroidetes	Bacteroidia	Marinilabiliales	Marinilabiliaceae	Saccharicrinis
DN44261_c0_g1	643	444	54	9.29	DN44261_c0_g1_i1	G138758	G1387581	1	643	444	54	9.29	100	CDS	165	#N/A	1	HP	Hypo-rule	Bacteria	Bacteroidetes	Bacteroidia	Marinilabiliales	Marinilabiliaceae	Saccharicrinis
DN44261_c0_g1	643	444	54	9.29	DN44261_c0_g1_i1	G138758	G1387582	2	643	444	54	9.29	100	CDS	420	51.52	1	serine/threonine-protein kinase RsbW	KO:K04757	Bacteria	Bacteroidetes	Bacteroidia	Marinilabiliales	Marinilabiliaceae	Saccharicrinis
DN45474_c0_g1	509	310	11	2.71	DN45474_c0_g1_i1	G140072	G1400721		509	310	11	2.71	100	CDS	441	80.27	-1	two-component system CheB/CheR fusion protein	KO:K13924	Bacteria	Bacteroidetes	Bacteroidia	Marinilabiliales	Marinilabiliaceae	Saccharicrinis
DN45510_c0_g1	258	62.02	4	4.93	DN45510_c0_g1_i1	G140112	G1401121		258	62.02	4	4.93	100	CDS	255	85.88	1	lipopolysaccharide transport system ATP-binding protein	KO:K09691	Bacteria	Bacteroidetes	Bacteroidia	Marinilabiliales	Marinilabiliaceae	Saccharicrinis
DN49143_c0_g1	201	23.03	3	9.95	DN49143_c0_g1_i1	G143861	G1438611		201	23.03	3	9.95	100	CDS	129	100	1	RNA polymerase sigma-54 factor	KO:K03092	Bacteria	Bacteroidetes	Bacteroidia	Marinilabiliales	Marinilabiliaceae	Saccharicrinis
DN5864_c0_g1	676	477	74	11.85	DN5864_c0_g1_i1	G145946	G1459461		676	477	74	11.85	100	CDS	675	39.07	-1	protein TonB	KO:K03832	Bacteria	Bacteroidetes	Bacteroidia	Marinilabiliales	Marinilabiliaceae	Saccharicrinis
DN14718_c0_g1	282	83.48	7	6.41	DN14718_c0_g1_i1	G109064	G1090641		282	83.48	7	6.41	100	CDS	279	58.33	1	HP	Hypo-rule applied	Bacteria	Bacteroidetes	Bacteroidia	Marinilabiliales	Marinilabiliaceae	Thermophagus
DN20420_c0_g1	363	164	18	8.39	DN20420_c0_g1_i1	G114836	G1148361		363	164	18	8.39	100	CDS	276	69.57	1	HP	Hypo-rule applied	Bacteria	Bacteroidetes	Bacteroidia	Marinilabiliales	Marinilabiliaceae	Thermophagus
DN20518_c0_g1	335	136	6	3.37	DN20518_c0_g1_i1	G114937	G1149371		335	136	6	3.37	100	CDS	333	73.64	1	2-oxoisovalerate dehydrogenase E1 component	KO:K11381	Bacteria	Bacteroidetes	Bacteroidia	Marinilabiliales	Marinilabiliaceae	Thermophagus
DN20868_c0_g1	242	49.21	5	7.76	DN20868_c0_g1_i1	G115305	G1153051		242	49.21	5	7.76	100	CDS	189	77.42	-1	RNA polymerase sigma-54 factor	KO:K03092	Bacteria	Bacteroidetes	Bacteroidia	Marinilabiliales	Marinilabiliaceae	Thermophagus
DN2409_c0_g1	789	590	22	2.85	DN2409_c0_g1_i1	G118463	G1184631		789	590	22	2.85	100	CDS	789	68.57	-1	HP	Hypo-rule applied	Bacteria	Bacteroidetes	Bacteroidia	Marinilabiliales	Marinilabiliaceae	Thermophagus
DN24517_c0_g1	320	121	7	4.42	DN24517_c0_g1_i1	G118911	G1189111		320	121	7	4.42	100	CDS	318	88.68	1	acetyl-CoA carboxylase carboxyltransferase component	COG4799	Bacteria	Bacteroidetes	Bacteroidia	Marinilabiliales	Marinilabiliaceae	Thermophagus
DN28059_c0_g1	401	202	10	3.78	DN28059_c0_g1_i1	G122611	G1226111		401	202	10	3.78	100	CDS	345	68.14	1	hexosaminidase	KO:K12373	Bacteria	Bacteroidetes	Bacteroidia	Marinilabiliales	Marinilabiliaceae	Thermophagus
DN30358_c0_g1	332	133	4	2.3	DN30358_c0_g1_i1	G124797	G1247971		332	133	4	2.3	100	CDS	330	59.09	1	glycerophosphoryl diester phosphodiesterase	KO:K01126	Bacteria	Bacteroidetes	Bacteroidia	Marinilabiliales	Marinilabiliaceae	Thermophagus
DN31118_c0_g1	230	40.51	6	11.32	DN31118_c0_g1_i1	G125540	G1255401		230	40.51	6	11.32	100	CDS	228	32.43	-1	HP	Hypo-rule applied	Bacteria	Bacteroidetes	Bacteroidia	Marinilabiliales	Marinilabiliaceae	Thermophagus
DN41371_c0_g1	206	25.67	3	8.93	DN41371_c0_g1_i1	G136025	G1360251		206	25.67	3	8.93	100	CDS	192	82.81	1	peptidase S46-like protein	pfam10459	Bacteria	Bacteroidetes	Bacteroidia	Marinilabiliales	Marinilabiliaceae	Thermophagus
DN48026_c0_g1	276	77.89	4	3.92	DN48026_c0_g1_i1	G142740	G1427401		276	77.89	4	3.92	100	CDS	273	74.44	-1	geranylgeranyl diphosphate synthase type II	KO:K13789	Bacteria	Bacteroidetes	Bacteroidia	Marinilabiliales	Marinilabiliaceae	Thermophagus
DN13398_c0_g1	616	417	14	2.57	DN13398_c0_g1_i1	G107657	G1076571	1	616	417	14	2.57	100	CDS	255	83.56	1	antitoxin Phd_YefM of type II toxin-antitoxin system	pfam02604	Bacteria	Bacteroidetes	Bacteroidia	Marinilabiliales	Marinilabiliaceae
DN13398_c0_g1	616	417	14	2.57	DN13398_c0_g1_i1	G107657	G1076572	2	616	417	14	2.57	100	CDS	258	98.75	-1	exonuclease SbcC	KO:K03546	Bacteria	Bacteroidetes	Bacteroidia	Marinilabiliales	Marinilabiliaceae
DN14424_c0_g1	670	471	21	3.41	DN14424_c0_g1_i1	G108756	G1087561	1	670	471	21	3.41	100	CDS	375	100	-1	DNA-directed RNA polymerase subunit beta'	KO:K03046	Bacteria	Bacteroidetes	Bacteroidia	Marinilabiliales	Marinilabiliaceae
DN14424_c0_g1	670	471	21	3.41	DN14424_c0_g1_i1	G108756	G1087562	2	670	471	21	3.41	100	CDS	234	100	-1	DNA-directed RNA polymerase subunit beta	KO:K03043	Bacteria	Bacteroidetes	Bacteroidia	Marinilabiliales	Marinilabiliaceae
DN17526_c0_g1	635	436	31	5.43	DN17526_c0_g1_i1	G111768	G1117681	1	635	436	31	5.43	100	CDS	342	64.55	1	HP	Hypo-rule	Bacteria	Bacteroidetes	Bacteroidia	Marinilabiliales	Marinilabiliaceae
DN17526_c0_g1	635	436	31	5.43	DN17526_c0_g1_i1	G111768	G1117682	2	635	436	31	5.43	100	CDS	294	97.47	-1	acyl carrier protein	KO:K02078	Bacteria	Bacteroidetes	Bacteroidia	Marinilabiliales	Marinilabiliaceae
DN22165_c0_g1	397	198	9	3.47	DN22165_c0_g1_i1	G116647	G1166471	1	397	198	9	3.47	100	CDS	108	97.06	1	glutamyl-tRNA reductase	KO:K02492	Bacteria	Bacteroidetes	Bacteroidia	Marinilabiliales	Marinilabiliaceae
DN22165_c0_g1	397	198	9	3.47	DN22165_c0_g1_i1	G116647	G1166472	2	397	198	9	3.47	100	CDS	306	80.81	1	hydroxymethylbilane synthase	KO:K01749	Bacteria	Bacteroidetes	Bacteroidia	Marinilabiliales	Marinilabiliaceae
DN24588_c0_g1	1242	1043	123	9.01	DN24588_c0_g1_i1	G118984	G1189841	1	1242	1043	123	9.01	100	CDS	354	96.55	-1	aspartate 1-decarboxylase	KO:K01579	Bacteria	Bacteroidetes	Bacteroidia	Marinilabiliales	Marinilabiliaceae
DN24588_c0_g1	1242	1043	123	9.01	DN24588_c0_g1_i1	G118984	G1189842	2	1242	1043	123	9.01	100	CDS	852	75.27	-1	pantoate--beta-alanine ligase	KO:K01918	Bacteria	Bacteroidetes	Bacteroidia	Marinilabiliales	Marinilabiliaceae
DN24683_c0_g1	1203	1004	44	3.35	DN24683_c0_g1_i1	G119086	G1190861	1	1203	1004	44	3.35	100	CDS	516	93.21	-1	HP	KO:K09859	Bacteria	Bacteroidetes	Bacteroidia	Marinilabiliales	Marinilabiliaceae
DN24683_c0_g1	1203	1004	44	3.35	DN24683_c0_g1_i1	G119086	G1190862	2	1203	1004	44	3.35	100	CDS	585	88.14	-1	HP	KO:K07337	Bacteria	Bacteroidetes	Bacteroidia	Marinilabiliales	Marinilabiliaceae
DN24763_c0_g1	696	497	20	3.07	DN24763_c0_g1_i1	G119172	G1191721	1	696	497	20	3.07	100	CDS	207	94.12	1	HP	Hypo-rule	Bacteria	Bacteroidetes	Bacteroidia	Marinilabiliales	Marinilabiliaceae
DN24763_c0_g1	696	497	20	3.07	DN24763_c0_g1_i1	G119172	G1191722	2	696	497	20	3.07	100	CDS	438	77.78	1	threonine aldolase	KO:K01620	Bacteria	Bacteroidetes	Bacteroidia	Marinilabiliales	Marinilabiliaceae
DN25220_c0_g1	259	62.86	5	6.08	DN25220_c0_g1_i1	G119668	G1196681	1	259	62.86	5	6.08	100	CDS	228	82.61	-1	HP	Hypo-rule	Bacteria	Bacteroidetes	Bacteroidia	Marinilabiliales	Marinilabiliaceae
DN25220_c0_g1	259	62.86	5	6.08	DN25220_c0_g1_i1	G119668	G1196682	2	259	62.86	5	6.08	100	CDS	87	92	-1	HP	Hypo-rule	Bacteria	Bacteroidetes	Bacteroidia	Marinilabiliales	Marinilabiliaceae
DN25939_c0_g1	501	302	10	2.53	DN25939_c0_g1_i1	G120431	G1204311	1	501	302	10	2.53	100	CDS	324	97.14	1	DNA-binding transcriptional ArsR family regulator	COG0640	Bacteria	Bacteroidetes	Bacteroidia	Marinilabiliales	Marinilabiliaceae
DN25939_c0_g1	501	302	10	2.53	DN25939_c0_g1_i1	G120431	G1204312	2	501	302	10	2.53	100	CDS	141	93.48	1	6-pyruvoyltetrahydropterin/6-carboxytetrahydropterin synthase	KO:K01737	Bacteria	Bacteroidetes	Bacteroidia	Marinilabiliales	Marinilabiliaceae
DN26575_c0_g1	221	34.54	6	13.27	DN26575_c0_g1_i1	G121091	G1210911	1	221	34.54	6	13.27	100	CDS	120	78.12	-1	HP	Hypo-rule	Bacteria	Bacteroidetes	Bacteroidia	Marinilabiliales	Marinilabiliaceae
DN26575_c0_g1	221	34.54	6	13.27	DN26575_c0_g1_i1	G121091	G1210912	2	221	34.54	6	13.27	100	CDS	102	75.76	-1	HP	Hypo-rule	Bacteria	Bacteroidetes	Bacteroidia	Marinilabiliales	Marinilabiliaceae
DN27049_c0_g1	574	375	11	2.24	DN27049_c0_g1_i1	G121588	G1215881	1	574	375	11	2.24	100	CDS	426	85.6	1	phenylalanyl-tRNA synthetase beta chain	KO:K01890	Bacteria	Bacteroidetes	Bacteroidia	Marinilabiliales	Marinilabiliaceae
DN27049_c0_g1	574	375	11	2.24	DN27049_c0_g1_i1	G121588	G1215882	2	574	375	11	2.24	100	CDS	120	90	1	phenylalanyl-tRNA synthetase beta chain	KO:K01890	Bacteria	Bacteroidetes	Bacteroidia	Marinilabiliales	Marinilabiliaceae
DN30017_c0_g1	324	125	4	2.45	DN30017_c0_g1_i1	G124519	G1245191	1	324	125	4	2.45	100	CDS	141	89.36	-1	1-pyrroline-5-carboxylate dehydrogenase	KO:K00294	Bacteria	Bacteroidetes	Bacteroidia	Marinilabiliales	Marinilabiliaceae
DN30017_c0_g1	324	125	4	2.45	DN30017_c0_g1_i1	G124519	G1245192	2	324	125	4	2.45	100	CDS	105	97.06	-1	1-pyrroline-5-carboxylate dehydrogenase	KO:K00294	Bacteria	Bacteroidetes	Bacteroidia	Marinilabiliales	Marinilabiliaceae
DN32071_c0_g1	494	295	12	3.11	DN32071_c0_g1_i1	G126571	G1265711	1	494	295	12	3.11	100	CDS	120	74.36	1	tRNA(fMet)-specific endonuclease VapC	KO:K18828	Bacteria	Bacteroidetes	Bacteroidia	Marinilabiliales	Marinilabiliaceae
DN32071_c0_g1	494	295	12	3.11	DN32071_c0_g1_i1	G126571	G1265712	2	494	295	12	3.11	100	CDS	228	81.58	1	HP	Hypo-rule	Bacteria	Bacteroidetes	Bacteroidia	Marinilabiliales	Marinilabiliaceae
DN37632_c0_g1	671	472	15	2.43	DN37632_c0_g1_i1	G132145	G1321451	1	671	472	15	2.43	100	CDS	150	100	1	RNA polymerase primary sigma factor	KO:K03086	Bacteria	Bacteroidetes	Bacteroidia	Marinilabiliales	Marinilabiliaceae
DN37632_c0_g1	671	472	15	2.43	DN37632_c0_g1_i1	G132145	G1321452	2	671	472	15	2.43	100	CDS	495	95.15	1	ribulose-phosphate 3-epimerase	KO:K01783	Bacteria	Bacteroidetes	Bacteroidia	Marinilabiliales	Marinilabiliaceae
DN38427_c0_g1	821	622	24	2.95	DN38427_c0_g1_i1	G132983	G1329831	1	821	622	24	2.95	100	CDS	150	88	-1	uncharacterized protein DUF2764	pfam10962	Bacteria	Bacteroidetes	Bacteroidia	Marinilabiliales	Marinilabiliaceae
DN38427_c0_g1	821	622	24	2.95	DN38427_c0_g1_i1	G132983	G1329832	2	821	622	24	2.95	100	CDS	615	75	-1	V/A-type H+-transporting ATPase subunit E	KO:K02121	Bacteria	Bacteroidetes	Bacteroidia	Marinilabiliales	Marinilabiliaceae
DN38573_c0_g1	481	282	6	1.63	DN38573_c0_g1_i1	G133136	G1331361	1	481	282	6	1.63	100	CDS	282	82.8	1	HP	Hypo-rule	Bacteria	Bacteroidetes	Bacteroidia	Marinilabiliales	Marinilabiliaceae
DN38573_c0_g1	481	282	6	1.63	DN38573_c0_g1_i1	G133136	G1331362	2	481	282	6	1.63	100	CDS	195	76.67	-1	HP	KO:K07024	Bacteria	Bacteroidetes	Bacteroidia	Marinilabiliales	Marinilabiliaceae
DN39485_c0_g1	512	313	19	4.64	DN39485_c0_g1_i1	G134093	G1340931	1	512	313	19	4.64	100	CDS	282	80.65	-1	F-type H+-transporting ATPase subunit epsilon	KO:K02114	Bacteria	Bacteroidetes	Bacteroidia	Marinilabiliales	Marinilabiliaceae
DN39485_c0_g1	512	313	19	4.64	DN39485_c0_g1_i1	G134093	G1340932	2	512	313	19	4.64	100	CDS	222	94.52	-1	F-type H+-transporting ATPase subunit beta	KO:K02112	Bacteria	Bacteroidetes	Bacteroidia	Marinilabiliales	Marinilabiliaceae
DN41869_c0_g1	691	492	17	2.64	DN41869_c0_g1_i1	G136529	G1365291	1	691	492	17	2.64	100	CDS	150	87.76	1	formate--tetrahydrofolate ligase	KO:K01938	Bacteria	Bacteroidetes	Bacteroidia	Marinilabiliales	Marinilabiliaceae
DN41869_c0_g1	691	492	17	2.64	DN41869_c0_g1_i1	G136529	G1365292	2	691	492	17	2.64	100	CDS	438	84.4	-1	GTP-binding protein HflX	KO:K03665	Bacteria	Bacteroidetes	Bacteroidia	Marinilabiliales	Marinilabiliaceae
DN45163_c0_g1	885	686	29	3.23	DN45163_c0_g1_i1	G139729	G1397291	1	885	686	29	3.23	100	CDS	378	96.8	-1	RNA polymerase-binding transcription factor DksA	COG1734	Bacteria	Bacteroidetes	Bacteroidia	Marinilabiliales	Marinilabiliaceae
DN45163_c0_g1	885	686	29	3.23	DN45163_c0_g1_i1	G139729	G1397292	2	885	686	29	3.23	100	CDS	444	70.07	-1	isoleucyl-tRNA synthetase	KO:K01870	Bacteria	Bacteroidetes	Bacteroidia	Marinilabiliales	Marinilabiliaceae
DN45929_c0_g1	451	252	7	2.12	DN45929_c0_g1_i1	G140561	G1405611	1	451	252	7	2.12	100	CDS	105	94.12	1	alanine dehydrogenase	KO:K00259	Bacteria	Bacteroidetes	Bacteroidia	Marinilabiliales	Marinilabiliaceae
DN45929_c0_g1	451	252	7	2.12	DN45929_c0_g1_i1	G140561	G1405612	2	451	252	7	2.12	100	CDS	237	93.59	-1	Fe-S cluster biogenesis protein NfuA	COG0694	Bacteria	Bacteroidetes	Bacteroidia	Marinilabiliales	Marinilabiliaceae
DN46104_c0_g1	455	256	13	3.88	DN46104_c0_g1_i1	G140750	G1407501	1	455	256	13	3.88	100	CDS	192	85.94	-1	crossover junction endodeoxyribonuclease RuvC	KO:K01159	Bacteria	Bacteroidetes	Bacteroidia	Marinilabiliales	Marinilabiliaceae
DN46104_c0_g1	455	256	13	3.88	DN46104_c0_g1_i1	G140750	G1407502	2	455	256	13	3.88	100	CDS	261	81.4	-1	uncharacterized protein DUF4286	pfam14114	Bacteria	Bacteroidetes	Bacteroidia	Marinilabiliales	Marinilabiliaceae
DN48348_c0_g1	444	245	9	2.81	DN48348_c0_g1_i1	G143071	G1430711	1	444	245	9	2.81	100	CDS	225	58.57	-1	branched-chain amino acid aminotransferase	KO:K00826	Bacteria	Bacteroidetes	Bacteroidia	Marinilabiliales	Marinilabiliaceae
DN48348_c0_g1	444	245	9	2.81	DN48348_c0_g1_i1	G143071	G1430712	2	444	245	9	2.81	100	CDS	207	89.71	-1	HP	Hypo-rule	Bacteria	Bacteroidetes	Bacteroidia	Marinilabiliales	Marinilabiliaceae
DN6268_c0_g1	1922	1723	252	11.18	DN6268_c0_g1_i1	G146356	G1463561	1	1922	1723	252	11.18	100	CDS	1497	51	-1	beta-lactamase regulating signal transducer with metallopeptidase domain/outer membrane biosynthesis protein TonB	COG4219,COG0810	Bacteria	Bacteroidetes	Bacteroidia	Marinilabiliales	Marinilabiliaceae
DN6268_c0_g1	1922	1723	252	11.18	DN6268_c0_g1_i1	G146356	G1463562	2	1922	1723	252	11.18	100	CDS	390	97.58	-1	predicted transcriptional regulator	COG3682	Bacteria	Bacteroidetes	Bacteroidia	Marinilabiliales	Marinilabiliaceae
DN12164_c0_g1	211	28.47	4	10.73	DN12164_c0_g1_i1	G106325	G1063251		211	28.47	4	10.73	100	CDS	210	77.14	1	para-nitrobenzyl esterase	KO:K03929	Bacteria	Bacteroidetes	Bacteroidia	Marinilabiliales	Prolixibacteraceae	Draconibacterium
DN13176_c0_g1	328	129	4	2.37	DN13176_c0_g1_i1	G107418	G1074181	1	328	129	4	2.37	100	CDS	192	55	1	HP	Hypo-rule	Bacteria	Bacteroidetes	Bacteroidia	Marinilabiliales	Prolixibacteraceae	Draconibacterium
DN13176_c0_g1	328	129	4	2.37	DN13176_c0_g1_i1	G107418	G1074182	2	328	129	4	2.37	100	CDS	210	#N/A	-1	HP	Hypo-rule	Bacteria	Bacteroidetes	Bacteroidia	Marinilabiliales	Prolixibacteraceae	Draconibacterium
DN14721_c0_g1	201	23.03	3	9.95	DN14721_c0_g1_i1	G109069	G1090691		201	23.03	3	9.95	100	CDS	198	84.85	1	DNA-binding transcriptional ArsR family regulator	COG0640	Bacteria	Bacteroidetes	Bacteroidia	Marinilabiliales	Prolixibacteraceae	Draconibacterium
DN15807_c0_g1	349	150	10	5.09	DN15807_c0_g1_i1	G110167	G1101671		349	150	10	5.09	100	CDS	348	65.18	1	HP	Hypo-rule applied	Bacteria	Bacteroidetes	Bacteroidia	Marinilabiliales	Prolixibacteraceae	Draconibacterium
DN15963_c0_g1	326	127	9	5.41	DN15963_c0_g1_i1	G110316	G1103161	1	326	127	9	5.41	100	CDS	105	#N/A	1	HP	Hypo-rule	Bacteria	Bacteroidetes	Bacteroidia	Marinilabiliales	Prolixibacteraceae	Draconibacterium
DN15963_c0_g1	326	127	9	5.41	DN15963_c0_g1_i1	G110316	G1103162	2	326	127	9	5.41	100	CDS	234	60.76	1	HP	Hypo-rule	Bacteria	Bacteroidetes	Bacteroidia	Marinilabiliales	Prolixibacteraceae	Draconibacterium
DN16280_c0_g1	272	74.24	4	4.12	DN16280_c0_g1_i1	G110611	G1106111	1	272	74.24	4	4.12	100	CDS	75	#N/A	-1	HP	Hypo-rule	Bacteria	Bacteroidetes	Bacteroidia	Marinilabiliales	Prolixibacteraceae	Draconibacterium
DN16280_c0_g1	272	74.24	4	4.12	DN16280_c0_g1_i1	G110611	G1106112	2	272	74.24	4	4.12	100	CDS	192	50	-1	UDP-N-acetylmuramoyl-tripeptide--D-alanyl-D-alanine ligase	KO:K01929	Bacteria	Bacteroidetes	Bacteroidia	Marinilabiliales	Prolixibacteraceae	Draconibacterium
DN17111_c0_g1	221	34.54	1	2.21	DN17111_c0_g1_i1	G111328	G1113281		221	34.54	1	2.21	100	CDS	219	49.32	-1	PKD repeat protein	COG3291	Bacteria	Bacteroidetes	Bacteroidia	Marinilabiliales	Prolixibacteraceae	Draconibacterium
DN17753_c0_g1	352	153	7	3.5	DN17753_c0_g1_i1	G112014	G1120141		352	153	7	3.5	100	CDS	195	57.14	1	cell wall-associated NlpC family hydrolase	COG0791	Bacteria	Bacteroidetes	Bacteroidia	Marinilabiliales	Prolixibacteraceae	Draconibacterium
DN20062_c0_g1	226	37.8	3	6.06	DN20062_c0_g1_i1	G114454	G1144541		226	37.8	3	6.06	100	CDS	225	74.67	1	SusD-like starch-binding protein associating with outer membrane	pfam07980	Bacteria	Bacteroidetes	Bacteroidia	Marinilabiliales	Prolixibacteraceae	Draconibacterium
DN25591_c0_g1	678	479	16	2.55	DN25591_c0_g1_i1	G120059	G1200591	1	678	479	16	2.55	100	CDS	192	#N/A	-1	HP	Hypo-rule	Bacteria	Bacteroidetes	Bacteroidia	Marinilabiliales	Prolixibacteraceae	Draconibacterium
DN25591_c0_g1	678	479	16	2.55	DN25591_c0_g1_i1	G120059	G1200592	2	678	479	16	2.55	100	CDS	372	60	-1	DNA-binding response OmpR family regulator	COG0745	Bacteria	Bacteroidetes	Bacteroidia	Marinilabiliales	Prolixibacteraceae	Draconibacterium
DN25640_c0_g1	439	240	9	2.87	DN25640_c0_g1_i1	G120112	G1201121		439	240	9	2.87	100	CDS	438	60.67	1	arginyl-tRNA synthetase	KO:K01887	Bacteria	Bacteroidetes	Bacteroidia	Marinilabiliales	Prolixibacteraceae	Draconibacterium
DN2574_c0_g1	348	149	10	5.13	DN2574_c0_g1_i1	G120228	G1202281		348	149	10	5.13	100	CDS	348	90.52	1	spore maturation protein SpmA	COG2715	Bacteria	Bacteroidetes	Bacteroidia	Marinilabiliales	Prolixibacteraceae	Draconibacterium
DN27044_c0_g1	322	123	6	3.73	DN27044_c0_g1_i1	G121583	G1215831		322	123	6	3.73	100	CDS	321	78.5	-1	exodeoxyribonuclease-3	KO:K01142	Bacteria	Bacteroidetes	Bacteroidia	Marinilabiliales	Prolixibacteraceae	Draconibacterium
DN27706_c0_g1	233	42.61	3	5.38	DN27706_c0_g1_i1	G122256	G1222561		233	42.61	3	5.38	100	CDS	231	50.65	1	HP	Hypo-rule applied	Bacteria	Bacteroidetes	Bacteroidia	Marinilabiliales	Prolixibacteraceae	Draconibacterium
DN28580_c0_g1	430	231	7	2.32	DN28580_c0_g1_i1	G123126	G1231261		430	231	7	2.32	100	CDS	360	70.83	1	putative zinc binding protein	pfam08421	Bacteria	Bacteroidetes	Bacteroidia	Marinilabiliales	Prolixibacteraceae	Draconibacterium
DN29691_c0_g1	262	65.42	5	5.84	DN29691_c0_g1_i1	G124204	G1242041		262	65.42	5	5.84	100	CDS	261	82.76	1	HP	Hypo-rule applied	Bacteria	Bacteroidetes	Bacteroidia	Marinilabiliales	Prolixibacteraceae	Draconibacterium
DN32998_c0_g1	367	168	4	1.82	DN32998_c0_g1_i1	G127549	G1275491		367	168	4	1.82	100	CDS	363	49.59	-1	HP	Hypo-rule applied	Bacteria	Bacteroidetes	Bacteroidia	Marinilabiliales	Prolixibacteraceae	Draconibacterium
DN35548_c0_g1	617	418	15	2.74	DN35548_c0_g1_i1	G130206	G1302061	1	617	418	15	2.74	100	CDS	84	#N/A	1	HP	Hypo-rule	Bacteria	Bacteroidetes	Bacteroidia	Marinilabiliales	Prolixibacteraceae	Draconibacterium
DN35548_c0_g1	617	418	15	2.74	DN35548_c0_g1_i1	G130206	G1302062	2	617	418	15	2.74	100	CDS	471	74	1	ribonuclease HI	KO:K03469	Bacteria	Bacteroidetes	Bacteroidia	Marinilabiliales	Prolixibacteraceae	Draconibacterium
DN36104_c0_g1	308.93	109.94	8	5.56	DN36104_c0_g1_i1	G130759	G1307591	1	321	122	4.59	2.88	51.71	CDS	168	100	1	small subunit ribosomal protein S10	KO:K02946	Bacteria	Bacteroidetes	Bacteroidia	Marinilabiliales	Prolixibacteraceae	Draconibacterium
DN36104_c0_g1	308.93	109.94	8	5.56	DN36104_c0_g1_i1	G130759	G1307592	2	321	122	4.59	2.88	51.71	CDS	132	100	1	large subunit ribosomal protein L3	KO:K02906	Bacteria	Bacteroidetes	Bacteroidia	Marinilabiliales	Prolixibacteraceae	Draconibacterium
DN36117_c0_g1	622	423	10	1.81	DN36117_c0_g1_i1	G130774	G1307741		622	423	10	1.81	100	CDS	621	36.7	1	PKD repeat protein/PKD repeat protein	COG3291,COG3291	Bacteria	Bacteroidetes	Bacteroidia	Marinilabiliales	Prolixibacteraceae	Draconibacterium
DN36659_c0_g1	300	101	7	5.3	DN36659_c0_g1_i1	G131283	G1312831		300	101	7	5.3	100	CDS	300	75	1	pyruvate,orthophosphate dikinase	KO:K01006	Bacteria	Bacteroidetes	Bacteroidia	Marinilabiliales	Prolixibacteraceae	Draconibacterium
DN40905_c0_g1	433	234	31	10.12	DN40905_c0_g1_i1	G135547	G1355471		433	234	31	10.12	100	CDS	192	77.05	1	CspA family cold shock protein	KO:K03704	Bacteria	Bacteroidetes	Bacteroidia	Marinilabiliales	Prolixibacteraceae	Draconibacterium
DN42842_c0_g1	301	102	6	4.49	DN42842_c0_g1_i1	G137489	G1374891		301	102	6	4.49	100	CDS	300	67.74	-1	HP	Hypo-rule applied	Bacteria	Bacteroidetes	Bacteroidia	Marinilabiliales	Prolixibacteraceae	Draconibacterium
DN43525_c0_g1	264	67.15	4	4.55	DN43525_c0_g1_i1	G138096	G1380961		264	67.15	4	4.55	100	CDS	243	60.49	-1	HP	Hypo-rule applied	Bacteria	Bacteroidetes	Bacteroidia	Marinilabiliales	Prolixibacteraceae	Draconibacterium
DN43600_c0_g1	295	96.03	3	2.39	DN43600_c0_g1_i1	G138153	G1381531		295	96.03	3	2.39	100	CDS	294	93.88	1	electron transfer flavoprotein alpha subunit	KO:K03522	Bacteria	Bacteroidetes	Bacteroidia	Marinilabiliales	Prolixibacteraceae	Draconibacterium
DN44607_c0_g1	820	621	36	4.43	DN44607_c0_g1_i1	G139125	G1391251		820	621	36	4.43	100	CDS	513	66.67	1	HP	Hypo-rule applied	Bacteria	Bacteroidetes	Bacteroidia	Marinilabiliales	Prolixibacteraceae	Draconibacterium
DN48155_c0_g1	222	35.18	4	8.69	DN48155_c0_g1_i1	G142872	G1428721		222	35.18	4	8.69	100	CDS	219	46.67	-1	HP	Hypo-rule applied	Bacteria	Bacteroidetes	Bacteroidia	Marinilabiliales	Prolixibacteraceae	Draconibacterium
DN49400_c0_g1	297	98.01	4	3.12	DN49400_c0_g1_i1	G144111	G1441111		297	98.01	4	3.12	100	CDS	294	73.17	1	HP	Hypo-rule applied	Bacteria	Bacteroidetes	Bacteroidia	Marinilabiliales	Prolixibacteraceae	Draconibacterium
DN5257_c0_g1	286	87.28	7	6.13	DN5257_c0_g1_i1	G145296	G1452961		286	87.28	7	6.13	100	CDS	282	100	-1	DNA-directed RNA polymerase subunit beta	KO:K03043	Bacteria	Bacteroidetes	Bacteroidia	Marinilabiliales	Prolixibacteraceae	Draconibacterium
DN13698_c0_g1	754	555	17	2.34	DN13698_c0_g1_i1	G107983	G1079831	1	754	555	17	2.34	100	CDS	612	50	-1	cytochrome c oxidase cbb3-type subunit 3	KO:K00406	Bacteria	Bacteroidetes	Bacteroidia	Marinilabiliales	Prolixibacteraceae	Mangrovibacterium
DN13698_c0_g1	754	555	17	2.34	DN13698_c0_g1_i1	G107983	G1079832	2	754	555	17	2.34	100	CDS	87	#N/A	-1	HP	Hypo-rule	Bacteria	Bacteroidetes	Bacteroidia	Marinilabiliales	Prolixibacteraceae	Mangrovibacterium
DN13985_c0_g1	458	259	839	247.52	DN13985_c0_g1_i1	G108289	G1082891		458	259	839	247.52	100	CDS	372	60	1	RNA recognition motif-containing protein	COG0724	Bacteria	Bacteroidetes	Bacteroidia	Marinilabiliales	Prolixibacteraceae	Mangrovibacterium
DN13987_c0_g1	364	165	11	5.09	DN13987_c0_g1_i1	G108291	G1082911		364	165	11	5.09	100	CDS	363	67.5	1	DNA recombination protein RmuC	KO:K09760	Bacteria	Bacteroidetes	Bacteroidia	Marinilabiliales	Prolixibacteraceae	Mangrovibacterium
DN15262_c0_g1	260	63.71	5	6	DN15262_c0_g1_i1	G109625	G1096251		260	63.71	5	6	100	CDS	258	45.78	1	tRNA 2-selenouridine synthase	KO:K06917	Bacteria	Bacteroidetes	Bacteroidia	Marinilabiliales	Prolixibacteraceae	Mangrovibacterium
DN15421_c0_g1	220	33.9	5	11.27	DN15421_c0_g1_i1	G109791	G1097911		220	33.9	5	11.27	100	CDS	219	91.78	1	CRISPR-associated protein Cst2	KO:K19075	Bacteria	Bacteroidetes	Bacteroidia	Marinilabiliales	Prolixibacteraceae	Mangrovibacterium
DN15512_c0_g1	300	101	5	3.78	DN15512_c0_g1_i1	G109883	G1098831		300	101	5	3.78	100	CDS	297	78.79	1	CRISPR-associated protein Cst1	KO:K19088	Bacteria	Bacteroidetes	Bacteroidia	Marinilabiliales	Prolixibacteraceae	Mangrovibacterium
DN16368_c0_g1	367	168	5	2.27	DN16368_c0_g1_i1	G110694	G1106941		367	168	5	2.27	100	CDS	363	68.03	1	two-component system response regulator HydG	KO:K07713	Bacteria	Bacteroidetes	Bacteroidia	Marinilabiliales	Prolixibacteraceae	Mangrovibacterium
DN18433_c0_g1	369	170	5	2.25	DN18433_c0_g1_i1	G112741	G1127411		369	170	5	2.25	100	CDS	315	47.52	-1	HP	Hypo-rule applied	Bacteria	Bacteroidetes	Bacteroidia	Marinilabiliales	Prolixibacteraceae	Mangrovibacterium
DN20270_c0_g1	257	61.18	4	5	DN20270_c0_g1_i1	G114678	G1146781		257	61.18	4	5	100	CDS	255	96.47	-1	phosphoribosylformylglycinamidine cyclo-ligase	KO:K01933	Bacteria	Bacteroidetes	Bacteroidia	Marinilabiliales	Prolixibacteraceae	Mangrovibacterium
DN21103_c0_g1	276	77.89	4	3.92	DN21103_c0_g1_i1	G115555	G1155551		276	77.89	4	3.92	100	CDS	273	42.86	1	Fe-S cluster assembly protein SufD	KO:K09015	Bacteria	Bacteroidetes	Bacteroidia	Marinilabiliales	Prolixibacteraceae	Mangrovibacterium
DN22109_c0_g1	275	76.97	4	3.97	DN22109_c0_g1_i1	G116591	G1165911		275	76.97	4	3.97	100	CDS	273	63.33	1	HP	Hypo-rule applied	Bacteria	Bacteroidetes	Bacteroidia	Marinilabiliales	Prolixibacteraceae	Mangrovibacterium
DN22150_c0_g1	208	26.77	4	11.42	DN22150_c0_g1_i1	G116632	G1166321		208	26.77	4	11.42	100	CDS	207	85.51	-1	glycine C-acetyltransferase	KO:K00639	Bacteria	Bacteroidetes	Bacteroidia	Marinilabiliales	Prolixibacteraceae	Mangrovibacterium
DN22388_c0_g1	453	254	14	4.21	DN22388_c0_g1_i1	G116872	G1168721		453	254	14	4.21	100	CDS	441	60.56	1	large conductance mechanosensitive channel	KO:K03282	Bacteria	Bacteroidetes	Bacteroidia	Marinilabiliales	Prolixibacteraceae	Mangrovibacterium
DN23161_c0_g1	213	29.64	3	7.73	DN23161_c0_g1_i1	G117619	G1176191		213	29.64	3	7.73	100	CDS	210	82.86	1	16S rRNA (adenine1518-N6/adenine1519-N6)-dimethyltransferase	KO:K02528	Bacteria	Bacteroidetes	Bacteroidia	Marinilabiliales	Prolixibacteraceae	Mangrovibacterium
DN24488_c0_g1	406	207	9	3.32	DN24488_c0_g1_i1	G118878	G1188781		406	207	9	3.32	100	CDS	372	52.63	1	preprotein translocase subunit SecG	KO:K03075	Bacteria	Bacteroidetes	Bacteroidia	Marinilabiliales	Prolixibacteraceae	Mangrovibacterium
DN24766_c0_g1	715	516	14	2.07	DN24766_c0_g1_i1	G119175	G1191751		715	516	14	2.07	100	CDS	714	52.1	1	DNA polymerase-3 subunit delta'	KO:K02341	Bacteria	Bacteroidetes	Bacteroidia	Marinilabiliales	Prolixibacteraceae	Mangrovibacterium
DN25257_c0_g1	588	389	13	2.55	DN25257_c0_g1_i1	G119704	G1197041		588	389	13	2.55	100	CDS	588	60.54	-1	glycogen debranching enzyme	COG3408	Bacteria	Bacteroidetes	Bacteroidia	Marinilabiliales	Prolixibacteraceae	Mangrovibacterium
DN25800_c0_g1	395	196	8	3.12	DN25800_c0_g1_i1	G120283	G1202831		395	196	8	3.12	100	CDS	393	55.74	1	hemerythrin-like domain-containing protein	COG3945	Bacteria	Bacteroidetes	Bacteroidia	Marinilabiliales	Prolixibacteraceae	Mangrovibacterium
DN27958_c0_g1	264	67.15	11	12.52	DN27958_c0_g1_i1	G122507	G1225071		264	67.15	11	12.52	100	CDS	261	95	-1	DNA-directed RNA polymerase subunit beta	KO:K03043	Bacteria	Bacteroidetes	Bacteroidia	Marinilabiliales	Prolixibacteraceae	Mangrovibacterium
DN28039_c0_g1	215	30.82	4	9.92	DN28039_c0_g1_i1	G122590	G1225901		215	30.82	4	9.92	100	CDS	213	49.28	1	HP	Hypo-rule applied	Bacteria	Bacteroidetes	Bacteroidia	Marinilabiliales	Prolixibacteraceae	Mangrovibacterium
DN28426_c0_g1	201	23.03	3	9.95	DN28426_c0_g1_i1	G122974	G1229741		201	23.03	3	9.95	100	CDS	162	49.09	-1	voltage-gated potassium channel	KO:K10716	Bacteria	Bacteroidetes	Bacteroidia	Marinilabiliales	Prolixibacteraceae	Mangrovibacterium
DN28451_c0_g1	347	148	8	4.13	DN28451_c0_g1_i1	G122996	G1229961		347	148	8	4.13	100	CDS	345	70.18	1	HP	Hypo-rule applied	Bacteria	Bacteroidetes	Bacteroidia	Marinilabiliales	Prolixibacteraceae	Mangrovibacterium
DN29416_c0_g1	348	149	5	2.56	DN29416_c0_g1_i1	G123939	G1239391		348	149	5	2.56	100	CDS	348	67.24	-1	isoleucyl-tRNA synthetase	KO:K01870	Bacteria	Bacteroidetes	Bacteroidia	Marinilabiliales	Prolixibacteraceae	Mangrovibacterium
DN29470_c0_g1	544	345	48	10.63	DN29470_c0_g1_i1	G123993	G1239931		544	345	48	10.63	100	CDS	426	54.39	-1	cytoskeletal protein CcmA (bactofilin family)	COG1664	Bacteria	Bacteroidetes	Bacteroidia	Marinilabiliales	Prolixibacteraceae	Mangrovibacterium
DN30242_c0_g1	269	71.55	4	4.27	DN30242_c0_g1_i1	G124709	G1247091		269	71.55	4	4.27	100	CDS	267	74.16	1	2-oxoglutarate dehydrogenase E1 component	KO:K00164	Bacteria	Bacteroidetes	Bacteroidia	Marinilabiliales	Prolixibacteraceae	Mangrovibacterium
DN31140_c0_g1	289	90.17	9	7.63	DN31140_c0_g1_i1	G125564	G1255641		289	90.17	9	7.63	100	CDS	288	67.02	1	CTP synthase	KO:K01937	Bacteria	Bacteroidetes	Bacteroidia	Marinilabiliales	Prolixibacteraceae	Mangrovibacterium
DN32691_c0_g1	258	62.02	4	4.93	DN32691_c0_g1_i1	G127227	G1272271		258	62.02	4	4.93	100	CDS	258	60.71	1	HP	Hypo-rule applied	Bacteria	Bacteroidetes	Bacteroidia	Marinilabiliales	Prolixibacteraceae	Mangrovibacterium
DN36421_c0_g1	226	37.8	4	8.09	DN36421_c0_g1_i1	G131072	G1310721		226	37.8	4	8.09	100	CDS	225	48	1	ribosome-binding factor A	KO:K02834	Bacteria	Bacteroidetes	Bacteroidia	Marinilabiliales	Prolixibacteraceae	Mangrovibacterium
DN36595_c0_g1	306	107	4	2.86	DN36595_c0_g1_i1	G131224	G1312241		306	107	4	2.86	100	CDS	306	77.45	1	ferrous iron transport protein B	KO:K04759	Bacteria	Bacteroidetes	Bacteroidia	Marinilabiliales	Prolixibacteraceae	Mangrovibacterium
DN38115_c0_g1	283	84.42	9	8.15	DN38115_c0_g1_i1	G132658	G1326581		283	84.42	9	8.15	100	CDS	279	77.42	1	fused signal recognition particle receptor	KO:K03110	Bacteria	Bacteroidetes	Bacteroidia	Marinilabiliales	Prolixibacteraceae	Mangrovibacterium
DN39516_c0_g1	418	219	10	3.49	DN39516_c0_g1_i1	G134125	G1341251		418	219	10	3.49	100	CDS	378	62.99	1	uncharacterized protein Gcw-chp	pfam09694	Bacteria	Bacteroidetes	Bacteroidia	Marinilabiliales	Prolixibacteraceae	Mangrovibacterium
DN39754_c0_g1	481	282	19	5.15	DN39754_c0_g1_i1	G134366	G1343661		481	282	19	5.15	100	CDS	465	72.66	-1	LemA protein	KO:K03744	Bacteria	Bacteroidetes	Bacteroidia	Marinilabiliales	Prolixibacteraceae	Mangrovibacterium
DN39843_c0_g1	359	160	7	3.34	DN39843_c0_g1_i1	G134461	G1344611		359	160	7	3.34	100	CDS	318	49.48	1	HP	Hypo-rule applied	Bacteria	Bacteroidetes	Bacteroidia	Marinilabiliales	Prolixibacteraceae	Mangrovibacterium
DN42997_c0_g1	218	32.65	4	9.36	DN42997_c0_g1_i1	G137638	G1376381		218	32.65	4	9.36	100	CDS	216	51.39	1	2-oxoglutarate dehydrogenase E2 component (dihydrolipoamide succinyltransferase)	KO:K00658	Bacteria	Bacteroidetes	Bacteroidia	Marinilabiliales	Prolixibacteraceae	Mangrovibacterium
DN45424_c0_g1	1044	845	35	3.16	DN45424_c0_g1_i1	G140017	G1400171		1044	845	35	3.16	100	CDS	1041	43.71	1	peptidyl-prolyl cis-trans isomerase D	KO:K03770	Bacteria	Bacteroidetes	Bacteroidia	Marinilabiliales	Prolixibacteraceae	Mangrovibacterium
DN46899_c0_g1	342	143	6	3.21	DN46899_c0_g1_i1	G141575	G1415751		342	143	6	3.21	100	CDS	342	75	1	predicted dehydrogenase	COG0673	Bacteria	Bacteroidetes	Bacteroidia	Marinilabiliales	Prolixibacteraceae	Mangrovibacterium
DN47412_c0_g1	250	55.45	8	11.02	DN47412_c0_g1_i1	G142102	G1421021		250	55.45	8	11.02	100	CDS	249	60	1	aspartate/methionine/tyrosine aminotransferase	COG0436	Bacteria	Bacteroidetes	Bacteroidia	Marinilabiliales	Prolixibacteraceae	Mangrovibacterium
DN49540_c0_g1	306	107	5	3.57	DN49540_c0_g1_i1	G144237	G1442371		306	107	5	3.57	100	CDS	303	83.17	-1	dihydrolipoamide dehydrogenase	KO:K00382	Bacteria	Bacteroidetes	Bacteroidia	Marinilabiliales	Prolixibacteraceae	Mangrovibacterium
DN8625_c0_g3	630	431	25	4.43	DN8625_c0_g3_i1	G149016	G1490161		630	431	25	4.43	100	CDS	621	87.44	1	malate dehydrogenase	KO:K00024	Bacteria	Bacteroidetes	Bacteroidia	Marinilabiliales	Prolixibacteraceae	Mangrovibacterium
DN15886_c0_g1	248	53.86	6	8.51	DN15886_c0_g1_i1	G110243	G1102431		248	53.86	6	8.51	100	CDS	246	76.25	1	ATP-dependent DNA helicase RecQ	KO:K03654	Bacteria	Bacteroidetes	Bacteroidia	Marinilabiliales	Prolixibacteraceae	Mariniphaga
DN18878_c0_g1	317	118	5	3.24	DN18878_c0_g1_i1	G113207	G1132071		317	118	5	3.24	100	CDS	315	82.86	-1	peroxiredoxin (alkyl hydroperoxide reductase subunit C)	KO:K03386	Bacteria	Bacteroidetes	Bacteroidia	Marinilabiliales	Prolixibacteraceae	Mariniphaga
DN2093_c0_g1	610	411	14	2.6	DN2093_c0_g1_i1	G115381	G1153811		610	411	14	2.6	100	CDS	525	31.61	1	tetratricopeptide (TPR) repeat protein	COG0457	Bacteria	Bacteroidetes	Bacteroidia	Marinilabiliales	Prolixibacteraceae	Mariniphaga
DN22718_c0_g1	203	24.07	3	9.52	DN22718_c0_g1_i1	G117196	G1171961		203	24.07	3	9.52	100	CDS	201	59.7	1	HP	Hypo-rule applied	Bacteria	Bacteroidetes	Bacteroidia	Marinilabiliales	Prolixibacteraceae	Mariniphaga
DN23844_c0_g1	434	235	5	1.63	DN23844_c0_g1_i1	G118186	G1181861		434	235	5	1.63	100	CDS	432	46.15	1	glycosyl transferase family 4	pfam13439	Bacteria	Bacteroidetes	Bacteroidia	Marinilabiliales	Prolixibacteraceae	Mariniphaga
DN28686_c0_g1	211	28.47	3	8.05	DN28686_c0_g1_i1	G123237	G1232371		211	28.47	3	8.05	100	CDS	210	62.32	1	HP	Hypo-rule applied	Bacteria	Bacteroidetes	Bacteroidia	Marinilabiliales	Prolixibacteraceae	Mariniphaga
DN30078_c0_g1	233	42.61	6	10.76	DN30078_c0_g1_i1	G124570	G1245701		233	42.61	6	10.76	100	CDS	231	88.31	-1	adenosylhomocysteinase	KO:K01251	Bacteria	Bacteroidetes	Bacteroidia	Marinilabiliales	Prolixibacteraceae	Mariniphaga
DN32502_c0_g1	539	340	14	3.15	DN32502_c0_g1_i1	G127027	G1270271		539	340	14	3.15	100	CDS	537	62.07	1	HP	Hypo-rule applied	Bacteria	Bacteroidetes	Bacteroidia	Marinilabiliales	Prolixibacteraceae	Mariniphaga
DN33624_c0_g1	490	291	11	2.89	DN33624_c0_g1_i1	G128219	G1282191		490	291	11	2.89	100	CDS	489	72	-1	GMP synthase (glutamine-hydrolysing)	KO:K01951	Bacteria	Bacteroidetes	Bacteroidia	Marinilabiliales	Prolixibacteraceae	Mariniphaga
DN36632_c0_g1	300	101	5	3.78	DN36632_c0_g1_i1	G131261	G1312611		300	101	5	3.78	100	CDS	297	57.58	1	2-C-methyl-D-erythritol 4-phosphate cytidylyltransferase	KO:K00991	Bacteria	Bacteroidetes	Bacteroidia	Marinilabiliales	Prolixibacteraceae	Mariniphaga
DN37548_c0_g1	774	575	15	1.99	DN37548_c0_g1_i1	G132050	G1320501		774	575	15	1.99	100	CDS	774	70.66	-1	ATP-dependent Lon protease	KO:K01338	Bacteria	Bacteroidetes	Bacteroidia	Marinilabiliales	Prolixibacteraceae	Mariniphaga
DN40944_c0_g1	373	174	5	2.2	DN40944_c0_g1_i1	G135588	G1355881		373	174	5	2.2	100	CDS	369	79.67	-1	signal recognition particle subunit SRP54	KO:K03106	Bacteria	Bacteroidetes	Bacteroidia	Marinilabiliales	Prolixibacteraceae	Mariniphaga
DN44509_c0_g1	460	261	10	2.93	DN44509_c0_g1_i1	G139025	G1390251		460	261	10	2.93	100	CDS	456	65.33	1	apolipoprotein N-acyltransferase	KO:K03820	Bacteria	Bacteroidetes	Bacteroidia	Marinilabiliales	Prolixibacteraceae	Mariniphaga
DN47596_c0_g1	292	93.08	3	2.46	DN47596_c0_g1_i1	G142289	G1422891		292	93.08	3	2.46	100	CDS	288	46.88	1	motility/secretion related protein SprA	pfam14349	Bacteria	Bacteroidetes	Bacteroidia	Marinilabiliales	Prolixibacteraceae	Mariniphaga
DN47777_c0_g1	373	174	7	3.07	DN47777_c0_g1_i1	G142475	G1424751		373	174	7	3.07	100	CDS	312	53.47	-1	large subunit ribosomal protein L21	KO:K02888	Bacteria	Bacteroidetes	Bacteroidia	Marinilabiliales	Prolixibacteraceae	Mariniphaga
DN13637_c0_g1	227	38.47	4	7.95	DN13637_c0_g1_i1	G107917	G1079171		227	38.47	4	7.95	100	CDS	225	80.28	1	tRNA (guanine37-N1)-methyltransferase	KO:K00554	Bacteria	Bacteroidetes	Bacteroidia	Marinilabiliales	Prolixibacteraceae	Prolixibacter
DN15352_c0_g1	283	84.42	3	2.72	DN15352_c0_g1_i1	G109720	G1097201		283	84.42	3	2.72	100	CDS	282	61.96	-1	DNA replication and repair protein RecF	KO:K03629	Bacteria	Bacteroidetes	Bacteroidia	Marinilabiliales	Prolixibacteraceae	Prolixibacter
DN15397_c0_g1	203	24.07	3	9.52	DN15397_c0_g1_i1	G109766	G1097661		203	24.07	3	9.52	100	CDS	126	55.56	-1	HP	Hypo-rule applied	Bacteria	Bacteroidetes	Bacteroidia	Marinilabiliales	Prolixibacteraceae	Prolixibacter
DN15734_c0_g1	287	88.24	8	6.93	DN15734_c0_g1_i1	G110099	G1100991		287	88.24	8	6.93	100	CDS	285	76.09	-1	iron complex outermembrane receptor protein	KO:K02014	Bacteria	Bacteroidetes	Bacteroidia	Marinilabiliales	Prolixibacteraceae	Prolixibacter
DN16096_c0_g1	219	33.27	4	9.19	DN16096_c0_g1_i1	G110435	G1104351		219	33.27	4	9.19	100	CDS	219	58.57	-1	murein DD-endopeptidase MepM/ murein hydrolase activator NlpD	COG0739	Bacteria	Bacteroidetes	Bacteroidia	Marinilabiliales	Prolixibacteraceae	Prolixibacter
DN16346_c0_g1	217	32.04	2	4.77	DN16346_c0_g1_i1	G110672	G1106721		217	32.04	2	4.77	100	CDS	213	61.43	1	septal ring factor EnvC (AmiA/AmiB activator)	COG4942	Bacteria	Bacteroidetes	Bacteroidia	Marinilabiliales	Prolixibacteraceae	Prolixibacter
DN18877_c0_g1	240	47.71	3	4.81	DN18877_c0_g1_i1	G113206	G1132061		240	47.71	3	4.81	100	CDS	237	62.03	-1	ABC-2 type transport system permease protein	KO:K01992	Bacteria	Bacteroidetes	Bacteroidia	Marinilabiliales	Prolixibacteraceae	Prolixibacter
DN22392_c0_g1	214	30.23	4	10.11	DN22392_c0_g1_i1	G116875	G1168751		214	30.23	4	10.11	100	CDS	213	70.42	-1	HP	Hypo-rule applied	Bacteria	Bacteroidetes	Bacteroidia	Marinilabiliales	Prolixibacteraceae	Prolixibacter
DN23437_c0_g1	213	29.64	2	5.16	DN23437_c0_g1_i1	G117856	G1178561		213	29.64	2	5.16	100	CDS	210	47.62	-1	glutamate synthase (NADPH/NADH) large chain	KO:K00265	Bacteria	Bacteroidetes	Bacteroidia	Marinilabiliales	Prolixibacteraceae	Prolixibacter
DN26335_c0_g1	345	146	4	2.09	DN26335_c0_g1_i1	G120844	G1208441		345	146	4	2.09	100	CDS	342	83.04	-1	iron complex outermembrane receptor protein	KO:K02014	Bacteria	Bacteroidetes	Bacteroidia	Marinilabiliales	Prolixibacteraceae	Prolixibacter
DN28099_c0_g1	335	136	8	4.49	DN28099_c0_g1_i1	G122651	G1226511		335	136	8	4.49	100	CDS	333	42.72	-1	HP	Hypo-rule applied	Bacteria	Bacteroidetes	Bacteroidia	Marinilabiliales	Prolixibacteraceae	Prolixibacter
DN30879_c0_g1	227	38.47	4	7.95	DN30879_c0_g1_i1	G125284	G1252841		227	38.47	4	7.95	100	CDS	225	72.6	-1	nitrate reductase alpha subunit	KO:K00370	Bacteria	Bacteroidetes	Bacteroidia	Marinilabiliales	Prolixibacteraceae	Prolixibacter
DN3523_c0_g1	282	83.48	4	3.66	DN3523_c0_g1_i1	G129895	G1298951		282	83.48	4	3.66	100	CDS	282	77.66	-1	ATP-binding cassette subfamily F protein 3	KO:K06158	Bacteria	Bacteroidetes	Bacteroidia	Marinilabiliales	Prolixibacteraceae	Prolixibacter
DN35262_c0_g1	573	374	17	3.47	DN35262_c0_g1_i1	G129918	G1299181		573	374	17	3.47	100	CDS	573	31.77	-1	uncharacterized protein involved in exopolysaccharide biosynthesis	COG3206	Bacteria	Bacteroidetes	Bacteroidia	Marinilabiliales	Prolixibacteraceae	Prolixibacter
DN35719_c0_g1	242	49.21	5	7.76	DN35719_c0_g1_i1	G130381	G1303811		242	49.21	5	7.76	100	CDS	240	68.35	1	ABC-2 type transport system permease protein	KO:K01992	Bacteria	Bacteroidetes	Bacteroidia	Marinilabiliales	Prolixibacteraceae	Prolixibacter
DN38144_c0_g1	550	351	16	3.48	DN38144_c0_g1_i1	G132689	G1326891		550	351	16	3.48	100	CDS	417	46.4	1	FKBP-type peptidyl-prolyl cis-trans isomerase SlyD	KO:K03775	Bacteria	Bacteroidetes	Bacteroidia	Marinilabiliales	Prolixibacteraceae	Prolixibacter
DN38953_c0_g1	1040	841	178	16.17	DN38953_c0_g1_i1	G133535	G1335351		1040	841	178	16.17	100	CDS	996	38.84	1	uncharacterized protein DUF3308	pfam11751	Bacteria	Bacteroidetes	Bacteroidia	Marinilabiliales	Prolixibacteraceae	Prolixibacter
DN4207_c0_g1	1180	981	82	6.39	DN4207_c0_g1_i1	G136738	G1367381	1	1180	981	82	6.39	100	CDS	546	#N/A	1	DNA-directed RNA polymerase specialized sigma24 family protein	COG1595	Bacteria	Bacteroidetes	Bacteroidia	Marinilabiliales	Prolixibacteraceae	Prolixibacter
DN4207_c0_g1	1180	981	82	6.39	DN4207_c0_g1_i1	G136738	G1367382	2	1180	981	82	6.39	100	CDS	645	27.43	1	tetratricopeptide (TPR) repeat protein	COG0457	Bacteria	Bacteroidetes	Bacteroidia	Marinilabiliales	Prolixibacteraceae	Prolixibacter
DN42636_c0_g1	336	137	6	3.35	DN42636_c0_g1_i1	G137295	G1372951		336	137	6	3.35	100	CDS	333	91.89	1	methylenetetrahydrofolate dehydrogenase (NADP+)/methenyltetrahydrofolate cyclohydrolase	KO:K01491	Bacteria	Bacteroidetes	Bacteroidia	Marinilabiliales	Prolixibacteraceae	Prolixibacter
DN43746_c0_g1	300	101	4	3.03	DN43746_c0_g1_i1	G138262	G1382621		300	101	4	3.03	100	CDS	300	51.52	-1	elongation factor G	KO:K02355	Bacteria	Bacteroidetes	Bacteroidia	Marinilabiliales	Prolixibacteraceae	Prolixibacter
DN45353_c0_g1	206	25.67	4	11.9	DN45353_c0_g1_i1	G139937	G1399371		206	25.67	4	11.9	100	CDS	204	65.67	1	tRNA (guanine-N7-)-methyltransferase	KO:K03439	Bacteria	Bacteroidetes	Bacteroidia	Marinilabiliales	Prolixibacteraceae	Prolixibacter
DN46055_c0_g1	455	256	8	2.39	DN46055_c0_g1_i1	G140697	G1406971		455	256	8	2.39	100	CDS	453	76.82	1	ribonuclease R	KO:K12573	Bacteria	Bacteroidetes	Bacteroidia	Marinilabiliales	Prolixibacteraceae	Prolixibacter
DN46274_c0_g1	210	27.9	4	10.95	DN46274_c0_g1_i1	G140931	G1409311		210	27.9	4	10.95	100	CDS	207	50.77	-1	uncharacterized RDD family membrane protein YckC	COG1714	Bacteria	Bacteroidetes	Bacteroidia	Marinilabiliales	Prolixibacteraceae	Prolixibacter
DN47487_c0_g1	313	114	5	3.35	DN47487_c0_g1_i1	G142179	G1421791		313	114	5	3.35	100	CDS	312	63	-1	2-oxoglutarate ferredoxin oxidoreductase subunit alpha	KO:K00174	Bacteria	Bacteroidetes	Bacteroidia	Marinilabiliales	Prolixibacteraceae	Prolixibacter
DN48359_c0_g1	218	32.65	3	7.02	DN48359_c0_g1_i1	G143081	G1430811		218	32.65	3	7.02	100	CDS	198	60.61	-1	ABC-2 type transport system permease protein	KO:K01992	Bacteria	Bacteroidetes	Bacteroidia	Marinilabiliales	Prolixibacteraceae	Prolixibacter
DN50472_c0_g1	358	159	5	2.4	DN50472_c0_g1_i1	G145055	G1450551		358	159	5	2.4	100	CDS	357	62.28	-1	excinuclease ABC subunit A	KO:K03701	Bacteria	Bacteroidetes	Bacteroidia	Marinilabiliales	Prolixibacteraceae	Prolixibacter
DN14590_c0_g1	401	202	6	2.27	DN14590_c0_g1_i1	G108926	G1089261		401	202	6	2.27	100	CDS	399	45.8	-1	HP	Hypo-rule applied	Bacteria	Bacteroidetes	Bacteroidia	Marinilabiliales	Prolixibacteraceae	Tangfeifania
DN16513_c0_g1	244	50.74	3	4.52	DN16513_c0_g1_i1	G110834	G1108341		244	50.74	3	4.52	100	CDS	243	93.83	1	FHS family L-fucose permease-like MFS transporter	KO:K02429	Bacteria	Bacteroidetes	Bacteroidia	Marinilabiliales	Prolixibacteraceae	Tangfeifania
DN18264_c0_g1	205	25.13	3	9.12	DN18264_c0_g1_i1	G112555	G1125551		205	25.13	3	9.12	100	CDS	204	95.59	-1	aminobenzoyl-glutamate transport protein	KO:K12942	Bacteria	Bacteroidetes	Bacteroidia	Marinilabiliales	Prolixibacteraceae	Tangfeifania
DN22265_c0_g1	227	38.47	4	7.95	DN22265_c0_g1_i1	G116747	G1167471		227	38.47	4	7.95	100	CDS	225	53.33	1	membrane protein required for colicin V production	KO:K03558	Bacteria	Bacteroidetes	Bacteroidia	Marinilabiliales	Prolixibacteraceae	Tangfeifania
DN23374_c0_g1	212	29.05	3	7.89	DN23374_c0_g1_i1	G117802	G1178021		212	29.05	3	7.89	100	CDS	186	63.93	-1	peroxiredoxin Q/BCP	KO:K03564	Bacteria	Bacteroidetes	Bacteroidia	Marinilabiliales	Prolixibacteraceae	Tangfeifania
DN27942_c0_g1	213	29.64	3	7.73	DN27942_c0_g1_i1	G122490	G1224901		213	29.64	3	7.73	100	CDS	210	91.43	1	sulfate adenylyltransferase subunit 2	KO:K00957	Bacteria	Bacteroidetes	Bacteroidia	Marinilabiliales	Prolixibacteraceae	Tangfeifania
DN33073_c0_g1	450	251	7	2.13	DN33073_c0_g1_i1	G127631	G1276311		450	251	7	2.13	100	CDS	447	47.33	-1	uncharacterized protein DUF2851	pfam11013	Bacteria	Bacteroidetes	Bacteroidia	Marinilabiliales	Prolixibacteraceae	Tangfeifania
DN33458_c0_g1	278	79.74	7	6.71	DN33458_c0_g1_i1	G128042	G1280421		278	79.74	7	6.71	100	CDS	276	53.01	1	HP	Hypo-rule applied	Bacteria	Bacteroidetes	Bacteroidia	Marinilabiliales	Prolixibacteraceae	Tangfeifania
DN33730_c0_g1	834	635	88	10.59	DN33730_c0_g1_i1	G128332	G1283321		834	635	88	10.59	100	CDS	759	67.61	-1	uroporphyrinogen-III synthase	KO:K01719	Bacteria	Bacteroidetes	Bacteroidia	Marinilabiliales	Prolixibacteraceae	Tangfeifania
DN4030_c0_g1	654	455	197	33.08	DN4030_c0_g1_i1	G134936	G1349361		654	455	197	33.08	100	CDS	573	50.79	-1	small subunit ribosomal protein S1	KO:K02945	Bacteria	Bacteroidetes	Bacteroidia	Marinilabiliales	Prolixibacteraceae	Tangfeifania
DN41910_c0_g1	241	48.46	3	4.73	DN41910_c0_g1_i1	G136571	G1365711		241	48.46	3	4.73	100	CDS	240	78.75	1	dUTP pyrophosphatase	KO:K01520	Bacteria	Bacteroidetes	Bacteroidia	Marinilabiliales	Prolixibacteraceae	Tangfeifania
DN42376_c0_g1	432	233	10	3.28	DN42376_c0_g1_i1	G137027	G1370271		432	233	10	3.28	100	CDS	417	64.29	1	CNT family concentrative nucleoside transporter	KO:K03317	Bacteria	Bacteroidetes	Bacteroidia	Marinilabiliales	Prolixibacteraceae	Tangfeifania
DN49472_c0_g1	233	42.61	4	7.17	DN49472_c0_g1_i1	G144178	G1441781		233	42.61	4	7.17	100	CDS	231	64.38	-1	HP	Hypo-rule applied	Bacteria	Bacteroidetes	Bacteroidia	Marinilabiliales	Prolixibacteraceae	Tangfeifania
DN5424_c0_g1	504	305	22	5.51	DN5424_c0_g1_i1	G145473	G1454731	1	504	305	22	5.51	100	CDS	192	89.06	-1	biopolymer transport protein ExbD	COG0848	Bacteria	Bacteroidetes	Bacteroidia	Marinilabiliales	Prolixibacteraceae
DN5424_c0_g1	504	305	22	5.51	DN5424_c0_g1_i1	G145473	G1454732	2	504	305	22	5.51	100	CDS	309	96.08	-1	HP	Hypo-rule	Bacteria	Bacteroidetes	Bacteroidia	Marinilabiliales	Prolixibacteraceae
DN11600_c5_g3	948	749	163	16.63	DN11600_c5_g3_i1	G103847	G1038474	4	948	749	163	16.63	100	CDS	306	60.61	-1	putative sigma-54 modulation protein	KO:K05808	Bacteria	Bacteroidetes	Bacteroidia	Marinilabiliales	Salinivirgaceae	Salinivirga
DN11898_c0_g1	304	105	5	3.64	DN11898_c0_g1_i1	G106034	G1060341		304	105	5	3.64	100	CDS	300	34.38	1	HP	Hypo-rule applied	Bacteria	Bacteroidetes	Bacteroidia	Marinilabiliales	Salinivirgaceae	Salinivirga
DN1240_c0_g1	525	326	13	3.05	DN1240_c0_g1_i1	G106595	G1065951		525	326	13	3.05	100	CDS	522	73.96	1	HP	Hypo-rule applied	Bacteria	Bacteroidetes	Bacteroidia	Marinilabiliales	Salinivirgaceae	Salinivirga
DN13451_c0_g1	602	403	15	2.84	DN13451_c0_g1_i1	G107717	G1077171		602	403	15	2.84	100	CDS	576	64.74	-1	electron transfer flavoprotein alpha subunit	KO:K03522	Bacteria	Bacteroidetes	Bacteroidia	Marinilabiliales	Salinivirgaceae	Salinivirga
DN14288_c0_g1	427	228	8	2.68	DN14288_c0_g1_i1	G108610	G1086101		427	228	8	2.68	100	CDS	426	83.2	1	6-phosphofructokinase 1	KO:K00850	Bacteria	Bacteroidetes	Bacteroidia	Marinilabiliales	Salinivirgaceae	Salinivirga
DN15412_c0_g1	363	164	5	2.33	DN15412_c0_g1_i1	G109784	G1097841		363	164	5	2.33	100	CDS	363	78.51	1	acetylornithine deacetylase/succinyl-diaminopimelate desuccinylase-like protein	COG0624	Bacteria	Bacteroidetes	Bacteroidia	Marinilabiliales	Salinivirgaceae	Salinivirga
DN15952_c0_g1	223	35.82	3	6.4	DN15952_c0_g1_i1	G110305	G1103051		223	35.82	3	6.4	100	CDS	222	43.66	-1	CRP/FNR family transcriptional regulator	KO:K01420	Bacteria	Bacteroidetes	Bacteroidia	Marinilabiliales	Salinivirgaceae	Salinivirga
DN19556_c0_g1	783	584	69	9.03	DN19556_c0_g1_i1	G113927	G1139271		783	584	69	9.03	100	CDS	765	29.08	-1	HP	Hypo-rule applied	Bacteria	Bacteroidetes	Bacteroidia	Marinilabiliales	Salinivirgaceae	Salinivirga
DN2011_c1_g1	501	302	11	2.78	DN2011_c1_g1_i1	G114519	G1145191	1	501	302	11	2.78	100	CDS	405	42.31	1	HP	Hypo-rule	Bacteria	Bacteroidetes	Bacteroidia	Marinilabiliales	Salinivirgaceae	Salinivirga
DN2011_c1_g1	501	302	11	2.78	DN2011_c1_g1_i1	G114519	G1145192	2	501	302	11	2.78	100	CDS	81	#N/A	1	HP	Hypo-rule	Bacteria	Bacteroidetes	Bacteroidia	Marinilabiliales	Salinivirgaceae	Salinivirga
DN20597_c0_g1	240	47.71	4	6.41	DN20597_c0_g1_i1	G115017	G1150171		240	47.71	4	6.41	100	CDS	237	74.03	1	cell division protein FtsI (penicillin-binding protein 3)	KO:K03587	Bacteria	Bacteroidetes	Bacteroidia	Marinilabiliales	Salinivirgaceae	Salinivirga
DN21226_c0_g1	215	30.82	2	4.96	DN21226_c0_g1_i1	G115682	G1156821		215	30.82	2	4.96	100	CDS	213	63.38	1	HP	Hypo-rule applied	Bacteria	Bacteroidetes	Bacteroidia	Marinilabiliales	Salinivirgaceae	Salinivirga
DN23072_c0_g1	483	284	8	2.15	DN23072_c0_g1_i1	G117535	G1175351		483	284	8	2.15	100	CDS	420	60.58	-1	mono/diheme cytochrome c family protein	COG2010	Bacteria	Bacteroidetes	Bacteroidia	Marinilabiliales	Salinivirgaceae	Salinivirga
DN23388_c0_g1	225	37.13	3	6.17	DN23388_c0_g1_i1	G117813	G1178131		225	37.13	3	6.17	100	CDS	222	58.11	-1	HP	Hypo-rule applied	Bacteria	Bacteroidetes	Bacteroidia	Marinilabiliales	Salinivirgaceae	Salinivirga
DN23976_c0_g1	1383	1184	82	5.29	DN23976_c0_g1_i1	G118324	G1183241		1383	1184	82	5.29	100	CDS	1383	44.8	-1	translation initiation factor IF-2	KO:K02519	Bacteria	Bacteroidetes	Bacteroidia	Marinilabiliales	Salinivirgaceae	Salinivirga
DN241_c0_g1	243	49.97	5	7.64	DN241_c0_g1_i1	G118573	G1185731		243	49.97	5	7.64	100	CDS	240	75	1	6-pyruvoyltetrahydropterin/6-carboxytetrahydropterin synthase	KO:K01737	Bacteria	Bacteroidetes	Bacteroidia	Marinilabiliales	Salinivirgaceae	Salinivirga
DN24973_c0_g1	384	185	6	2.48	DN24973_c0_g1_i1	G119399	G1193991		384	185	6	2.48	100	CDS	381	29.5	1	HP	Hypo-rule applied	Bacteria	Bacteroidetes	Bacteroidia	Marinilabiliales	Salinivirgaceae	Salinivirga
DN25301_c0_g1	537	338	9	2.03	DN25301_c0_g1_i1	G119748	G1197481		537	338	9	2.03	100	CDS	468	52.17	-1	HP	Hypo-rule applied	Bacteria	Bacteroidetes	Bacteroidia	Marinilabiliales	Salinivirgaceae	Salinivirga
DN2759_c0_g1	287	88.24	6	5.2	DN2759_c0_g1_i1	G122145	G1221451		287	88.24	6	5.2	100	CDS	285	38.36	1	membrane-bound lytic murein transglycosylase D	KO:K08307	Bacteria	Bacteroidetes	Bacteroidia	Marinilabiliales	Salinivirgaceae	Salinivirga
DN27748_c0_g1	270	72.44	4	4.22	DN27748_c0_g1_i1	G122296	G1222961		270	72.44	4	4.22	100	CDS	267	76.4	-1	Na+-transporting NADH:ubiquinone oxidoreductase subunit F	KO:K00351	Bacteria	Bacteroidetes	Bacteroidia	Marinilabiliales	Salinivirgaceae	Salinivirga
DN28342_c0_g1	544	345	16	3.54	DN28342_c0_g1_i1	G122894	G1228941		544	345	16	3.54	100	CDS	537	45.03	-1	uncharacterized protein DUF4154	pfam13689	Bacteria	Bacteroidetes	Bacteroidia	Marinilabiliales	Salinivirgaceae	Salinivirga
DN29601_c0_g1	213	29.64	6	15.47	DN29601_c0_g1_i1	G124124	G1241241		213	29.64	6	15.47	100	CDS	210	88.57	-1	citrate synthase	KO:K01647	Bacteria	Bacteroidetes	Bacteroidia	Marinilabiliales	Salinivirgaceae	Salinivirga
DN29739_c0_g1	380	181	10	4.22	DN29739_c0_g1_i1	G124246	G1242461	1	380	181	10	4.22	100	CDS	138	#N/A	1	HP	Hypo-rule	Bacteria	Bacteroidetes	Bacteroidia	Marinilabiliales	Salinivirgaceae	Salinivirga
DN29739_c0_g1	380	181	10	4.22	DN29739_c0_g1_i1	G124246	G1242462	2	380	181	10	4.22	100	CDS	231	73.61	1	putative redox protein	KO:K07397	Bacteria	Bacteroidetes	Bacteroidia	Marinilabiliales	Salinivirgaceae	Salinivirga
DN30088_c0_g1	236	44.76	4	6.83	DN30088_c0_g1_i1	G124579	G1245791		236	44.76	4	6.83	100	CDS	234	74.03	1	succinyl-CoA synthetase beta subunit	KO:K01903	Bacteria	Bacteroidetes	Bacteroidia	Marinilabiliales	Salinivirgaceae	Salinivirga
DN30205_c0_g1	238	46.22	4	6.61	DN30205_c0_g1_i1	G124678	G1246781		238	46.22	4	6.61	100	CDS	237	64.56	-1	HP	Hypo-rule applied	Bacteria	Bacteroidetes	Bacteroidia	Marinilabiliales	Salinivirgaceae	Salinivirga
DN305_c0_g1	818	619	29	3.58	DN305_c0_g1_i1	G124985	G1249851		818	619	29	3.58	100	CDS	660	33.47	1	sporulation related protein	pfam05036	Bacteria	Bacteroidetes	Bacteroidia	Marinilabiliales	Salinivirgaceae	Salinivirga
DN31477_c0_g1	351	152	8	4.02	DN31477_c0_g1_i1	G125924	G1259241		351	152	8	4.02	100	CDS	348	47.5	1	PKD repeat protein	COG3291	Bacteria	Bacteroidetes	Bacteroidia	Marinilabiliales	Salinivirgaceae	Salinivirga
DN31504_c0_g1	404	205	23	8.57	DN31504_c0_g1_i1	G125954	G1259541		404	205	23	8.57	100	CDS	402	39.68	1	apolipoprotein N-acyltransferase	KO:K03820	Bacteria	Bacteroidetes	Bacteroidia	Marinilabiliales	Salinivirgaceae	Salinivirga
DN31951_c0_g1	570	371	49	10.09	DN31951_c0_g1_i1	G126439	G1264391		570	371	49	10.09	100	CDS	504	36.49	1	HP	Hypo-rule applied	Bacteria	Bacteroidetes	Bacteroidia	Marinilabiliales	Salinivirgaceae	Salinivirga
DN32225_c0_g1	625	426	16	2.87	DN32225_c0_g1_i1	G126734	G1267341		625	426	16	2.87	100	CDS	624	36.02	-1	chromosome segregation ATPase	COG1196	Bacteria	Bacteroidetes	Bacteroidia	Marinilabiliales	Salinivirgaceae	Salinivirga
DN32875_c0_g1	963	764	28	2.8	DN32875_c0_g1_i1	G127421	G1274211		963	764	28	2.8	100	CDS	963	52.14	1	HP	Hypo-rule applied	Bacteria	Bacteroidetes	Bacteroidia	Marinilabiliales	Salinivirgaceae	Salinivirga
DN33259_c0_g1	508	309	13	3.21	DN33259_c0_g1_i1	G127833	G1278331		508	309	13	3.21	100	CDS	498	60.74	-1	3-deoxy-D-manno-octulosonate 8-phosphate phosphatase (KDO 8-P phosphatase)	KO:K03270	Bacteria	Bacteroidetes	Bacteroidia	Marinilabiliales	Salinivirgaceae	Salinivirga
DN33661_c0_g1	258	62.02	7	8.62	DN33661_c0_g1_i1	G128260	G1282601		258	62.02	7	8.62	100	CDS	255	53.57	-1	serine phosphatase RsbU (regulator of sigma subunit)	COG2208	Bacteria	Bacteroidetes	Bacteroidia	Marinilabiliales	Salinivirgaceae	Salinivirga
DN33977_c0_g1	310	111	7	4.82	DN33977_c0_g1_i1	G128585	G1285851		310	111	7	4.82	100	CDS	306	42.16	1	signal transduction histidine kinase	COG0642	Bacteria	Bacteroidetes	Bacteroidia	Marinilabiliales	Salinivirgaceae	Salinivirga
DN34348_c0_g1	338	139	7	3.85	DN34348_c0_g1_i1	G128976	G1289761		338	139	7	3.85	100	CDS	324	64.15	1	pimeloyl-ACP methyl ester carboxylesterase	COG0596	Bacteria	Bacteroidetes	Bacteroidia	Marinilabiliales	Salinivirgaceae	Salinivirga
DN35473_c0_g1	279	80.67	5	4.74	DN35473_c0_g1_i1	G130131	G1301311		279	80.67	5	4.74	100	CDS	276	64.13	-1	pimeloyl-ACP methyl ester carboxylesterase	COG0596	Bacteria	Bacteroidetes	Bacteroidia	Marinilabiliales	Salinivirgaceae	Salinivirga
DN36947_c0_g1	244	50.74	3	4.52	DN36947_c0_g1_i1	G131528	G1315281		244	50.74	3	4.52	100	CDS	243	61.25	1	glycosyltransferase involved in cell wall biosynthesis	COG0438	Bacteria	Bacteroidetes	Bacteroidia	Marinilabiliales	Salinivirgaceae	Salinivirga
DN37634_c0_g1	294	95.04	4	3.22	DN37634_c0_g1_i1	G132147	G1321471		294	95.04	4	3.22	100	CDS	255	72.62	-1	glyceraldehyde 3-phosphate dehydrogenase	KO:K00134	Bacteria	Bacteroidetes	Bacteroidia	Marinilabiliales	Salinivirgaceae	Salinivirga
DN38263_c0_g1	387	188	11	4.47	DN38263_c0_g1_i1	G132811	G1328111		387	188	11	4.47	100	CDS	321	33.02	1	polysaccharide export outer membrane protein	KO:K01991	Bacteria	Bacteroidetes	Bacteroidia	Marinilabiliales	Salinivirgaceae	Salinivirga
DN38966_c0_g1	544	345	12	2.66	DN38966_c0_g1_i1	G133549	G1335491		544	345	12	2.66	100	CDS	489	37.5	-1	HP	Hypo-rule applied	Bacteria	Bacteroidetes	Bacteroidia	Marinilabiliales	Salinivirgaceae	Salinivirga
DN39342_c0_g1	364	165	5	2.32	DN39342_c0_g1_i1	G133946	G1339461		364	165	5	2.32	100	CDS	324	47.31	1	ribosomal protein L11 methyltransferase	KO:K02687	Bacteria	Bacteroidetes	Bacteroidia	Marinilabiliales	Salinivirgaceae	Salinivirga
DN40269_c0_g1	344	145	4	2.11	DN40269_c0_g1_i1	G134893	G1348931	1	344	145	4	2.11	100	CDS	165	86.27	1	HP	Hypo-rule	Bacteria	Bacteroidetes	Bacteroidia	Marinilabiliales	Salinivirgaceae	Salinivirga
DN40269_c0_g1	344	145	4	2.11	DN40269_c0_g1_i1	G134893	G1348932	2	344	145	4	2.11	100	CDS	222	87.3	1	ATP-dependent helicase YprA (DUF1998 family)	COG1205	Bacteria	Bacteroidetes	Bacteroidia	Marinilabiliales	Salinivirgaceae	Salinivirga
DN41164_c0_g1	398	199	12	4.61	DN41164_c0_g1_i1	G135815	G1358151		398	199	12	4.61	100	CDS	378	55.56	1	ferritin	KO:K02217	Bacteria	Bacteroidetes	Bacteroidia	Marinilabiliales	Salinivirgaceae	Salinivirga
DN41624_c0_g1	266	68.9	4	4.44	DN41624_c0_g1_i1	G136280	G1362801		266	68.9	4	4.44	100	CDS	264	48.28	1	HP	Hypo-rule applied	Bacteria	Bacteroidetes	Bacteroidia	Marinilabiliales	Salinivirgaceae	Salinivirga
DN42156_c0_g1	447	248	11	3.39	DN42156_c0_g1_i1	G136817	G1368171		447	248	11	3.39	100	CDS	390	54.95	-1	anti-anti-sigma regulatory factor	COG1366	Bacteria	Bacteroidetes	Bacteroidia	Marinilabiliales	Salinivirgaceae	Salinivirga
DN42432_c0_g1	284	85.37	4	3.58	DN42432_c0_g1_i1	G137083	G1370831		284	85.37	4	3.58	100	CDS	282	60	1	HP	Hypo-rule applied	Bacteria	Bacteroidetes	Bacteroidia	Marinilabiliales	Salinivirgaceae	Salinivirga
DN42622_c0_g1	262	65.42	3	3.5	DN42622_c0_g1_i1	G137281	G1372811		262	65.42	3	3.5	100	CDS	258	59.52	1	HP	Hypo-rule applied	Bacteria	Bacteroidetes	Bacteroidia	Marinilabiliales	Salinivirgaceae	Salinivirga
DN43097_c0_g1	220	33.9	3	6.76	DN43097_c0_g1_i1	G137730	G1377301		220	33.9	3	6.76	100	CDS	219	48.57	-1	WD40 repeat protein/WD40 repeat protein	pfam07676,pfam07676	Bacteria	Bacteroidetes	Bacteroidia	Marinilabiliales	Salinivirgaceae	Salinivirga
DN44112_c0_g1	836	637	25	3	DN44112_c0_g1_i1	G138597	G1385971		836	637	25	3	100	CDS	834	37.13	1	HP	Hypo-rule applied	Bacteria	Bacteroidetes	Bacteroidia	Marinilabiliales	Salinivirgaceae	Salinivirga
DN44287_c0_g1	242	49.21	7	10.87	DN44287_c0_g1_i1	G138784	G1387841		242	49.21	7	10.87	100	CDS	240	58.75	1	CIC family chloride channel protein	KO:K03281	Bacteria	Bacteroidetes	Bacteroidia	Marinilabiliales	Salinivirgaceae	Salinivirga
DN44729_c0_g1	1283	1084	55	3.88	DN44729_c0_g1_i1	G139256	G1392561	1	1283	1084	55	3.88	100	CDS	804	61.87	1	biopolymer transport protein ExbB	KO:K03561	Bacteria	Bacteroidetes	Bacteroidia	Marinilabiliales	Salinivirgaceae	Salinivirga
DN44729_c0_g1	1283	1084	55	3.88	DN44729_c0_g1_i1	G139256	G1392562	2	1283	1084	55	3.88	100	CDS	339	#N/A	1	HP	Hypo-rule	Bacteria	Bacteroidetes	Bacteroidia	Marinilabiliales	Salinivirgaceae	Salinivirga
DN45286_c0_g1	291	92.11	6	4.98	DN45286_c0_g1_i1	G139863	G1398631		291	92.11	6	4.98	100	CDS	291	50.51	-1	sigma-B regulation protein RsbU (phosphoserine phosphatase)	KO:K07315	Bacteria	Bacteroidetes	Bacteroidia	Marinilabiliales	Salinivirgaceae	Salinivirga
DN45454_c0_g1	934	735	235	24.43	DN45454_c0_g1_i1	G140051	G1400511		934	735	235	24.43	100	CDS	819	36.07	-1	carboxypeptidase-like protein/TonB-dependent receptor-like protein	pfam13715,pfam07715	Bacteria	Bacteroidetes	Bacteroidia	Marinilabiliales	Salinivirgaceae	Salinivirga
DN45758_c0_g1	459	260	6	1.76	DN45758_c0_g1_i1	G140378	G1403781		459	260	6	1.76	100	CDS	456	47.68	1	HP	Hypo-rule applied	Bacteria	Bacteroidetes	Bacteroidia	Marinilabiliales	Salinivirgaceae	Salinivirga
DN46849_c0_g1	432	233	14	4.59	DN46849_c0_g1_i1	G141525	G1415251		432	233	14	4.59	100	CDS	282	50	1	HP	Hypo-rule applied	Bacteria	Bacteroidetes	Bacteroidia	Marinilabiliales	Salinivirgaceae	Salinivirga
DN46957_c0_g1	381	182	9	3.78	DN46957_c0_g1_i1	G141634	G1416341		381	182	9	3.78	100	CDS	147	56.82	1	DNA polymerase-3 subunit beta	KO:K02338	Bacteria	Bacteroidetes	Bacteroidia	Marinilabiliales	Salinivirgaceae	Salinivirga
DN48777_c0_g1	378	179	5	2.13	DN48777_c0_g1_i1	G143496	G1434961		378	179	5	2.13	100	CDS	375	35.29	1	HP	Hypo-rule applied	Bacteria	Bacteroidetes	Bacteroidia	Marinilabiliales	Salinivirgaceae	Salinivirga
DN49447_c0_g1	461	262	6	1.75	DN49447_c0_g1_i1	G144155	G1441551		461	262	6	1.75	100	CDS	459	34.64	1	HP	Hypo-rule applied	Bacteria	Bacteroidetes	Bacteroidia	Marinilabiliales	Salinivirgaceae	Salinivirga
DN6027_c0_g1	220	33.9	4	9.02	DN6027_c0_g1_i1	G146099	G1460991		220	33.9	4	9.02	100	CDS	180	71.93	-1	HP	Hypo-rule applied	Bacteria	Bacteroidetes	Bacteroidia	Marinilabiliales	Salinivirgaceae	Salinivirga
DN9545_c0_g1	685.95	486.95	37	5.81	DN9545_c0_g1_i2	G150312	G1503121	1	888	689	20.49	2.27	39.14	CDS	885	60.36	-1	PKD repeat protein	COG3291	Bacteria	Bacteroidetes	Bacteroidia	Marinilabiliales	Salinivirgaceae	Salinivirga
DN991_c0_g1	287	88.24	7	6.06	DN991_c0_g1_i1	G150877	G1508771		287	88.24	7	6.06	100	CDS	285	32.53	1	tetratricopeptide (TPR) repeat protein	COG0457	Bacteria	Bacteroidetes	Bacteroidia	Marinilabiliales	Salinivirgaceae	Salinivirga
DN1692_c0_g1	2423	2224	410	14.09	DN1692_c0_g1_i1	G111175	G1111751	1	2423	2224	410	14.09	100	CDS	870	65.29	1	biopolymer transport protein ExbB	KO:K03561	Bacteria	Bacteroidetes	Bacteroidia	Marinilabiliales
DN1692_c0_g1	2423	2224	410	14.09	DN1692_c0_g1_i1	G111175	G1111752	2	2423	2224	410	14.09	100	CDS	408	40.91	1	HP	Hypo-rule	Bacteria	Bacteroidetes	Bacteroidia	Marinilabiliales
DN1692_c0_g1	2423	2224	410	14.09	DN1692_c0_g1_i1	G111175	G1111753	3	2423	2224	410	14.09	100	CDS	606	55.28	1	biopolymer transport protein ExbD	COG0848	Bacteria	Bacteroidetes	Bacteroidia	Marinilabiliales
DN1692_c0_g1	2423	2224	410	14.09	DN1692_c0_g1_i1	G111175	G1111754	4	2423	2224	410	14.09	100	CDS	474	67.11	1	biopolymer transport protein ExbD	COG0848	Bacteria	Bacteroidetes	Bacteroidia	Marinilabiliales
DN17866_c0_g1	2454	2255	219	7.42	DN17866_c0_g1_i1	G112133	G1121331	1	2454	2255	219	7.42	100	CDS	1443	65.84	1	SusD-like starch-binding protein associating with outer membrane	pfam12771	Bacteria	Bacteroidetes	Bacteroidia	Marinilabiliales
DN17866_c0_g1	2454	2255	219	7.42	DN17866_c0_g1_i1	G112133	G1121332	2	2454	2255	219	7.42	100	CDS	807	42.51	1	HP	Hypo-rule	Bacteria	Bacteroidetes	Bacteroidia	Marinilabiliales
DN26936_c0_g1	759	560	33	4.5	DN26936_c0_g1_i1	G121469	G1214691	1	759	560	33	4.5	100	CDS	207	75	1	LemA protein	KO:K03744	Bacteria	Bacteroidetes	Bacteroidia	Marinilabiliales
DN26936_c0_g1	759	560	33	4.5	DN26936_c0_g1_i1	G121469	G1214692	2	759	560	33	4.5	100	CDS	438	68.75	1	uncharacterized membrane protein	COG3762	Bacteria	Bacteroidetes	Bacteroidia	Marinilabiliales
DN31584_c0_g1	546	347	13	2.86	DN31584_c0_g1_i1	G126039	G1260391	1	546	347	13	2.86	100	CDS	423	57.86	1	transcriptional regulator with XRE-family HTH domain	COG1396	Bacteria	Bacteroidetes	Bacteroidia	Marinilabiliales
DN31584_c0_g1	546	347	13	2.86	DN31584_c0_g1_i1	G126039	G1260392	2	546	347	13	2.86	100	CDS	129	53.49	1	HP	Hypo-rule	Bacteria	Bacteroidetes	Bacteroidia	Marinilabiliales
DN3357_c0_g1	2159	1960	152	5.93	DN3357_c0_g1_i1	G128170	G1281701	1	2159	1960	152	5.93	100	CDS	156	#N/A	-1	HP	Hypo-rule	Bacteria	Bacteroidetes	Bacteroidia	Marinilabiliales
DN3357_c0_g1	2159	1960	152	5.93	DN3357_c0_g1_i1	G128170	G1281702	2	2159	1960	152	5.93	100	CDS	1191	77.53	-1	HP	Hypo-rule	Bacteria	Bacteroidetes	Bacteroidia	Marinilabiliales
DN3357_c0_g1	2159	1960	152	5.93	DN3357_c0_g1_i1	G128170	G1281703	3	2159	1960	152	5.93	100	CDS	576	65.96	-1	polyisoprenoid-binding protein YceI	COG2353	Bacteria	Bacteroidetes	Bacteroidia	Marinilabiliales
DN41194_c0_g1	515	316	10	2.42	DN41194_c0_g1_i1	G135843	G1358431	1	515	316	10	2.42	100	CDS	303	52.44	-1	HP	Hypo-rule	Bacteria	Bacteroidetes	Bacteroidia	Marinilabiliales
DN41194_c0_g1	515	316	10	2.42	DN41194_c0_g1_i1	G135843	G1358432	2	515	316	10	2.42	100	CDS	213	68.57	-1	HP	Hypo-rule	Bacteria	Bacteroidetes	Bacteroidia	Marinilabiliales
DN44510_c0_g1	809	610	26	3.26	DN44510_c0_g1_i1	G139027	G1390271	1	809	610	26	3.26	100	CDS	336	61.61	-1	sigma-B regulation protein RsbU (phosphoserine phosphatase)	KO:K07315	Bacteria	Bacteroidetes	Bacteroidia	Marinilabiliales
DN44510_c0_g1	809	610	26	3.26	DN44510_c0_g1_i1	G139027	G1390272	2	809	610	26	3.26	100	CDS	306	77.23	-1	HP	Hypo-rule	Bacteria	Bacteroidetes	Bacteroidia	Marinilabiliales
DN47227_c0_g1	309	110	6	4.17	DN47227_c0_g1_i1	G141914	G1419141	1	309	110	6	4.17	100	CDS	75	88	-1	exonuclease SbcC	KO:K03546	Bacteria	Bacteroidetes	Bacteroidia	Marinilabiliales
DN47227_c0_g1	309	110	6	4.17	DN47227_c0_g1_i1	G141914	G1419142	2	309	110	6	4.17	100	CDS	234	90.91	-1	exonuclease SbcD	KO:K03547	Bacteria	Bacteroidetes	Bacteroidia	Marinilabiliales
DN5536_c0_g1	2490.03	2291.03	191	6.37	DN5536_c0_g1_i2	G145600	G1456001	1	2736	2537	109.3	3.29	51.68	CDS	831	68.24	-1	2-oxoglutarate ferredoxin oxidoreductase subunit beta	KO:K00175	Bacteria	Bacteroidetes	Bacteroidia	Marinilabiliales
DN5536_c0_g1	2490.03	2291.03	191	6.37	DN5536_c0_g1_i2	G145600	G1456002	2	2736	2537	109.3	3.29	51.68	CDS	1902	64.03	-1	2-oxoglutarate ferredoxin oxidoreductase subunit alpha	KO:K00174	Bacteria	Bacteroidetes	Bacteroidia	Marinilabiliales
DN6657_c0_g1	806	607	54	6.8	DN6657_c0_g1_i1	G146772	G1467721	1	806	607	54	6.8	100	CDS	267	68.29	1	RNA recognition motif-containing protein	COG0724	Bacteria	Bacteroidetes	Bacteroidia	Marinilabiliales
DN6657_c0_g1	806	607	54	6.8	DN6657_c0_g1_i1	G146772	G1467722	2	806	607	54	6.8	100	CDS	246	71.08	1	HP	Hypo-rule	Bacteria	Bacteroidetes	Bacteroidia	Marinilabiliales
DN13792_c0_g1	672	473	18	2.91	DN13792_c0_g1_i1	G108082	G1080821	1	672	473	18	2.91	100	CDS	315	84.76	-1	large subunit ribosomal protein L17	KO:K02879	Bacteria	Bacteroidetes	Bacteroidia
DN13792_c0_g1	672	473	18	2.91	DN13792_c0_g1_i1	G108082	G1080822	2	672	473	18	2.91	100	CDS	351	87.07	-1	DNA-directed RNA polymerase subunit alpha	KO:K03040	Bacteria	Bacteroidetes	Bacteroidia
DN17965_c0_g1	1477	1278	54	3.23	DN17965_c0_g1_i1	G112240	G1122401	1	1477	1278	54	3.23	100	CDS	288	41.3	-1	HP	Hypo-rule	Bacteria	Bacteroidetes	Bacteroidia
DN17965_c0_g1	1477	1278	54	3.23	DN17965_c0_g1_i1	G112240	G1122402	2	1477	1278	54	3.23	100	CDS	1146	77.69	-1	prolyl-tRNA synthetase	KO:K01881	Bacteria	Bacteroidetes	Bacteroidia
DN18450_c0_g1	846	647	28	3.31	DN18450_c0_g1_i1	G112760	G1127601	1	846	647	28	3.31	100	CDS	333	73.17	1	uncharacterized membrane protein (DUF373 family)	COG3431	Bacteria	Bacteroidetes	Bacteroidia
DN18450_c0_g1	846	647	28	3.31	DN18450_c0_g1_i1	G112760	G1127602	2	846	647	28	3.31	100	CDS	432	79.02	-1	uncharacterized protein DUF4395	pfam14340	Bacteria	Bacteroidetes	Bacteroidia
DN26927_c0_g1	504	305	10	2.51	DN26927_c0_g1_i1	G121459	G1214591	1	504	305	10	2.51	100	CDS	372	84.43	1	small subunit ribosomal protein S11	KO:K02948	Bacteria	Bacteroidetes	Bacteroidia
DN26927_c0_g1	504	305	10	2.51	DN26927_c0_g1_i1	G121459	G1214592	2	504	305	10	2.51	100	CDS	99	90.91	1	small subunit ribosomal protein S4	KO:K02986	Bacteria	Bacteroidetes	Bacteroidia
DN27607_c0_g1	514	315	10	2.43	DN27607_c0_g1_i1	G122154	G1221541	1	514	315	10	2.43	100	CDS	204	92.54	1	GMP synthase (glutamine-hydrolysing)	KO:K01951	Bacteria	Bacteroidetes	Bacteroidia
DN27607_c0_g1	514	315	10	2.43	DN27607_c0_g1_i1	G122154	G1221542	2	514	315	10	2.43	100	CDS	264	35.63	1	LysM repeat protein	COG1388	Bacteria	Bacteroidetes	Bacteroidia
DN2786_c0_g1	1837	1638	241	11.24	DN2786_c0_g1_i1	G122418	G1224181	1	1837	1638	241	11.24	100	CDS	1545	58.89	-1	formylglycine-generating enzyme required for sulfatase activity/formylglycine-generating enzyme required for sulfatase activity	COG1262,COG1262	Bacteria	Bacteroidetes	Bacteroidia
DN2786_c0_g1	1837	1638	241	11.24	DN2786_c0_g1_i1	G122418	G1224182	2	1837	1638	241	11.24	100	CDS	228	44.12	-1	uncharacterized protein DUF3308	pfam11751	Bacteria	Bacteroidetes	Bacteroidia
DN30935_c0_g1	393	194	10	3.94	DN30935_c0_g1_i1	G125341	G1253411	1	393	194	10	3.94	100	CDS	189	75.81	-1	putative membrane protein	KO:K08974	Bacteria	Bacteroidetes	Bacteroidia
DN30935_c0_g1	393	194	10	3.94	DN30935_c0_g1_i1	G125341	G1253412	2	393	194	10	3.94	100	CDS	210	84.06	-1	phosphosulfolactate synthase	KO:K08097	Bacteria	Bacteroidetes	Bacteroidia
DN39460_c0_g1	501	302	22	5.57	DN39460_c0_g1_i1	G134066	G1340661	1	501	302	22	5.57	100	CDS	261	75.58	-1	F-type H+-transporting ATPase subunit c	KO:K02110	Bacteria	Bacteroidetes	Bacteroidia
DN39460_c0_g1	501	302	22	5.57	DN39460_c0_g1_i1	G134066	G1340662	2	501	302	22	5.57	100	CDS	186	67.21	-1	F-type H+-transporting ATPase subunit a	KO:K02108	Bacteria	Bacteroidetes	Bacteroidia
DN40652_c0_g1	615	416	12	2.2	DN40652_c0_g1_i1	G135285	G1352851	1	615	416	12	2.2	100	CDS	327	80.56	1	transcriptional regulator with XRE-family HTH domain	COG1396	Bacteria	Bacteroidetes	Bacteroidia
DN40652_c0_g1	615	416	12	2.2	DN40652_c0_g1_i1	G135285	G1352852	2	615	416	12	2.2	100	CDS	282	35.23	-1	HP	Hypo-rule	Bacteria	Bacteroidetes	Bacteroidia
DN31127_c0_g1	202	23.55	3	9.73	DN31127_c0_g1_i1	G125550	G1255501		202	23.55	3	9.73	100	CDS	201	52.94	1	HP	Hypo-rule applied	Bacteria	Bacteroidetes	Chitinophagia	Chitinophagales	Chitinophagaceae	Arachidicoccus
DN41961_c0_g1	250	55.45	5	6.89	DN41961_c0_g1_i1	G136622	G1366221		250	55.45	5	6.89	100	CDS	246	87.8	-1	4-hydroxy-3-polyprenylbenzoate decarboxylase	KO:K03182	Bacteria	Bacteroidetes	Chitinophagia	Chitinophagales	Chitinophagaceae	Arachidicoccus
DN46225_c0_g1	602	403	32	6.07	DN46225_c0_g1_i1	G140880	G1408801		602	403	32	6.07	100	CDS	600	86.93	1	adenine-specific DNA-methyltransferase	KO:K07318	Bacteria	Bacteroidetes	Chitinophagia	Chitinophagales	Chitinophagaceae	Arachidicoccus
DN48844_c0_g1	273	75.15	8	8.13	DN48844_c0_g1_i1	G143560	G1435601		273	75.15	8	8.13	100	CDS	270	92.22	1	adenine-specific DNA-methyltransferase	KO:K07318	Bacteria	Bacteroidetes	Chitinophagia	Chitinophagales	Chitinophagaceae	Arachidicoccus
DN12365_c0_g1	435	236	10	3.24	DN12365_c0_g1_i1	G106546	G1065461		435	236	10	3.24	100	CDS	432	79.86	-1	excinuclease ABC subunit B	KO:K03702	Bacteria	Bacteroidetes	Chitinophagia	Chitinophagales	Chitinophagaceae	Chitinophaga
DN12878_c0_g1	308	109	6	4.21	DN12878_c0_g1_i1	G107094	G1070941		308	109	6	4.21	100	CDS	306	67.65	1	threonyl-tRNA synthetase	KO:K01868	Bacteria	Bacteroidetes	Chitinophagia	Chitinophagales	Chitinophagaceae	Chitinophaga
DN14249_c0_g1	279	80.67	7	6.63	DN14249_c0_g1_i1	G108568	G1085681		279	80.67	7	6.63	100	CDS	261	53.01	-1	outer membrane protein OmpA-like peptidoglycan-associated protein	COG2885	Bacteria	Bacteroidetes	Chitinophagia	Chitinophagales	Chitinophagaceae	Chitinophaga
DN15116_c0_g1	250	55.45	4	5.51	DN15116_c0_g1_i1	G109474	G1094741		250	55.45	4	5.51	100	CDS	246	93.9	1	deoxyhypusine synthase	KO:K00809	Bacteria	Bacteroidetes	Chitinophagia	Chitinophagales	Chitinophagaceae	Chitinophaga
DN15232_c0_g1	276	77.89	4	3.92	DN15232_c0_g1_i1	G109595	G1095951		276	77.89	4	3.92	100	CDS	273	52.17	-1	HP	Hypo-rule applied	Bacteria	Bacteroidetes	Chitinophagia	Chitinophagales	Chitinophagaceae	Chitinophaga
DN16141_c0_g1	363	164	8	3.73	DN16141_c0_g1_i1	G110480	G1104801		363	164	8	3.73	100	CDS	363	84.3	-1	UDP-glucose 4-epimerase	KO:K01784	Bacteria	Bacteroidetes	Chitinophagia	Chitinophagales	Chitinophagaceae	Chitinophaga
DN16946_c0_g1	210	27.9	3	8.22	DN16946_c0_g1_i1	G111184	G1111841		210	27.9	3	8.22	100	CDS	207	41.27	1	HP	Hypo-rule applied	Bacteria	Bacteroidetes	Chitinophagia	Chitinophagales	Chitinophagaceae	Chitinophaga
DN17367_c0_g1	254	58.7	3	3.91	DN17367_c0_g1_i1	G111600	G1116001		254	58.7	3	3.91	100	CDS	252	50.62	1	HP	Hypo-rule applied	Bacteria	Bacteroidetes	Chitinophagia	Chitinophagales	Chitinophagaceae	Chitinophaga
DN18565_c0_g1	1236	1037	158	11.64	DN18565_c0_g1_i1	G112883	G1128831		1236	1037	158	11.64	100	CDS	1134	61.87	1	ATP-dependent RNA helicase DeaD	KO:K05592	Bacteria	Bacteroidetes	Chitinophagia	Chitinophagales	Chitinophagaceae	Chitinophaga
DN19086_c0_g1	220	33.9	6	13.52	DN19086_c0_g1_i1	G113426	G1134261		220	33.9	6	13.52	100	CDS	216	44.62	1	endothelin-converting enzyme/putative endopeptidase	KO:K01415,KO:K07386	Bacteria	Bacteroidetes	Chitinophagia	Chitinophagales	Chitinophagaceae	Chitinophaga
DN20408_c0_g1	247	53.07	2	2.88	DN20408_c0_g1_i1	G114821	G1148211		247	53.07	2	2.88	100	CDS	246	47.22	1	HP	Hypo-rule applied	Bacteria	Bacteroidetes	Chitinophagia	Chitinophagales	Chitinophagaceae	Chitinophaga
DN21791_c0_g1	342	143	8	4.27	DN21791_c0_g1_i1	G116265	G1162651		342	143	8	4.27	100	CDS	339	47.83	1	putative zinc finger protein	pfam13490	Bacteria	Bacteroidetes	Chitinophagia	Chitinophagales	Chitinophagaceae	Chitinophaga
DN22664_c0_g1	235	44.04	5	8.68	DN22664_c0_g1_i1	G117141	G1171411		235	44.04	5	8.68	100	CDS	234	67.53	-1	uncharacterized protein DUF4256	pfam14066	Bacteria	Bacteroidetes	Chitinophagia	Chitinophagales	Chitinophagaceae	Chitinophaga
DN24679_c0_g1	371	172	8	3.55	DN24679_c0_g1_i1	G119082	G1190821	1	371	172	8	3.55	100	CDS	87	#N/A	1	HP	Hypo-rule	Bacteria	Bacteroidetes	Chitinophagia	Chitinophagales	Chitinophagaceae	Chitinophaga
DN24679_c0_g1	371	172	8	3.55	DN24679_c0_g1_i1	G119082	G1190822	2	371	172	8	3.55	100	CDS	279	68.24	1	hippurate hydrolase	KO:K01451	Bacteria	Bacteroidetes	Chitinophagia	Chitinophagales	Chitinophagaceae	Chitinophaga
DN24991_c0_g1	533	334	13	2.97	DN24991_c0_g1_i1	G119419	G1194191		533	334	13	2.97	100	CDS	531	60	1	NAD+ kinase	KO:K00858	Bacteria	Bacteroidetes	Chitinophagia	Chitinophagales	Chitinophagaceae	Chitinophaga
DN25032_c0_g1	241	48.46	4	6.31	DN25032_c0_g1_i1	G119463	G1194631		241	48.46	4	6.31	100	CDS	237	68.35	1	outer membrane protein OmpA-like peptidoglycan-associated protein	COG2885	Bacteria	Bacteroidetes	Chitinophagia	Chitinophagales	Chitinophagaceae	Chitinophaga
DN25630_c0_g1	451	252	11	3.34	DN25630_c0_g1_i1	G120102	G1201021		451	252	11	3.34	100	CDS	447	65.71	-1	glycosyltransferase involved in cell wall biosynthesis	COG0438	Bacteria	Bacteroidetes	Chitinophagia	Chitinophagales	Chitinophagaceae	Chitinophaga
DN25693_c0_g1	252	57.06	4	5.36	DN25693_c0_g1_i1	G120167	G1201671		252	57.06	4	5.36	100	CDS	252	44.19	1	HP	Hypo-rule applied	Bacteria	Bacteroidetes	Chitinophagia	Chitinophagales	Chitinophagaceae	Chitinophaga
DN27214_c0_g1	277	78.81	5	4.85	DN27214_c0_g1_i1	G121755	G1217551		277	78.81	5	4.85	100	CDS	276	94.57	1	preprotein translocase subunit SecA	KO:K03070	Bacteria	Bacteroidetes	Chitinophagia	Chitinophagales	Chitinophagaceae	Chitinophaga
DN27949_c0_g1	317	118	8	5.18	DN27949_c0_g1_i1	G122498	G1224981		317	118	8	5.18	100	CDS	315	70.48	-1	response regulator RpfG family c-di-GMP phosphodiesterase	COG3437	Bacteria	Bacteroidetes	Chitinophagia	Chitinophagales	Chitinophagaceae	Chitinophaga
DN29013_c0_g1	217	32.04	4	9.54	DN29013_c0_g1_i1	G123549	G1235491		217	32.04	4	9.54	100	CDS	216	64.79	1	adenine deaminase	KO:K01486	Bacteria	Bacteroidetes	Chitinophagia	Chitinophagales	Chitinophagaceae	Chitinophaga
DN29401_c0_g1	211	28.47	2	5.37	DN29401_c0_g1_i1	G123928	G1239281		211	28.47	2	5.37	100	CDS	210	55.38	-1	HP	Hypo-rule applied	Bacteria	Bacteroidetes	Chitinophagia	Chitinophagales	Chitinophagaceae	Chitinophaga
DN29888_c0_g1	312	113	4	2.7	DN29888_c0_g1_i1	G124396	G1243961		312	113	4	2.7	100	CDS	309	53.92	1	metallo-beta-lactamase family protein	KO:K07576	Bacteria	Bacteroidetes	Chitinophagia	Chitinophagales	Chitinophagaceae	Chitinophaga
DN31364_c0_g1	710	511	18	2.69	DN31364_c0_g1_i1	G125803	G1258031		710	511	18	2.69	100	CDS	591	48.61	1	CHU domain-containing protein	pfam13585	Bacteria	Bacteroidetes	Chitinophagia	Chitinophagales	Chitinophagaceae	Chitinophaga
DN31436_c0_g1	300	101	13	9.83	DN31436_c0_g1_i1	G125882	G1258821		300	101	13	9.83	100	CDS	300	44.55	-1	TolA-binding protein	COG1729	Bacteria	Bacteroidetes	Chitinophagia	Chitinophagales	Chitinophagaceae	Chitinophaga
DN31526_c0_g1	258	62.02	5	6.16	DN31526_c0_g1_i1	G125975	G1259751		258	62.02	5	6.16	100	CDS	255	62.5	1	HP	Hypo-rule applied	Bacteria	Bacteroidetes	Chitinophagia	Chitinophagales	Chitinophagaceae	Chitinophaga
DN32283_c0_g1	267	69.78	7	7.67	DN32283_c0_g1_i1	G126793	G1267931		267	69.78	7	7.67	100	CDS	264	77.27	-1	aminopeptidase N	KO:K01256	Bacteria	Bacteroidetes	Chitinophagia	Chitinophagales	Chitinophagaceae	Chitinophaga
DN36019_c0_g1	215	30.82	3	7.44	DN36019_c0_g1_i1	G130682	G1306821		215	30.82	3	7.44	100	CDS	213	78.57	-1	SIR2-like protein	pfam13289	Bacteria	Bacteroidetes	Chitinophagia	Chitinophagales	Chitinophagaceae	Chitinophaga
DN36509_c0_g1	328	129	6	3.55	DN36509_c0_g1_i1	G131148	G1311481		328	129	6	3.55	100	CDS	327	39.45	-1	oxygen-dependent protoporphyrinogen oxidase	KO:K00231	Bacteria	Bacteroidetes	Chitinophagia	Chitinophagales	Chitinophagaceae	Chitinophaga
DN37457_c0_g1	293	94.06	4	3.25	DN37457_c0_g1_i1	G131947	G1319471		293	94.06	4	3.25	100	CDS	291	45.36	-1	HP	KO:K00540	Bacteria	Bacteroidetes	Chitinophagia	Chitinophagales	Chitinophagaceae	Chitinophaga
DN37557_c0_g1	369	170	4	1.8	DN37557_c0_g1_i1	G132060	G1320601		369	170	4	1.8	100	CDS	306	63.37	-1	aminodeoxyfutalosine synthase	KO:K18285	Bacteria	Bacteroidetes	Chitinophagia	Chitinophagales	Chitinophagaceae	Chitinophaga
DN37800_c0_g1	331	132	5	2.89	DN37800_c0_g1_i1	G132321	G1323211		331	132	5	2.89	100	CDS	330	70.37	-1	carboxypeptidase Taq	KO:K01299	Bacteria	Bacteroidetes	Chitinophagia	Chitinophagales	Chitinophagaceae	Chitinophaga
DN37992_c0_g1	757	558	48	6.57	DN37992_c0_g1_i1	G132523	G1325231	1	757	558	48	6.57	100	CDS	99	#N/A	1	HP	Hypo-rule	Bacteria	Bacteroidetes	Chitinophagia	Chitinophagales	Chitinophagaceae	Chitinophaga
DN37992_c0_g1	757	558	48	6.57	DN37992_c0_g1_i1	G132523	G1325232	2	757	558	48	6.57	100	CDS	633	30.39	1	HP	Hypo-rule	Bacteria	Bacteroidetes	Chitinophagia	Chitinophagales	Chitinophagaceae	Chitinophaga
DN39240_c0_g1	257	61.18	8	9.99	DN39240_c0_g1_i1	G133844	G1338441		257	61.18	8	9.99	100	CDS	255	67.06	-1	agmatinase	KO:K01480	Bacteria	Bacteroidetes	Chitinophagia	Chitinophagales	Chitinophagaceae	Chitinophaga
DN41867_c0_g1	217	32.04	4	9.54	DN41867_c0_g1_i1	G136527	G1365271		217	32.04	4	9.54	100	CDS	213	54.29	-1	ATP-dependent DNA helicase RecG	KO:K03655	Bacteria	Bacteroidetes	Chitinophagia	Chitinophagales	Chitinophagaceae	Chitinophaga
DN42506_c0_g1	211	28.47	2	5.37	DN42506_c0_g1_i1	G137161	G1371611		211	28.47	2	5.37	100	CDS	207	39.06	1	HP	Hypo-rule applied	Bacteria	Bacteroidetes	Chitinophagia	Chitinophagales	Chitinophagaceae	Chitinophaga
DN45570_c0_g1	249	54.65	4	5.59	DN45570_c0_g1_i1	G140176	G1401761		249	54.65	4	5.59	100	CDS	168	46.94	1	lipoprotein-releasing system permease protein	KO:K09808	Bacteria	Bacteroidetes	Chitinophagia	Chitinophagales	Chitinophagaceae	Chitinophaga
DN45754_c0_g1	283	84.42	3	2.72	DN45754_c0_g1_i1	G140374	G1403741		283	84.42	3	2.72	100	CDS	270	52.38	-1	adhesin/invasin	KO:K13735	Bacteria	Bacteroidetes	Chitinophagia	Chitinophagales	Chitinophagaceae	Chitinophaga
DN46573_c0_g1	754	555	20	2.75	DN46573_c0_g1_i1	G141240	G1412401	1	754	555	20	2.75	100	CDS	87	#N/A	-1	HP	Hypo-rule	Bacteria	Bacteroidetes	Chitinophagia	Chitinophagales	Chitinophagaceae	Chitinophaga
DN46573_c0_g1	754	555	20	2.75	DN46573_c0_g1_i1	G141240	G1412402	2	754	555	20	2.75	100	CDS	429	70.71	-1	cysteine desulfuration protein SufE	KO:K02426	Bacteria	Bacteroidetes	Chitinophagia	Chitinophagales	Chitinophagaceae	Chitinophaga
DN46573_c0_g1	754	555	20	2.75	DN46573_c0_g1_i1	G141240	G1412403	3	754	555	20	2.75	100	CDS	135	#N/A	-1	HP	Hypo-rule	Bacteria	Bacteroidetes	Chitinophagia	Chitinophagales	Chitinophagaceae	Chitinophaga
DN47022_c0_g1	295	96.03	5	3.98	DN47022_c0_g1_i1	G141699	G1416991		295	96.03	5	3.98	100	CDS	291	40.74	-1	HP	Hypo-rule applied	Bacteria	Bacteroidetes	Chitinophagia	Chitinophagales	Chitinophagaceae	Chitinophaga
DN47325_c0_g1	526	327	23	5.37	DN47325_c0_g1_i1	G142011	G1420111		526	327	23	5.37	100	CDS	450	44.76	1	HP	Hypo-rule applied	Bacteria	Bacteroidetes	Chitinophagia	Chitinophagales	Chitinophagaceae	Chitinophaga
DN47938_c0_g1	291	92.11	3	2.49	DN47938_c0_g1_i1	G142645	G1426451		291	92.11	3	2.49	100	CDS	288	63.16	1	phosphoribosyl 1,2-cyclic phosphate phosphodiesterase	KO:K06167	Bacteria	Bacteroidetes	Chitinophagia	Chitinophagales	Chitinophagaceae	Chitinophaga
DN48255_c0_g1	256	60.35	4	5.06	DN48255_c0_g1_i1	G142972	G1429721		256	60.35	4	5.06	100	CDS	255	51.72	1	uncharacterized protein DUF983	pfam06170	Bacteria	Bacteroidetes	Chitinophagia	Chitinophagales	Chitinophagaceae	Chitinophaga
DN49576_c0_g1	313	114	9	6.03	DN49576_c0_g1_i1	G144270	G1442701		313	114	9	6.03	100	CDS	312	51.32	1	FdhD protein	KO:K02379	Bacteria	Bacteroidetes	Chitinophagia	Chitinophagales	Chitinophagaceae	Chitinophaga
DN49794_c0_g1	284	85.37	4	3.58	DN49794_c0_g1_i1	G144467	G1444671		284	85.37	4	3.58	100	CDS	282	60.87	1	outer membrane protein OmpA-like peptidoglycan-associated protein	COG2885	Bacteria	Bacteroidetes	Chitinophagia	Chitinophagales	Chitinophagaceae	Chitinophaga
DN33181_c0_g1	293	94.06	5	4.06	DN33181_c0_g1_i1	G127752	G1277521		293	94.06	5	4.06	100	CDS	291	90.72	1	isocitrate dehydrogenase	KO:K00031	Bacteria	Bacteroidetes	Chitinophagia	Chitinophagales	Chitinophagaceae	Cnuella
DN41443_c0_g1	242	49.21	4	6.21	DN41443_c0_g1_i1	G136100	G1361001		242	49.21	4	6.21	100	CDS	240	73.77	-1	chorismate mutase	KO:K04516	Bacteria	Bacteroidetes	Chitinophagia	Chitinophagales	Chitinophagaceae	Crenotalea
DN41937_c0_g1	251	56.26	5	6.79	DN41937_c0_g1_i1	G136595	G1365951		251	56.26	5	6.79	100	CDS	249	44.74	1	UDP-N-acetylmuramate: L-alanyl-gamma-D-glutamyl-meso-diaminopimelate ligase	KO:K02558	Bacteria	Bacteroidetes	Chitinophagia	Chitinophagales	Chitinophagaceae	Crenotalea
DN42816_c0_g1	244	50.74	3	4.52	DN42816_c0_g1_i1	G137468	G1374681		244	50.74	3	4.52	100	CDS	243	62.96	1	D-3-phosphoglycerate dehydrogenase	KO:K00058	Bacteria	Bacteroidetes	Chitinophagia	Chitinophagales	Chitinophagaceae	Crenotalea
DN15805_c0_g1	263	66.28	4	4.61	DN15805_c0_g1_i1	G110165	G1101651		263	66.28	4	4.61	100	CDS	261	53.49	1	CRP/FNR family transcriptional regulator	KO:K01420	Bacteria	Bacteroidetes	Chitinophagia	Chitinophagales	Chitinophagaceae	Filimonas
DN19158_c0_g1	481	282	6	1.63	DN19158_c0_g1_i1	G113501	G1135011		481	282	6	1.63	100	CDS	447	39.08	1	PKD repeat protein	COG3291	Bacteria	Bacteroidetes	Chitinophagia	Chitinophagales	Chitinophagaceae	Filimonas
DN41337_c0_g1	311	112	4	2.73	DN41337_c0_g1_i1	G135991	G1359911		311	112	4	2.73	100	CDS	309	32.84	-1	HP	Hypo-rule applied	Bacteria	Bacteroidetes	Chitinophagia	Chitinophagales	Chitinophagaceae	Filimonas
DN18781_c0_g1	824	625	32	3.91	DN18781_c0_g1_i1	G113108	G1131081		824	625	32	3.91	100	CDS	822	64.75	1	aminodeoxyfutalosine synthase	KO:K18285	Bacteria	Bacteroidetes	Chitinophagia	Chitinophagales	Chitinophagaceae	Flavihumibacter
DN18945_c0_g1	361	162	11	5.19	DN18945_c0_g1_i1	G113278	G1132781		361	162	11	5.19	100	CDS	357	79.83	-1	nitric oxide reductase subunit B	KO:K04561	Bacteria	Bacteroidetes	Chitinophagia	Chitinophagales	Chitinophagaceae	Flavihumibacter
DN21920_c0_g1	477	278	8	2.2	DN21920_c0_g1_i1	G116396	G1163961		477	278	8	2.2	100	CDS	474	37.25	1	signal transduction histidine kinase	COG4585	Bacteria	Bacteroidetes	Chitinophagia	Chitinophagales	Chitinophagaceae	Flavihumibacter
DN22448_c0_g1	275	76.97	5	4.96	DN22448_c0_g1_i1	G116929	G1169291		275	76.97	5	4.96	100	CDS	273	60.44	1	HP	KO:K00257	Bacteria	Bacteroidetes	Chitinophagia	Chitinophagales	Chitinophagaceae	Flavihumibacter
DN24376_c0_g1	668	469	21	3.42	DN24376_c0_g1_i1	G118760	G1187601		668	469	21	3.42	100	CDS	666	67.42	1	HP	Hypo-rule applied	Bacteria	Bacteroidetes	Chitinophagia	Chitinophagales	Chitinophagaceae	Flavihumibacter
DN25202_c0_g1	652	453	15	2.53	DN25202_c0_g1_i1	G119649	G1196491		652	453	15	2.53	100	CDS	648	63.21	-1	TonB-dependent receptor-like protein	pfam07715	Bacteria	Bacteroidetes	Chitinophagia	Chitinophagales	Chitinophagaceae	Flavihumibacter
DN28858_c0_g1	345	146	9	4.71	DN28858_c0_g1_i1	G123402	G1234021		345	146	9	4.71	100	CDS	342	62.96	1	tRNA(Ile)-lysidine synthase TilS/MesJ	COG0037	Bacteria	Bacteroidetes	Chitinophagia	Chitinophagales	Chitinophagaceae	Flavihumibacter
DN42974_c0_g1	269	71.55	8	8.54	DN42974_c0_g1_i1	G137618	G1376181	1	269	71.55	8	8.54	100	CDS	78	#N/A	1	HP	Hypo-rule	Bacteria	Bacteroidetes	Chitinophagia	Chitinophagales	Chitinophagaceae	Flavihumibacter
DN42974_c0_g1	269	71.55	8	8.54	DN42974_c0_g1_i1	G137618	G1376182	2	269	71.55	8	8.54	100	CDS	192	69.35	1	4-hydroxy-tetrahydrodipicolinate reductase	KO:K00215	Bacteria	Bacteroidetes	Chitinophagia	Chitinophagales	Chitinophagaceae	Flavihumibacter
DN14483_c0_g1	254	58.7	5	6.51	DN14483_c0_g1_i1	G108814	G1088141		254	58.7	5	6.51	100	CDS	252	37.35	1	HP	Hypo-rule applied	Bacteria	Bacteroidetes	Chitinophagia	Chitinophagales	Chitinophagaceae	Flavisolibacter
DN1501_c0_g1	863	664	35	4.03	DN1501_c0_g1_i1	G109378	G1093781	1	863	664	35	4.03	100	CDS	327	#N/A	-1	HP	Hypo-rule	Bacteria	Bacteroidetes	Chitinophagia	Chitinophagales	Chitinophagaceae	Flavisolibacter
DN1501_c0_g1	863	664	35	4.03	DN1501_c0_g1_i1	G109378	G1093782	2	863	664	35	4.03	100	CDS	531	48.84	-1	RNA polymerase sigma-70 factor (ECF subfamily)	KO:K03088	Bacteria	Bacteroidetes	Chitinophagia	Chitinophagales	Chitinophagaceae	Flavisolibacter
DN18445_c0_g1	226	37.8	3	6.06	DN18445_c0_g1_i1	G112754	G1127541		226	37.8	3	6.06	100	CDS	225	88	1	type I restriction enzyme S subunit	KO:K01154	Bacteria	Bacteroidetes	Chitinophagia	Chitinophagales	Chitinophagaceae	Flavisolibacter
DN20333_c0_g1	253	57.88	3	3.96	DN20333_c0_g1_i1	G114743	G1147431		253	57.88	3	3.96	100	CDS	93	70	1	HP	Hypo-rule applied	Bacteria	Bacteroidetes	Chitinophagia	Chitinophagales	Chitinophagaceae	Flavisolibacter
DN23798_c0_g1	204	24.6	5	15.53	DN23798_c0_g1_i1	G118135	G1181351		204	24.6	5	15.53	100	CDS	201	72.73	-1	type I restriction enzyme S subunit	KO:K01154	Bacteria	Bacteroidetes	Chitinophagia	Chitinophagales	Chitinophagaceae	Flavisolibacter
DN34032_c0_g1	247	53.07	2	2.88	DN34032_c0_g1_i1	G128648	G1286481		247	53.07	2	2.88	100	CDS	246	56.79	1	glycolate oxidase	KO:K00104	Bacteria	Bacteroidetes	Chitinophagia	Chitinophagales	Chitinophagaceae	Flavisolibacter
DN41884_c0_g1	399	200	12	4.58	DN41884_c0_g1_i1	G136546	G1365461		399	200	12	4.58	100	CDS	396	40.79	1	HP	Hypo-rule applied	Bacteria	Bacteroidetes	Chitinophagia	Chitinophagales	Chitinophagaceae	Flavisolibacter
DN36698_c0_g1	241	48.46	4	6.31	DN36698_c0_g1_i1	G131320	G1313201		241	48.46	4	6.31	100	CDS	180	46.55	-1	pyrroline-5-carboxylate reductase	KO:K00286	Bacteria	Bacteroidetes	Chitinophagia	Chitinophagales	Chitinophagaceae	Hydrobacter
DN13707_c0_g1	494	295	7	1.81	DN13707_c0_g1_i1	G107993	G1079931		494	295	7	1.81	100	CDS	492	93.29	1	Cu2+-exporting ATPase	KO:K01533	Bacteria	Bacteroidetes	Chitinophagia	Chitinophagales	Chitinophagaceae	Hydrotalea
DN15124_c0_g1	501	302	11	2.78	DN15124_c0_g1_i1	G109481	G1094811		501	302	11	2.78	100	CDS	498	61.54	1	uncharacterized membrane protein YqaE (UPF0057 family)	COG0401	Bacteria	Bacteroidetes	Chitinophagia	Chitinophagales	Chitinophagaceae	Hydrotalea
DN30746_c0_g1	770	571	21	2.81	DN30746_c0_g1_i1	G125145	G1251451		770	571	21	2.81	100	CDS	768	68.48	1	HP	Hypo-rule applied	Bacteria	Bacteroidetes	Chitinophagia	Chitinophagales	Chitinophagaceae	Hydrotalea
DN32288_c0_g1	441	242	20	6.31	DN32288_c0_g1_i1	G126798	G1267981		441	242	20	6.31	100	CDS	441	70.14	1	deoxyribose-phosphate aldolase	KO:K01619	Bacteria	Bacteroidetes	Chitinophagia	Chitinophagales	Chitinophagaceae	Hydrotalea
DN39993_c0_g1	220	33.9	4	9.02	DN39993_c0_g1_i1	G134612	G1346121		220	33.9	4	9.02	100	CDS	216	86.11	-1	Cu2+-exporting ATPase	KO:K01533	Bacteria	Bacteroidetes	Chitinophagia	Chitinophagales	Chitinophagaceae	Hydrotalea
DN42122_c0_g1	253	57.88	4	5.28	DN42122_c0_g1_i1	G136783	G1367831		253	57.88	4	5.28	100	CDS	159	68.63	-1	site-specific DNA-methyltransferase (adenine-specific)	KO:K00571	Bacteria	Bacteroidetes	Chitinophagia	Chitinophagales	Chitinophagaceae	Hydrotalea
DN48005_c0_g1	297	98.01	9	7.02	DN48005_c0_g1_i1	G142717	G1427171		297	98.01	9	7.02	100	CDS	297	76.77	-1	L-aspartate oxidase	KO:K00278	Bacteria	Bacteroidetes	Chitinophagia	Chitinophagales	Chitinophagaceae	Hydrotalea
DN27657_c0_g1	206	25.67	2	5.95	DN27657_c0_g1_i1	G122204	G1222041		206	25.67	2	5.95	100	CDS	204	94.12	1	adenylosuccinate lyase	KO:K01756	Bacteria	Bacteroidetes	Chitinophagia	Chitinophagales	Chitinophagaceae	Niabella
DN38768_c0_g1	308	109	7	4.91	DN38768_c0_g1_i1	G133342	G1333421		308	109	7	4.91	100	CDS	306	90.2	-1	Fe-S cluster assembly protein SufB	KO:K09014	Bacteria	Bacteroidetes	Chitinophagia	Chitinophagales	Chitinophagaceae	Niabella
DN925_c0_g1	226	37.8	3	6.06	DN925_c0_g1_i1	G149921	G1499211		226	37.8	3	6.06	100	CDS	219	71.43	-1	LmbE family N-acetylglucosaminyl deacetylase	COG2120	Bacteria	Bacteroidetes	Chitinophagia	Chitinophagales	Chitinophagaceae	Niabella
DN15430_c0_g1	388	189	13	5.26	DN15430_c0_g1_i1	G109800	G1098001		388	189	13	5.26	100	CDS	387	35.59	-1	predicted Zn-dependent peptidase	COG0612	Bacteria	Bacteroidetes	Chitinophagia	Chitinophagales	Chitinophagaceae	Niastella
DN18832_c0_g1	274	76.06	9	9.04	DN18832_c0_g1_i1	G113160	G1131601		274	76.06	9	9.04	100	CDS	270	32.35	-1	HP	Hypo-rule applied	Bacteria	Bacteroidetes	Chitinophagia	Chitinophagales	Chitinophagaceae	Niastella
DN20103_c0_g1	690	491	13	2.02	DN20103_c0_g1_i1	G114502	G1145021		690	491	13	2.02	100	CDS	687	45.67	-1	HP	Hypo-rule applied	Bacteria	Bacteroidetes	Chitinophagia	Chitinophagales	Chitinophagaceae	Niastella
DN32287_c0_g1	304	105	6	4.37	DN32287_c0_g1_i1	G126797	G1267971		304	105	6	4.37	100	CDS	303	62.38	-1	uridine phosphorylase	KO:K00757	Bacteria	Bacteroidetes	Chitinophagia	Chitinophagales	Chitinophagaceae	Niastella
DN43105_c0_g1	258	62.02	6	7.39	DN43105_c0_g1_i1	G137740	G1377401		258	62.02	6	7.39	100	CDS	258	72.09	1	carbamoyltransferase	KO:K00612	Bacteria	Bacteroidetes	Chitinophagia	Chitinophagales	Chitinophagaceae	Niastella
DN18048_c0_g1	408	209	10	3.66	DN18048_c0_g1_i1	G112326	G1123261		408	209	10	3.66	100	CDS	342	95.61	-1	type III restriction enzyme	KO:K01156	Bacteria	Bacteroidetes	Chitinophagia	Chitinophagales	Chitinophagaceae	Parafilimonas
DN20623_c0_g1	218	32.65	3	7.02	DN20623_c0_g1_i1	G115046	G1150461		218	32.65	3	7.02	100	CDS	216	57.75	-1	glycerol-3-phosphate acyltransferase PlsX	KO:K03621	Bacteria	Bacteroidetes	Chitinophagia	Chitinophagales	Chitinophagaceae	Parafilimonas
DN21018_c0_g1	267	69.78	5	5.48	DN21018_c0_g1_i1	G115465	G1154651		267	69.78	5	5.48	100	CDS	264	98.86	-1	adenine-specific DNA-methyltransferase	KO:K07316	Bacteria	Bacteroidetes	Chitinophagia	Chitinophagales	Chitinophagaceae	Parafilimonas
DN21195_c0_g1	382	183	9	3.76	DN21195_c0_g1_i1	G115650	G1156501		382	183	9	3.76	100	CDS	381	67.48	1	O-methyltransferase	pfam00891	Bacteria	Bacteroidetes	Chitinophagia	Chitinophagales	Chitinophagaceae	Parafilimonas
DN24524_c0_g1	422	223	8	2.74	DN24524_c0_g1_i1	G118918	G1189181		422	223	8	2.74	100	CDS	420	58.57	-1	UDP-N-acetylmuramate dehydrogenase	KO:K00075	Bacteria	Bacteroidetes	Chitinophagia	Chitinophagales	Chitinophagaceae	Parafilimonas
DN34310_c0_g1	345	146	5	2.62	DN34310_c0_g1_i1	G128935	G1289351		345	146	5	2.62	100	CDS	333	65.14	1	adenine-specific DNA-methyltransferase	KO:K07316	Bacteria	Bacteroidetes	Chitinophagia	Chitinophagales	Chitinophagaceae	Parafilimonas
DN35711_c0_g1	211	28.47	5	13.42	DN35711_c0_g1_i1	G130375	G1303751		211	28.47	5	13.42	100	CDS	210	100	-1	type III restriction enzyme	KO:K01156	Bacteria	Bacteroidetes	Chitinophagia	Chitinophagales	Chitinophagaceae	Parafilimonas
DN4594_c0_g1	947	748	16	1.63	DN4594_c0_g1_i1	G140584	G1405841		947	748	16	1.63	100	CDS	945	97.46	1	type III restriction enzyme	KO:K01156	Bacteria	Bacteroidetes	Chitinophagia	Chitinophagales	Chitinophagaceae	Parafilimonas
DN34169_c0_g1	239	46.96	3	4.88	DN34169_c0_g1_i1	G128791	G1287911		239	46.96	3	4.88	100	CDS	237	75.95	1	phosphoglycerate kinase	KO:K00927	Bacteria	Bacteroidetes	Chitinophagia	Chitinophagales	Chitinophagaceae	Sediminibacterium
DN3533_c0_g1	411	212	9	3.24	DN3533_c0_g1_i1	G129995	G1299951		411	212	9	3.24	100	CDS	411	58.46	1	4-hydroxy-3-polyprenylbenzoate decarboxylase	KO:K03182	Bacteria	Bacteroidetes	Chitinophagia	Chitinophagales	Chitinophagaceae	Sediminibacterium
DN13508_c0_g1	290	91.14	8	6.71	DN13508_c0_g1_i1	G107778	G1077781		290	91.14	8	6.71	100	CDS	288	56.6	1	HP	Hypo-rule applied	Bacteria	Bacteroidetes	Chitinophagia	Chitinophagales	Chitinophagaceae	Taibaiella
DN15271_c0_g1	371	172	7	3.11	DN15271_c0_g1_i1	G109634	G1096341		371	172	7	3.11	100	CDS	369	70.73	1	oxepin-CoA hydrolase/3-oxo-5,6-dehydrosuberyl-CoA semialdehyde dehydrogenase	KO:K02618	Bacteria	Bacteroidetes	Chitinophagia	Chitinophagales	Chitinophagaceae	Taibaiella
DN15273_c0_g1	336	137	8	4.46	DN15273_c0_g1_i1	G109636	G1096361		336	137	8	4.46	100	CDS	333	78.38	-1	glucose-1-phosphate thymidylyltransferase	KO:K00973	Bacteria	Bacteroidetes	Chitinophagia	Chitinophagales	Chitinophagaceae	Taibaiella
DN18564_c0_g1	278	79.74	8	7.67	DN18564_c0_g1_i1	G112882	G1128821		278	79.74	8	7.67	100	CDS	276	60.87	-1	phosphomannomutase	COG1109	Bacteria	Bacteroidetes	Chitinophagia	Chitinophagales	Chitinophagaceae	Taibaiella
DN21437_c0_g1	231	41.21	4	7.42	DN21437_c0_g1_i1	G115902	G1159021		231	41.21	4	7.42	100	CDS	228	46.05	1	biopolymer transport protein ExbB	KO:K03561	Bacteria	Bacteroidetes	Chitinophagia	Chitinophagales	Chitinophagaceae	Taibaiella
DN24113_c0_g1	266	68.9	3	3.33	DN24113_c0_g1_i1	G118478	G1184781		266	68.9	3	3.33	100	CDS	192	77.78	1	methylglutaconyl-CoA hydratase	KO:K13766	Bacteria	Bacteroidetes	Chitinophagia	Chitinophagales	Chitinophagaceae	Taibaiella
DN42026_c0_g1	329	130	10	5.88	DN42026_c0_g1_i1	G136685	G1366851		329	130	10	5.88	100	CDS	327	88.07	1	oxepin-CoA hydrolase/3-oxo-5,6-dehydrosuberyl-CoA semialdehyde dehydrogenase	KO:K02618	Bacteria	Bacteroidetes	Chitinophagia	Chitinophagales	Chitinophagaceae	Taibaiella
DN15898_c0_g1	424	225	7	2.38	DN15898_c0_g1_i1	G110253	G1102531		424	225	7	2.38	100	CDS	423	43.15	-1	HP	Hypo-rule applied	Bacteria	Bacteroidetes	Chitinophagia	Chitinophagales	Chitinophagaceae
DN22447_c0_g1	205	25.13	9	27.36	DN22447_c0_g1_i1	G116928	G1169281		205	25.13	9	27.36	100	CDS	204	43.94	1	peptidyl-prolyl cis-trans isomerase D	KO:K03770	Bacteria	Bacteroidetes	Chitinophagia	Chitinophagales	Chitinophagaceae
DN29886_c0_g1	291	92.11	3	2.49	DN29886_c0_g1_i1	G124394	G1243941		291	92.11	3	2.49	100	CDS	276	42.42	1	HP	Hypo-rule applied	Bacteria	Bacteroidetes	Chitinophagia	Chitinophagales	Chitinophagaceae
DN30853_c0_g1	597	398	29	5.57	DN30853_c0_g1_i1	G125257	G1252571		597	398	29	5.57	100	CDS	579	51.68	-1	DNA-binding NtrC family response regulator	COG2204	Bacteria	Bacteroidetes	Chitinophagia	Chitinophagales	Chitinophagaceae
DN38042_c0_g1	482	283	10	2.7	DN38042_c0_g1_i1	G132579	G1325791		482	283	10	2.7	100	CDS	450	55.41	1	HP	Hypo-rule applied	Bacteria	Bacteroidetes	Chitinophagia	Chitinophagales	Chitinophagaceae
DN44503_c0_g1	314	115	8	5.32	DN44503_c0_g1_i1	G139020	G1390201		314	115	8	5.32	100	CDS	312	66.99	-1	aspartyl-tRNA(Asn)/glutamyl-tRNA(Gln) amidotransferase subunit A	KO:K02433	Bacteria	Bacteroidetes	Chitinophagia	Chitinophagales	Chitinophagaceae
DN42528_c0_g1	220	33.9	4	9.02	DN42528_c0_g1_i1	G137183	G1371831		220	33.9	4	9.02	100	CDS	216	68.57	1	lysyl-tRNA synthetase class 2	KO:K04567	Bacteria	Bacteroidetes	Cytophagia	Cytophagales	Amoebophilaceae	Candidatus Amoebophilus
DN12658_c0_g1	281	82.54	3	2.78	DN12658_c0_g1_i1	G106862	G1068621		281	82.54	3	2.78	100	CDS	279	54.76	-1	imidazolonepropionase-like amidohydrolase	COG1228	Bacteria	Bacteroidetes	Cytophagia	Cytophagales	Bernardetiaceae	Bernardetia
DN13275_c0_g1	247	53.07	5	7.2	DN13275_c0_g1_i1	G107526	G1075261		247	53.07	5	7.2	100	CDS	219	60.27	1	uncharacterized protein DUF4286	pfam14114	Bacteria	Bacteroidetes	Cytophagia	Cytophagales	Bernardetiaceae	Bernardetia
DN14543_c0_g1	441	242	7	2.21	DN14543_c0_g1_i1	G108877	G1088771		441	242	7	2.21	100	CDS	441	77.21	-1	carbamoyltransferase	KO:K00612	Bacteria	Bacteroidetes	Cytophagia	Cytophagales	Bernardetiaceae	Bernardetia
DN19760_c0_g1	835	636	29	3.48	DN19760_c0_g1_i1	G114140	G1141401		835	636	29	3.48	100	CDS	831	71.12	1	tRNA uridine 5-carboxymethylaminomethyl modification enzyme	KO:K03495	Bacteria	Bacteroidetes	Cytophagia	Cytophagales	Bernardetiaceae	Bernardetia
DN26850_c0_g1	999	800	41	3.92	DN26850_c0_g1_i1	G121378	G1213781		999	800	41	3.92	100	CDS	888	26.53	-1	HP	Hypo-rule applied	Bacteria	Bacteroidetes	Cytophagia	Cytophagales	Bernardetiaceae	Bernardetia
DN34098_c0_g1	202	23.55	4	12.98	DN34098_c0_g1_i1	G128718	G1287181		202	23.55	4	12.98	100	CDS	201	58.46	-1	HP	Hypo-rule applied	Bacteria	Bacteroidetes	Cytophagia	Cytophagales	Bernardetiaceae	Bernardetia
DN37271_c0_g1	252	57.06	4	5.36	DN37271_c0_g1_i1	G131748	G1317481		252	57.06	4	5.36	100	CDS	252	51.76	-1	serine phosphatase RsbU (regulator of sigma subunit)	COG2208	Bacteria	Bacteroidetes	Cytophagia	Cytophagales	Bernardetiaceae	Bernardetia
DN43735_c0_g1	243	49.97	3	4.59	DN43735_c0_g1_i1	G138256	G1382561		243	49.97	3	4.59	100	CDS	240	42.25	1	HP	Hypo-rule applied	Bacteria	Bacteroidetes	Cytophagia	Cytophagales	Bernardetiaceae	Bernardetia
DN45112_c0_g1	224	36.47	5	10.47	DN45112_c0_g1_i1	G139673	G1396731		224	36.47	5	10.47	100	CDS	222	61.64	-1	predicted N-acetyltransferase YhbS	COG3153	Bacteria	Bacteroidetes	Cytophagia	Cytophagales	Bernardetiaceae	Bernardetia
DN46934_c0_g1	344	145	13	6.85	DN46934_c0_g1_i1	G141612	G1416121		344	145	13	6.85	100	CDS	342	60	1	HP	Hypo-rule applied	Bacteria	Bacteroidetes	Cytophagia	Cytophagales	Bernardetiaceae	Bernardetia
DN15841_c0_g1	213	29.64	2	5.16	DN15841_c0_g1_i1	G110200	G1102001		213	29.64	2	5.16	100	CDS	213	63.38	1	murein DD-endopeptidase MepM/ murein hydrolase activator NlpD	COG0739	Bacteria	Bacteroidetes	Cytophagia	Cytophagales	Bernardetiaceae	Hugenholtzia
DN16366_c0_g1	240	47.71	5	8.01	DN16366_c0_g1_i1	G110692	G1106921		240	47.71	5	8.01	100	CDS	171	51.79	1	HP	Hypo-rule applied	Bacteria	Bacteroidetes	Cytophagia	Cytophagales	Bernardetiaceae	Hugenholtzia
DN17683_c0_g1	810	611	37	4.63	DN17683_c0_g1_i1	G111937	G1119371		810	611	37	4.63	100	CDS	810	40.65	-1	peptide/nickel transport system substrate-binding protein	KO:K02035	Bacteria	Bacteroidetes	Cytophagia	Cytophagales	Bernardetiaceae	Hugenholtzia
DN18245_c0_g1	288	89.2	7	6	DN18245_c0_g1_i1	G112535	G1125351		288	89.2	7	6	100	CDS	285	42.31	-1	HP	Hypo-rule applied	Bacteria	Bacteroidetes	Cytophagia	Cytophagales	Bernardetiaceae	Hugenholtzia
DN20042_c0_g1	294	95.04	5	4.02	DN20042_c0_g1_i1	G114434	G1144341		294	95.04	5	4.02	100	CDS	228	54.79	-1	HP	Hypo-rule applied	Bacteria	Bacteroidetes	Cytophagia	Cytophagales	Bernardetiaceae	Hugenholtzia
DN22564_c0_g1	212	29.05	3	7.89	DN22564_c0_g1_i1	G117044	G1170441		212	29.05	3	7.89	100	CDS	210	61.4	-1	ATP-dependent Clp protease ATP-binding subunit ClpC	KO:K03696	Bacteria	Bacteroidetes	Cytophagia	Cytophagales	Bernardetiaceae	Hugenholtzia
DN29728_c0_g1	319	120	11	7	DN29728_c0_g1_i1	G124235	G1242351	1	319	120	11	7	100	CDS	231	49.38	-1	peptide-methionine (S)-S-oxide reductase	KO:K07304	Bacteria	Bacteroidetes	Cytophagia	Cytophagales	Bernardetiaceae	Hugenholtzia
DN29728_c0_g1	319	120	11	7	DN29728_c0_g1_i1	G124235	G1242352	2	319	120	11	7	100	CDS	99	#N/A	-1	HP	Hypo-rule	Bacteria	Bacteroidetes	Cytophagia	Cytophagales	Bernardetiaceae	Hugenholtzia
DN36303_c0_g1	228	39.14	3	5.86	DN36303_c0_g1_i1	G130956	G1309561		228	39.14	3	5.86	100	CDS	225	49.28	1	pyruvate kinase	KO:K00873	Bacteria	Bacteroidetes	Cytophagia	Cytophagales	Bernardetiaceae	Hugenholtzia
DN40872_c0_g1	203	24.07	3	9.52	DN40872_c0_g1_i1	G135514	G1355141		203	24.07	3	9.52	100	CDS	201	39.34	-1	iron complex outermembrane receptor protein	KO:K02014	Bacteria	Bacteroidetes	Cytophagia	Cytophagales	Bernardetiaceae	Hugenholtzia
DN4395_c0_g1	469	270	13	3.68	DN4395_c0_g1_i1	G138427	G1384271		469	270	13	3.68	100	CDS	465	42.33	-1	HP	Hypo-rule applied	Bacteria	Bacteroidetes	Cytophagia	Cytophagales	Bernardetiaceae	Hugenholtzia
DN44490_c0_g1	219	33.27	3	6.89	DN44490_c0_g1_i1	G139006	G1390061		219	33.27	3	6.89	100	CDS	216	61.11	1	methyltransferase family protein	pfam13489	Bacteria	Bacteroidetes	Cytophagia	Cytophagales	Bernardetiaceae	Hugenholtzia
DN12341_c0_g1	258	62.02	8	9.86	DN12341_c0_g1_i1	G106522	G1065221		258	62.02	8	9.86	100	CDS	255	77.38	-1	CBS domain containing-hemolysin-like protein	COG1253	Bacteria	Bacteroidetes	Cytophagia	Cytophagales	Cyclobacteriaceae	Algoriphagus
DN16498_c0_g1	249	54.65	3	4.19	DN16498_c0_g1_i1	G110815	G1108151		249	54.65	3	4.19	100	CDS	249	91.57	1	superfamily II DNA or RNA helicase	COG1061	Bacteria	Bacteroidetes	Cytophagia	Cytophagales	Cyclobacteriaceae	Algoriphagus
DN16624_c0_g1	339	140	4	2.18	DN16624_c0_g1_i1	G110930	G1109301		339	140	4	2.18	100	CDS	273	62.03	-1	ferrous iron transport protein B	KO:K04759	Bacteria	Bacteroidetes	Cytophagia	Cytophagales	Cyclobacteriaceae	Algoriphagus
DN16891_c0_g1	231	41.21	7	12.98	DN16891_c0_g1_i1	G111154	G1111541		231	41.21	7	12.98	100	CDS	168	55.1	-1	iron complex outermembrane receptor protein	KO:K02014	Bacteria	Bacteroidetes	Cytophagia	Cytophagales	Cyclobacteriaceae	Algoriphagus
DN18307_c0_g1	307	108	5	3.54	DN18307_c0_g1_i1	G112603	G1126031		307	108	5	3.54	100	CDS	306	76.47	1	phosphoribosylformylglycinamidine synthase	KO:K01952	Bacteria	Bacteroidetes	Cytophagia	Cytophagales	Cyclobacteriaceae	Algoriphagus
DN21888_c0_g1	267	69.78	7	7.67	DN21888_c0_g1_i1	G116364	G1163641		267	69.78	7	7.67	100	CDS	231	67.61	-1	protein SCO1/2	KO:K07152	Bacteria	Bacteroidetes	Cytophagia	Cytophagales	Cyclobacteriaceae	Algoriphagus
DN22338_c0_g1	296	97.02	4	3.15	DN22338_c0_g1_i1	G116821	G1168211		296	97.02	4	3.15	100	CDS	294	64.58	1	alanine dehydrogenase/PNT-like protein	pfam05222	Bacteria	Bacteroidetes	Cytophagia	Cytophagales	Cyclobacteriaceae	Algoriphagus
DN23957_c0_g1	444	245	13	4.05	DN23957_c0_g1_i1	G118306	G1183061		444	245	13	4.05	100	CDS	441	30.2	1	HP	Hypo-rule applied	Bacteria	Bacteroidetes	Cytophagia	Cytophagales	Cyclobacteriaceae	Algoriphagus
DN29610_c0_g1	205	25.13	3	9.12	DN29610_c0_g1_i1	G124132	G1241321		205	25.13	3	9.12	100	CDS	201	94.03	-1	HP	Hypo-rule applied	Bacteria	Bacteroidetes	Cytophagia	Cytophagales	Cyclobacteriaceae	Algoriphagus
DN30672_c0_g1	855	656	33	3.84	DN30672_c0_g1_i1	G125064	G1250641		855	656	33	3.84	100	CDS	828	38.36	1	cytochrome c2	COG3474	Bacteria	Bacteroidetes	Cytophagia	Cytophagales	Cyclobacteriaceae	Algoriphagus
DN32325_c0_g1	283	84.42	3	2.72	DN32325_c0_g1_i1	G126838	G1268381		283	84.42	3	2.72	100	CDS	282	95.7	1	uncharacterized protein DUF3604	pfam12228	Bacteria	Bacteroidetes	Cytophagia	Cytophagales	Cyclobacteriaceae	Algoriphagus
DN32325_c1_g1	776	577	12	1.59	DN32325_c1_g1_i1	G126839	G1268391		776	577	12	1.59	100	CDS	774	94.07	-1	uncharacterized protein DUF3604	pfam12228	Bacteria	Bacteroidetes	Cytophagia	Cytophagales	Cyclobacteriaceae	Algoriphagus
DN36540_c0_g1	360	161	26	12.34	DN36540_c0_g1_i1	G131178	G1311781		360	161	26	12.34	100	CDS	315	51.43	1	HP	Hypo-rule applied	Bacteria	Bacteroidetes	Cytophagia	Cytophagales	Cyclobacteriaceae	Algoriphagus
DN36776_c0_g1	207	26.22	3	8.74	DN36776_c0_g1_i1	G131391	G1313911		207	26.22	3	8.74	100	CDS	207	62.69	-1	PhoH-like ATPase	KO:K07175	Bacteria	Bacteroidetes	Cytophagia	Cytophagales	Cyclobacteriaceae	Algoriphagus
DN37168_c0_g1	245	51.51	2	2.97	DN37168_c0_g1_i1	G131685	G1316851		245	51.51	2	2.97	100	CDS	243	76.54	-1	HP	Hypo-rule applied	Bacteria	Bacteroidetes	Cytophagia	Cytophagales	Cyclobacteriaceae	Algoriphagus
DN37460_c0_g1	646	447	38	6.5	DN37460_c0_g1_i1	G131951	G1319511		646	447	38	6.5	100	CDS	645	80.47	-1	3-oxoacyl-[acyl-carrier-protein] synthase II	KO:K09458	Bacteria	Bacteroidetes	Cytophagia	Cytophagales	Cyclobacteriaceae	Algoriphagus
DN37647_c0_g1	209	27.33	3	8.39	DN37647_c0_g1_i1	G132161	G1321611		209	27.33	3	8.39	100	CDS	207	42.19	1	HP	Hypo-rule applied	Bacteria	Bacteroidetes	Cytophagia	Cytophagales	Cyclobacteriaceae	Algoriphagus
DN37719_c0_g1	277	78.81	5	4.85	DN37719_c0_g1_i1	G132234	G1322341		277	78.81	5	4.85	100	CDS	162	65.38	1	HP	Hypo-rule applied	Bacteria	Bacteroidetes	Cytophagia	Cytophagales	Cyclobacteriaceae	Algoriphagus
DN38174_c0_g1	913	714	20	2.14	DN38174_c0_g1_i1	G132720	G1327201		913	714	20	2.14	100	CDS	912	68.56	-1	DNA polymerase-3 subunit alpha	KO:K02337	Bacteria	Bacteroidetes	Cytophagia	Cytophagales	Cyclobacteriaceae	Algoriphagus
DN39753_c0_g1	228	39.14	5	9.76	DN39753_c0_g1_i1	G134365	G1343651		228	39.14	5	9.76	100	CDS	225	85.33	-1	dTDP-4-amino-4,6-dideoxygalactose transaminase	COG0399	Bacteria	Bacteroidetes	Cytophagia	Cytophagales	Cyclobacteriaceae	Algoriphagus
DN41569_c0_g1	379	180	6	2.55	DN41569_c0_g1_i1	G136226	G1362261		379	180	6	2.55	100	CDS	375	57	1	ligand-binding sensor domain-containing protein	COG3292	Bacteria	Bacteroidetes	Cytophagia	Cytophagales	Cyclobacteriaceae	Algoriphagus
DN41717_c0_g1	328	129	5	2.96	DN41717_c0_g1_i1	G136374	G1363741		328	129	5	2.96	100	CDS	327	33.33	1	antitoxin component YwqK of YwqJK toxin-antitoxin module	COG2849	Bacteria	Bacteroidetes	Cytophagia	Cytophagales	Cyclobacteriaceae	Algoriphagus
DN42253_c0_g1	260	63.71	4	4.8	DN42253_c0_g1_i1	G136910	G1369101		260	63.71	4	4.8	100	CDS	258	51.22	-1	phosphohistidine phosphatase	KO:K08296	Bacteria	Bacteroidetes	Cytophagia	Cytophagales	Cyclobacteriaceae	Algoriphagus
DN42839_c0_g1	213	29.64	5	12.89	DN42839_c0_g1_i1	G137486	G1374861		213	29.64	5	12.89	100	CDS	99	80	-1	tRNA(fMet)-specific endonuclease VapC	KO:K18828	Bacteria	Bacteroidetes	Cytophagia	Cytophagales	Cyclobacteriaceae	Algoriphagus
DN43146_c0_g1	307	108	7	4.95	DN43146_c0_g1_i1	G137780	G1377801		307	108	7	4.95	100	CDS	306	86.46	1	endoglucanase	KO:K01179	Bacteria	Bacteroidetes	Cytophagia	Cytophagales	Cyclobacteriaceae	Algoriphagus
DN43379_c0_g1	316	117	6	3.92	DN43379_c0_g1_i1	G137975	G1379751		316	117	6	3.92	100	CDS	258	52.56	1	HP	Hypo-rule applied	Bacteria	Bacteroidetes	Cytophagia	Cytophagales	Cyclobacteriaceae	Algoriphagus
DN44014_c0_g1	263	66.28	5	5.76	DN44014_c0_g1_i1	G138488	G1384881		263	66.28	5	5.76	100	CDS	261	55.29	1	single-stranded-DNA-specific exonuclease	KO:K07462	Bacteria	Bacteroidetes	Cytophagia	Cytophagales	Cyclobacteriaceae	Algoriphagus
DN46466_c0_g1	249	54.65	4	5.59	DN46466_c0_g1_i1	G141129	G1411291		249	54.65	4	5.59	100	CDS	246	64.94	-1	HP	Hypo-rule applied	Bacteria	Bacteroidetes	Cytophagia	Cytophagales	Cyclobacteriaceae	Algoriphagus
DN47444_c0_g1	677	478	13	2.08	DN47444_c0_g1_i1	G142135	G1421351		677	478	13	2.08	100	CDS	675	41.29	1	microsomal dipeptidase-like Zn-dependent dipeptidase	COG2355	Bacteria	Bacteroidetes	Cytophagia	Cytophagales	Cyclobacteriaceae	Algoriphagus
DN47910_c0_g1	492	293	11	2.87	DN47910_c0_g1_i1	G142615	G1426151		492	293	11	2.87	100	CDS	492	78.66	-1	CBS domain containing-hemolysin-like protein	COG1253	Bacteria	Bacteroidetes	Cytophagia	Cytophagales	Cyclobacteriaceae	Algoriphagus
DN50041_c0_g1	202	23.55	4	12.98	DN50041_c0_g1_i1	G144696	G1446961		202	23.55	4	12.98	100	CDS	156	61.54	1	aspartyl-tRNA(Asn)/glutamyl-tRNA(Gln) amidotransferase subunit C	KO:K02435	Bacteria	Bacteroidetes	Cytophagia	Cytophagales	Cyclobacteriaceae	Algoriphagus
DN8257_c0_g1	1481	1282	37	2.21	DN8257_c0_g1_i1	G148605	G1486051		1481	1282	37	2.21	100	CDS	1473	72.19	-1	propionyl-CoA carboxylase alpha chain	KO:K01965	Bacteria	Bacteroidetes	Cytophagia	Cytophagales	Cyclobacteriaceae	Algoriphagus
DN8457_c0_g1	7771	7572	1531	15.45	DN8457_c0_g1_i1	G148829	G1488291	1	7771	7572	1531	15.45	100	CDS	750	65.25	-1	nitrate reductase gamma subunit	KO:K00374	Bacteria	Bacteroidetes	Cytophagia	Cytophagales	Cyclobacteriaceae	Algoriphagus
DN8457_c0_g1	7771	7572	1531	15.45	DN8457_c0_g1_i1	G148829	G1488293	3	7771	7572	1531	15.45	100	CDS	1494	79.07	-1	nitrate reductase beta subunit	KO:K00371	Bacteria	Bacteroidetes	Cytophagia	Cytophagales	Cyclobacteriaceae	Algoriphagus
DN8457_c0_g1	7771	7572	1531	15.45	DN8457_c0_g1_i1	G148829	G1488294	4	7771	7572	1531	15.45	100	CDS	3642	72.76	-1	nitrate reductase alpha subunit	KO:K00370	Bacteria	Bacteroidetes	Cytophagia	Cytophagales	Cyclobacteriaceae	Algoriphagus
DN8457_c0_g1	7771	7572	1531	15.45	DN8457_c0_g1_i1	G148829	G1488295	5	7771	7572	1531	15.45	100	CDS	912	42.07	-1	mono/diheme cytochrome c family protein	COG2010	Bacteria	Bacteroidetes	Cytophagia	Cytophagales	Cyclobacteriaceae	Algoriphagus
DN930_c0_g1	322	123	32	19.88	DN930_c0_g1_i1	G149992	G1499921		322	123	32	19.88	100	CDS	318	72.55	1	hemoglobin	KO:K06886	Bacteria	Bacteroidetes	Cytophagia	Cytophagales	Cyclobacteriaceae	Algoriphagus
DN17439_c0_g1	535	336	12	2.73	DN17439_c0_g1_i1	G111676	G1116761		535	336	12	2.73	100	CDS	531	75.71	1	type III restriction enzyme	KO:K01156	Bacteria	Bacteroidetes	Cytophagia	Cytophagales	Cyclobacteriaceae	Aquiflexum
DN18787_c0_g1	531	332	12	2.76	DN18787_c0_g1_i1	G113114	G1131141	1	531	332	12	2.76	100	CDS	111	#N/A	-1	HP	Hypo-rule	Bacteria	Bacteroidetes	Cytophagia	Cytophagales	Cyclobacteriaceae	Aquiflexum
DN18787_c0_g1	531	332	12	2.76	DN18787_c0_g1_i1	G113114	G1131142	2	531	332	12	2.76	100	CDS	414	66.42	-1	adenine-specific DNA-methyltransferase	KO:K07316	Bacteria	Bacteroidetes	Cytophagia	Cytophagales	Cyclobacteriaceae	Aquiflexum
DN25873_c0_g1	219	33.27	2	4.59	DN25873_c0_g1_i1	G120358	G1203581		219	33.27	2	4.59	100	CDS	162	65.38	1	HP	Hypo-rule applied	Bacteria	Bacteroidetes	Cytophagia	Cytophagales	Cyclobacteriaceae	Aquiflexum
DN35221_c0_g1	490	291	15	3.94	DN35221_c0_g1_i1	G129876	G1298761		490	291	15	3.94	100	CDS	315	63.27	1	short-subunit dehydrogenase	COG0300	Bacteria	Bacteroidetes	Cytophagia	Cytophagales	Cyclobacteriaceae	Aquiflexum
DN42507_c0_g1	433	234	8	2.61	DN42507_c0_g1_i1	G137162	G1371621		433	234	8	2.61	100	CDS	432	67.61	-1	type III restriction enzyme	KO:K01156	Bacteria	Bacteroidetes	Cytophagia	Cytophagales	Cyclobacteriaceae	Aquiflexum
DN42748_c0_g1	339	140	10	5.46	DN42748_c0_g1_i1	G137404	G1374041		339	140	10	5.46	100	CDS	273	73.03	-1	transcriptional regulator with XRE-family HTH domain	COG1396	Bacteria	Bacteroidetes	Cytophagia	Cytophagales	Cyclobacteriaceae	Aquiflexum
DN45230_c0_g1	341	142	8	4.3	DN45230_c0_g1_i1	G139801	G1398011		341	142	8	4.3	100	CDS	339	78.76	-1	type III restriction enzyme	KO:K01156	Bacteria	Bacteroidetes	Cytophagia	Cytophagales	Cyclobacteriaceae	Aquiflexum
DN45904_c0_g1	373	174	4	1.76	DN45904_c0_g1_i1	G140534	G1405341	1	373	174	4	1.76	100	CDS	231	54.29	1	HP	Hypo-rule	Bacteria	Bacteroidetes	Cytophagia	Cytophagales	Cyclobacteriaceae	Aquiflexum
DN45904_c0_g1	373	174	4	1.76	DN45904_c0_g1_i1	G140534	G1405342	2	373	174	4	1.76	100	CDS	135	#N/A	-1	HP	Hypo-rule	Bacteria	Bacteroidetes	Cytophagia	Cytophagales	Cyclobacteriaceae	Aquiflexum
DN50317_c0_g1	201	23.03	5	16.59	DN50317_c0_g1_i1	G144930	G1449301		201	23.03	5	16.59	100	CDS	198	80.3	-1	type III restriction enzyme	KO:K01156	Bacteria	Bacteroidetes	Cytophagia	Cytophagales	Cyclobacteriaceae	Aquiflexum
DN16347_c0_g1	227	38.47	3	5.96	DN16347_c0_g1_i1	G110673	G1106731		227	38.47	3	5.96	100	CDS	225	64.38	1	HP	Hypo-rule applied	Bacteria	Bacteroidetes	Cytophagia	Cytophagales	Cyclobacteriaceae	Belliella
DN21465_c0_g1	336	137	6	3.35	DN21465_c0_g1_i1	G115931	G1159311		336	137	6	3.35	100	CDS	291	86.46	-1	HP	Hypo-rule applied	Bacteria	Bacteroidetes	Cytophagia	Cytophagales	Cyclobacteriaceae	Belliella
DN28401_c0_g1	400	201	5	1.9	DN28401_c0_g1_i1	G122952	G1229521		400	201	5	1.9	100	CDS	399	100	-1	type I restriction enzyme R subunit	KO:K01153	Bacteria	Bacteroidetes	Cytophagia	Cytophagales	Cyclobacteriaceae	Belliella
DN33418_c0_g1	269	71.55	3	3.2	DN33418_c0_g1_i1	G127999	G1279991		269	71.55	3	3.2	100	CDS	267	79.55	-1	CRISPR-associated protein Cas1	KO:K15342	Bacteria	Bacteroidetes	Cytophagia	Cytophagales	Cyclobacteriaceae	Belliella
DN33901_c0_g1	411	212	8	2.88	DN33901_c0_g1_i1	G128509	G1285091		411	212	8	2.88	100	CDS	363	78.51	1	DNA (cytosine-5)-methyltransferase 1	KO:K00558	Bacteria	Bacteroidetes	Cytophagia	Cytophagales	Cyclobacteriaceae	Belliella
DN39271_c0_g1	644	445	19	3.26	DN39271_c0_g1_i1	G133876	G1338761		644	445	19	3.26	100	CDS	615	82.35	1	lipopolysaccharide export system ATP-binding protein	KO:K06861	Bacteria	Bacteroidetes	Cytophagia	Cytophagales	Cyclobacteriaceae	Belliella
DN15329_c0_g1	370	171	5	2.23	DN15329_c0_g1_i1	G109695	G1096951		370	171	5	2.23	100	CDS	369	70.16	1	glycogen operon protein	KO:K02438	Bacteria	Bacteroidetes	Cytophagia	Cytophagales	Cyclobacteriaceae	Cecembia
DN1703_c0_g1	230	40.51	13	24.52	DN1703_c0_g1_i1	G111252	G1112521		230	40.51	13	24.52	100	CDS	195	83.33	1	peroxiredoxin (alkyl hydroperoxide reductase subunit C)	KO:K03386	Bacteria	Bacteroidetes	Cytophagia	Cytophagales	Cyclobacteriaceae	Cecembia
DN18332_c0_g1	585	386	12	2.38	DN18332_c0_g1_i1	G112631	G1126311		585	386	12	2.38	100	CDS	582	46.98	-1	rhodanese-related sulfurtransferase	COG0607	Bacteria	Bacteroidetes	Cytophagia	Cytophagales	Cyclobacteriaceae	Cecembia
DN26416_c0_g1	721	522	75	10.98	DN26416_c0_g1_i1	G120927	G1209271	1	721	522	75	10.98	100	CDS	195	#N/A	1	HP	Hypo-rule	Bacteria	Bacteroidetes	Cytophagia	Cytophagales	Cyclobacteriaceae	Cecembia
DN26416_c0_g1	721	522	75	10.98	DN26416_c0_g1_i1	G120927	G1209272	2	721	522	75	10.98	100	CDS	405	65.15	-1	glyceraldehyde 3-phosphate dehydrogenase	KO:K00134	Bacteria	Bacteroidetes	Cytophagia	Cytophagales	Cyclobacteriaceae	Cecembia
DN28838_c0_g1	466	267	9	2.58	DN28838_c0_g1_i1	G123385	G1233851		466	267	9	2.58	100	CDS	393	88.55	-1	predicted flap endonuclease-1-like 5' DNA nuclease	COG3743	Bacteria	Bacteroidetes	Cytophagia	Cytophagales	Cyclobacteriaceae	Cecembia
DN30335_c0_g1	348	149	4	2.05	DN30335_c0_g1_i1	G124780	G1247801	1	348	149	4	2.05	100	CDS	177	74.14	1	HP	Hypo-rule	Bacteria	Bacteroidetes	Cytophagia	Cytophagales	Cyclobacteriaceae	Cecembia
DN30335_c0_g1	348	149	4	2.05	DN30335_c0_g1_i1	G124780	G1247802	2	348	149	4	2.05	100	CDS	114	86.84	1	HP	Hypo-rule	Bacteria	Bacteroidetes	Cytophagia	Cytophagales	Cyclobacteriaceae	Cecembia
DN31970_c0_g1	1050	851	45	4.04	DN31970_c0_g1_i1	G126461	G1264611		1050	851	45	4.04	100	CDS	1047	73.64	-1	acyl-CoA reductase-like NAD-dependent aldehyde dehydrogenase	COG1012	Bacteria	Bacteroidetes	Cytophagia	Cytophagales	Cyclobacteriaceae	Cecembia
DN33746_c0_g1	250	55.45	3	4.13	DN33746_c0_g1_i1	G128349	G1283491	1	250	55.45	3	4.13	100	CDS	78	#N/A	1	HP	Hypo-rule	Bacteria	Bacteroidetes	Cytophagia	Cytophagales	Cyclobacteriaceae	Cecembia
DN33746_c0_g1	250	55.45	3	4.13	DN33746_c0_g1_i1	G128349	G1283492	2	250	55.45	3	4.13	100	CDS	132	100	1	type I restriction enzyme M protein	KO:K03427	Bacteria	Bacteroidetes	Cytophagia	Cytophagales	Cyclobacteriaceae	Cecembia
DN36295_c0_g1	297	98.01	8	6.24	DN36295_c0_g1_i1	G130947	G1309471		297	98.01	8	6.24	100	CDS	297	67.39	1	DNA-3-methyladenine glycosylase I	KO:K01246	Bacteria	Bacteroidetes	Cytophagia	Cytophagales	Cyclobacteriaceae	Cecembia
DN39476_c0_g1	370	171	11	4.92	DN39476_c0_g1_i1	G134083	G1340831	1	370	171	11	4.92	100	CDS	99	#N/A	1	HP	Hypo-rule	Bacteria	Bacteroidetes	Cytophagia	Cytophagales	Cyclobacteriaceae	Cecembia
DN39476_c0_g1	370	171	11	4.92	DN39476_c0_g1_i1	G134083	G1340832	2	370	171	11	4.92	100	CDS	225	64	1	methylenetetrahydrofolate dehydrogenase (NADP+)/methenyltetrahydrofolate cyclohydrolase	KO:K01491	Bacteria	Bacteroidetes	Cytophagia	Cytophagales	Cyclobacteriaceae	Cecembia
DN44611_c0_g1	579	380	54	10.86	DN44611_c0_g1_i1	G139130	G1391301	1	579	380	54	10.86	100	CDS	81	#N/A	-1	HP	Hypo-rule	Bacteria	Bacteroidetes	Cytophagia	Cytophagales	Cyclobacteriaceae	Cecembia
DN44611_c0_g1	579	380	54	10.86	DN44611_c0_g1_i1	G139130	G1391302	2	579	380	54	10.86	100	CDS	486	79.5	-1	peroxiredoxin (alkyl hydroperoxide reductase subunit C)	KO:K03386	Bacteria	Bacteroidetes	Cytophagia	Cytophagales	Cyclobacteriaceae	Cecembia
DN47252_c0_g1	571	372	54	11.09	DN47252_c0_g1_i1	G141939	G1419391		571	372	54	11.09	100	CDS	570	68.98	-1	L-ascorbate metabolism protein UlaG (beta-lactamase superfamily)	COG2220	Bacteria	Bacteroidetes	Cytophagia	Cytophagales	Cyclobacteriaceae	Cecembia
DN48595_c0_g1	384	185	9	3.72	DN48595_c0_g1_i1	G143317	G1433171		384	185	9	3.72	100	CDS	366	81.97	1	peroxiredoxin (alkyl hydroperoxide reductase subunit C)	KO:K03386	Bacteria	Bacteroidetes	Cytophagia	Cytophagales	Cyclobacteriaceae	Cecembia
DN49995_c0_g1	224	36.47	6	12.57	DN49995_c0_g1_i1	G144655	G1446551		224	36.47	6	12.57	100	CDS	222	50.67	1	HP	Hypo-rule applied	Bacteria	Bacteroidetes	Cytophagia	Cytophagales	Cyclobacteriaceae	Cecembia
DN18511_c0_g1	330	131	5	2.92	DN18511_c0_g1_i1	G112826	G1128261		330	131	5	2.92	100	CDS	330	43.93	1	Leucine-rich repeat (LRR) protein	COG4886	Bacteria	Bacteroidetes	Cytophagia	Cytophagales	Cyclobacteriaceae	Cyclobacterium
DN22075_c0_g1	329	130	6	3.53	DN22075_c0_g1_i1	G116554	G1165541		329	130	6	3.53	100	CDS	324	76.92	1	putative NADPH-quinone reductase	COG2249	Bacteria	Bacteroidetes	Cytophagia	Cytophagales	Cyclobacteriaceae	Cyclobacterium
DN24951_c0_g1	215	30.82	9	22.31	DN24951_c0_g1_i1	G119375	G1193751		215	30.82	9	22.31	100	CDS	213	84.51	1	GTP-binding protein LepA	KO:K03596	Bacteria	Bacteroidetes	Cytophagia	Cytophagales	Cyclobacteriaceae	Cyclobacterium
DN26956_c0_g1	464	265	10	2.88	DN26956_c0_g1_i1	G121490	G1214901		464	265	10	2.88	100	CDS	441	65.99	1	acetolactate synthase-1/2/3 large subunit	KO:K01652	Bacteria	Bacteroidetes	Cytophagia	Cytophagales	Cyclobacteriaceae	Cyclobacterium
DN30125_c0_g1	264	67.15	3	3.41	DN30125_c0_g1_i1	G124609	G1246091		264	67.15	3	3.41	100	CDS	261	52.94	-1	two-component system CheB/CheR fusion protein	KO:K13924	Bacteria	Bacteroidetes	Cytophagia	Cytophagales	Cyclobacteriaceae	Cyclobacterium
DN31748_c0_g1	542	343	18	4.01	DN31748_c0_g1_i1	G126215	G1262151		542	343	18	4.01	100	CDS	540	24.79	1	HP	Hypo-rule applied	Bacteria	Bacteroidetes	Cytophagia	Cytophagales	Cyclobacteriaceae	Cyclobacterium
DN32005_c0_g1	953	754	20	2.03	DN32005_c0_g1_i1	G126499	G1264991		953	754	20	2.03	100	CDS	951	75	-1	1-deoxy-D-xylulose-5-phosphate reductoisomerase	KO:K00099	Bacteria	Bacteroidetes	Cytophagia	Cytophagales	Cyclobacteriaceae	Cyclobacterium
DN36789_c0_g1	224	36.47	2	4.19	DN36789_c0_g1_i1	G131399	G1313991		224	36.47	2	4.19	100	CDS	222	55.41	1	HP	KO:K09124	Bacteria	Bacteroidetes	Cytophagia	Cytophagales	Cyclobacteriaceae	Cyclobacterium
DN39135_c0_g1	338	139	6	3.3	DN39135_c0_g1_i1	G133729	G1337291		338	139	6	3.3	100	CDS	336	62.28	1	two-component system LytT family response regulator	KO:K02477	Bacteria	Bacteroidetes	Cytophagia	Cytophagales	Cyclobacteriaceae	Cyclobacterium
DN39687_c0_g1	225	37.13	4	8.23	DN39687_c0_g1_i1	G134299	G1342991		225	37.13	4	8.23	100	CDS	222	78.57	-1	HP	KO:K09124	Bacteria	Bacteroidetes	Cytophagia	Cytophagales	Cyclobacteriaceae	Cyclobacterium
DN40130_c0_g1	227	38.47	3	5.96	DN40130_c0_g1_i1	G134754	G1347541		227	38.47	3	5.96	100	CDS	120	83.78	1	predicted tellurium resistance membrane protein TerC	COG0861	Bacteria	Bacteroidetes	Cytophagia	Cytophagales	Cyclobacteriaceae	Cyclobacterium
DN45522_c0_g1	335	136	8	4.49	DN45522_c0_g1_i1	G140124	G1401241		335	136	8	4.49	100	CDS	333	54.55	1	triosephosphate isomerase	KO:K01803	Bacteria	Bacteroidetes	Cytophagia	Cytophagales	Cyclobacteriaceae	Cyclobacterium
DN46469_c0_g1	332	133	4	2.3	DN46469_c0_g1_i1	G141132	G1411321		332	133	4	2.3	100	CDS	330	32.71	-1	outer membrane receptor for ferrienterochelin and colicins	KO:K16089	Bacteria	Bacteroidetes	Cytophagia	Cytophagales	Cyclobacteriaceae	Cyclobacterium
DN2547_c0_g1	908	709	40	4.31	DN2547_c0_g1_i1	G119941	G1199411		908	709	40	4.31	100	CDS	906	62.46	-1	pyruvate dehydrogenase E2 component (dihydrolipoamide acetyltransferase)	KO:K00627	Bacteria	Bacteroidetes	Cytophagia	Cytophagales	Cyclobacteriaceae	Echinicola
DN40309_c0_g1	288	89.2	13	11.14	DN40309_c0_g1_i1	G134935	G1349351		288	89.2	13	11.14	100	CDS	285	58.89	1	predicted Zn-dependent peptidase	COG0612	Bacteria	Bacteroidetes	Cytophagia	Cytophagales	Cyclobacteriaceae	Echinicola
DN4473_c0_g1	546	347	21	4.62	DN4473_c0_g1_i1	G139268	G1392681		546	347	21	4.62	100	CDS	543	67.98	-1	DNA polymerase-3 subunit alpha	KO:K02337	Bacteria	Bacteroidetes	Cytophagia	Cytophagales	Cyclobacteriaceae	Echinicola
DN13103_c0_g1	234	43.32	3	5.29	DN13103_c0_g1_i1	G107339	G1073391		234	43.32	3	5.29	100	CDS	234	80.77	1	type III restriction enzyme	KO:K01156	Bacteria	Bacteroidetes	Cytophagia	Cytophagales	Cyclobacteriaceae	Lunatimonas
DN21556_c0_g1	292	93.08	3	2.46	DN21556_c0_g1_i1	G116029	G1160291		292	93.08	3	2.46	100	CDS	291	50	1	uncharacterized protein DUF4114	pfam13448	Bacteria	Bacteroidetes	Cytophagia	Cytophagales	Cyclobacteriaceae	Lunatimonas
DN25247_c0_g1	582	383	12	2.39	DN25247_c0_g1_i1	G119693	G1196931	1	582	383	12	2.39	100	CDS	414	37.24	1	HP	Hypo-rule	Bacteria	Bacteroidetes	Cytophagia	Cytophagales	Cyclobacteriaceae	Lunatimonas
DN25247_c0_g1	582	383	12	2.39	DN25247_c0_g1_i1	G119693	G1196932	2	582	383	12	2.39	100	CDS	165	#N/A	-1	HP	Hypo-rule	Bacteria	Bacteroidetes	Cytophagia	Cytophagales	Cyclobacteriaceae	Lunatimonas
DN37838_c0_g1	207	26.22	4	11.66	DN37838_c0_g1_i1	G132361	G1323611		207	26.22	4	11.66	100	CDS	204	77.61	1	nitrite reductase (NO-forming)	KO:K00368	Bacteria	Bacteroidetes	Cytophagia	Cytophagales	Cyclobacteriaceae	Lunatimonas
DN40118_c0_g1	344	145	9	4.74	DN40118_c0_g1_i1	G134741	G1347411		344	145	9	4.74	100	CDS	342	65.18	1	HP	Hypo-rule applied	Bacteria	Bacteroidetes	Cytophagia	Cytophagales	Cyclobacteriaceae	Lunatimonas
DN45702_c0_g1	371	172	6	2.67	DN45702_c0_g1_i1	G140318	G1403181	1	371	172	6	2.67	100	CDS	105	#N/A	-1	HP	Hypo-rule	Bacteria	Bacteroidetes	Cytophagia	Cytophagales	Cyclobacteriaceae	Lunatimonas
DN45702_c0_g1	371	172	6	2.67	DN45702_c0_g1_i1	G140318	G1403182	2	371	172	6	2.67	100	CDS	255	58.54	-1	phosphoesterase RecJ-like protein	KO:K06881	Bacteria	Bacteroidetes	Cytophagia	Cytophagales	Cyclobacteriaceae	Lunatimonas
DN46915_c0_g1	215	30.82	4	9.92	DN46915_c0_g1_i1	G141592	G1415921		215	30.82	4	9.92	100	CDS	213	60.29	-1	HP	KO:K07004	Bacteria	Bacteroidetes	Cytophagia	Cytophagales	Cyclobacteriaceae	Lunatimonas
DN16862_c0_g1	283	84.42	4	3.62	DN16862_c0_g1_i1	G111129	G1111291		283	84.42	4	3.62	100	CDS	282	60.64	1	HP	COG5361	Bacteria	Bacteroidetes	Cytophagia	Cytophagales	Cyclobacteriaceae	Mariniradius
DN49160_c0_g1	297	98.01	7	5.46	DN49160_c0_g1_i1	G143878	G1438781		297	98.01	7	5.46	100	CDS	294	45.65	-1	HP	Hypo-rule applied	Bacteria	Bacteroidetes	Cytophagia	Cytophagales	Cyclobacteriaceae	Mariniradius
DN17539_c0_g1	405	206	11	4.08	DN17539_c0_g1_i1	G111782	G1117821		405	206	11	4.08	100	CDS	402	90.3	1	histidine kinase/DNA gyrase B/HSP90-like ATPase	pfam13589	Bacteria	Bacteroidetes	Cytophagia	Cytophagales	Cyclobacteriaceae	Mongoliibacter
DN23399_c0_g1	250	55.45	6	8.27	DN23399_c0_g1_i1	G117823	G1178231		250	55.45	6	8.27	100	CDS	225	84	1	HP	Hypo-rule applied	Bacteria	Bacteroidetes	Cytophagia	Cytophagales	Cyclobacteriaceae	Mongoliibacter
DN27919_c0_g1	225	37.13	3	6.17	DN27919_c0_g1_i1	G122468	G1224681		225	37.13	3	6.17	100	CDS	225	60.81	1	primosomal protein N' (replication factor Y)	KO:K04066	Bacteria	Bacteroidetes	Cytophagia	Cytophagales	Cyclobacteriaceae	Mongoliibacter
DN29267_c0_g1	239	46.96	3	4.88	DN29267_c0_g1_i1	G123795	G1237951		239	46.96	3	4.88	100	CDS	237	45.45	-1	HP	Hypo-rule applied	Bacteria	Bacteroidetes	Cytophagia	Cytophagales	Cyclobacteriaceae	Mongoliibacter
DN3549_c0_g1	443	244	6	1.88	DN3549_c0_g1_i1	G130158	G1301581		443	244	6	1.88	100	CDS	435	75.69	1	peptidyl-prolyl cis-trans isomerase B (cyclophilin B)	KO:K03768	Bacteria	Bacteroidetes	Cytophagia	Cytophagales	Cyclobacteriaceae	Mongoliibacter
DN36300_c0_g1	273	75.15	3	3.05	DN36300_c0_g1_i1	G130954	G1309541		273	75.15	3	3.05	100	CDS	180	57.63	1	iron(III) transport system substrate-binding protein	KO:K02012	Bacteria	Bacteroidetes	Cytophagia	Cytophagales	Cyclobacteriaceae	Mongoliibacter
DN39430_c0_g1	790	591	20	2.59	DN39430_c0_g1_i1	G134036	G1340361		790	591	20	2.59	100	CDS	705	42.13	-1	putative hemin transport protein	KO:K07225	Bacteria	Bacteroidetes	Cytophagia	Cytophagales	Cyclobacteriaceae	Mongoliibacter
DN39915_c0_g1	213	29.64	3	7.73	DN39915_c0_g1_i1	G134534	G1345341		213	29.64	3	7.73	100	CDS	117	64.71	1	D-tyrosyl-tRNA(Tyr) deacylase	KO:K07560	Bacteria	Bacteroidetes	Cytophagia	Cytophagales	Cyclobacteriaceae	Mongoliibacter
DN42516_c0_g1	201	23.03	5	16.59	DN42516_c0_g1_i1	G137171	G1371711		201	23.03	5	16.59	100	CDS	201	88.06	-1	HP	Hypo-rule applied	Bacteria	Bacteroidetes	Cytophagia	Cytophagales	Cyclobacteriaceae	Mongoliibacter
DN43271_c0_g1	270	72.44	9	9.49	DN43271_c0_g1_i1	G137883	G1378831		270	72.44	9	9.49	100	CDS	270	52.08	-1	HP	KO:K00936	Bacteria	Bacteroidetes	Cytophagia	Cytophagales	Cyclobacteriaceae	Mongoliibacter
DN35133_c0_g1	280	81.6	6	5.62	DN35133_c0_g1_i1	G129785	G1297851		280	81.6	6	5.62	100	CDS	222	51.61	1	nitrite reductase (NO-forming)	KO:K00368	Bacteria	Bacteroidetes	Cytophagia	Cytophagales	Cyclobacteriaceae	Nitritalea
DN37602_c0_g1	1106	907	65	5.48	DN37602_c0_g1_i1	G132111	G1321111	1	1106	907	65	5.48	100	CDS	225	#N/A	1	HP	Hypo-rule	Bacteria	Bacteroidetes	Cytophagia	Cytophagales	Cyclobacteriaceae
DN37602_c0_g1	1106	907	65	5.48	DN37602_c0_g1_i1	G132111	G1321112	2	1106	907	65	5.48	100	CDS	294	47.42	1	antitoxin component of MazEF toxin-antitoxin module	COG2336	Bacteria	Bacteroidetes	Cytophagia	Cytophagales	Cyclobacteriaceae
DN37602_c0_g1	1106	907	65	5.48	DN37602_c0_g1_i1	G132111	G1321113	3	1106	907	65	5.48	100	CDS	336	54.95	1	mRNA interferase MazF	KO:K07171	Bacteria	Bacteroidetes	Cytophagia	Cytophagales	Cyclobacteriaceae
DN37602_c0_g1	1106	907	65	5.48	DN37602_c0_g1_i1	G132111	G1321114	4	1106	907	65	5.48	100	CDS	165	#N/A	1	HP	Hypo-rule	Bacteria	Bacteroidetes	Cytophagia	Cytophagales	Cyclobacteriaceae
DN46341_c0_g1	405	206	6	2.23	DN46341_c0_g1_i1	G141002	G1410021	1	405	206	6	2.23	100	CDS	222	59.72	1	HP	Hypo-rule	Bacteria	Bacteroidetes	Cytophagia	Cytophagales	Cyclobacteriaceae
DN46341_c0_g1	405	206	6	2.23	DN46341_c0_g1_i1	G141002	G1410022	2	405	206	6	2.23	100	CDS	228	50.67	1	nucleotidyltransferase AbiEii toxin of type IV toxin-antitoxin system	pfam08843	Bacteria	Bacteroidetes	Cytophagia	Cytophagales	Cyclobacteriaceae
DN24167_c0_g1	246	52.29	5	7.31	DN24167_c0_g1_i1	G118537	G1185371		246	52.29	5	7.31	100	CDS	243	65.33	1	HSP20 family protein	KO:K13993	Bacteria	Bacteroidetes	Cytophagia	Cytophagales	Cytophagaceae	Anditalea
DN44640_c0_g1	487	288	22	5.84	DN44640_c0_g1_i1	G139160	G1391601		487	288	22	5.84	100	CDS	456	41.86	1	transposase InsO family protein	COG2801	Bacteria	Bacteroidetes	Cytophagia	Cytophagales	Cytophagaceae	Arcicella
DN45386_c0_g1	244	50.74	4	6.02	DN45386_c0_g1_i1	G139973	G1399731		244	50.74	4	6.02	100	CDS	243	66.67	1	ATP-binding cassette subfamily B protein	KO:K06147	Bacteria	Bacteroidetes	Cytophagia	Cytophagales	Cytophagaceae	Arcicella
DN13656_c0_g1	402	203	21	7.9	DN13656_c0_g1_i1	G107937	G1079371		402	203	21	7.9	100	CDS	318	67.62	1	DNA-binding transcriptional MerR regulator	COG0789	Bacteria	Bacteroidetes	Cytophagia	Cytophagales	Cytophagaceae	Cytophaga
DN14527_c0_g1	298	99	6	4.63	DN14527_c0_g1_i1	G108859	G1088591		298	99	6	4.63	100	CDS	294	72.45	1	HP	Hypo-rule applied	Bacteria	Bacteroidetes	Cytophagia	Cytophagales	Cytophagaceae	Cytophaga
DN15599_c0_g1	283	84.42	4	3.62	DN15599_c0_g1_i1	G109967	G1099671		283	84.42	4	3.62	100	CDS	276	90.59	-1	carbamoyl-phosphate synthase large subunit	KO:K01955	Bacteria	Bacteroidetes	Cytophagia	Cytophagales	Cytophagaceae	Cytophaga
DN16489_c0_g1	277	78.81	4	3.88	DN16489_c0_g1_i1	G110807	G1108071		277	78.81	4	3.88	100	CDS	276	44.94	-1	HP	Hypo-rule applied	Bacteria	Bacteroidetes	Cytophagia	Cytophagales	Cytophagaceae	Cytophaga
DN16622_c0_g1	207	26.22	3	8.74	DN16622_c0_g1_i1	G110928	G1109281		207	26.22	3	8.74	100	CDS	204	76.47	1	fido (protein-threonine AMPylation protein)	COG2184	Bacteria	Bacteroidetes	Cytophagia	Cytophagales	Cytophagaceae	Cytophaga
DN16644_c0_g1	516	317	8	1.93	DN16644_c0_g1_i1	G110950	G1109501		516	317	8	1.93	100	CDS	516	62.2	-1	lipopolysaccharide export system permease protein	KO:K07091	Bacteria	Bacteroidetes	Cytophagia	Cytophagales	Cytophagaceae	Cytophaga
DN17158_c0_g1	377	178	7	3	DN17158_c0_g1_i1	G111379	G1113791		377	178	7	3	100	CDS	375	66.13	-1	protein-L-isoaspartate(D-aspartate) O-methyltransferase	KO:K00573	Bacteria	Bacteroidetes	Cytophagia	Cytophagales	Cytophagaceae	Cytophaga
DN17550_c0_g1	358	159	7	3.36	DN17550_c0_g1_i1	G111794	G1117941		358	159	7	3.36	100	CDS	357	65.22	1	LAO/AO transport system kinase	KO:K07588	Bacteria	Bacteroidetes	Cytophagia	Cytophagales	Cytophagaceae	Cytophaga
DN19059_c0_g1	803	604	24	3.04	DN19059_c0_g1_i1	G113398	G1133981		803	604	24	3.04	100	CDS	801	45.65	-1	HP	Hypo-rule applied	Bacteria	Bacteroidetes	Cytophagia	Cytophagales	Cytophagaceae	Cytophaga
DN2114_c0_g1	241	48.46	6	9.46	DN2114_c0_g1_i1	G115605	G1156051		241	48.46	6	9.46	100	CDS	240	64.56	1	tRNA A37 threonylcarbamoyladenosine synthetase subunit TsaC/SUA5/YrdC	COG0009	Bacteria	Bacteroidetes	Cytophagia	Cytophagales	Cytophagaceae	Cytophaga
DN21408_c0_g1	250	55.45	3	4.13	DN21408_c0_g1_i1	G115872	G1158721		250	55.45	3	4.13	100	CDS	249	81.93	1	CheY-like chemotaxis protein	COG0784	Bacteria	Bacteroidetes	Cytophagia	Cytophagales	Cytophagaceae	Cytophaga
DN22883_c0_g1	229	39.82	3	5.76	DN22883_c0_g1_i1	G117351	G1173511		229	39.82	3	5.76	100	CDS	228	67.11	1	DNA ligase (NAD+)	KO:K01972	Bacteria	Bacteroidetes	Cytophagia	Cytophagales	Cytophagaceae	Cytophaga
DN24042_c0_g1	753	554	43	5.93	DN24042_c0_g1_i1	G118401	G1184011		753	554	43	5.93	100	CDS	585	44.44	-1	uncharacterized RDD family membrane protein YckC	COG1714	Bacteria	Bacteroidetes	Cytophagia	Cytophagales	Cytophagaceae	Cytophaga
DN25761_c0_g1	384	185	15	6.2	DN25761_c0_g1_i1	G120240	G1202401		384	185	15	6.2	100	CDS	336	34.65	1	HP	Hypo-rule applied	Bacteria	Bacteroidetes	Cytophagia	Cytophagales	Cytophagaceae	Cytophaga
DN27769_c0_g1	334	135	11	6.23	DN27769_c0_g1_i1	G122318	G1223181		334	135	11	6.23	100	CDS	249	50.6	-1	HP	Hypo-rule applied	Bacteria	Bacteroidetes	Cytophagia	Cytophagales	Cytophagaceae	Cytophaga
DN29919_c0_g1	260	63.71	4	4.8	DN29919_c0_g1_i1	G124422	G1244221		260	63.71	4	4.8	100	CDS	258	86.05	1	two component regulator with propeller domain	pfam07494	Bacteria	Bacteroidetes	Cytophagia	Cytophagales	Cytophagaceae	Cytophaga
DN31004_c0_g1	494	295	8	2.07	DN31004_c0_g1_i1	G125418	G1254181	1	494	295	8	2.07	100	CDS	216	91.67	-1	predicted nucleic acid-binding protein	COG1848	Bacteria	Bacteroidetes	Cytophagia	Cytophagales	Cytophagaceae	Cytophaga
DN31004_c0_g1	494	295	8	2.07	DN31004_c0_g1_i1	G125418	G1254182	2	494	295	8	2.07	100	CDS	279	87.36	-1	HP	Hypo-rule	Bacteria	Bacteroidetes	Cytophagia	Cytophagales	Cytophagaceae	Cytophaga
DN31072_c0_g1	414	215	10	3.55	DN31072_c0_g1_i1	G125490	G1254901		414	215	10	3.55	100	CDS	297	55.06	1	glutamate synthase (NADPH/NADH) small chain	KO:K00266	Bacteria	Bacteroidetes	Cytophagia	Cytophagales	Cytophagaceae	Cytophaga
DN32335_c0_g1	539	340	12	2.7	DN32335_c0_g1_i1	G126850	G1268501		539	340	12	2.7	100	CDS	537	50.86	-1	dihydroorotase	KO:K01465	Bacteria	Bacteroidetes	Cytophagia	Cytophagales	Cytophagaceae	Cytophaga
DN32503_c0_g1	825	626	29	3.54	DN32503_c0_g1_i1	G127028	G1270281	1	825	626	29	3.54	100	CDS	168	82.14	-1	WxcM-like protein	pfam05523	Bacteria	Bacteroidetes	Cytophagia	Cytophagales	Cytophagaceae	Cytophaga
DN32503_c0_g1	825	626	29	3.54	DN32503_c0_g1_i1	G127028	G1270282	2	825	626	29	3.54	100	CDS	408	71.85	-1	WxcM-like protein	pfam05523	Bacteria	Bacteroidetes	Cytophagia	Cytophagales	Cytophagaceae	Cytophaga
DN32503_c0_g1	825	626	29	3.54	DN32503_c0_g1_i1	G127028	G1270283	3	825	626	29	3.54	100	CDS	264	95.4	-1	subfamily B ATP-binding cassette protein MsbA	KO:K11085	Bacteria	Bacteroidetes	Cytophagia	Cytophagales	Cytophagaceae	Cytophaga
DN35844_c0_g1	327	128	6	3.58	DN35844_c0_g1_i1	G130509	G1305091		327	128	6	3.58	100	CDS	324	33.98	1	HP	Hypo-rule applied	Bacteria	Bacteroidetes	Cytophagia	Cytophagales	Cytophagaceae	Cytophaga
DN37897_c0_g1	242	49.21	5	7.76	DN37897_c0_g1_i1	G132422	G1324221		242	49.21	5	7.76	100	CDS	240	57.33	1	HP	Hypo-rule applied	Bacteria	Bacteroidetes	Cytophagia	Cytophagales	Cytophagaceae	Cytophaga
DN39506_c0_g1	264	67.15	5	5.69	DN39506_c0_g1_i1	G134115	G1341151		264	67.15	5	5.69	100	CDS	189	47.5	-1	HP	Hypo-rule applied	Bacteria	Bacteroidetes	Cytophagia	Cytophagales	Cytophagaceae	Cytophaga
DN42848_c0_g1	309	110	4	2.78	DN42848_c0_g1_i1	G137495	G1374951		309	110	4	2.78	100	CDS	306	62.89	1	HP	Hypo-rule applied	Bacteria	Bacteroidetes	Cytophagia	Cytophagales	Cytophagaceae	Cytophaga
DN46847_c0_g1	312	113	5	3.38	DN46847_c0_g1_i1	G141523	G1415231		312	113	5	3.38	100	CDS	309	65.05	1	UDP-N-acetylmuramoylalanine--D-glutamate ligase	KO:K01925	Bacteria	Bacteroidetes	Cytophagia	Cytophagales	Cytophagaceae	Cytophaga
DN47311_c0_g1	209	27.33	4	11.18	DN47311_c0_g1_i1	G141997	G1419971		209	27.33	4	11.18	100	CDS	207	95.65	1	acetyl-CoA carboxylase carboxyltransferase component	COG4799	Bacteria	Bacteroidetes	Cytophagia	Cytophagales	Cytophagaceae	Cytophaga
DN47409_c0_g1	346	147	5	2.6	DN47409_c0_g1_i1	G142098	G1420981		346	147	5	2.6	100	CDS	261	45.35	1	FKBP-type peptidyl-prolyl cis-trans isomerase SlyD	KO:K03775	Bacteria	Bacteroidetes	Cytophagia	Cytophagales	Cytophagaceae	Cytophaga
DN47463_c0_g1	223	35.82	5	10.67	DN47463_c0_g1_i1	G142155	G1421551		223	35.82	5	10.67	100	CDS	222	81.08	1	TonB-dependent receptor-like protein	pfam07715	Bacteria	Bacteroidetes	Cytophagia	Cytophagales	Cytophagaceae	Cytophaga
DN47635_c0_g1	250	55.45	4	5.51	DN47635_c0_g1_i1	G142332	G1423321		250	55.45	4	5.51	100	CDS	249	88.75	-1	large subunit ribosomal protein L2	KO:K02886	Bacteria	Bacteroidetes	Cytophagia	Cytophagales	Cytophagaceae	Cytophaga
DN4825_c0_g1	1981	1782	85	3.64	DN4825_c0_g1_i1	G142977	G1429771		1981	1782	85	3.64	100	CDS	1812	67.89	1	peptide/nickel transport system ATP-binding protein	KO:K02032	Bacteria	Bacteroidetes	Cytophagia	Cytophagales	Cytophagaceae	Cytophaga
DN48496_c0_g1	339	140	9	4.91	DN48496_c0_g1_i1	G143216	G1432161		339	140	9	4.91	100	CDS	336	66.07	1	transcriptional regulator with XRE-family HTH domain	COG1396	Bacteria	Bacteroidetes	Cytophagia	Cytophagales	Cytophagaceae	Cytophaga
DN49445_c0_g1	319	120	6	3.82	DN49445_c0_g1_i1	G144154	G1441541		319	120	6	3.82	100	CDS	318	67.62	-1	single-stranded-DNA-specific exonuclease	KO:K07462	Bacteria	Bacteroidetes	Cytophagia	Cytophagales	Cytophagaceae	Cytophaga
DN49569_c0_g1	280	81.6	6	5.62	DN49569_c0_g1_i1	G144262	G1442621		280	81.6	6	5.62	100	CDS	279	51.61	1	HP	Hypo-rule applied	Bacteria	Bacteroidetes	Cytophagia	Cytophagales	Cytophagaceae	Cytophaga
DN49685_c0_g1	408	209	6	2.19	DN49685_c0_g1_i1	G144376	G1443761	1	408	209	6	2.19	100	CDS	315	50	1	two-component system LytT family response regulator	KO:K02477	Bacteria	Bacteroidetes	Cytophagia	Cytophagales	Cytophagaceae	Cytophaga
DN49685_c0_g1	408	209	6	2.19	DN49685_c0_g1_i1	G144376	G1443762	2	408	209	6	2.19	100	CDS	90	#N/A	-1	HP	Hypo-rule	Bacteria	Bacteroidetes	Cytophagia	Cytophagales	Cytophagaceae	Cytophaga
DN50277_c0_g1	224	36.47	3	6.28	DN50277_c0_g1_i1	G144896	G1448961		224	36.47	3	6.28	100	CDS	222	70.97	1	diamine N-acetyltransferase	KO:K00657	Bacteria	Bacteroidetes	Cytophagia	Cytophagales	Cytophagaceae	Cytophaga
DN8858_c0_g1	1079	880	41	3.56	DN8858_c0_g1_i1	G149336	G1493361		1079	880	41	3.56	100	CDS	1011	37.25	-1	WG repeat protein/WG repeat protein/WG repeat protein/WG repeat protein/WG repeat protein/WG repeat protein/WG repeat protein	pfam14903,pfam14903,pfam14903,pfam14903,pfam14903,pfam14903,pfam14903	Bacteria	Bacteroidetes	Cytophagia	Cytophagales	Cytophagaceae	Cytophaga
DN12804_c0_g1	595	396	18	3.47	DN12804_c0_g1_i1	G107017	G1070171	1	595	396	18	3.47	100	CDS	438	68.97	-1	glucosamine--fructose-6-phosphate aminotransferase (isomerizing)	KO:K00820	Bacteria	Bacteroidetes	Cytophagia	Cytophagales	Cytophagaceae	Dyadobacter
DN12804_c0_g1	595	396	18	3.47	DN12804_c0_g1_i1	G107017	G1070172	2	595	396	18	3.47	100	CDS	147	#N/A	-1	HP	Hypo-rule	Bacteria	Bacteroidetes	Cytophagia	Cytophagales	Cytophagaceae	Dyadobacter
DN15170_c0_g1	355	156	8	3.92	DN15170_c0_g1_i1	G109528	G1095281		355	156	8	3.92	100	CDS	354	72.03	-1	quinolinate synthase	KO:K03517	Bacteria	Bacteroidetes	Cytophagia	Cytophagales	Cytophagaceae	Dyadobacter
DN15203_c0_g1	228	39.14	3	5.86	DN15203_c0_g1_i1	G109563	G1095631		228	39.14	3	5.86	100	CDS	162	82	-1	ABC-2 type transport system ATP-binding protein	KO:K01990	Bacteria	Bacteroidetes	Cytophagia	Cytophagales	Cytophagaceae	Dyadobacter
DN15560_c0_g1	243	49.97	6	9.17	DN15560_c0_g1_i1	G109929	G1099291		243	49.97	6	9.17	100	CDS	237	69.23	-1	transcriptional regulator with PAS, ATPase and Fis domain	COG3829	Bacteria	Bacteroidetes	Cytophagia	Cytophagales	Cytophagaceae	Dyadobacter
DN20832_c0_g1	208	26.77	3	8.56	DN20832_c0_g1_i1	G115266	G1152661		208	26.77	3	8.56	100	CDS	207	46.77	-1	HP	Hypo-rule applied	Bacteria	Bacteroidetes	Cytophagia	Cytophagales	Cytophagaceae	Dyadobacter
DN21508_c0_g1	228	39.14	4	7.81	DN21508_c0_g1_i1	G115979	G1159791		228	39.14	4	7.81	100	CDS	228	60.53	-1	HP	Hypo-rule applied	Bacteria	Bacteroidetes	Cytophagia	Cytophagales	Cytophagaceae	Dyadobacter
DN22460_c0_g1	294	95.04	5	4.02	DN22460_c0_g1_i1	G116942	G1169421		294	95.04	5	4.02	100	CDS	291	51	1	isoquinoline 1-oxidoreductase beta subunit	KO:K07303	Bacteria	Bacteroidetes	Cytophagia	Cytophagales	Cytophagaceae	Dyadobacter
DN22638_c0_g1	329	130	6	3.53	DN22638_c0_g1_i1	G117116	G1171161		329	130	6	3.53	100	CDS	327	81.13	1	subfamily B ATP-binding cassette protein MsbA	KO:K11085	Bacteria	Bacteroidetes	Cytophagia	Cytophagales	Cytophagaceae	Dyadobacter
DN22945_c0_g1	281	82.54	5	4.63	DN22945_c0_g1_i1	G117412	G1174121		281	82.54	5	4.63	100	CDS	279	64.13	-1	all-trans-retinol 13,14-reductase	KO:K09516	Bacteria	Bacteroidetes	Cytophagia	Cytophagales	Cytophagaceae	Dyadobacter
DN22999_c0_g1	248	53.86	3	4.26	DN22999_c0_g1_i1	G117466	G1174661		248	53.86	3	4.26	100	CDS	246	40.74	-1	HP	Hypo-rule applied	Bacteria	Bacteroidetes	Cytophagia	Cytophagales	Cytophagaceae	Dyadobacter
DN24718_c0_g1	320	121	7	4.42	DN24718_c0_g1_i1	G119122	G1191221		320	121	7	4.42	100	CDS	318	69.81	1	ABC-2 type transport system permease protein	KO:K01992	Bacteria	Bacteroidetes	Cytophagia	Cytophagales	Cytophagaceae	Dyadobacter
DN27969_c0_g1	311	112	5	3.41	DN27969_c0_g1_i1	G122517	G1225171		311	112	5	3.41	100	CDS	309	85.44	-1	chromate reductase	KO:K19784	Bacteria	Bacteroidetes	Cytophagia	Cytophagales	Cytophagaceae	Dyadobacter
DN28006_c0_g1	239	46.96	4	6.51	DN28006_c0_g1_i1	G122558	G1225581		239	46.96	4	6.51	100	CDS	237	46.25	1	3-oxoacyl-[acyl-carrier-protein] synthase-1	KO:K00647	Bacteria	Bacteroidetes	Cytophagia	Cytophagales	Cytophagaceae	Dyadobacter
DN29179_c0_g1	215	30.82	4	9.92	DN29179_c0_g1_i1	G123713	G1237131		215	30.82	4	9.92	100	CDS	213	50.59	1	HP	Hypo-rule applied	Bacteria	Bacteroidetes	Cytophagia	Cytophagales	Cytophagaceae	Dyadobacter
DN3306_c0_g1	1256	1057	55	3.98	DN3306_c0_g1_i1	G127627	G1276271		1256	1057	55	3.98	100	CDS	1254	31.72	1	FG-GAP repeat protein/FG-GAP repeat protein	pfam01839,pfam01839	Bacteria	Bacteroidetes	Cytophagia	Cytophagales	Cytophagaceae	Dyadobacter
DN33546_c0_g1	239	46.96	5	8.14	DN33546_c0_g1_i1	G128133	G1281331		239	46.96	5	8.14	100	CDS	237	75.95	-1	3-oxoacyl-[acyl-carrier-protein] synthase-1	KO:K00647	Bacteria	Bacteroidetes	Cytophagia	Cytophagales	Cytophagaceae	Dyadobacter
DN34251_c0_g1	317	118	6	3.89	DN34251_c0_g1_i1	G128875	G1288751		317	118	6	3.89	100	CDS	243	86.25	1	isocitrate dehydrogenase	KO:K00031	Bacteria	Bacteroidetes	Cytophagia	Cytophagales	Cytophagaceae	Dyadobacter
DN34751_c0_g1	208	26.77	3	8.56	DN34751_c0_g1_i1	G129388	G1293881		208	26.77	3	8.56	100	CDS	144	83.72	-1	peptide-methionine (S)-S-oxide reductase	KO:K07304	Bacteria	Bacteroidetes	Cytophagia	Cytophagales	Cytophagaceae	Dyadobacter
DN36494_c0_g1	308	109	5	3.5	DN36494_c0_g1_i1	G131133	G1311331		308	109	5	3.5	100	CDS	306	55.45	1	all-trans-retinol 13,14-reductase	KO:K09516	Bacteria	Bacteroidetes	Cytophagia	Cytophagales	Cytophagaceae	Dyadobacter
DN36894_c0_g1	247	53.07	3	4.32	DN36894_c0_g1_i1	G131484	G1314841		247	53.07	3	4.32	100	CDS	246	62.2	-1	predicted dehydrogenase	COG0673	Bacteria	Bacteroidetes	Cytophagia	Cytophagales	Cytophagaceae	Dyadobacter
DN40263_c0_g1	219	33.27	3	6.89	DN40263_c0_g1_i1	G134887	G1348871		219	33.27	3	6.89	100	CDS	216	66.2	-1	putative endopeptidase	KO:K07386	Bacteria	Bacteroidetes	Cytophagia	Cytophagales	Cytophagaceae	Dyadobacter
DN46688_c0_g1	322	123	5	3.11	DN46688_c0_g1_i1	G141352	G1413521		322	123	5	3.11	100	CDS	318	73.58	-1	phenylacetate-CoA ligase	KO:K01912	Bacteria	Bacteroidetes	Cytophagia	Cytophagales	Cytophagaceae	Dyadobacter
DN47917_c0_g1	403	204	25	9.36	DN47917_c0_g1_i1	G142622	G1426221		403	204	25	9.36	100	CDS	381	56.84	1	HP	Hypo-rule applied	Bacteria	Bacteroidetes	Cytophagia	Cytophagales	Cytophagaceae	Dyadobacter
DN50100_c0_g1	241	48.46	3	4.73	DN50100_c0_g1_i1	G144749	G1447491		241	48.46	3	4.73	100	CDS	240	70.51	1	histidine ammonia-lyase	KO:K01745	Bacteria	Bacteroidetes	Cytophagia	Cytophagales	Cytophagaceae	Dyadobacter
DN524_c0_g1	263	66.28	4	4.61	DN524_c0_g1_i1	G145290	G1452901	1	263	66.28	4	4.61	100	CDS	108	77.14	1	HP	Hypo-rule	Bacteria	Bacteroidetes	Cytophagia	Cytophagales	Cytophagaceae	Dyadobacter
DN524_c0_g1	263	66.28	4	4.61	DN524_c0_g1_i1	G145290	G1452902	2	263	66.28	4	4.61	100	CDS	93	#N/A	-1	HP	Hypo-rule	Bacteria	Bacteroidetes	Cytophagia	Cytophagales	Cytophagaceae	Dyadobacter
DN13187_c0_g1	310	111	5	3.44	DN13187_c0_g1_i1	G107430	G1074301		310	111	5	3.44	100	CDS	156	98	-1	dihydrolipoamide dehydrogenase	KO:K00382	Bacteria	Bacteroidetes	Cytophagia	Cytophagales	Cytophagaceae	Ekhidna
DN17496_c0_g1	319	120	5	3.18	DN17496_c0_g1_i1	G111736	G1117361		319	120	5	3.18	100	CDS	318	38.1	-1	HP	Hypo-rule applied	Bacteria	Bacteroidetes	Cytophagia	Cytophagales	Cytophagaceae	Ekhidna
DN19176_c0_g1	245	51.51	6	8.9	DN19176_c0_g1_i1	G113520	G1135201		245	51.51	6	8.9	100	CDS	243	82.72	1	acetyl-CoA acetyltransferase	COG0183	Bacteria	Bacteroidetes	Cytophagia	Cytophagales	Cytophagaceae	Ekhidna
DN20384_c0_g1	309	110	7	4.86	DN20384_c0_g1_i1	G114795	G1147951		309	110	7	4.86	100	CDS	252	68.29	1	HP	Hypo-rule applied	Bacteria	Bacteroidetes	Cytophagia	Cytophagales	Cytophagaceae	Ekhidna
DN2276_c0_g1	1003	804	31	2.95	DN2276_c0_g1_i1	G117245	G1172451		1003	804	31	2.95	100	CDS	996	74.55	-1	fumarylacetoacetase	KO:K01555	Bacteria	Bacteroidetes	Cytophagia	Cytophagales	Cytophagaceae	Ekhidna
DN24677_c0_g1	878	679	44	4.95	DN24677_c0_g1_i1	G119080	G1190801		878	679	44	4.95	100	CDS	765	74.9	1	tRNA uridine 5-carboxymethylaminomethyl modification enzyme	KO:K03495	Bacteria	Bacteroidetes	Cytophagia	Cytophagales	Cytophagaceae	Ekhidna
DN27765_c0_g1	315	116	4	2.63	DN27765_c0_g1_i1	G122314	G1223141		315	116	4	2.63	100	CDS	312	40.95	-1	DNA recombination protein RmuC	KO:K09760	Bacteria	Bacteroidetes	Cytophagia	Cytophagales	Cytophagaceae	Ekhidna
DN47193_c0_g1	395	196	14	5.46	DN47193_c0_g1_i1	G141879	G1418791		395	196	14	5.46	100	CDS	393	46.34	1	HP	Hypo-rule applied	Bacteria	Bacteroidetes	Cytophagia	Cytophagales	Cytophagaceae	Ekhidna
DN49641_c0_g1	275	76.97	4	3.97	DN49641_c0_g1_i1	G144337	G1443371		275	76.97	4	3.97	100	CDS	273	72.22	-1	3-hydroxyanthranilate 3,4-dioxygenase	KO:K00452	Bacteria	Bacteroidetes	Cytophagia	Cytophagales	Cytophagaceae	Ekhidna
DN6735_c0_g1	1356	1157	189	12.48	DN6735_c0_g1_i1	G146859	G1468591		1356	1157	189	12.48	100	CDS	1296	76.05	1	myo-inositol-1-phosphate synthase	KO:K01858	Bacteria	Bacteroidetes	Cytophagia	Cytophagales	Cytophagaceae	Ekhidna
DN14665_c0_g1	442	243	5	1.57	DN14665_c0_g1_i1	G109006	G1090061	1	442	243	5	1.57	100	CDS	237	48.72	-1	putative hydrolase of HD superfamily	KO:K07023	Bacteria	Bacteroidetes	Cytophagia	Cytophagales	Cytophagaceae	Emticicia
DN14665_c0_g1	442	243	5	1.57	DN14665_c0_g1_i1	G109006	G1090062	2	442	243	5	1.57	100	CDS	195	#N/A	-1	HP	Hypo-rule	Bacteria	Bacteroidetes	Cytophagia	Cytophagales	Cytophagaceae	Emticicia
DN21867_c0_g1	397	198	6	2.32	DN21867_c0_g1_i1	G116344	G1163441		397	198	6	2.32	100	CDS	396	45.74	1	C-terminal processing protease CtpA/Prc	COG0793	Bacteria	Bacteroidetes	Cytophagia	Cytophagales	Cytophagaceae	Emticicia
DN36223_c0_g1	368	169	5	2.26	DN36223_c0_g1_i1	G130877	G1308771		368	169	5	2.26	100	CDS	366	78.69	1	glutamyl-tRNA synthetase	KO:K01885	Bacteria	Bacteroidetes	Cytophagia	Cytophagales	Cytophagaceae	Emticicia
DN44741_c0_g1	343	144	6	3.18	DN44741_c0_g1_i1	G139270	G1392701		343	144	6	3.18	100	CDS	339	60.53	-1	large subunit ribosomal protein L3	KO:K02906	Bacteria	Bacteroidetes	Cytophagia	Cytophagales	Cytophagaceae	Emticicia
DN17508_c0_g1	317	118	5	3.24	DN17508_c0_g1_i1	G111750	G1117501		317	118	5	3.24	100	CDS	315	45.71	-1	ribosome-associated protein	KO:K09710	Bacteria	Bacteroidetes	Cytophagia	Cytophagales	Cytophagaceae	Fibrella
DN46541_c0_g1	381	182	4	1.68	DN46541_c0_g1_i1	G141208	G1412081		381	182	4	1.68	100	CDS	381	48.82	1	glucose/arabinose dehydrogenase	COG2133	Bacteria	Bacteroidetes	Cytophagia	Cytophagales	Cytophagaceae	Fibrisoma
[truncated: 21,273 more rows]

## Sheet: no genes
Transcripts with no genes found
	Number of Gene ID TrinityAssID Trinity (after removing doublon):					894
	TPM (sum of the Gene ID Trinity )					148792
Gene count					Isoform count
[truncated: 895 more rows]

## Sheet: Mobile elements
Mobile elements, plasmids, viruses
[truncated: 441 more rows]

[truncated: 27 more sheets: Aequorivita, Aminobacter, Aquamicrobium, Azoarcus, Bradymonas, Geofilum, Hoeflea, Hyphomicrobium, Idiomarina, Ignavibacteriales, Lentimicrobium, Marinicella, Marinobacter, Maritimibacter, Mesorhizobium, Methylophaga, Oceanibaculum, Paracoccus, Pseudomonas, Roseovarius …]
