# Supplementary material for: Dynamics of a methanol-fed marine denitrifying biofilm: 2—impact of environmental changes on the microbial community
Source: PeerJ. 2019 Aug 13;7:e7467. doi: 10.7717/peerj.7467 (PMC6697039; doi:10.7717/peerj.7467)
Supplement: Document S9 [file peerj-07-7467-s015.xlsx]

## Sheet: Instruction
	• Rawdata for Figure 3A, Table 5 and Figure S3-S4 related to strain GP59
From the genome and plasmid sequences of strain GP59, the amino acid sequences derived from RAST annotation system was submitted to the Kegg BlastKoala analysis for annotation, with the option Methylophaga as taxonmy group and Genus prokaryotes
		Results were put in the KEGG linkgenome ad KEGG link plasmid
KEGG metabolisms
	Specific KEGG metabolism pathways were selected and the TPM and the Ratio Biofilm to pure cultures were added for the correspond genes
		Carbohydrate metabolism
		Energy metabolism
		Lipid metabolism
		Nucleotide metabolism
		Amino acid metabolism
		Glycan biosynthesis and metabolism
		Metabolism of cofactors and vitamins
		Genetic Information Processing
		Environmental Information Processing
		Cellular community - prokaryotes
	Doublons were removed, and the number of genes with ratio between 2 and 5 and >5 were summed
		This data was transferred in Fig. 2 and Figures S3 and S4
All genes
	The ratios biofilm to pure cultures were associated to all GP59 genes and intergenic sequences
	The list of sequences were split in genes and intergenic sequences and ordered for the highest ratio to the lowest
The next spreadsheets are selected metabolism pathways illustrated in Figures 2 and 3, and Figures S3 and S4
	The TPM and the ratio Biofilm to pure cultures were added to each gene
	Doublons were removed, and the number of genes with ratio between 2 and 5 and >5 were summed
	In Figure 3A, the thickness of the arrows is proportional of the Ratio values
		Biofilm/pure culture ratios above 2 mean more expression in the biofilm
		Biofilm/pure culture ratios below 0.5 were transformed in -1(pure culture/biofilm)
		Pure culture/biofilm ratio above -2 (more negative) mean more expression in pure culture
		Ratio P/B	Ratio B/P	Arrows' thickness
		-(2-5)	2-5	2
		-(5-10)	5-10	3
		-(10-15)	10-15	4
		-(15-20)	15-20	5
		-(20-25)	20-25	6
		-(25-30)	25-30	7
		-(30-35)	30-35	8
		-(35-40)	35-40	9
		-(40-45)	40-45	10
		-(45-50)	45-50	11
		-(50-55)	50-55	12
		-(55-60)	55-60	13
		Blue	Red

## Sheet: KEGGlinkgenome
Annotation data : Download detail
Query	KO	Definition	Score	Second best
fig|754476.27.peg.1 (222)	K06920	queC; 7-cyano-7-deazaguanine synthase [EC:6.3.4.20]	164
fig|754476.27.peg.2 (213)	K10026	queE; 7-carboxy-7-deazaguanine synthase [EC:4.3.99.3]	148
fig|754476.27.peg.3 (276)			73
fig|754476.27.peg.4 (189)	K03640	pal; peptidoglycan-associated lipoprotein	110
fig|754476.27.peg.5 (433)	K03641	tolB; TolB protein	242
fig|754476.27.peg.6 (377)	K03646	tolA; colicin import membrane protein	26
fig|754476.27.peg.7 (148)	K03560	tolR; biopolymer transport protein TolR	109
fig|754476.27.peg.8 (222)	K03562	tolQ; biopolymer transport protein TolQ	181
fig|754476.27.peg.9 (134)	K07107	ybgC; acyl-CoA thioester hydrolase [EC:3.1.2.-]	108
fig|754476.27.peg.10 (337)	K03551	ruvB; holliday junction DNA helicase RuvB [EC:3.6.4.12]	247
fig|754476.27.peg.11 (198)	K03550	ruvA; holliday junction DNA helicase RuvA [EC:3.6.4.12]	117
fig|754476.27.peg.12 (179)	K01159	ruvC; crossover junction endodeoxyribonuclease RuvC [EC:3.1.22.4]	79
fig|754476.27.peg.13 (249)			182
fig|754476.27.peg.14 (304)	K00826	E2.6.1.42; branched-chain amino acid aminotransferase [EC:2.6.1.42]	358
fig|754476.27.peg.15 (947)	K00982	glnE; [glutamine synthetase] adenylyltransferase / [glutamine synthetase]-adenylyl-L-tyrosine phosphorylase [EC:2.7.7.42 2.7.7.89]	470
fig|754476.27.peg.17 (542)	K04077	groEL; chaperonin GroEL	447
fig|754476.27.peg.18 (96)	K04078	groES; chaperonin GroES	106
fig|754476.27.peg.19 (151)	K07113	fxsA; UPF0716 protein FxsA	70
fig|754476.27.peg.20 (450)	K07221	oprO_P; phosphate-selective porin OprO and OprP	131
fig|754476.27.peg.21 (596)			280
fig|754476.27.peg.22 (140)	K03741	ARSC2; arsenate reductase [EC:1.20.4.1]	87
fig|754476.27.peg.24 (181)	K07226	hugZ; heme iron utilization protein	67
fig|754476.27.peg.26 (594)			76	K06148	72
fig|754476.27.peg.27 (617)	K01687	ilvD; dihydroxy-acid dehydratase [EC:4.2.1.9]	508
fig|754476.27.peg.28 (431)	K14682	argAB; amino-acid N-acetyltransferase [EC:2.3.1.1]	235
fig|754476.27.peg.29 (171)	K08311	nudH; putative (di)nucleoside polyphosphate hydrolase [EC:3.6.1.-]	112
fig|754476.27.peg.30 (218)			146
fig|754476.27.peg.31 (480)	K02434	gatB; aspartyl-tRNA(Asn)/glutamyl-tRNA(Gln) amidotransferase subunit B [EC:6.3.5.6 6.3.5.7]	419
fig|754476.27.peg.32 (380)			176
fig|754476.27.peg.33 (424)	K01919	gshA; glutamate--cysteine ligase [EC:6.3.2.2]	279
fig|754476.27.peg.35 (122)	K02657	pilG; twitching motility two-component system response regulator PilG	86
fig|754476.27.peg.36 (123)	K02658	pilH; twitching motility two-component system response regulator PilH	76
fig|754476.27.peg.37 (182)	K02659	pilI; twitching motility protein PilI	82
fig|754476.27.peg.38 (420)	K02660	pilJ; twitching motility protein PilJ	148
fig|754476.27.peg.39 (1901)	K02487	pilL; type IV pili sensor histidine kinase and response regulator	326
	K06596	chpA; chemosensory pili system protein ChpA (sensor histidine kinase/response regulator)
fig|754476.27.peg.41 (647)	K08309	slt; soluble lytic murein transglycosylase [EC:4.2.2.-]	258
fig|754476.27.peg.42 (413)	K00974	cca; tRNA nucleotidyltransferase (CCA-adding enzyme) [EC:2.7.7.72 3.1.3.- 3.1.4.-]	243
fig|754476.27.peg.43 (327)	K01499	mch; methenyltetrahydromethanopterin cyclohydrolase [EC:3.5.4.27]	199
fig|754476.27.peg.44 (308)			137
fig|754476.27.peg.45 (292)	K05966	citG; triphosphoribosyl-dephospho-CoA synthase [EC:2.4.2.52]	159
fig|754476.27.peg.46 (172)	K10713	fae; 5,6,7,8-tetrahydromethanopterin hydro-lyase [EC:4.2.1.147]	163
fig|754476.27.peg.49 (347)			174
fig|754476.27.peg.50 (461)	K01665	pabB; para-aminobenzoate synthetase component I [EC:2.6.1.85]	273
fig|754476.27.peg.51 (191)			60
fig|754476.27.peg.53 (567)	K03112	damX; DamX protein	11	K02450	4
fig|754476.27.peg.54 (362)	K01735	aroB; 3-dehydroquinate synthase [EC:4.2.3.4]	245
fig|754476.27.peg.55 (164)	K00891	E2.7.1.71; shikimate kinase [EC:2.7.1.71]	74	K13829	3
fig|754476.27.peg.56 (711)	K02666	pilQ; type IV pilus assembly protein PilQ	352
fig|754476.27.peg.57 (182)	K02665	pilP; type IV pilus assembly protein PilP	62
fig|754476.27.peg.58 (195)	K02664	pilO; type IV pilus assembly protein PilO	112
fig|754476.27.peg.59 (186)	K02663	pilN; type IV pilus assembly protein PilN	78
fig|754476.27.peg.60 (352)	K02662	pilM; type IV pilus assembly protein PilM	217
fig|754476.27.peg.61 (795)	K05366	mrcA; penicillin-binding protein 1A [EC:2.4.1.129 3.4.16.4]	445
fig|754476.27.peg.63 (389)	K07234	uncharacterized protein involved in response to NO	16
fig|754476.27.peg.64 (145)	K13771	nsrR; Rrf2 family transcriptional regulator, nitric oxide-sensitive transcriptional repressor	74
fig|754476.27.peg.65 (224)	K07322	ytfE; regulator of cell morphogenesis and NO signaling	126
fig|754476.27.peg.67 (491)			281
fig|754476.27.peg.68 (66)	K02909	RP-L31; large subunit ribosomal protein L31	53
fig|754476.27.peg.70 (483)	K03498	trkH; trk system potassium uptake protein	452
fig|754476.27.peg.71 (503)	K03820	lnt; apolipoprotein N-acyltransferase [EC:2.3.1.269]	271
fig|754476.27.peg.72 (289)	K06189	corC; magnesium and cobalt transporter	165
fig|754476.27.peg.73 (154)	K07042	ybeY; probable rRNA maturation factor	125
fig|754476.27.peg.74 (324)	K06217	phoH; phosphate starvation-inducible protein PhoH and related proteins	216
fig|754476.27.peg.75 (455)	K06168	miaB; tRNA-2-methylthio-N6-dimethylallyladenosine synthase [EC:2.8.4.3]	319
fig|754476.27.peg.81 (580)	K09136	ycaO; ribosomal protein S12 methylthiotransferase accessory factor	493
fig|754476.27.peg.82 (524)			276
fig|754476.27.peg.86 (203)			129
fig|754476.27.peg.88 (428)			236
fig|754476.27.peg.89 (487)			254
fig|754476.27.peg.90 (638)			266
fig|754476.27.peg.91 (351)	K02040	pstS; phosphate transport system substrate-binding protein	139
fig|754476.27.peg.92 (335)	K07058	membrane protein	140
fig|754476.27.peg.94 (314)	K00024	mdh; malate dehydrogenase [EC:1.1.1.37]	171
fig|754476.27.peg.97 (171)			69
fig|754476.27.peg.98 (202)			85
fig|754476.27.peg.100 (387)			228
fig|754476.27.peg.102 (224)	K03630	radC; DNA repair protein RadC	159
fig|754476.27.peg.108 (277)	K00560	thyA; thymidylate synthase [EC:2.1.1.45]	196
fig|754476.27.peg.109 (312)			151
fig|754476.27.peg.110 (242)	K09792	uncharacterized protein	103
fig|754476.27.peg.114 (501)	K01524	ppx-gppA; exopolyphosphatase / guanosine-5'-triphosphate,3'-diphosphate pyrophosphatase [EC:3.6.1.11 3.6.1.40]	260
fig|754476.27.peg.115 (238)	K02039	phoU; phosphate transport system protein	168
fig|754476.27.peg.116 (280)	K02036	pstB; phosphate transport system ATP-binding protein [EC:3.6.3.27]	208
fig|754476.27.peg.117 (555)	K02038	pstA; phosphate transport system permease protein	373
fig|754476.27.peg.118 (758)	K02037	pstC; phosphate transport system permease protein	413
fig|754476.27.peg.119 (318)	K02040	pstS; phosphate transport system substrate-binding protein	226
fig|754476.27.peg.120 (429)	K07636	phoR; two-component system, OmpR family, phosphate regulon sensor histidine kinase PhoR [EC:2.7.13.3]	182
fig|754476.27.peg.121 (230)	K07657	phoB; two-component system, OmpR family, phosphate regulon response regulator PhoB	146
fig|754476.27.peg.122 (407)			327
fig|754476.27.peg.123 (549)	K03306	TC.PIT; inorganic phosphate transporter, PiT family	313
fig|754476.27.peg.124 (612)	K04084	dsbD; thiol:disulfide interchange protein DsbD [EC:1.8.1.8]	262
fig|754476.27.peg.125 (145)	K03786	aroQ; 3-dehydroquinate dehydratase II [EC:4.2.1.10]	110
fig|754476.27.peg.126 (155)	K02160	accB; acetyl-CoA carboxylase biotin carboxyl carrier protein	108
fig|754476.27.peg.127 (446)	K01961	accC; acetyl-CoA carboxylase, biotin carboxylase subunit [EC:6.4.1.2 6.3.4.14]	358
fig|754476.27.peg.128 (289)	K02687	prmA; ribosomal protein L11 methyltransferase [EC:2.1.1.-]	173
fig|754476.27.peg.129 (333)	K05540	dusB; tRNA-dihydrouridine synthase B [EC:1.-.-.-]	230
fig|754476.27.peg.130 (96)	K03557	fis; Fis family transcriptional regulator, factor for inversion stimulation protein	38
fig|754476.27.peg.131 (521)	K00602	purH; phosphoribosylaminoimidazolecarboxamide formyltransferase / IMP cyclohydrolase [EC:2.1.2.3 3.5.4.10]	435
fig|754476.27.peg.132 (877)	K05851	cyaA; adenylate cyclase, class 1 [EC:4.6.1.1]	184
fig|754476.27.peg.133 (342)	K00145	argC; N-acetyl-gamma-glutamyl-phosphate reductase [EC:1.2.1.38]	258
fig|754476.27.peg.137 (114)	K15724	erpA; iron-sulfur cluster insertion protein	113
fig|754476.27.peg.140 (390)	K03585	acrA; membrane fusion protein, multidrug efflux system	180
fig|754476.27.peg.141 (1048)	K18138	acrB; multidrug efflux pump	824
fig|754476.27.peg.142 (480)	K18139	oprM; outer membrane protein, multidrug efflux system	211
fig|754476.27.peg.144 (686)	K02168	betT; choline/glycine/proline betaine transport protein	516
fig|754476.27.peg.147 (468)			118
fig|754476.27.peg.148 (184)	K01759	GLO1; lactoylglutathione lyase [EC:4.4.1.5]	134
fig|754476.27.peg.149 (317)	K03284	corA; magnesium transporter	224
fig|754476.27.peg.151 (452)	K03650	mnmE; tRNA modification GTPase [EC:3.6.-.-]	258
fig|754476.27.peg.152 (547)	K03217	yidC; YidC/Oxa1 family membrane protein insertase	285
fig|754476.27.peg.153 (110)	K03536	rnpA; ribonuclease P protein component [EC:3.1.26.5]	42
fig|754476.27.peg.154 (44)	K02914	RP-L34; large subunit ribosomal protein L34	51
fig|754476.27.peg.155 (454)	K02313	dnaA; chromosomal replication initiator protein	297
fig|754476.27.peg.156 (367)	K02338	dnaN; DNA polymerase III subunit beta [EC:2.7.7.7]	197
fig|754476.27.peg.157 (400)	K02498	hemY; HemY protein	145
fig|754476.27.peg.159 (254)	K01719	hemD; uroporphyrinogen-III synthase [EC:4.2.1.75]	123
fig|754476.27.peg.160 (309)	K01749	hemC; hydroxymethylbilane synthase [EC:2.5.1.61]	297
fig|754476.27.peg.162 (427)	K01755	argH; argininosuccinate lyase [EC:4.3.2.1]	301
fig|754476.27.peg.163 (454)			130
fig|754476.27.peg.166 (547)			225
fig|754476.27.peg.168 (693)	K16088	TC.FEV.OM1; outer-membrane receptor for ferric coprogen and ferric-rhodotorulic acid	211
fig|754476.27.peg.169 (80)	K03088	rpoE; RNA polymerase sigma-70 factor, ECF subfamily	13
fig|754476.27.peg.170 (299)			186
fig|754476.27.peg.171 (514)			419
fig|754476.27.peg.174 (782)	K02014	TC.FEV.OM; iron complex outermembrane recepter protein	249
fig|754476.27.peg.175 (332)	K07165	fecR; transmembrane sensor	70
fig|754476.27.peg.177 (466)	K02014	TC.FEV.OM; iron complex outermembrane recepter protein	124
fig|754476.27.peg.179 (317)	K07165	fecR; transmembrane sensor	87
fig|754476.27.peg.180 (165)	K03088	rpoE; RNA polymerase sigma-70 factor, ECF subfamily	78
fig|754476.27.peg.181 (815)	K02014	TC.FEV.OM; iron complex outermembrane recepter protein	289
fig|754476.27.peg.185 (376)			187
fig|754476.27.peg.188 (494)			301
fig|754476.27.peg.190 (297)	K05516	cbpA; curved DNA-binding protein	168
fig|754476.27.peg.191 (461)	K04772	degQ; serine protease DegQ [EC:3.4.21.-]	108
fig|754476.27.peg.192 (158)	K09958	uncharacterized protein	134
fig|754476.27.peg.195 (159)	K03594	bfr; bacterioferritin [EC:1.16.3.1]	111
fig|754476.27.peg.197 (455)	K04042	glmU; bifunctional UDP-N-acetylglucosamine pyrophosphorylase / Glucosamine-1-phosphate N-acetyltransferase [EC:2.7.7.23 2.3.1.157]	265
fig|754476.27.peg.198 (140)	K02114	ATPF1E; F-type H+-transporting ATPase subunit epsilon	85
fig|754476.27.peg.199 (458)	K02112	ATPF1B; F-type H+-transporting ATPase subunit beta [EC:3.6.3.14]	569
fig|754476.27.peg.200 (265)	K02115	ATPF1G; F-type H+-transporting ATPase subunit gamma	222
fig|754476.27.peg.201 (513)	K02111	ATPF1A; F-type H+-transporting ATPase subunit alpha [EC:3.6.3.14]	437
fig|754476.27.peg.202 (176)	K02113	ATPF1D; F-type H+-transporting ATPase subunit delta	101
fig|754476.27.peg.203 (156)	K02109	ATPF0B; F-type H+-transporting ATPase subunit b	105
fig|754476.27.peg.204 (77)	K02110	ATPF0C; F-type H+-transporting ATPase subunit c	71
fig|754476.27.peg.205 (299)	K02108	ATPF0A; F-type H+-transporting ATPase subunit a	263
fig|754476.27.peg.207 (287)	K03497	parB; chromosome partitioning protein, ParB family	161
fig|754476.27.peg.208 (260)	K03496	parA; chromosome partitioning protein	173
fig|754476.27.peg.209 (208)	K03501	gidB; 16S rRNA (guanine527-N7)-methyltransferase [EC:2.1.1.170]	103
fig|754476.27.peg.210 (627)	K03495	gidA; tRNA uridine 5-carboxymethylaminomethyl modification enzyme	461
fig|754476.27.peg.211 (50)
fig|754476.27.peg.212 (299)			186
fig|754476.27.peg.213 (61)	K00901	dgkA; diacylglycerol kinase (ATP) [EC:2.7.1.107]	21
fig|754476.27.peg.214 (258)	K13292	lgt; phosphatidylglycerol---prolipoprotein diacylglyceryl transferase [EC:2.5.1.145]	230
fig|754476.27.peg.215 (239)			64
fig|754476.27.peg.216 (112)	K04752	glnK; nitrogen regulatory protein P-II 2	94
fig|754476.27.peg.217 (401)	K03320	amt; ammonium transporter, Amt family	276
fig|754476.27.peg.218 (354)	K01599	hemE; uroporphyrinogen decarboxylase [EC:4.1.1.37]	387
fig|754476.27.peg.219 (468)	K00266	gltD; glutamate synthase (NADPH) small chain [EC:1.4.1.13]	364
fig|754476.27.peg.220 (1463)	K00265	gltB; glutamate synthase (NADPH) large chain [EC:1.4.1.13]	1031
fig|754476.27.peg.222 (164)	K01588	purE; 5-(carboxyamino)imidazole ribonucleotide mutase [EC:5.4.99.18]	159
fig|754476.27.peg.223 (376)	K01589	purK; 5-(carboxyamino)imidazole ribonucleotide synthase [EC:6.3.4.18]	212
fig|754476.27.peg.225 (760)	K03168	topA; DNA topoisomerase I [EC:5.99.1.2]	565
fig|754476.27.peg.226 (155)	K03747	smg; Smg protein	129
fig|754476.27.peg.227 (373)	K04096	smf; DNA processing protein	196
fig|754476.27.peg.228 (343)			171
fig|754476.27.peg.229 (105)			52
fig|754476.27.peg.230 (167)	K01462	PDF; peptide deformylase [EC:3.5.1.88]	154
fig|754476.27.peg.231 (310)	K00604	MTFMT; methionyl-tRNA formyltransferase [EC:2.1.2.9]	184
fig|754476.27.peg.232 (435)	K03500	rsmB; 16S rRNA (cytosine967-C5)-methyltransferase [EC:2.1.1.176]	212
fig|754476.27.peg.234 (719)			307
fig|754476.27.peg.235 (424)			203
fig|754476.27.peg.236 (457)	K03499	trkA; trk system potassium uptake protein	330
fig|754476.27.peg.237 (185)	K07735	algH; putative transcriptional regulator	146
fig|754476.27.peg.239 (174)	K02825	pyrR; pyrimidine operon attenuation protein / uracil phosphoribosyltransferase [EC:2.4.2.9]	87
fig|754476.27.peg.240 (323)	K00609	pyrB; aspartate carbamoyltransferase catalytic subunit [EC:2.1.3.2]	237
fig|754476.27.peg.241 (427)	K01465	URA4; dihydroorotase [EC:3.5.2.3]	330
fig|754476.27.peg.245 (739)	K00031	IDH1; isocitrate dehydrogenase [EC:1.1.1.42]	606
fig|754476.27.peg.246 (340)	K02010	afuC; iron(III) transport system ATP-binding protein [EC:3.6.3.30]	147
fig|754476.27.peg.247 (488)	K02011	afuB; iron(III) transport system permease protein	265
fig|754476.27.peg.248 (345)	K02012	afuA; iron(III) transport system substrate-binding protein	141
fig|754476.27.peg.255 (358)	K03548	perM; putative permease	233
fig|754476.27.peg.257 (1054)			620
fig|754476.27.peg.261 (336)	K03841	FBP; fructose-1,6-bisphosphatase I [EC:3.1.3.11]	266
fig|754476.27.peg.262 (271)	K00202	fwdC; formylmethanofuran dehydrogenase subunit C [EC:1.2.7.12]	205
fig|754476.27.peg.263 (300)	K00672	ftr; formylmethanofuran--tetrahydromethanopterin N-formyltransferase [EC:2.3.1.101]	252
fig|754476.27.peg.264 (555)	K00200	fwdA; formylmethanofuran dehydrogenase subunit A [EC:1.2.7.12]	434
fig|754476.27.peg.265 (424)	K00201	fwdB; formylmethanofuran dehydrogenase subunit B [EC:1.2.7.12]	293
fig|754476.27.peg.267 (181)			53
fig|754476.27.peg.268 (587)	K01887	RARS; arginyl-tRNA synthetase [EC:6.1.1.19]	405
fig|754476.27.peg.269 (724)	K04066	priA; primosomal protein N' (replication factor Y) (superfamily II helicase) [EC:3.6.4.-]	355
fig|754476.27.peg.270 (537)	K03324	yjbB; phosphate:Na+ symporter	214
fig|754476.27.peg.272 (161)	K00287	DHFR; dihydrofolate reductase [EC:1.5.1.3]	126
fig|754476.27.peg.275 (114)			59
fig|754476.27.peg.276 (247)	K03118	tatC; sec-independent protein translocase protein TatC	149
fig|754476.27.peg.277 (97)	K03117	tatB; sec-independent protein translocase protein TatB	18
fig|754476.27.peg.278 (81)	K03116	tatA; sec-independent protein translocase protein TatA	30
fig|754476.27.peg.279 (112)	K02503	HINT1; histidine triad (HIT) family protein	68
fig|754476.27.peg.280 (106)	K01523	hisE; phosphoribosyl-ATP pyrophosphohydrolase [EC:3.6.1.31]	69
fig|754476.27.peg.281 (127)	K01496	hisI; phosphoribosyl-AMP cyclohydrolase [EC:3.5.4.19]	87
fig|754476.27.peg.282 (257)	K02500	hisF; cyclase [EC:4.1.3.-]	207
fig|754476.27.peg.283 (249)	K01814	hisA; phosphoribosylformimino-5-aminoimidazole carboxamide ribotide isomerase [EC:5.3.1.16]	186
fig|754476.27.peg.284 (211)	K02501	hisH; glutamine amidotransferase [EC:2.4.2.-]	133
fig|754476.27.peg.285 (197)	K01693	hisB; imidazoleglycerol-phosphate dehydratase [EC:4.2.1.19]	153
fig|754476.27.peg.286 (249)	K01420	fnr; CRP/FNR family transcriptional regulator, anaerobic regulatory protein	113
fig|754476.27.peg.288 (514)	K03980	murJ; putative peptidoglycan lipid II flippase	295
fig|754476.27.peg.290 (303)	K04761	oxyR; LysR family transcriptional regulator, hydrogen peroxide-inducible genes activator	145
fig|754476.27.peg.291 (54)			35	K05297	2
fig|754476.27.peg.292 (358)	K03629	recF; DNA replication and repair protein RecF	141
fig|754476.27.peg.293 (804)	K02470	gyrB; DNA gyrase subunit B [EC:5.99.1.3]	557
fig|754476.27.peg.294 (438)	K03885	ndh; NADH dehydrogenase [EC:1.6.99.3]	270
fig|754476.27.peg.295 (186)			150
fig|754476.27.peg.296 (475)			296
fig|754476.27.peg.297 (194)	K09154	uncharacterized protein	88
fig|754476.27.peg.298 (235)			62
fig|754476.27.peg.299 (759)	K00549	metE; 5-methyltetrahydropteroyltriglutamate--homocysteine methyltransferase [EC:2.1.1.14]	536
fig|754476.27.peg.300 (298)	K03576	metR; LysR family transcriptional regulator, regulator for metE and metH	166
fig|754476.27.peg.301 (267)	K03413	cheY; two-component system, chemotaxis family, chemotaxis protein CheY	137
fig|754476.27.peg.302 (184)	K03152	thiJ; protein deglycase [EC:3.5.1.124]	119
fig|754476.27.peg.303 (443)	K03797	E3.4.21.102; carboxyl-terminal processing protease [EC:3.4.21.102]	281
fig|754476.27.peg.305 (510)	K15633	gpmI; 2,3-bisphosphoglycerate-independent phosphoglycerate mutase [EC:5.4.2.12]	339
fig|754476.27.peg.306 (96)			56
fig|754476.27.peg.308 (85)	K03676	grxC; glutaredoxin 3	47
fig|754476.27.peg.309 (160)	K03071	secB; preprotein translocase subunit SecB	83
fig|754476.27.peg.310 (344)	K00057	gpsA; glycerol-3-phosphate dehydrogenase (NAD(P)+) [EC:1.1.1.94]	184
fig|754476.27.peg.311 (291)			25	K02056	1
fig|754476.27.peg.312 (387)			174
fig|754476.27.peg.313 (239)	K13938	folM; dihydromonapterin reductase / dihydrofolate reductase [EC:1.5.1.50 1.5.1.3]	107
fig|754476.27.peg.314 (117)	K01633	folB; 7,8-dihydroneopterin aldolase/epimerase/oxygenase [EC:4.1.2.25 5.1.99.8 1.13.11.81]	86
fig|754476.27.peg.316 (173)	K08591	plsY; glycerol-3-phosphate acyltransferase PlsY [EC:2.3.1.15]	74
fig|754476.27.peg.317 (338)	K01409	KAE1; N6-L-threonylcarbamoyladenine synthase [EC:2.3.1.234]	238
fig|754476.27.peg.318 (71)	K02970	RP-S21; small subunit ribosomal protein S21	81
fig|754476.27.peg.319 (153)	K09117	uncharacterized protein	78
fig|754476.27.peg.320 (574)	K02316	dnaG; DNA primase [EC:2.7.7.-]	309
fig|754476.27.peg.321 (612)	K03086	rpoD; RNA polymerase primary sigma factor	380
fig|754476.27.peg.332 (376)	K01992	ABC-2.P; ABC-2 type transport system permease protein	310
fig|754476.27.peg.333 (920)	K13926	rbbA; ribosome-dependent ATPase	765
fig|754476.27.peg.334 (359)	K01993	ABC-2.TX; HlyD family secretion protein	251
fig|754476.27.peg.335 (495)			299	K18139	24
fig|754476.27.peg.338 (263)			195
fig|754476.27.peg.342 (282)	K01803	TPI; triosephosphate isomerase (TIM) [EC:5.3.1.1]	171
fig|754476.27.peg.343 (334)	K03841	FBP; fructose-1,6-bisphosphatase I [EC:3.1.3.11]	268
fig|754476.27.peg.344 (356)	K01624	FBA; fructose-bisphosphate aldolase, class II [EC:4.1.2.13]	356
fig|754476.27.peg.351 (448)	K12543	lapE; outer membrane protein, adhesin transport system	175
fig|754476.27.peg.353 (164)	K11065	tpx; thiol peroxidase, atypical 2-Cys peroxiredoxin [EC:1.11.1.15]	119
fig|754476.27.peg.355 (154)	K07302	iorA; isoquinoline 1-oxidoreductase subunit alpha [EC:1.3.99.16]	108
fig|754476.27.peg.356 (772)	K07303	iorB; isoquinoline 1-oxidoreductase subunit beta [EC:1.3.99.16]	500
fig|754476.27.peg.357 (331)	K07402	xdhC; xanthine dehydrogenase accessory factor	176
fig|754476.27.peg.359 (243)			76
fig|754476.27.peg.366 (462)	K03307	TC.SSS; solute:Na+ symporter, SSS family	191
fig|754476.27.peg.369 (404)	K15725	czcC; outer membrane protein, cobalt-zinc-cadmium efflux system	126
fig|754476.27.peg.370 (408)	K15727	czcB; membrane fusion protein, cobalt-zinc-cadmium efflux system	188
fig|754476.27.peg.371 (1040)	K15726	czcA; cobalt-zinc-cadmium resistance protein CzcA	808
fig|754476.27.peg.376 (451)	K00383	GSR; glutathione reductase (NADPH) [EC:1.8.1.7]	295
fig|754476.27.peg.377 (174)			134
fig|754476.27.peg.378 (572)			73
fig|754476.27.peg.379 (154)			10	K03413	3
fig|754476.27.peg.381 (186)			83	K01934	5
fig|754476.27.peg.382 (110)	K13771	nsrR; Rrf2 family transcriptional regulator, nitric oxide-sensitive transcriptional repressor	36
fig|754476.27.peg.383 (42)
fig|754476.27.peg.384 (315)	K05916	hmp; nitric oxide dioxygenase [EC:1.14.12.17]	102
fig|754476.27.peg.389 (393)	K00574	cfa; cyclopropane-fatty-acyl-phospholipid synthase [EC:2.1.1.79]	242
fig|754476.27.peg.390 (485)	K03781	katE; catalase [EC:1.11.1.6]	568
fig|754476.27.peg.391 (156)	K04047	dps; starvation-inducible DNA-binding protein	176
fig|754476.27.peg.392 (483)			341
fig|754476.27.peg.393 (546)	K01652	E2.2.1.6L; acetolactate synthase I/II/III large subunit [EC:2.2.1.6]	406
fig|754476.27.peg.394 (293)	K02557	motB; chemotaxis protein MotB	113
fig|754476.27.peg.396 (984)			229
fig|754476.27.peg.397 (436)	K03308	TC.NSS; neurotransmitter:Na+ symporter, NSS family	241
fig|754476.27.peg.399 (705)			325
fig|754476.27.peg.400 (244)			154
fig|754476.27.peg.405 (257)	K04748	norQ; nitric oxide reductase NorQ protein	178
fig|754476.27.peg.406 (623)	K02448	norD; nitric oxide reductase NorD protein	296
fig|754476.27.peg.407 (470)	K04561	norB; nitric oxide reductase subunit B [EC:1.7.2.5]	423
fig|754476.27.peg.408 (149)	K02305	norC; nitric oxide reductase subunit C	103
fig|754476.27.peg.409 (518)	K12266	norR; anaerobic nitric oxide reductase transcription regulator	279
fig|754476.27.peg.410 (191)	K02164	norE; nitric oxide reductase NorE protein	70
fig|754476.27.peg.412 (406)	K07234	uncharacterized protein involved in response to NO	187
fig|754476.27.peg.413 (335)	K03639	moaA; GTP 3',8-cyclase [EC:4.1.99.22]	221
fig|754476.27.peg.415 (640)	K07673	narX; two-component system, NarL family, nitrate/nitrite sensor histidine kinase NarX [EC:2.7.13.3]	266
fig|754476.27.peg.416 (220)	K07684	narL; two-component system, NarL family, nitrate/nitrite response regulator NarL	130
fig|754476.27.peg.418 (421)	K02575	NRT; MFS transporter, NNP family, nitrate/nitrite transporter	292
fig|754476.27.peg.419 (536)	K02575	NRT; MFS transporter, NNP family, nitrate/nitrite transporter	557
fig|754476.27.peg.420 (1251)	K00370	narG; nitrate reductase / nitrite oxidoreductase, alpha subunit [EC:1.7.5.1 1.7.99.-]	1003
fig|754476.27.peg.421 (514)	K00371	narH; nitrate reductase / nitrite oxidoreductase, beta subunit [EC:1.7.5.1 1.7.99.-]	398
fig|754476.27.peg.422 (176)	K00373	narJ; nitrate reductase molybdenum cofactor assembly chaperone NarJ/NarW	105
fig|754476.27.peg.423 (231)	K00374	narI; nitrate reductase gamma subunit [EC:1.7.5.1 1.7.99.-]	169
fig|754476.27.peg.424 (228)	K01673	cynT; carbonic anhydrase [EC:4.2.1.1]	156
fig|754476.27.peg.425 (408)			163
fig|754476.27.peg.426 (92)	K06138	pqqD; pyrroloquinoline quinone biosynthesis protein D	32
fig|754476.27.peg.427 (386)	K06139	pqqE; pyrroloquinoline quinone biosynthesis protein E	231
fig|754476.27.peg.429 (366)	K00831	serC; phosphoserine aminotransferase [EC:2.6.1.52]	290
fig|754476.27.peg.430 (251)	K00254	DHODH; dihydroorotate dehydrogenase [EC:1.3.5.2]	44
fig|754476.27.peg.431 (282)			135
fig|754476.27.peg.432 (720)	K19339	nosR; NosR/NirI family transcriptional regulator, nitrous oxide reductase regulator	394
fig|754476.27.peg.433 (638)	K00376	nosZ; nitrous-oxide reductase [EC:1.7.2.4]	459
fig|754476.27.peg.434 (429)	K07218	nosD; nitrous oxidase accessory protein	218
fig|754476.27.peg.435 (299)	K19340	nosF; Cu-processing system ATP-binding protein	150
fig|754476.27.peg.436 (276)	K19341	nosY; Cu-processing system permease protein	135
fig|754476.27.peg.437 (170)	K19342	nosL; copper chaperone NosL	114
fig|754476.27.peg.438 (682)	K21636	nrdD; ribonucleoside-triphosphate reductase (formate) [EC:1.1.98.6]	528
fig|754476.27.peg.440 (226)	K04069	pflA; pyruvate formate lyase activating enzyme [EC:1.97.1.4]	49
fig|754476.27.peg.441 (295)	K06215	pdxS; pyridoxal 5'-phosphate synthase pdxS subunit [EC:4.3.3.6]	216
fig|754476.27.peg.442 (188)	K08681	pdxT; 5'-phosphate synthase pdxT subunit [EC:4.3.3.6]	76
fig|754476.27.peg.443 (178)	K03831	mogA; molybdopterin adenylyltransferase [EC:2.7.7.75]	210
fig|754476.27.peg.444 (171)			57
fig|754476.27.peg.445 (331)	K08303	putative protease [EC:3.4.-.-]	247
fig|754476.27.peg.446 (301)			226
fig|754476.27.peg.447 (137)			16	K00368	6
fig|754476.27.peg.450 (243)			33	K02563	1
fig|754476.27.peg.451 (147)			82
fig|754476.27.peg.452 (883)	K02575	NRT; MFS transporter, NNP family, nitrate/nitrite transporter	492
fig|754476.27.peg.454 (229)	K00374	narI; nitrate reductase gamma subunit [EC:1.7.5.1 1.7.99.-]	135
fig|754476.27.peg.455 (232)	K00373	narJ; nitrate reductase molybdenum cofactor assembly chaperone NarJ/NarW	144
fig|754476.27.peg.456 (512)	K00371	narH; nitrate reductase / nitrite oxidoreductase, beta subunit [EC:1.7.5.1 1.7.99.-]	438
fig|754476.27.peg.457 (1247)	K00370	narG; nitrate reductase / nitrite oxidoreductase, alpha subunit [EC:1.7.5.1 1.7.99.-]	1016
fig|754476.27.peg.458 (682)	K02448	norD; nitric oxide reductase NorD protein	372
fig|754476.27.peg.459 (272)	K04748	norQ; nitric oxide reductase NorQ protein	195
fig|754476.27.peg.460 (453)	K04561	norB; nitric oxide reductase subunit B [EC:1.7.2.5]	386
fig|754476.27.peg.461 (276)	K02305	norC; nitric oxide reductase subunit C	187
fig|754476.27.peg.465 (457)	K02495	hemN; oxygen-independent coproporphyrinogen III oxidase [EC:1.3.98.3]	307
fig|754476.27.peg.467 (430)	K01945	purD; phosphoribosylamine---glycine ligase [EC:6.3.4.13]	312
fig|754476.27.peg.468 (290)	K00855	PRK; phosphoribulokinase [EC:2.7.1.19]	209
fig|754476.27.peg.469 (184)	K07566	tsaC; L-threonylcarbamoyladenylate synthase [EC:2.7.7.87]	140
fig|754476.27.peg.470 (308)	K00228	CPOX; coproporphyrinogen III oxidase [EC:1.3.3.3]	326
fig|754476.27.peg.472 (362)	K02835	prfA; peptide chain release factor 1	274
fig|754476.27.peg.473 (419)	K02492	hemA; glutamyl-tRNA reductase [EC:1.2.1.70]	260
fig|754476.27.peg.474 (591)			187
fig|754476.27.peg.475 (199)	K02494	lolB; outer membrane lipoprotein LolB	76
fig|754476.27.peg.476 (289)	K00919	ispE; 4-diphosphocytidyl-2-C-methyl-D-erythritol kinase [EC:2.7.1.148]	151
fig|754476.27.peg.477 (328)	K00948	PRPS; ribose-phosphate pyrophosphokinase [EC:2.7.6.1]	232
fig|754476.27.peg.478 (224)	K02897	RP-L25; large subunit ribosomal protein L25	101
fig|754476.27.peg.479 (190)	K01056	PTH1; peptidyl-tRNA hydrolase, PTH1 family [EC:3.1.1.29]	159
fig|754476.27.peg.480 (363)	K06942	ychF; ribosome-binding ATPase	288
fig|754476.27.peg.481 (355)	K01058	pldA; phospholipase A1/A2 [EC:3.1.1.32 3.1.1.4]	199
fig|754476.27.peg.482 (337)			143
fig|754476.27.peg.484 (68)			18	K07492	1
fig|754476.27.peg.485 (157)			112
fig|754476.27.peg.490 (133)	K03282	mscL; large conductance mechanosensitive channel	92
fig|754476.27.peg.492 (316)	K21703	cbbR; LysR family transcriptional regulator, low CO2-responsive transcriptional regulator	156
fig|754476.27.peg.493 (472)	K01601	rbcL; ribulose-bisphosphate carboxylase large chain [EC:4.1.1.39]	612
fig|754476.27.peg.494 (118)	K01602	rbcS; ribulose-bisphosphate carboxylase small chain [EC:4.1.1.39]	137
fig|754476.27.peg.495 (270)	K04748	norQ; nitric oxide reductase NorQ protein	225
fig|754476.27.peg.496 (780)			508
fig|754476.27.peg.497 (113)			56
fig|754476.27.peg.498 (715)			191
fig|754476.27.peg.499 (686)			126	K07679	7
fig|754476.27.peg.500 (337)	K16259	mxaL; mxaL protein	159
fig|754476.27.peg.502 (273)	K16257	mxaC; mxaC protein	113
fig|754476.27.peg.505 (344)			206
fig|754476.27.peg.506 (91)	K14029	mdh2; methanol dehydrogenase (cytochrome c) subunit 2 [EC:1.1.2.7]	58
fig|754476.27.peg.508 (289)	K16254	mxaJ; mxaJ protein	24
fig|754476.27.peg.509 (628)	K14028	mdh1; methanol dehydrogenase (cytochrome c) subunit 1 [EC:1.1.2.7]	687
fig|754476.27.peg.510 (217)	K07689	uvrY; two-component system, NarL family, invasion response regulator UvrY	36
fig|754476.27.peg.515 (154)	K03216	trmL; tRNA (cytidine/uridine-2'-O-)-methyltransferase [EC:2.1.1.207]	110
fig|754476.27.peg.516 (535)	K08307	mltD; membrane-bound lytic murein transglycosylase D [EC:4.2.2.-]	234
fig|754476.27.peg.518 (339)	K00254	DHODH; dihydroorotate dehydrogenase [EC:1.3.5.2]	211
fig|754476.27.peg.519 (279)	K03442	mscS; small conductance mechanosensitive channel	146
fig|754476.27.peg.520 (256)	K01069	gloB; hydroxyacylglutathione hydrolase [EC:3.1.2.6]	163
fig|754476.27.peg.521 (241)			74
fig|754476.27.peg.522 (147)	K03469	rnhA; ribonuclease HI [EC:3.1.26.4]	132
fig|754476.27.peg.523 (243)	K02342	dnaQ; DNA polymerase III subunit epsilon [EC:2.7.7.7]	150
fig|754476.27.peg.524 (185)	K03687	GRPE; molecular chaperone GrpE	78
fig|754476.27.peg.525 (640)	K04043	dnaK; molecular chaperone DnaK	505
fig|754476.27.peg.526 (370)	K03686	dnaJ; molecular chaperone DnaJ	254
fig|754476.27.peg.527 (269)	K00215	dapB; 4-hydroxy-tetrahydrodipicolinate reductase [EC:1.17.1.8]	195
fig|754476.27.peg.530 (784)	K05365	mrcB; penicillin-binding protein 1B [EC:2.4.1.129 3.4.16.4]	445
fig|754476.27.peg.533 (184)			143
fig|754476.27.peg.534 (662)	K00615	E2.2.1.1; transketolase [EC:2.2.1.1]	527
fig|754476.27.peg.535 (332)	K00134	GAPDH; glyceraldehyde 3-phosphate dehydrogenase [EC:1.2.1.12]	331
fig|754476.27.peg.536 (394)	K00927	PGK; phosphoglycerate kinase [EC:2.7.2.3]	401
fig|754476.27.peg.537 (488)	K00873	PK; pyruvate kinase [EC:2.7.1.40]	304
fig|754476.27.peg.538 (356)	K01624	FBA; fructose-bisphosphate aldolase, class II [EC:4.1.2.13]	368
fig|754476.27.peg.539 (124)	K06199	crcB; fluoride exporter	62
fig|754476.27.peg.541 (424)	K01875	SARS; seryl-tRNA synthetase [EC:6.1.1.11]	306
fig|754476.27.peg.542 (226)			154
fig|754476.27.peg.543 (405)	K01867	WARS; tryptophanyl-tRNA synthetase [EC:6.1.1.2]	316
fig|754476.27.peg.544 (306)	K06178	rluB; 23S rRNA pseudouridine2605 synthase [EC:5.4.99.22]	154
fig|754476.27.peg.546 (253)			108
fig|754476.27.peg.548 (427)			140
fig|754476.27.peg.549 (285)	K02291	crtB; 15-cis-phytoene synthase [EC:2.5.1.32]	177
fig|754476.27.peg.551 (322)	K02523	ispB; octaprenyl-diphosphate synthase [EC:2.5.1.90]	249
fig|754476.27.peg.552 (103)	K02888	RP-L21; large subunit ribosomal protein L21	75
fig|754476.27.peg.553 (85)	K02899	RP-L27; large subunit ribosomal protein L27	91
fig|754476.27.peg.554 (361)	K03979	obgE; GTPase [EC:3.6.5.-]	198
fig|754476.27.peg.555 (376)	K00931	proB; glutamate 5-kinase [EC:2.7.2.11]	232
fig|754476.27.peg.556 (86)	K02968	RP-S20; small subunit ribosomal protein S20	51
fig|754476.27.peg.557 (259)	K01142	E3.1.11.2; exodeoxyribonuclease III [EC:3.1.11.2]	246
fig|754476.27.peg.559 (708)	K03654	recQ; ATP-dependent DNA helicase RecQ [EC:3.6.4.12]	439
fig|754476.27.peg.562 (86)			14	K07729	1
fig|754476.27.peg.566 (362)	K02346	dinB; DNA polymerase IV [EC:2.7.7.7]	211
fig|754476.27.peg.568 (541)	K08218	ampG; MFS transporter, PAT family, beta-lactamase induction signal transducer AmpG	261
fig|754476.27.peg.571 (453)	K06966	ppnN; pyrimidine/purine-5'-nucleotide nucleosidase [EC:3.2.2.10 3.2.2.-]	369
fig|754476.27.peg.572 (165)	K03111	ssb; single-strand DNA-binding protein	112
fig|754476.27.peg.573 (461)			221
fig|754476.27.peg.574 (939)	K03701	uvrA; excinuclease ABC subunit A	737
fig|754476.27.peg.576 (348)	K03832	tonB; periplasmic protein TonB	72
fig|754476.27.peg.578 (314)	K01920	gshB; glutathione synthase [EC:6.3.2.3]	227
fig|754476.27.peg.579 (309)	K01878	glyQ; glycyl-tRNA synthetase alpha chain [EC:6.1.1.14]	358
fig|754476.27.peg.580 (692)	K01879	glyS; glycyl-tRNA synthetase beta chain [EC:6.1.1.14]	408
fig|754476.27.peg.581 (179)	K03273	gmhB; D-glycero-D-manno-heptose 1,7-bisphosphate phosphatase [EC:3.1.3.82 3.1.3.83]	118
fig|754476.27.peg.582 (250)	K00655	plsC; 1-acyl-sn-glycerol-3-phosphate acyltransferase [EC:2.3.1.51]	185
fig|754476.27.peg.583 (693)	K21025	fimX; multidomain signaling protein FimX	262
fig|754476.27.peg.584 (293)	K03799	htpX; heat shock protein HtpX [EC:3.4.24.-]	211
fig|754476.27.peg.586 (301)	K10714	mtdB; methylene-tetrahydromethanopterin dehydrogenase [EC:1.5.1.-]	191
fig|754476.27.peg.587 (336)			144
fig|754476.27.peg.588 (287)			132
fig|754476.27.peg.591 (310)			188
fig|754476.27.peg.592 (467)	K01885	EARS; glutamyl-tRNA synthetase [EC:6.1.1.17]	464
fig|754476.27.peg.593 (592)			531	K00114	65
fig|754476.27.peg.599 (135)	K03600	sspB; stringent starvation protein B	102
fig|754476.27.peg.600 (206)	K03599	sspA; stringent starvation protein A	114
fig|754476.27.peg.601 (236)	K00413	CYC1; ubiquinol-cytochrome c reductase cytochrome c1 subunit	159
fig|754476.27.peg.602 (401)	K00412	CYTB; ubiquinol-cytochrome c reductase cytochrome b subunit	303
fig|754476.27.peg.603 (197)	K00411	UQCRFS1; ubiquinol-cytochrome c reductase iron-sulfur subunit [EC:1.10.2.2]	166
fig|754476.27.peg.607 (210)			172
fig|754476.27.peg.608 (592)	K01876	aspS; aspartyl-tRNA synthetase [EC:6.1.1.12]	449
fig|754476.27.peg.609 (370)	K03517	nadA; quinolinate synthase [EC:2.5.1.72]	386
fig|754476.27.peg.612 (61)	K09862	uncharacterized protein	22	K00859	1
fig|754476.27.peg.613 (256)	K18778	zapD; cell division protein ZapD	84
fig|754476.27.peg.614 (202)	K00859	coaE; dephospho-CoA kinase [EC:2.7.1.24]	93
fig|754476.27.peg.615 (289)	K02654	pilD; leader peptidase (prepilin peptidase) / N-methyltransferase [EC:3.4.23.43 2.1.1.-]	175
fig|754476.27.peg.616 (415)	K02653	pilC; type IV pilus assembly protein PilC	259
fig|754476.27.peg.617 (572)	K02652	pilB; type IV pilus assembly protein PilB	385
fig|754476.27.peg.619 (417)	K01586	lysA; diaminopimelate decarboxylase [EC:4.1.1.20]	294
fig|754476.27.peg.620 (282)	K01778	dapF; diaminopimelate epimerase [EC:5.1.1.7]	203
fig|754476.27.peg.621 (236)	K09921	uncharacterized protein	68
fig|754476.27.peg.622 (302)	K03733	xerC; integrase/recombinase XerC	173
fig|754476.27.peg.623 (339)	K07301	yrbG; cation:H+ antiporter	225
fig|754476.27.peg.624 (271)			65	K07486	10
fig|754476.27.peg.625 (465)	K01669	phrB; deoxyribodipyrimidine photo-lyase [EC:4.1.99.3]	228
fig|754476.27.peg.626 (510)	K06876	deoxyribodipyrimidine photolyase-related protein	374
fig|754476.27.peg.628 (482)	K02342	dnaQ; DNA polymerase III subunit epsilon [EC:2.7.7.7]	197
fig|754476.27.peg.629 (294)			193
fig|754476.27.peg.630 (183)	K13288	orn; oligoribonuclease [EC:3.1.-.-]	168
fig|754476.27.peg.631 (415)	K06013	STE24; STE24 endopeptidase [EC:3.4.24.84]	243
fig|754476.27.peg.634 (417)	K05939	aas; acyl-[acyl-carrier-protein]-phospholipid O-acyltransferase / long-chain-fatty-acid--[acyl-carrier-protein] ligase [EC:2.3.1.40 6.2.1.20]	116
fig|754476.27.peg.635 (148)	K06149	uspA; universal stress protein A	64
fig|754476.27.peg.636 (312)	K00384	trxB; thioredoxin reductase (NADPH) [EC:1.8.1.9]	248
fig|754476.27.peg.637 (767)	K03466	ftsK; DNA segregation ATPase FtsK/SpoIIIE, S-DNA-T family	450
fig|754476.27.peg.638 (210)	K03634	lolA; outer membrane lipoprotein carrier protein	82
fig|754476.27.peg.639 (440)	K07478	ycaJ; putative ATPase	307
fig|754476.27.peg.640 (251)	K15984	rsmJ; 16S rRNA (guanine1516-N2)-methyltransferase [EC:2.1.1.242]	113
fig|754476.27.peg.643 (268)	K02065	mlaF; phospholipid/cholesterol/gamma-HCH transport system ATP-binding protein	192
fig|754476.27.peg.644 (260)	K02066	mlaE; phospholipid/cholesterol/gamma-HCH transport system permease protein	265
fig|754476.27.peg.645 (154)	K02067	mlaD; phospholipid/cholesterol/gamma-HCH transport system substrate-binding protein	128
fig|754476.27.peg.646 (208)	K07323	mlaC; phospholipid transport system substrate-binding protein	110
fig|754476.27.peg.649 (428)	K00790	murA; UDP-N-acetylglucosamine 1-carboxyvinyltransferase [EC:2.5.1.7]	306
fig|754476.27.peg.650 (214)	K00765	hisG; ATP phosphoribosyltransferase [EC:2.4.2.17]	215
fig|754476.27.peg.651 (434)	K00013	hisD; histidinol dehydrogenase [EC:1.1.1.23]	329
fig|754476.27.peg.652 (351)	K00817	hisC; histidinol-phosphate aminotransferase [EC:2.6.1.9]	336
fig|754476.27.peg.654 (253)	K07090	uncharacterized protein	227
fig|754476.27.peg.655 (213)	K00762	pyrE; orotate phosphoribosyltransferase [EC:2.4.2.10]	155
fig|754476.27.peg.656 (200)			120
fig|754476.27.peg.657 (382)	K00641	metX; homoserine O-acetyltransferase/O-succinyltransferase [EC:2.3.1.31 2.3.1.46]	280
fig|754476.27.peg.658 (191)	K02221	yggT; YggT family protein	105
fig|754476.27.peg.659 (277)	K00286	proC; pyrroline-5-carboxylate reductase [EC:1.5.1.2]	156
fig|754476.27.peg.660 (232)	K06997	yggS; PLP dependent protein	160
fig|754476.27.peg.661 (345)	K02669	pilT; twitching motility protein PilT	293
fig|754476.27.peg.662 (380)	K02670	pilU; twitching motility protein PilU	254
fig|754476.27.peg.663 (283)	K03286	TC.OOP; OmpA-OmpF porin, OOP family	51
fig|754476.27.peg.668 (437)	K07154	hipA; serine/threonine-protein kinase HipA [EC:2.7.11.1]	272
fig|754476.27.peg.672 (835)	K00688	PYG; glycogen phosphorylase [EC:2.4.1.1]	811
fig|754476.27.peg.673 (204)	K03978	engB; GTP-binding protein	126
fig|754476.27.peg.674 (202)			116
fig|754476.27.peg.675 (668)	K07399	resB; cytochrome c biogenesis protein	380
fig|754476.27.peg.676 (382)			296
fig|754476.27.peg.677 (213)	K03673	dsbA; thiol:disulfide interchange protein DsbA	75
fig|754476.27.peg.678 (473)	K18691	mltF; membrane-bound lytic murein transglycosylase F [EC:4.2.2.-]	225
fig|754476.27.peg.679 (142)	K11991	tadA; tRNA(adenine34) deaminase [EC:3.5.4.33]	73
fig|754476.27.peg.680 (424)	K02527	kdtA; 3-deoxy-D-manno-octulosonic-acid transferase [EC:2.4.99.12 2.4.99.13 2.4.99.14 2.4.99.15]	210
fig|754476.27.peg.681 (306)	K02517	lpxL; Kdo2-lipid IVA lauroyltransferase [EC:2.3.1.241]	199
fig|754476.27.peg.683 (129)	K02996	RP-S9; small subunit ribosomal protein S9	125
fig|754476.27.peg.684 (142)	K02871	RP-L13; large subunit ribosomal protein L13	130
fig|754476.27.peg.685 (265)	K06153	bacA; undecaprenyl-diphosphatase [EC:3.6.1.27]	177
fig|754476.27.peg.686 (1257)			870
fig|754476.27.peg.687 (115)			90
fig|754476.27.peg.688 (221)			193
fig|754476.27.peg.691 (302)	K14540	rbgA; ribosome biogenesis GTPase A	179
fig|754476.27.peg.692 (171)	K07285	slp; outer membrane lipoprotein	36
fig|754476.27.peg.698 (488)	K00033	PGD; 6-phosphogluconate dehydrogenase [EC:1.1.1.44 1.1.1.343]	354
fig|754476.27.peg.711 (883)	K01156	res; type III restriction enzyme [EC:3.1.21.5]	289
fig|754476.27.peg.712 (599)	K07316	mod; adenine-specific DNA-methyltransferase [EC:2.1.1.72]	162
fig|754476.27.peg.718 (389)			162
fig|754476.27.peg.719 (217)			27	K03409	1
fig|754476.27.peg.720 (79)			34	K01918	1
fig|754476.27.peg.721 (436)	K20533	trbI; type IV secretion system protein TrbI	367
fig|754476.27.peg.722 (331)	K20532	trbG; type IV secretion system protein TrbG	298
fig|754476.27.peg.723 (234)	K20531	trbF; type IV secretion system protein TrbF	205
fig|754476.27.peg.724 (431)	K07344	trbL; type IV secretion system protein TrbL	303
fig|754476.27.peg.725 (243)	K20266	trbJ; type IV secretion system protein TrbJ	145
fig|754476.27.peg.726 (812)	K20530	trbE; type IV secretion system protein TrbE	671
fig|754476.27.peg.727 (90)	K20529	trbD; type IV secretion system protein TrbD	107
fig|754476.27.peg.728 (117)	K20528	trbC; type IV secretion system protein TrbC	41
fig|754476.27.peg.729 (320)	K20527	trbB; type IV secretion system protein TrbB	207
fig|754476.27.peg.730 (168)			83
fig|754476.27.peg.731 (664)	K03205	virD4; type IV secretion system protein VirD4	609
fig|754476.27.peg.733 (309)			189
fig|754476.27.peg.735 (346)	K01993	ABC-2.TX; HlyD family secretion protein	174
fig|754476.27.peg.736 (594)	K01990	ABC-2.A; ABC-2 type transport system ATP-binding protein	432
fig|754476.27.peg.737 (389)	K01992	ABC-2.P; ABC-2 type transport system permease protein	255
fig|754476.27.peg.738 (350)	K01992	ABC-2.P; ABC-2 type transport system permease protein	236
fig|754476.27.peg.739 (478)			275
fig|754476.27.peg.741 (649)			464
fig|754476.27.peg.742 (184)			120
fig|754476.27.peg.744 (83)			67
fig|754476.27.peg.743 (177)			127
fig|754476.27.peg.745 (212)	K03496	parA; chromosome partitioning protein	168
fig|754476.27.peg.754 (96)			61
fig|754476.27.peg.756 (168)	K03630	radC; DNA repair protein RadC	122
fig|754476.27.peg.760 (115)	K07733	alpA; prophage regulatory protein	29
fig|754476.27.peg.762 (312)			133	K09144	39
fig|754476.27.peg.763 (314)			82
fig|754476.27.peg.764 (418)			306
fig|754476.27.peg.765 (525)	K01951	guaA; GMP synthase (glutamine-hydrolysing) [EC:6.3.5.2]	431
fig|754476.27.peg.766 (487)	K00088	IMPDH; IMP dehydrogenase [EC:1.1.1.205]	377
fig|754476.27.peg.767 (500)	K03601	xseA; exodeoxyribonuclease VII large subunit [EC:3.1.11.6]	215
fig|754476.27.peg.769 (894)			167
fig|754476.27.peg.770 (241)	K06861	lptB; lipopolysaccharide export system ATP-binding protein [EC:3.6.3.-]	171
fig|754476.27.peg.771 (269)	K09774	lptA; lipopolysaccharide export system protein LptA	28
fig|754476.27.peg.773 (173)	K03270	kdsC; 3-deoxy-D-manno-octulosonate 8-phosphate phosphatase (KDO 8-P phosphatase) [EC:3.1.3.45]	118
fig|754476.27.peg.774 (325)	K06041	kdsD; arabinose-5-phosphate isomerase [EC:5.3.1.13]	215
fig|754476.27.peg.775 (328)	K07301	yrbG; cation:H+ antiporter	188
fig|754476.27.peg.776 (242)	K04754	mlaA; phospholipid-binding lipoprotein MlaA	115
fig|754476.27.peg.777 (348)			193
fig|754476.27.peg.778 (264)			153
fig|754476.27.peg.779 (706)	K01414	prlC; oligopeptidase A [EC:3.4.24.70]	442
fig|754476.27.peg.782 (88)			61
fig|754476.27.peg.783 (87)	K19158	yoeB; toxin YoeB [EC:3.1.-.-]	74
fig|754476.27.peg.784 (84)	K19159	yefM; antitoxin YefM	65
fig|754476.27.peg.786 (494)	K03182	ubiD; 4-hydroxy-3-polyprenylbenzoate decarboxylase [EC:4.1.1.98]	592
fig|754476.27.peg.790 (227)	K02379	fdhD; FdhD protein	111
fig|754476.27.peg.791 (959)	K00123	fdoG; formate dehydrogenase major subunit [EC:1.17.1.9]	777
fig|754476.27.peg.792 (515)	K00124	fdoH; formate dehydrogenase iron-sulfur subunit	530
fig|754476.27.peg.793 (163)	K00127	fdoI; formate dehydrogenase subunit gamma	126
fig|754476.27.peg.795 (144)	K03635	MOCS2B; molybdopterin synthase catalytic subunit [EC:2.8.1.12]	116
fig|754476.27.peg.797 (159)	K03637	moaC; cyclic pyranopterin monophosphate synthase [EC:4.6.1.17]	162
fig|754476.27.peg.798 (441)	K07221	oprO_P; phosphate-selective porin OprO and OprP	128
fig|754476.27.peg.799 (444)	K07221	oprO_P; phosphate-selective porin OprO and OprP	195
fig|754476.27.peg.800 (268)	K05772	tupA; tungstate transport system substrate-binding protein	139
fig|754476.27.peg.801 (354)			197
fig|754476.27.peg.802 (316)	K01990	ABC-2.A; ABC-2 type transport system ATP-binding protein	178
fig|754476.27.peg.803 (246)	K01992	ABC-2.P; ABC-2 type transport system permease protein	167
fig|754476.27.peg.804 (637)			282
fig|754476.27.peg.806 (317)	K03415	cheV; two-component system, chemotaxis family, chemotaxis protein CheV	259
fig|754476.27.peg.810 (337)	K01772	hemH; protoporphyrin/coproporphyrin ferrochelatase [EC:4.99.1.1 4.99.1.9]	233
fig|754476.27.peg.811 (304)	K07071	uncharacterized protein	157
fig|754476.27.peg.812 (314)			250
fig|754476.27.peg.813 (329)			176
fig|754476.27.peg.814 (295)	K13816	rpfF; DSF synthase	215
fig|754476.27.peg.816 (371)	K13815	rpfG; two-component system, response regulator RpfG	177	K07814	16
fig|754476.27.peg.817 (122)			13	K03795	9
fig|754476.27.peg.821 (557)	K01687	ilvD; dihydroxy-acid dehydratase [EC:4.2.1.9]	616
fig|754476.27.peg.822 (335)	K10255	FAD6; acyl-lipid omega-6 desaturase (Delta-12 desaturase) [EC:1.14.19.23 1.14.19.45]	283
fig|754476.27.peg.826 (582)	K03427	hsdM; type I restriction enzyme M protein [EC:2.1.1.72]	280
fig|754476.27.peg.827 (294)			173
fig|754476.27.peg.828 (312)	K01154	hsdS; type I restriction enzyme, S subunit [EC:3.1.21.3]	52
fig|754476.27.peg.829 (1037)	K01153	hsdR; type I restriction enzyme, R subunit [EC:3.1.21.3]	458
fig|754476.27.peg.830 (238)	K07043	uncharacterized protein	101
fig|754476.27.peg.831 (402)			143	K07493	61
fig|754476.27.peg.841 (511)			253
fig|754476.27.peg.842 (248)			121
fig|754476.27.peg.843 (402)			143	K07493	61
fig|754476.27.peg.845 (294)			173
fig|754476.27.peg.849 (242)	K20074	prpC; PPM family protein phosphatase [EC:3.1.3.16]	56	K11915	2
fig|754476.27.peg.851 (248)			121
fig|754476.27.peg.852 (511)			253
fig|754476.27.peg.854 (163)			87
fig|754476.27.peg.859 (1295)	K02230	cobN; cobaltochelatase CobN [EC:6.6.1.2]	551
fig|754476.27.peg.862 (154)			92
fig|754476.27.peg.863 (77)	K04085	tusA; tRNA 2-thiouridine synthesizing protein A [EC:2.8.1.-]	26
fig|754476.27.peg.865 (162)	K17226	soxY; sulfur-oxidizing protein SoxY	59
fig|754476.27.peg.866 (105)	K17227	soxZ; sulfur-oxidizing protein SoxZ	55	K17226	1
fig|754476.27.peg.871 (592)			531	K00114	65
fig|754476.27.peg.872 (304)	K06136	pqqB; pyrroloquinoline quinone biosynthesis protein B	286
fig|754476.27.peg.873 (242)	K06137	pqqC; pyrroloquinoline-quinone synthase [EC:1.3.3.11]	174
fig|754476.27.peg.874 (94)	K06138	pqqD; pyrroloquinoline quinone biosynthesis protein D	36
fig|754476.27.peg.875 (397)	K06139	pqqE; pyrroloquinoline quinone biosynthesis protein E	249
fig|754476.27.peg.877 (261)	K01992	ABC-2.P; ABC-2 type transport system permease protein	72
fig|754476.27.peg.878 (271)	K00573	E2.1.1.77; protein-L-isoaspartate(D-aspartate) O-methyltransferase [EC:2.1.1.77]	68
fig|754476.27.peg.880 (438)	K12340	tolC; outer membrane protein	186
fig|754476.27.peg.881 (183)			119
fig|754476.27.peg.883 (503)			322
fig|754476.27.peg.884 (480)	K01141	sbcB; exodeoxyribonuclease I [EC:3.1.11.1]	276
fig|754476.27.peg.885 (428)	K01845	hemL; glutamate-1-semialdehyde 2,1-aminomutase [EC:5.4.3.8]	321
fig|754476.27.peg.888 (255)			123
fig|754476.27.peg.889 (453)	K03561	exbB; biopolymer transport protein ExbB	194
fig|754476.27.peg.890 (160)	K03561	exbB; biopolymer transport protein ExbB	78
fig|754476.27.peg.891 (135)	K03559	exbD; biopolymer transport protein ExbD	85
fig|754476.27.peg.892 (219)	K03832	tonB; periplasmic protein TonB	62
fig|754476.27.peg.893 (397)			121
fig|754476.27.peg.895 (715)			486
fig|754476.27.peg.896 (390)	K14155	patB; cystathione beta-lyase [EC:4.4.1.8]	293
fig|754476.27.peg.900 (632)	K02622	parE; topoisomerase IV subunit B [EC:5.99.1.-]	486
fig|754476.27.peg.901 (746)	K02621	parC; topoisomerase IV subunit A [EC:5.99.1.-]	519
fig|754476.27.peg.904 (514)			177
fig|754476.27.peg.905 (191)			105
fig|754476.27.peg.907 (957)	K00123	fdoG; formate dehydrogenase major subunit [EC:1.17.1.9]	707
fig|754476.27.peg.908 (194)	K00124	fdoH; formate dehydrogenase iron-sulfur subunit	164
fig|754476.27.peg.910 (335)	K00127	fdoI; formate dehydrogenase subunit gamma	145
fig|754476.27.peg.911 (565)	K22515	fdwB; formate dehydrogenase beta subunit [EC:1.17.1.9]	396
fig|754476.27.peg.912 (933)	K00123	fdoG; formate dehydrogenase major subunit [EC:1.17.1.9]	679
fig|754476.27.peg.913 (250)	K03787	surE; 5'-nucleotidase [EC:3.1.3.5]	256
fig|754476.27.peg.914 (220)	K00573	E2.1.1.77; protein-L-isoaspartate(D-aspartate) O-methyltransferase [EC:2.1.1.77]	136
fig|754476.27.peg.915 (191)			118
fig|754476.27.peg.916 (271)	K06194	nlpD; lipoprotein NlpD	109
fig|754476.27.peg.917 (351)	K02836	prfB; peptide chain release factor 2	257
fig|754476.27.peg.918 (499)	K04567	KARS; lysyl-tRNA synthetase, class II [EC:6.1.1.6]	381
fig|754476.27.peg.931 (77)			17	K21495	1
fig|754476.27.peg.933 (112)	K03671	trxA; thioredoxin 1	58
fig|754476.27.peg.936 (281)	K10747	LIG1; DNA ligase 1 [EC:6.5.1.1 6.5.1.6 6.5.1.7]	154
fig|754476.27.peg.937 (112)	K03671	trxA; thioredoxin 1	60
fig|754476.27.peg.938 (84)	K19158	yoeB; toxin YoeB [EC:3.1.-.-]	72
fig|754476.27.peg.939 (83)	K19159	yefM; antitoxin YefM	62
fig|754476.27.peg.944 (180)			56	K07492	4
fig|754476.27.peg.945 (97)			33	K07492	1
fig|754476.27.peg.954 (814)			306
fig|754476.27.peg.955 (251)	K00573	E2.1.1.77; protein-L-isoaspartate(D-aspartate) O-methyltransferase [EC:2.1.1.77]	122
fig|754476.27.peg.959 (631)	K07182	CBS domain-containing protein	406
fig|754476.27.peg.960 (240)	K02342	dnaQ; DNA polymerase III subunit epsilon [EC:2.7.7.7]	126
fig|754476.27.peg.961 (417)	K03451	TC.BCT; betaine/carnitine transporter, BCCT family	333
fig|754476.27.peg.962 (454)			139
fig|754476.27.peg.965 (304)			153	K02291	14
fig|754476.27.peg.966 (428)	K09760	rmuC; DNA recombination protein RmuC	210
fig|754476.27.peg.967 (219)	K22292	mupP; N-acetyl-D-muramate 6-phosphate phosphatase [EC:3.1.3.105]	118
fig|754476.27.peg.968 (233)	K00568	ubiG; 2-polyprenyl-6-hydroxyphenyl methylase / 3-demethylubiquinone-9 3-methyltransferase [EC:2.1.1.222 2.1.1.64]	158
fig|754476.27.peg.969 (439)	K12960	mtaD; 5-methylthioadenosine/S-adenosylhomocysteine deaminase [EC:3.5.4.31 3.5.4.28]	275
fig|754476.27.peg.970 (350)	K08963	mtnA; methylthioribose-1-phosphate isomerase [EC:5.3.1.23]	199
fig|754476.27.peg.971 (224)			127
fig|754476.27.peg.973 (207)	K03811	pnuC; nicotinamide mononucleotide transporter	79
fig|754476.27.peg.977 (306)	K13634	cysB; LysR family transcriptional regulator, cys regulon transcriptional activator	196
fig|754476.27.peg.979 (266)	K07090	uncharacterized protein	154
fig|754476.27.peg.980 (232)	K00390	cysH; phosphoadenosine phosphosulfate reductase [EC:1.8.4.8 1.8.4.10]	200
fig|754476.27.peg.981 (300)	K00957	cysD; sulfate adenylyltransferase subunit 2 [EC:2.7.7.4]	363
fig|754476.27.peg.982 (476)	K00956	cysN; sulfate adenylyltransferase subunit 1 [EC:2.7.7.4]	265	K00955	46
fig|754476.27.peg.984 (184)			113
fig|754476.27.peg.987 (552)	K00381	cysI; sulfite reductase (NADPH) hemoprotein beta-component [EC:1.8.1.2]	551
fig|754476.27.peg.988 (160)			109
fig|754476.27.peg.989 (291)	K01525	apaH; bis(5'-nucleosyl)-tetraphosphatase (symmetrical) [EC:3.6.1.41]	148
fig|754476.27.peg.990 (160)	K00794	ribH; 6,7-dimethyl-8-ribityllumazine synthase [EC:2.5.1.78]	144
fig|754476.27.peg.991 (153)	K03625	nusB; N utilization substance protein B	82
fig|754476.27.peg.992 (324)	K00946	thiL; thiamine-monophosphate kinase [EC:2.7.4.16]	208
fig|754476.27.peg.993 (162)	K01095	pgpA; phosphatidylglycerophosphatase A [EC:3.1.3.27]	79
fig|754476.27.peg.994 (311)	K00856	E2.7.1.20; adenosine kinase [EC:2.7.1.20]	303
fig|754476.27.peg.995 (382)	K03684	rnd; ribonuclease D [EC:3.1.13.5]	190
fig|754476.27.peg.998 (171)	K03638	moaB; molybdopterin adenylyltransferase [EC:2.7.7.75]	118
fig|754476.27.peg.999 (226)			108
fig|754476.27.peg.1000 (242)	K03218	rlmB; 23S rRNA (guanosine2251-2'-O)-methyltransferase [EC:2.1.1.185]	143
fig|754476.27.peg.1001 (114)	K02990	RP-S6; small subunit ribosomal protein S6	75
fig|754476.27.peg.1003 (302)			103
fig|754476.27.peg.1004 (181)	K02939	RP-L9; large subunit ribosomal protein L9	63
fig|754476.27.peg.1006 (435)	K02314	dnaB; replicative DNA helicase [EC:3.6.4.12]	286
fig|754476.27.peg.1007 (362)	K01775	alr; alanine racemase [EC:5.1.1.1]	173
fig|754476.27.peg.1008 (462)	K04485	radA; DNA repair protein RadA/Sms	304
fig|754476.27.peg.1010 (141)	K08973	putative membrane protein	92
fig|754476.27.peg.1011 (190)			78
fig|754476.27.peg.1013 (621)	K07121	uncharacterized protein	182
fig|754476.27.peg.1014 (281)	K07056	rsmI; 16S rRNA (cytidine1402-2'-O)-methyltransferase [EC:2.1.1.198]	218
fig|754476.27.peg.1016 (446)			165
fig|754476.27.peg.1017 (1034)			584
fig|754476.27.peg.1019 (433)			315
fig|754476.27.peg.1020 (150)	K03925	mraZ; MraZ protein	88
fig|754476.27.peg.1021 (312)	K03438	mraW; 16S rRNA (cytosine1402-N4)-methyltransferase [EC:2.1.1.199]	193
fig|754476.27.peg.1022 (97)	K03586	ftsL; cell division protein FtsL	29
fig|754476.27.peg.1023 (569)	K03587	ftsI; cell division protein FtsI (penicillin-binding protein 3) [EC:3.4.16.4]	301
fig|754476.27.peg.1024 (506)	K01928	murE; UDP-N-acetylmuramoyl-L-alanyl-D-glutamate--2,6-diaminopimelate ligase [EC:6.3.2.13]	209
fig|754476.27.peg.1025 (450)	K01929	murF; UDP-N-acetylmuramoyl-tripeptide--D-alanyl-D-alanine ligase [EC:6.3.2.10]	202
fig|754476.27.peg.1026 (360)	K01000	mraY; phospho-N-acetylmuramoyl-pentapeptide-transferase [EC:2.7.8.13]	267
fig|754476.27.peg.1027 (451)	K01925	murD; UDP-N-acetylmuramoylalanine--D-glutamate ligase [EC:6.3.2.9]	228
fig|754476.27.peg.1028 (379)	K03588	ftsW; cell division protein FtsW	269
fig|754476.27.peg.1029 (359)	K02563	murG; UDP-N-acetylglucosamine--N-acetylmuramyl-(pentapeptide) pyrophosphoryl-undecaprenol N-acetylglucosamine transferase [EC:2.4.1.227]	193
fig|754476.27.peg.1030 (472)	K01924	murC; UDP-N-acetylmuramate--alanine ligase [EC:6.3.2.8]	295
fig|754476.27.peg.1031 (296)	K00075	murB; UDP-N-acetylmuramate dehydrogenase [EC:1.3.1.98]	171
fig|754476.27.peg.1032 (312)	K01921	ddl; D-alanine-D-alanine ligase [EC:6.3.2.4]	183
fig|754476.27.peg.1033 (261)	K03589	ftsQ; cell division protein FtsQ	73
fig|754476.27.peg.1034 (416)	K03590	ftsA; cell division protein FtsA	326
fig|754476.27.peg.1035 (386)	K03531	ftsZ; cell division protein FtsZ	249
fig|754476.27.peg.1036 (305)	K02535	lpxC; UDP-3-O-[3-hydroxymyristoyl] N-acetylglucosamine deacetylase [EC:3.5.1.108]	328
fig|754476.27.peg.1039 (901)	K03070	secA; preprotein translocase subunit SecA	656
fig|754476.27.peg.1040 (408)	K00620	argJ; glutamate N-acetyltransferase / amino-acid N-acetyltransferase [EC:2.3.1.35 2.3.1.1]	341
fig|754476.27.peg.1042 (183)			88
fig|754476.27.peg.1043 (187)	K01462	PDF; peptide deformylase [EC:3.5.1.88]	81
fig|754476.27.peg.1044 (213)	K07394	SM-20-related protein	115
fig|754476.27.peg.1045 (409)			394
fig|754476.27.peg.1046 (602)	K05592	deaD; ATP-dependent RNA helicase DeaD [EC:3.6.4.13]	348
fig|754476.27.peg.1047 (272)	K06212	focA; formate transporter	98
fig|754476.27.peg.1050 (532)			424
fig|754476.27.peg.1052 (134)	K07305	msrB; peptide-methionine (R)-S-oxide reductase [EC:1.8.4.12]	74	K12267	2
fig|754476.27.peg.1055 (227)	K03648	UNG; uracil-DNA glycosylase [EC:3.2.2.27]	221
fig|754476.27.peg.1056 (631)	K06158	ABCF3; ATP-binding cassette, subfamily F, member 3	391
fig|754476.27.peg.1057 (600)	K15738	uup; ABC transport system ATP-binding/permease protein	348
fig|754476.27.peg.1058 (402)			143	K07493	61
fig|754476.27.peg.1059 (254)			134
fig|754476.27.peg.1062 (88)			88
fig|754476.27.peg.1063 (349)	K03575	mutY; A/G-specific adenine glycosylase [EC:3.2.2.31]	185
fig|754476.27.peg.1064 (821)	K07289	asmA; AsmA protein	227
fig|754476.27.peg.1066 (427)			254
fig|754476.27.peg.1068 (456)	K03106	SRP54; signal recognition particle subunit SRP54 [EC:3.6.5.4]	327
fig|754476.27.peg.1069 (77)	K02959	RP-S16; small subunit ribosomal protein S16	78
fig|754476.27.peg.1070 (173)	K02860	rimM; 16S rRNA processing protein RimM	80
fig|754476.27.peg.1071 (247)	K00554	trmD; tRNA (guanine37-N1)-methyltransferase [EC:2.1.1.228]	234
fig|754476.27.peg.1072 (114)	K02884	RP-L19; large subunit ribosomal protein L19	131
fig|754476.27.peg.1073 (301)	K04763	xerD; integrase/recombinase XerD	185
fig|754476.27.peg.1074 (161)	K09767	yajQ; cyclic-di-GMP-binding protein	111
fig|754476.27.peg.1075 (239)	K03981	dsbC; thiol:disulfide interchange protein DsbC [EC:5.3.4.1]	109
fig|754476.27.peg.1076 (250)	K03269	lpxH; UDP-2,3-diacylglucosamine hydrolase [EC:3.6.1.54]	113
fig|754476.27.peg.1077 (207)	K03768	PPIB; peptidyl-prolyl cis-trans isomerase B (cyclophilin B) [EC:5.2.1.8]	121
fig|754476.27.peg.1078 (555)	K01886	QARS; glutaminyl-tRNA synthetase [EC:6.1.1.18]	521
fig|754476.27.peg.1079 (436)	K01883	CARS; cysteinyl-tRNA synthetase [EC:6.1.1.16]	282
fig|754476.27.peg.1080 (398)	K00925	ackA; acetate kinase [EC:2.7.2.1]	272
fig|754476.27.peg.1081 (793)	K01621	xfp; xylulose-5-phosphate/fructose-6-phosphate phosphoketolase [EC:4.1.2.9 4.1.2.22]	621
fig|754476.27.peg.1082 (284)	K01491	folD; methylenetetrahydrofolate dehydrogenase (NADP+) / methenyltetrahydrofolate cyclohydrolase [EC:1.5.1.5 3.5.4.9]	210
fig|754476.27.peg.1084 (294)			173
fig|754476.27.peg.1086 (356)	K01710	E4.2.1.46; dTDP-glucose 4,6-dehydratase [EC:4.2.1.46]	263
fig|754476.27.peg.1087 (293)	K00973	E2.7.7.24; glucose-1-phosphate thymidylyltransferase [EC:2.7.7.24]	226
fig|754476.27.peg.1088 (181)	K01790	rfbC; dTDP-4-dehydrorhamnose 3,5-epimerase [EC:5.1.3.13]	182
fig|754476.27.peg.1089 (290)	K00067	rfbD; dTDP-4-dehydrorhamnose reductase [EC:1.1.1.133]	147
fig|754476.27.peg.1090 (652)			342
fig|754476.27.peg.1091 (392)	K00012	UGDH; UDPglucose 6-dehydrogenase [EC:1.1.1.22]	304
fig|754476.27.peg.1092 (632)	K00820	glmS; glucosamine---fructose-6-phosphate aminotransferase (isomerizing) [EC:2.6.1.16]	404
fig|754476.27.peg.1093 (361)	K01711	gmd; GDPmannose 4,6-dehydratase [EC:4.2.1.47]	318
fig|754476.27.peg.1094 (356)	K02377	TSTA3; GDP-L-fucose synthase [EC:1.1.1.271]	192
fig|754476.27.peg.1095 (586)			226
fig|754476.27.peg.1096 (332)			285
fig|754476.27.peg.1097 (385)			262
fig|754476.27.peg.1101 (237)			61	K18431	6
fig|754476.27.peg.1102 (360)			122
fig|754476.27.peg.1104 (352)	K01654	E2.5.1.56; N-acetylneuraminate synthase [EC:2.5.1.56]	115
fig|754476.27.peg.1105 (323)			9	K03183	1
fig|754476.27.peg.1106 (375)			105
fig|754476.27.peg.1107 (203)	K02501	hisH; glutamine amidotransferase [EC:2.4.2.-]	67
fig|754476.27.peg.1111 (409)
fig|754476.27.peg.1113 (344)			11	K13005	2
fig|754476.27.peg.1116 (482)	K01840	manB; phosphomannomutase [EC:5.4.2.8]	253	K15778	30
fig|754476.27.peg.1117 (326)			129
fig|754476.27.peg.1119 (148)			123
fig|754476.27.peg.1120 (200)	K00860	cysC; adenylylsulfate kinase [EC:2.7.1.25]	111	K00955	9
fig|754476.27.peg.1123 (878)	K00990	glnD; [protein-PII] uridylyltransferase [EC:2.7.7.59]	412
fig|754476.27.peg.1124 (255)	K01265	map; methionyl aminopeptidase [EC:3.4.11.18]	270
fig|754476.27.peg.1125 (250)	K02967	RP-S2; small subunit ribosomal protein S2	169
fig|754476.27.peg.1126 (293)	K02357	tsf; elongation factor Ts	188
fig|754476.27.peg.1127 (241)	K09903	pyrH; uridylate kinase [EC:2.7.4.22]	192
fig|754476.27.peg.1128 (185)	K02838	frr; ribosome recycling factor	142
fig|754476.27.peg.1129 (244)	K00806	uppS; undecaprenyl diphosphate synthase [EC:2.5.1.31]	203
fig|754476.27.peg.1130 (274)	K00981	E2.7.7.41; phosphatidate cytidylyltransferase [EC:2.7.7.41]	125
fig|754476.27.peg.1131 (396)	K00099	dxr; 1-deoxy-D-xylulose-5-phosphate reductoisomerase [EC:1.1.1.267]	247
fig|754476.27.peg.1132 (445)	K11749	rseP; regulator of sigma E protease [EC:3.4.24.-]	209
fig|754476.27.peg.1133 (758)	K07277	SAM50; outer membrane protein insertion porin family	436
fig|754476.27.peg.1134 (166)	K06142	hlpA; outer membrane protein	63
fig|754476.27.peg.1135 (337)	K02536	lpxD; UDP-3-O-[3-hydroxymyristoyl] glucosamine N-acyltransferase [EC:2.3.1.191]	175
fig|754476.27.peg.1136 (149)	K02372	fabZ; 3-hydroxyacyl-[acyl-carrier-protein] dehydratase [EC:4.2.1.59]	101
fig|754476.27.peg.1137 (256)	K00677	lpxA; UDP-N-acetylglucosamine acyltransferase [EC:2.3.1.129]	186
fig|754476.27.peg.1138 (379)	K03320	amt; ammonium transporter, Amt family	355
fig|754476.27.peg.1140 (391)	K17713	bamB; outer membrane protein assembly factor BamB	165
fig|754476.27.peg.1141 (469)	K03977	engA; GTPase	258
fig|754476.27.peg.1143 (726)	K12541	lapB; ATP-binding cassette, subfamily C, bacterial LapB	432
fig|754476.27.peg.1144 (442)	K12542	lapC; membrane fusion protein, adhesin transport system	236
fig|754476.27.peg.1147 (152)	K01716	fabA; 3-hydroxyacyl-[acyl-carrier protein] dehydratase / trans-2-decenoyl-[acyl-carrier protein] isomerase [EC:4.2.1.59 5.3.3.14]	171
fig|754476.27.peg.1148 (405)	K00647	fabB; 3-oxoacyl-[acyl-carrier-protein] synthase I [EC:2.3.1.41]	315
fig|754476.27.peg.1152 (285)	K01433	purU; formyltetrahydrofolate deformylase [EC:3.5.1.10]	169
fig|754476.27.peg.1155 (708)	K02014	TC.FEV.OM; iron complex outermembrane recepter protein	236
fig|754476.27.peg.1157 (380)	K01439	dapE; succinyl-diaminopimelate desuccinylase [EC:3.5.1.18]	239
fig|754476.27.peg.1158 (114)			70	K00537	7
fig|754476.27.peg.1159 (273)	K00674	dapD; 2,3,4,5-tetrahydropyridine-2,6-dicarboxylate N-succinyltransferase [EC:2.3.1.117]	224
fig|754476.27.peg.1160 (399)	K14267	dapC; N-succinyldiaminopimelate aminotransferase [EC:2.6.1.17]	295
fig|754476.27.peg.1162 (128)			38	K08234	11
fig|754476.27.peg.1164 (288)	K14058	ttcA; tRNA 2-thiocytidine biosynthesis protein TtcA	194
fig|754476.27.peg.1165 (401)	K03750	moeA; molybdopterin molybdotransferase [EC:2.10.1.1]	227
fig|754476.27.peg.1166 (371)	K13818	mobAB; molybdopterin-guanine dinucleotide biosynthesis protein [EC:2.7.7.77]	124	K03752	6
fig|754476.27.peg.1168 (269)	K09007	folE2; GTP cyclohydrolase IB [EC:3.5.4.16]	203
fig|754476.27.peg.1169 (98)	K01737	queD; 6-pyruvoyltetrahydropterin/6-carboxytetrahydropterin synthase [EC:4.2.3.12 4.1.2.50]	64
fig|754476.27.peg.1170 (611)	K01662	dxs; 1-deoxy-D-xylulose-5-phosphate synthase [EC:2.2.1.7]	424
fig|754476.27.peg.1171 (298)	K00795	ispA; farnesyl diphosphate synthase [EC:2.5.1.1 2.5.1.10]	223
fig|754476.27.peg.1172 (81)	K03602	xseB; exodeoxyribonuclease VII small subunit [EC:3.1.11.6]	35
fig|754476.27.peg.1173 (313)	K11753	ribF; riboflavin kinase / FMN adenylyltransferase [EC:2.7.1.26 2.7.7.2]	192
fig|754476.27.peg.1176 (137)	K06140	rnk; regulator of nucleoside diphosphate kinase	108
fig|754476.27.peg.1179 (110)	K03297	emrE; small multidrug resistance pump	70
fig|754476.27.peg.1182 (246)	K00528	fpr; ferredoxin/flavodoxin---NADP+ reductase [EC:1.18.1.2 1.19.1.1]	138
fig|754476.27.peg.1183 (392)			251
fig|754476.27.peg.1184 (426)	K00836	ectB; diaminobutyrate-2-oxoglutarate transaminase [EC:2.6.1.76]	316
fig|754476.27.peg.1185 (419)	K01271	pepQ; Xaa-Pro dipeptidase [EC:3.4.13.9]	46	K15783	35
fig|754476.27.peg.1186 (453)	K00135	gabD; succinate-semialdehyde dehydrogenase / glutarate-semialdehyde dehydrogenase [EC:1.2.1.16 1.2.1.79 1.2.1.20]	292
fig|754476.27.peg.1188 (556)	K06192	pqiB; paraquat-inducible protein B	328
fig|754476.27.peg.1189 (443)	K03808	pqiA; paraquat-inducible protein A	225
fig|754476.27.peg.1191 (113)	K06193	phnA; protein PhnA	83
fig|754476.27.peg.1193 (945)			190
fig|754476.27.peg.1195 (196)			19	K00798	1
fig|754476.27.peg.1199 (232)			119
fig|754476.27.peg.1205 (460)	K05591	dbpA; ATP-independent RNA helicase DbpA [EC:3.6.4.13]	292
fig|754476.27.peg.1206 (312)			225
fig|754476.27.peg.1209 (175)			69
fig|754476.27.peg.1210 (116)			23	K22042	13
fig|754476.27.peg.1212 (184)			107
fig|754476.27.peg.1213 (166)			102
fig|754476.27.peg.1214 (245)	K22132	tcdA; tRNA threonylcarbamoyladenosine dehydratase	134
fig|754476.27.peg.1215 (682)	K22452	tgpA; protein-glutamine gamma-glutamyltransferase [EC:2.3.2.13]	261
fig|754476.27.peg.1216 (320)			120
fig|754476.27.peg.1217 (303)	K03924	moxR; MoxR-like ATPase [EC:3.6.3.-]	190
fig|754476.27.peg.1218 (97)	K09700	uncharacterized protein	76
fig|754476.27.peg.1219 (254)	K03424	tatD; TatD DNase family protein [EC:3.1.21.-]	172
fig|754476.27.peg.1221 (556)	K00681	ggt; gamma-glutamyltranspeptidase / glutathione hydrolase [EC:2.3.2.2 3.4.19.13]	336
fig|754476.27.peg.1222 (332)	K07146	UPF0176 protein	272
fig|754476.27.peg.1224 (192)			78
fig|754476.27.peg.1225 (320)	K02015	ABC.FEV.P; iron complex transport system permease protein	137
fig|754476.27.peg.1227 (305)	K02016	ABC.FEV.S; iron complex transport system substrate-binding protein	75
fig|754476.27.peg.1228 (178)	K00760	hprT; hypoxanthine phosphoribosyltransferase [EC:2.4.2.8]	114
fig|754476.27.peg.1229 (244)	K19696	mtiP; 5'-methylthioinosine phosphorylase [EC:2.4.2.44]	76	K00772	42
fig|754476.27.peg.1231 (307)			219
fig|754476.27.peg.1232 (146)	K07340	ybbJ; inner membrane protein	67
fig|754476.27.peg.1233 (199)	K02226	cobC; alpha-ribazole phosphatase [EC:3.1.3.73]	75
fig|754476.27.peg.1234 (392)	K18850	ycfD; 50S ribosomal protein L16 3-hydroxylase [EC:1.14.11.47]	149
fig|754476.27.peg.1236 (161)	K03611	dsbB; disulfide bond formation protein DsbB	80
fig|754476.27.peg.1237 (72)	K02518	infA; translation initiation factor IF-1	67
fig|754476.27.peg.1238 (237)	K21420	bpt; leucyl-tRNA---protein transferase [EC:2.3.2.29]	162
fig|754476.27.peg.1239 (217)	K00684	aat; leucyl/phenylalanyl-tRNA---protein transferase [EC:2.3.2.6]	113
fig|754476.27.peg.1240 (392)			106
fig|754476.27.peg.1241 (199)	K06187	recR; recombination protein RecR	133
fig|754476.27.peg.1242 (102)	K09747	uncharacterized protein	72
fig|754476.27.peg.1243 (596)	K02343	dnaX; DNA polymerase III subunit gamma/tau [EC:2.7.7.7]	271
fig|754476.27.peg.1246 (243)			77
fig|754476.27.peg.1248 (279)	K03525	coaX; type III pantothenate kinase [EC:2.7.1.33]	131
fig|754476.27.peg.1249 (267)	K03524	birA; BirA family transcriptional regulator, biotin operon repressor / biotin---[acetyl-CoA-carboxylase] ligase [EC:6.3.4.15]	71
fig|754476.27.peg.1252 (197)	K03809	wrbA; NAD(P)H dehydrogenase (quinone) [EC:1.6.5.2]	135
fig|754476.27.peg.1253 (116)	K00537	ARSC1; arsenate reductase [EC:1.20.4.1]	68
fig|754476.27.peg.1254 (393)	K19804	lapB; lipopolysaccharide assembly protein B	155
fig|754476.27.peg.1256 (107)	K05524	fdxA; ferredoxin	87
fig|754476.27.peg.1257 (286)	K03089	rpoH; RNA polymerase sigma-32 factor	186
fig|754476.27.peg.1258 (308)	K09811	ftsX; cell division transport system permease protein	127
fig|754476.27.peg.1259 (220)	K09812	ftsE; cell division transport system ATP-binding protein	155
fig|754476.27.peg.1260 (354)	K03110	ftsY; fused signal recognition particle receptor	197
fig|754476.27.peg.1261 (453)	K07263	pqqL; zinc protease [EC:3.4.24.-]	272
fig|754476.27.peg.1262 (433)	K07263	pqqL; zinc protease [EC:3.4.24.-]	230
fig|754476.27.peg.1263 (190)	K08316	rsmD; 16S rRNA (guanine966-N2)-methyltransferase [EC:2.1.1.171]	81
fig|754476.27.peg.1264 (165)	K00954	E2.7.7.3A; pantetheine-phosphate adenylyltransferase [EC:2.7.7.3]	144
fig|754476.27.peg.1265 (84)			65
fig|754476.27.peg.1267 (817)	K01869	LARS; leucyl-tRNA synthetase [EC:6.1.1.4]	602
fig|754476.27.peg.1269 (343)	K02340	holA; DNA polymerase III subunit delta [EC:2.7.7.7]	145
fig|754476.27.peg.1270 (418)	K00147	proA; glutamate-5-semialdehyde dehydrogenase [EC:1.2.1.41]	304
fig|754476.27.peg.1271 (221)	K00969	nadD; nicotinate-nucleotide adenylyltransferase [EC:2.7.7.18]	88
fig|754476.27.peg.1273 (118)	K09710	ybeB; ribosome-associated protein	62
fig|754476.27.peg.1274 (156)	K00783	rlmH; 23S rRNA (pseudouridine1915-N3)-methyltransferase [EC:2.1.1.177]	145
fig|754476.27.peg.1275 (195)	K06287	maf; septum formation protein	131
fig|754476.27.peg.1276 (490)	K08301	rng; ribonuclease G [EC:3.1.26.-]	320
fig|754476.27.peg.1277 (1269)			283
fig|754476.27.peg.1278 (467)	K03568	tldD; TldD protein	453
fig|754476.27.peg.1279 (350)			261
fig|754476.27.peg.1281 (469)	K01915	glnA; glutamine synthetase [EC:6.3.1.2]	407
fig|754476.27.peg.1283 (352)	K07708	glnL; two-component system, NtrC family, nitrogen regulation sensor histidine kinase GlnL [EC:2.7.13.3]	166
fig|754476.27.peg.1284 (467)	K07712	glnG; two-component system, NtrC family, nitrogen regulation response regulator GlnG	314
fig|754476.27.peg.1285 (148)	K09748	rimP; ribosome maturation factor RimP	73
fig|754476.27.peg.1286 (504)	K02600	nusA; N utilization substance protein A	334
fig|754476.27.peg.1287 (931)	K02519	infB; translation initiation factor IF-2	469
fig|754476.27.peg.1288 (133)	K02834	rbfA; ribosome-binding factor A	72
fig|754476.27.peg.1289 (309)	K03177	truB; tRNA pseudouridine55 synthase [EC:5.4.99.25]	158
fig|754476.27.peg.1290 (89)	K02956	RP-S15; small subunit ribosomal protein S15	86
fig|754476.27.peg.1291 (697)	K00962	pnp; polyribonucleotide nucleotidyltransferase [EC:2.7.7.8]	510
fig|754476.27.peg.1292 (255)	K02020	modA; molybdate transport system substrate-binding protein	69
fig|754476.27.peg.1293 (211)	K02018	modB; molybdate transport system permease protein	150
fig|754476.27.peg.1294 (355)	K02017	modC; molybdate transport system ATP-binding protein [EC:3.6.3.29]	133
fig|754476.27.peg.1295 (231)	K03561	exbB; biopolymer transport protein ExbB	123
fig|754476.27.peg.1296 (132)	K03559	exbD; biopolymer transport protein ExbD	33
fig|754476.27.peg.1297 (143)	K03559	exbD; biopolymer transport protein ExbD	32	K03560	1
fig|754476.27.peg.1299 (255)	K06923	uncharacterized protein	139
fig|754476.27.peg.1300 (431)			133
fig|754476.27.peg.1302 (1051)			625
fig|754476.27.peg.1303 (389)			144
fig|754476.27.peg.1304 (456)			205	K18903	9
fig|754476.27.peg.1305 (406)	K07552	bcr; MFS transporter, DHA1 family, multidrug resistance protein	187
fig|754476.27.peg.1307 (431)	K16053	ybdG; miniconductance mechanosensitive channel	248
fig|754476.27.peg.1308 (496)	K03321	TC.SULP; sulfate permease, SulP family	398
fig|754476.27.peg.1309 (286)			167
fig|754476.27.peg.1312 (279)			134
fig|754476.27.peg.1313 (304)			183
fig|754476.27.peg.1314 (528)	K02837	prfC; peptide chain release factor 3	411
fig|754476.27.peg.1315 (149)			56
fig|754476.27.peg.1317 (933)	K01870	IARS; isoleucyl-tRNA synthetase [EC:6.1.1.5]	670
fig|754476.27.peg.1318 (155)	K03101	lspA; signal peptidase II [EC:3.4.23.36]	85
fig|754476.27.peg.1320 (295)	K04517	tyrA2; prephenate dehydrogenase [EC:1.3.1.12]	146
fig|754476.27.peg.1321 (439)	K00800	aroA; 3-phosphoshikimate 1-carboxyvinyltransferase [EC:2.5.1.19]	253
fig|754476.27.peg.1322 (220)	K00945	cmk; CMP/dCMP kinase [EC:2.7.4.25]	136
fig|754476.27.peg.1324 (540)	K02945	RP-S1; small subunit ribosomal protein S1	392
fig|754476.27.peg.1325 (96)	K05788	ihfB; integration host factor subunit beta	73
fig|754476.27.peg.1328 (473)	K00404	ccoN; cytochrome c oxidase cbb3-type subunit I [EC:1.9.3.1]	514
fig|754476.27.peg.1329 (225)	K00405	ccoO; cytochrome c oxidase cbb3-type subunit II	139
fig|754476.27.peg.1331 (310)	K00406	ccoP; cytochrome c oxidase cbb3-type subunit III	147
fig|754476.27.peg.1334 (820)	K01533	copB; Cu2+-exporting ATPase [EC:3.6.3.4]	455
fig|754476.27.peg.1335 (69)			26
fig|754476.27.peg.1337 (1119)			187
fig|754476.27.peg.1339 (147)	K07560	dtd; D-aminoacyl-tRNA deacylase [EC:3.1.1.96]	135
fig|754476.27.peg.1340 (330)	K01259	pip; proline iminopeptidase [EC:3.4.11.5]	163
fig|754476.27.peg.1341 (387)	K01903	sucC; succinyl-CoA synthetase beta subunit [EC:6.2.1.5]	247
fig|754476.27.peg.1342 (290)	K01902	sucD; succinyl-CoA synthetase alpha subunit [EC:6.2.1.5]	233
fig|754476.27.peg.1343 (547)	K01950	E6.3.5.1; NAD+ synthase (glutamine-hydrolysing) [EC:6.3.5.1]	319
fig|754476.27.peg.1344 (112)	K04751	glnB; nitrogen regulatory protein P-II 1	93
fig|754476.27.peg.1345 (260)	K05807	bamD; outer membrane protein assembly factor BamD	133
fig|754476.27.peg.1346 (387)	K16291	erfK; L,D-transpeptidase ErfK/SrfK	120
fig|754476.27.peg.1348 (264)	K01092	E3.1.3.25; myo-inositol-1(or 4)-monophosphatase [EC:3.1.3.25]	176
fig|754476.27.peg.1349 (610)	K06207	typA; GTP-binding protein	468
fig|754476.27.peg.1352 (451)	K02667	pilR; two-component system, NtrC family, response regulator PilR	280
fig|754476.27.peg.1353 (302)	K06980	ygfZ; tRNA-modifying protein YgfZ	123
fig|754476.27.peg.1355 (533)	K00278	nadB; L-aspartate oxidase [EC:1.4.3.16]	357
fig|754476.27.peg.1356 (191)	K03088	rpoE; RNA polymerase sigma-70 factor, ECF subfamily	128
fig|754476.27.peg.1358 (326)	K03598	rseB; sigma-E factor negative regulatory protein RseB	119
fig|754476.27.peg.1360 (475)	K04771	degP; serine protease Do [EC:3.4.21.107]	262
fig|754476.27.peg.1362 (234)
fig|754476.27.peg.1363 (447)	K19609	pfeS; two-component system, OmpR family, sensor histidine kinase PfeS [EC:2.7.13.3]	202
fig|754476.27.peg.1365 (455)			254
fig|754476.27.peg.1366 (598)	K03596	lepA; GTP-binding protein LepA	475
fig|754476.27.peg.1367 (253)	K03100	lepB; signal peptidase I [EC:3.4.21.89]	206
fig|754476.27.peg.1369 (227)	K03685	rnc; ribonuclease III [EC:3.1.26.3]	136
fig|754476.27.peg.1370 (301)	K03595	era; GTPase	190
fig|754476.27.peg.1371 (239)	K03584	recO; DNA repair protein RecO (recombination protein O)	114
fig|754476.27.peg.1372 (243)	K03474	pdxJ; pyridoxine 5-phosphate synthase [EC:2.6.99.2]	166
fig|754476.27.peg.1373 (126)	K00997	acpS; holo-[acyl-carrier protein] synthase [EC:2.7.8.7]	73
fig|754476.27.peg.1374 (295)	K12339	cysM; S-sulfo-L-cysteine synthase (O-acetyl-L-serine-dependent) [EC:2.5.1.144]	242
fig|754476.27.peg.1375 (671)			213
fig|754476.27.peg.1376 (199)			126
fig|754476.27.peg.1377 (442)	K03215	rumA; 23S rRNA (uracil1939-C5)-methyltransferase [EC:2.1.1.190]	262
fig|754476.27.peg.1381 (296)	K09773	ppsR; [pyruvate, water dikinase]-phosphate phosphotransferase / [pyruvate, water dikinase] kinase [EC:2.7.4.28 2.7.11.33]	160
fig|754476.27.peg.1384 (281)	K00963	UGP2; UTP--glucose-1-phosphate uridylyltransferase [EC:2.7.7.9]	192
fig|754476.27.peg.1388 (285)	K00963	UGP2; UTP--glucose-1-phosphate uridylyltransferase [EC:2.7.7.9]	194
fig|754476.27.peg.1389 (326)	K01784	galE; UDP-glucose 4-epimerase [EC:5.1.3.2]	177	K12448	18
fig|754476.27.peg.1390 (466)
fig|754476.27.peg.1391 (467)	K03606	wcaJ; putative colanic acid biosysnthesis UDP-glucose lipid carrier transferase	249
fig|754476.27.peg.1405 (303)	K01784	galE; UDP-glucose 4-epimerase [EC:5.1.3.2]	116
fig|754476.27.peg.1408 (326)			38	K07011	27
fig|754476.27.peg.1409 (292)			144
fig|754476.27.peg.1410 (176)	K00640	cysE; serine O-acetyltransferase [EC:2.3.1.30]	112
fig|754476.27.peg.1411 (331)			185
fig|754476.27.peg.1413 (476)			201
fig|754476.27.peg.1416 (401)			184
fig|754476.27.peg.1417 (645)	K01953	asnB; asparagine synthase (glutamine-hydrolysing) [EC:6.3.5.4]	261
fig|754476.27.peg.1425 (192)	K00640	cysE; serine O-acetyltransferase [EC:2.3.1.30]	32
fig|754476.27.peg.1430 (388)			193
fig|754476.27.peg.1432 (367)	K05946	tagA; N-acetylglucosaminyldiphosphoundecaprenol N-acetyl-beta-D-mannosaminyltransferase [EC:2.4.1.187]	166
fig|754476.27.peg.1433 (503)			216
fig|754476.27.peg.1437 (471)	K01959	pycA; pyruvate carboxylase subunit A [EC:6.4.1.1]	386
fig|754476.27.peg.1438 (596)	K01960	pycB; pyruvate carboxylase subunit B [EC:6.4.1.1]	472
fig|754476.27.peg.1441 (391)
fig|754476.27.peg.1444 (275)	K02036	pstB; phosphate transport system ATP-binding protein [EC:3.6.3.27]	195
fig|754476.27.peg.1445 (299)	K02038	pstA; phosphate transport system permease protein	236
fig|754476.27.peg.1446 (325)	K02037	pstC; phosphate transport system permease protein	294
fig|754476.27.peg.1447 (352)	K02040	pstS; phosphate transport system substrate-binding protein	209
fig|754476.27.peg.1448 (590)			335	K00114	81
fig|754476.27.peg.1450 (395)	K00812	aspB; aspartate aminotransferase [EC:2.6.1.1]	285
fig|754476.27.peg.1451 (670)	K03702	uvrB; excinuclease ABC subunit B	511
fig|754476.27.peg.1452 (641)	K01868	TARS; threonyl-tRNA synthetase [EC:6.1.1.3]	505
fig|754476.27.peg.1453 (137)	K02520	infC; translation initiation factor IF-3	101
fig|754476.27.peg.1454 (65)	K02916	RP-L35; large subunit ribosomal protein L35	38
fig|754476.27.peg.1455 (119)	K02887	RP-L20; large subunit ribosomal protein L20	112
fig|754476.27.peg.1456 (345)	K01889	FARSA; phenylalanyl-tRNA synthetase alpha chain [EC:6.1.1.20]	248
fig|754476.27.peg.1457 (791)	K01890	FARSB; phenylalanyl-tRNA synthetase beta chain [EC:6.1.1.20]	457
fig|754476.27.peg.1458 (98)	K04764	ihfA; integration host factor subunit alpha	113
fig|754476.27.peg.1459 (120)			85
fig|754476.27.peg.1460 (348)			301
fig|754476.27.peg.1461 (704)			306
fig|754476.27.peg.1462 (196)			85
fig|754476.27.peg.1463 (135)	K06718	ectA; L-2,4-diaminobutyric acid acetyltransferase [EC:2.3.1.178]	59	K00836	1
fig|754476.27.peg.1464 (453)	K00836	ectB; diaminobutyrate-2-oxoglutarate transaminase [EC:2.6.1.76]	331
fig|754476.27.peg.1465 (134)	K06720	ectC; L-ectoine synthase [EC:4.2.1.108]	115
fig|754476.27.peg.1466 (480)	K00928	lysC; aspartate kinase [EC:2.7.2.4]	371
fig|754476.27.peg.1467 (302)			174
fig|754476.27.peg.1470 (310)	K00507	SCD; stearoyl-CoA desaturase (Delta-9 desaturase) [EC:1.14.19.1]	185
fig|754476.27.peg.1471 (420)			145	K06954	35
fig|754476.27.peg.1472 (262)	K09701	uncharacterized protein	131
fig|754476.27.peg.1475 (254)			86	K00574	3
fig|754476.27.peg.1476 (344)	K00574	cfa; cyclopropane-fatty-acyl-phospholipid synthase [EC:2.1.1.79]	207
fig|754476.27.peg.1477 (433)			178
fig|754476.27.peg.1480 (159)	K03594	bfr; bacterioferritin [EC:1.16.3.1]	119
fig|754476.27.peg.1481 (343)	K07568	queA; S-adenosylmethionine:tRNA ribosyltransferase-isomerase [EC:2.4.99.17]	317
fig|754476.27.peg.1482 (247)	K15396	trmJ; tRNA (cytidine32/uridine32-2'-O)-methyltransferase [EC:2.1.1.200]	115	K02533	11
fig|754476.27.peg.1483 (264)	K00640	cysE; serine O-acetyltransferase [EC:2.3.1.30]	188
fig|754476.27.peg.1484 (149)	K13643	iscR; Rrf2 family transcriptional regulator, iron-sulfur cluster assembly transcription factor	79
fig|754476.27.peg.1485 (380)	K04487	iscS; cysteine desulfurase [EC:2.8.1.7]	187
fig|754476.27.peg.1486 (110)	K13628	iscA; iron-sulfur cluster assembly protein	89
fig|754476.27.peg.1487 (434)	K00833	bioA; adenosylmethionine---8-amino-7-oxononanoate aminotransferase [EC:2.6.1.62]	271
fig|754476.27.peg.1488 (49)
fig|754476.27.peg.1489 (188)	K03386	PRDX2_4; peroxiredoxin (alkyl hydroperoxide reductase subunit C) [EC:1.11.1.15]	164
fig|754476.27.peg.1490 (525)	K03387	ahpF; alkyl hydroperoxide reductase subunit F [EC:1.6.4.-]	363
fig|754476.27.peg.1493 (339)			205
fig|754476.27.peg.1494 (294)			76
fig|754476.27.peg.1496 (338)	K16257	mxaC; mxaC protein	79
fig|754476.27.peg.1498 (312)	K16259	mxaL; mxaL protein	117
fig|754476.27.peg.1500 (161)			131
fig|754476.27.peg.1501 (349)	K01207	nagZ; beta-N-acetylhexosaminidase [EC:3.2.1.52]	202
fig|754476.27.peg.1502 (1161)	K02337	dnaE; DNA polymerase III subunit alpha [EC:2.7.7.7]	748
fig|754476.27.peg.1503 (367)	K02670	pilU; twitching motility protein PilU	226
fig|754476.27.peg.1504 (318)	K01962	accA; acetyl-CoA carboxylase carboxyl transferase subunit alpha [EC:6.4.1.2 2.1.3.15]	239
fig|754476.27.peg.1505 (420)	K04075	tilS; tRNA(Ile)-lysidine synthase [EC:6.3.4.19]	154
fig|754476.27.peg.1506 (545)	K01937	pyrG; CTP synthase [EC:6.3.4.2]	411
fig|754476.27.peg.1507 (278)	K01627	kdsA; 2-dehydro-3-deoxyphosphooctonate aldolase (KDO 8-P synthase) [EC:2.5.1.55]	304
fig|754476.27.peg.1508 (426)	K01689	ENO; enolase [EC:4.2.1.11]	307
fig|754476.27.peg.1509 (95)	K05589	ftsB; cell division protein FtsB	37
fig|754476.27.peg.1510 (236)	K00991	ispD; 2-C-methyl-D-erythritol 4-phosphate cytidylyltransferase [EC:2.7.7.60]	126
fig|754476.27.peg.1511 (160)	K01770	ispF; 2-C-methyl-D-erythritol 2,4-cyclodiphosphate synthase [EC:4.6.1.12]	145
fig|754476.27.peg.1512 (358)	K06176	truD; tRNA pseudouridine13 synthase [EC:5.4.99.27]	227
fig|754476.27.peg.1514 (464)	K02302	cysG; uroporphyrin-III C-methyltransferase / precorrin-2 dehydrogenase / sirohydrochlorin ferrochelatase [EC:2.1.1.107 1.3.1.76 4.99.1.4]	285
fig|754476.27.peg.1515 (781)			316
fig|754476.27.peg.1516 (282)	K00767	nadC; nicotinate-nucleotide pyrophosphorylase (carboxylating) [EC:2.4.2.19]	165
fig|754476.27.peg.1517 (169)	K03806	ampD; N-acetyl-anhydromuramoyl-L-alanine amidase [EC:3.5.1.28]	147
fig|754476.27.peg.1518 (224)	K03773	fklB; FKBP-type peptidyl-prolyl cis-trans isomerase FklB [EC:5.2.1.8]	91
fig|754476.27.peg.1519 (162)			60
fig|754476.27.peg.1520 (482)	K09014	sufB; Fe-S cluster assembly protein SufB	410
fig|754476.27.peg.1521 (257)	K09013	sufC; Fe-S cluster assembly ATP-binding protein	187
fig|754476.27.peg.1522 (434)	K09015	sufD; Fe-S cluster assembly protein SufD	242
fig|754476.27.peg.1523 (407)	K11717	sufS; cysteine desulfurase / selenocysteine lyase [EC:2.8.1.7 4.4.1.16]	278
fig|754476.27.peg.1524 (148)	K04488	iscU; nitrogen fixation protein NifU and related proteins	88
fig|754476.27.peg.1525 (111)			37
fig|754476.27.peg.1531 (542)
fig|754476.27.peg.1532 (363)	K02669	pilT; twitching motility protein PilT	140
fig|754476.27.peg.1544 (672)	K01874	MARS; methionyl-tRNA synthetase [EC:6.1.1.10]	514
fig|754476.27.peg.1546 (195)	K00241	sdhC; succinate dehydrogenase / fumarate reductase, cytochrome b subunit	32
fig|754476.27.peg.1547 (646)	K00239	sdhA; succinate dehydrogenase / fumarate reductase, flavoprotein subunit [EC:1.3.5.1 1.3.5.4]	451
fig|754476.27.peg.1548 (241)	K00240	sdhB; succinate dehydrogenase / fumarate reductase, iron-sulfur subunit [EC:1.3.5.1 1.3.5.4]	149
fig|754476.27.peg.1551 (294)			173
fig|754476.27.peg.1552 (718)	K00696	E2.4.1.14; sucrose-phosphate synthase [EC:2.4.1.14]	460
fig|754476.27.peg.1553 (285)			140
fig|754476.27.peg.1554 (290)	K00847	E2.7.1.4; fructokinase [EC:2.7.1.4]	192
fig|754476.27.peg.1555 (651)	K05341	E2.4.1.4; amylosucrase [EC:2.4.1.4]	487
fig|754476.27.peg.1556 (101)			28
fig|754476.27.peg.1557 (437)	K01669	phrB; deoxyribodipyrimidine photo-lyase [EC:4.1.99.3]	240
fig|754476.27.peg.1558 (111)
fig|754476.27.peg.1559 (74)
fig|754476.27.peg.1561 (323)	K07301	yrbG; cation:H+ antiporter	226
fig|754476.27.peg.1562 (328)			127
fig|754476.27.peg.1563 (436)	K14441	rimO; ribosomal protein S12 methylthiotransferase [EC:2.8.4.4]	333
fig|754476.27.peg.1564 (259)			118
fig|754476.27.peg.1565 (275)	K06990	MEMO1; MEMO1 family protein	155
fig|754476.27.peg.1566 (218)	K07006	uncharacterized protein	87
fig|754476.27.peg.1567 (301)			143
fig|754476.27.peg.1568 (193)	K01118	acpD; FMN-dependent NADH-azoreductase [EC:1.7.1.17]	91
fig|754476.27.peg.1569 (280)	K06911	uncharacterized protein	187
fig|754476.27.peg.1570 (108)			66	K04065	3
fig|754476.27.peg.1571 (120)			30
fig|754476.27.peg.1574 (373)	K00259	ald; alanine dehydrogenase [EC:1.4.1.1]	227
fig|754476.27.peg.1576 (530)			237	K12600	3
fig|754476.27.peg.1577 (155)	K03564	BCP; peroxiredoxin Q/BCP [EC:1.11.1.15]	109
fig|754476.27.peg.1578 (293)	K01714	dapA; 4-hydroxy-tetrahydrodipicolinate synthase [EC:4.3.3.7]	201
fig|754476.27.peg.1580 (255)			148
fig|754476.27.peg.1581 (236)	K01923	purC; phosphoribosylaminoimidazole-succinocarboxamide synthase [EC:6.3.2.6]	256
fig|754476.27.peg.1583 (149)	K02650	pilA; type IV pilus assembly protein PilA	20	K02682	17
fig|754476.27.peg.1584 (165)			70
fig|754476.27.peg.1585 (301)	K05844	rimK; ribosomal protein S6--L-glutamate ligase [EC:6.3.2.-]	258
fig|754476.27.peg.1586 (351)	K06987	uncharacterized protein	210
fig|754476.27.peg.1587 (649)	K01585	speA; arginine decarboxylase [EC:4.1.1.19]	412
fig|754476.27.peg.1588 (399)	K00290	LYS1; saccharopine dehydrogenase (NAD+, L-lysine forming) [EC:1.5.1.7]	326
fig|754476.27.peg.1589 (388)	K13747	nspC; carboxynorspermidine decarboxylase [EC:4.1.1.96]	339
fig|754476.27.peg.1590 (294)	K01480	speB; agmatinase [EC:3.5.3.11]	245
fig|754476.27.peg.1591 (135)			87
fig|754476.27.peg.1592 (195)			160
fig|754476.27.peg.1593 (290)			186
fig|754476.27.peg.1594 (360)	K03593	mrp; ATP-binding protein involved in chromosome partitioning	242
fig|754476.27.peg.1595 (171)	K01494	dcd; dCTP deaminase [EC:3.5.4.13]	142
fig|754476.27.peg.1596 (343)			72
fig|754476.27.peg.1598 (883)	K01256	pepN; aminopeptidase N [EC:3.4.11.2]	533
fig|754476.27.peg.1599 (140)			70
fig|754476.27.peg.1602 (1294)	K01952	purL; phosphoribosylformylglycinamidine synthase [EC:6.3.5.3]	882
fig|754476.27.peg.1605 (969)			220
fig|754476.27.peg.1611 (596)			61
fig|754476.27.peg.1612 (477)	K00404	ccoN; cytochrome c oxidase cbb3-type subunit I [EC:1.9.3.1]	491
fig|754476.27.peg.1613 (294)			174
fig|754476.27.peg.1615 (61)	K03563	csrA; carbon storage regulator	51
fig|754476.27.peg.1616 (406)	K00928	lysC; aspartate kinase [EC:2.7.2.4]	313
fig|754476.27.peg.1617 (867)	K01872	AARS; alanyl-tRNA synthetase [EC:6.1.1.7]	614
fig|754476.27.peg.1618 (151)	K03565	recX; regulatory protein	56
fig|754476.27.peg.1619 (346)	K03553	recA; recombination protein RecA	284
fig|754476.27.peg.1620 (170)	K03743	pncC; nicotinamide-nucleotide amidase [EC:3.5.1.42]	118
fig|754476.27.peg.1621 (849)	K03555	mutS; DNA mismatch repair protein MutS	511
fig|754476.27.peg.1622 (92)	K09902	uncharacterized protein	46
fig|754476.27.peg.1623 (129)			79
fig|754476.27.peg.1624 (139)	K07397	yhfA; putative redox protein	143
fig|754476.27.peg.1625 (244)	K10914	crp; CRP/FNR family transcriptional regulator, cyclic AMP receptor protein	86
fig|754476.27.peg.1626 (265)	K01609	trpC; indole-3-glycerol phosphate synthase [EC:4.1.1.48]	181
fig|754476.27.peg.1627 (342)	K00766	trpD; anthranilate phosphoribosyltransferase [EC:2.4.2.18]	225
fig|754476.27.peg.1628 (197)	K01658	trpG; anthranilate synthase component II [EC:4.1.3.27]	159
fig|754476.27.peg.1629 (497)	K01657	trpE; anthranilate synthase component I [EC:4.1.3.27]	356
fig|754476.27.peg.1630 (222)	K01091	gph; phosphoglycolate phosphatase [EC:3.1.3.18]	157
fig|754476.27.peg.1631 (230)	K01783	rpe; ribulose-phosphate 3-epimerase [EC:5.1.3.1]	185
fig|754476.27.peg.1635 (725)			529
fig|754476.27.peg.1636 (147)			23	K12262	17
fig|754476.27.peg.1640 (228)	K14742	tsaB; tRNA threonylcarbamoyladenosine biosynthesis protein TsaB	145
fig|754476.27.peg.1641 (243)	K15256	cmoA; tRNA (cmo5U34)-methyltransferase [EC:2.1.1.-]	159
fig|754476.27.peg.1642 (323)	K15257	cmoB; tRNA (mo5U34)-methyltransferase [EC:2.1.1.-]	192
fig|754476.27.peg.1648 (561)			351
fig|754476.27.peg.1649 (174)	K03098	APOD; apolipoprotein D and lipocalin family protein	103
fig|754476.27.peg.1650 (269)	K08714	VGSC; voltage-gated sodium channel	167
fig|754476.27.peg.1652 (686)			172
fig|754476.27.peg.1654 (136)	K06204	dksA; DnaK suppressor protein	51
fig|754476.27.peg.1655 (403)			304
fig|754476.27.peg.1658 (154)	K09823	zur; Fur family transcriptional regulator, zinc uptake regulator	71
fig|754476.27.peg.1661 (294)			173
fig|754476.27.peg.1663 (472)	K01992	ABC-2.P; ABC-2 type transport system permease protein	162
fig|754476.27.peg.1665 (343)			149
fig|754476.27.peg.1666 (547)	K00200	fwdA; formylmethanofuran dehydrogenase subunit A [EC:1.2.7.12]	318
fig|754476.27.peg.1667 (192)	K09950	uncharacterized protein	117
fig|754476.27.peg.1669 (412)	K02004	ABC.CD.P; putative ABC transport system permease protein	228
fig|754476.27.peg.1672 (467)			112
fig|754476.27.peg.1674 (541)			318
fig|754476.27.peg.1679 (191)			57	K18587	2
fig|754476.27.peg.1685 (322)			69
fig|754476.27.peg.1691 (737)	K02014	TC.FEV.OM; iron complex outermembrane recepter protein	387
fig|754476.27.peg.1692 (560)	K00027	ME2; malate dehydrogenase (oxaloacetate-decarboxylating) [EC:1.1.1.38]	514
fig|754476.27.peg.1695 (357)	K01993	ABC-2.TX; HlyD family secretion protein	193
fig|754476.27.peg.1696 (925)	K13926	rbbA; ribosome-dependent ATPase	644
fig|754476.27.peg.1697 (373)	K01992	ABC-2.P; ABC-2 type transport system permease protein	272
fig|754476.27.peg.1699 (212)	K10804	tesA; acyl-CoA thioesterase I [EC:3.1.2.- 3.1.1.5]	104
fig|754476.27.peg.1700 (230)	K02003	ABC.CD.A; putative ABC transport system ATP-binding protein	135
fig|754476.27.peg.1701 (827)	K02004	ABC.CD.P; putative ABC transport system permease protein	361
fig|754476.27.peg.1703 (193)	K03814	mtgA; monofunctional glycosyltransferase [EC:2.4.1.129]	121
fig|754476.27.peg.1706 (444)	K01679	E4.2.1.2B; fumarate hydratase, class II [EC:4.2.1.2]	263
fig|754476.27.peg.1708 (431)	K03406	mcp; methyl-accepting chemotaxis protein	229
fig|754476.27.peg.1711 (161)			71
fig|754476.27.peg.1714 (302)	K07054	uncharacterized protein	174
fig|754476.27.peg.1715 (183)			178
fig|754476.27.peg.1716 (468)	K07259	dacB; serine-type D-Ala-D-Ala carboxypeptidase/endopeptidase (penicillin-binding protein 4) [EC:3.4.16.4 3.4.21.-]	180
fig|754476.27.peg.1719 (134)	K00033	PGD; 6-phosphogluconate dehydrogenase [EC:1.1.1.44 1.1.1.343]	24
fig|754476.27.peg.1720 (150)	K00033	PGD; 6-phosphogluconate dehydrogenase [EC:1.1.1.44 1.1.1.343]	31
fig|754476.27.peg.1721 (225)	K07667	kdpE; two-component system, OmpR family, KDP operon response regulator KdpE	147
fig|754476.27.peg.1722 (516)	K07646	kdpD; two-component system, OmpR family, sensor histidine kinase KdpD [EC:2.7.13.3]	120
fig|754476.27.peg.1723 (481)	K03498	trkH; trk system potassium uptake protein	271
fig|754476.27.peg.1724 (457)	K03499	trkA; trk system potassium uptake protein	272
fig|754476.27.peg.1725 (208)			105
fig|754476.27.peg.1734 (668)			170
fig|754476.27.peg.1736 (263)			113
fig|754476.27.peg.1737 (356)			115
fig|754476.27.peg.1738 (316)			115
fig|754476.27.peg.1742 (247)	K01061	E3.1.1.45; carboxymethylenebutenolidase [EC:3.1.1.45]	188
fig|754476.27.peg.1743 (261)			163
fig|754476.27.peg.1744 (700)			222
fig|754476.27.peg.1747 (212)			103
fig|754476.27.peg.1751 (403)	K07234	uncharacterized protein involved in response to NO	173
fig|754476.27.peg.1753 (138)			45
fig|754476.27.peg.1754 (294)			173
fig|754476.27.peg.1761 (425)			218
fig|754476.27.peg.1762 (454)	K07644	cusS; two-component system, OmpR family, heavy metal sensor histidine kinase CusS [EC:2.7.13.3]	263
fig|754476.27.peg.1765 (172)			101
fig|754476.27.peg.1766 (591)			384
fig|754476.27.peg.1767 (249)	K07233	pcoB; copper resistance protein B	129
fig|754476.27.peg.1768 (419)			324
fig|754476.27.peg.1774 (300)			147
fig|754476.27.peg.1776 (219)			145
fig|754476.27.peg.1778 (299)			186
fig|754476.27.peg.1780 (740)	K17686	copA; Cu+-exporting ATPase [EC:3.6.3.54]	463
fig|754476.27.peg.1782 (450)			205
fig|754476.27.peg.1783 (631)	K07798	cusB; membrane fusion protein, Cu(I)/Ag(I) efflux system	214
fig|754476.27.peg.1784 (1056)	K07787	cusA; Cu(I)/Ag(I) efflux system membrane protein CusA/SilA	809
fig|754476.27.peg.1789 (251)			120
fig|754476.27.peg.1794 (733)	K11004	hlyB; ATP-binding cassette, subfamily B, bacterial HlyB/CyaB	493
fig|754476.27.peg.1795 (466)	K11003	hlyD; hemolysin D	221
fig|754476.27.peg.1796 (3110)			172
fig|754476.27.peg.1803 (425)			126
fig|754476.27.peg.1804 (700)			10	K03546	1
fig|754476.27.peg.1806 (382)	K00526	E1.17.4.1B; ribonucleoside-diphosphate reductase beta chain [EC:1.17.4.1]	297
fig|754476.27.peg.1807 (955)	K00525	E1.17.4.1A; ribonucleoside-diphosphate reductase alpha chain [EC:1.17.4.1]	710
fig|754476.27.peg.1809 (465)	K00425	cydA; cytochrome bd ubiquinol oxidase subunit I [EC:1.10.3.14]	446
fig|754476.27.peg.1810 (332)	K00426	cydB; cytochrome bd ubiquinol oxidase subunit II [EC:1.10.3.14]	233
fig|754476.27.peg.1811 (559)	K16013	cydD; ATP-binding cassette, subfamily C, bacterial CydD	206
fig|754476.27.peg.1812 (563)	K16012	cydC; ATP-binding cassette, subfamily C, bacterial CydC	168
fig|754476.27.peg.1813 (581)			298
fig|754476.27.peg.1814 (402)			143	K07493	61
fig|754476.27.peg.1815 (1995)	K15125	fhaB; filamentous hemagglutinin	511
fig|754476.27.peg.1816 (294)			173
fig|754476.27.peg.1823 (48)			8	K03208	1
fig|754476.27.peg.1824 (152)			85
fig|754476.27.peg.1826 (579)			497
fig|754476.27.peg.1827 (223)	K19416	yccA; modulator of FtsH protease	163
fig|754476.27.peg.1829 (301)	K03639	moaA; GTP 3',8-cyclase [EC:4.1.99.22]	183
fig|754476.27.peg.1830 (272)	K02379	fdhD; FdhD protein	197
fig|754476.27.peg.1831 (136)	K04765	mazG; nucleoside triphosphate diphosphatase [EC:3.6.1.9]	30	K02499	3
fig|754476.27.peg.1832 (134)	K04762	hslR; ribosome-associated heat shock protein Hsp15	81
fig|754476.27.peg.1833 (653)	K01895	ACSS; acetyl-CoA synthetase [EC:6.2.1.1]	480
fig|754476.27.peg.1834 (506)	K00138	aldB; aldehyde dehydrogenase [EC:1.2.1.-]	445
fig|754476.27.peg.1836 (587)	K07278	tamA; translocation and assembly module TamA	248
fig|754476.27.peg.1838 (140)	K06204	dksA; DnaK suppressor protein	93
fig|754476.27.peg.1839 (255)			147
fig|754476.27.peg.1840 (399)			220
fig|754476.27.peg.1842 (690)	K16091	fecA; Fe(3+) dicitrate transport protein	339
fig|754476.27.peg.1843 (179)			40
fig|754476.27.peg.1845 (690)	K16091	fecA; Fe(3+) dicitrate transport protein	339
fig|754476.27.peg.1846 (179)			40
fig|754476.27.peg.1848 (690)	K16091	fecA; Fe(3+) dicitrate transport protein	339
fig|754476.27.peg.1849 (179)			40
fig|754476.27.peg.1851 (690)	K16091	fecA; Fe(3+) dicitrate transport protein	339
fig|754476.27.peg.1852 (252)	K06203	cysZ; CysZ protein	128
fig|754476.27.peg.1854 (129)	K09457	queF; 7-cyano-7-deazaguanine reductase [EC:1.7.1.13]	95
fig|754476.27.peg.1855 (250)	K03528	zipA; cell division protein ZipA	26
fig|754476.27.peg.1856 (670)	K01972	E6.5.1.2; DNA ligase (NAD+) [EC:6.5.1.2]	432
fig|754476.27.peg.1857 (348)			155
fig|754476.27.peg.1858 (121)			88
fig|754476.27.peg.1862 (263)			145
fig|754476.27.peg.1869 (441)	K02484	two-component system	201
fig|754476.27.peg.1870 (221)	K02483	two-component system	178
fig|754476.27.peg.1871 (438)			243
fig|754476.27.peg.1873 (157)			125
fig|754476.27.peg.1874 (738)	K00380	cysJ; sulfite reductase (NADPH) flavoprotein alpha-component [EC:1.8.1.2]	395
fig|754476.27.peg.1875 (232)	K22736	VIT; vacuolar iron transporter family protein	118
fig|754476.27.peg.1878 (510)			202	K07484	43
fig|754476.27.peg.1879 (114)	K07484	transposase	113
fig|754476.27.peg.1888 (100)			77
fig|754476.27.peg.1890 (511)			253
fig|754476.27.peg.1891 (248)			121
fig|754476.27.peg.1893 (298)			24	K15342	1
fig|754476.27.peg.1905 (1295)	K03578	hrpA; ATP-dependent helicase HrpA [EC:3.6.4.13]	738
fig|754476.27.peg.1909 (97)	K07574	yhbY; RNA-binding protein	52
fig|754476.27.peg.1910 (744)	K12297	rlmL; 23S rRNA (guanine2445-N2)-methyltransferase / 23S rRNA (guanine2069-N7)-methyltransferase [EC:2.1.1.173 2.1.1.264]	369
fig|754476.27.peg.1911 (250)			127
fig|754476.27.peg.1912 (693)	K00937	ppk; polyphosphate kinase [EC:2.7.4.1]	442
fig|754476.27.peg.1914 (157)	K09160	uncharacterized protein	104
fig|754476.27.peg.1916 (457)	K01267	DNPEP; aspartyl aminopeptidase [EC:3.4.11.21]	311
fig|754476.27.peg.1920 (192)			73
fig|754476.27.peg.1921 (952)	K03580	hepA; ATP-dependent helicase HepA [EC:3.6.4.-]	466
fig|754476.27.peg.1923 (1045)			628
fig|754476.27.peg.1925 (222)			118
fig|754476.27.peg.1927 (304)	K07088	uncharacterized protein	187
fig|754476.27.peg.1929 (131)	K06886	glbN; hemoglobin	104
fig|754476.27.peg.1930 (183)			202
fig|754476.27.peg.1933 (640)	K03722	dinG; ATP-dependent DNA helicase DinG [EC:3.6.4.12]	337
fig|754476.27.peg.1934 (127)	K09966	uncharacterized protein	122
fig|754476.27.peg.1935 (128)	K01724	PCBD; 4a-hydroxytetrahydrobiopterin dehydratase [EC:4.2.1.96]	131
fig|754476.27.peg.1938 (1149)	K01153	hsdR; type I restriction enzyme, R subunit [EC:3.1.21.3]	567
fig|754476.27.peg.1939 (396)	K01154	hsdS; type I restriction enzyme, S subunit [EC:3.1.21.3]	121
fig|754476.27.peg.1940 (493)	K03427	hsdM; type I restriction enzyme M protein [EC:2.1.1.72]	320
fig|754476.27.peg.1941 (709)			539
fig|754476.27.peg.1942 (101)	K05524	fdxA; ferredoxin	43
fig|754476.27.peg.1943 (458)	K00528	fpr; ferredoxin/flavodoxin---NADP+ reductase [EC:1.18.1.2 1.19.1.1]	210
fig|754476.27.peg.1945 (592)			525	K00114	65
fig|754476.27.peg.1946 (396)	K05916	hmp; nitric oxide dioxygenase [EC:1.14.12.17]	233
fig|754476.27.peg.1952 (219)	K02483	two-component system	112	K07666	27
fig|754476.27.peg.1953 (222)			79
fig|754476.27.peg.1955 (215)			167
fig|754476.27.peg.1957 (231)			70
fig|754476.27.peg.1958 (70)			16	K19048	1
fig|754476.27.peg.1959 (548)	K03321	TC.SULP; sulfate permease, SulP family	280
fig|754476.27.peg.1960 (666)			362
fig|754476.27.peg.1961 (106)	K00901	dgkA; diacylglycerol kinase (ATP) [EC:2.7.1.107]	54
fig|754476.27.peg.1962 (323)	K07393	ECM4; glutathionyl-hydroquinone reductase [EC:1.8.5.7]	242
fig|754476.27.peg.1964 (839)	K12257	secDF; SecD/SecF fusion protein	426
fig|754476.27.peg.1965 (351)	K07301	yrbG; cation:H+ antiporter	222
fig|754476.27.peg.1966 (341)			70
fig|754476.27.peg.1967 (192)	K03744	lemA; LemA protein	104
fig|754476.27.peg.1969 (545)			433
fig|754476.27.peg.1970 (566)	K00381	cysI; sulfite reductase (NADPH) hemoprotein beta-component [EC:1.8.1.2]	410
fig|754476.27.peg.1971 (599)	K00380	cysJ; sulfite reductase (NADPH) flavoprotein alpha-component [EC:1.8.1.2]	333
fig|754476.27.peg.1972 (714)			145
fig|754476.27.peg.1975 (211)			79
fig|754476.27.peg.1976 (259)	K03424	tatD; TatD DNase family protein [EC:3.1.21.-]	200
fig|754476.27.peg.1977 (93)	K02676	pilZ; type IV pilus assembly protein PilZ	67
fig|754476.27.peg.1979 (320)	K02341	holB; DNA polymerase III subunit delta' [EC:2.7.7.7]	82
fig|754476.27.peg.1980 (210)	K00943	tmk; dTMP kinase [EC:2.7.4.9]	117
fig|754476.27.peg.1981 (341)	K07082	UPF0755 protein	215
fig|754476.27.peg.1982 (276)	K02619	pabC; 4-amino-4-deoxychorismate lyase [EC:4.1.3.38]	134
fig|754476.27.peg.1983 (413)	K09458	fabF; 3-oxoacyl-[acyl-carrier-protein] synthase II [EC:2.3.1.179]	306
fig|754476.27.peg.1984 (78)	K02078	acpP; acyl carrier protein	57
fig|754476.27.peg.1985 (247)	K00059	fabG; 3-oxoacyl-[acyl-carrier protein] reductase [EC:1.1.1.100]	176
fig|754476.27.peg.1986 (313)	K00645	fabD; [acyl-carrier-protein] S-malonyltransferase [EC:2.3.1.39]	240
fig|754476.27.peg.1987 (319)	K00648	fabH; 3-oxoacyl-[acyl-carrier-protein] synthase III [EC:2.3.1.180]	238
fig|754476.27.peg.1988 (330)	K03621	plsX; glycerol-3-phosphate acyltransferase PlsX [EC:2.3.1.15]	241
fig|754476.27.peg.1989 (59)	K02911	RP-L32; large subunit ribosomal protein L32	62
fig|754476.27.peg.1991 (502)	K00764	purF; amidophosphoribosyltransferase [EC:2.4.2.14]	371
fig|754476.27.peg.1992 (163)	K03558	cvpA; membrane protein required for colicin V production	77
fig|754476.27.peg.1994 (811)	K01338	lon; ATP-dependent Lon protease [EC:3.4.21.53]	552
fig|754476.27.peg.1995 (423)	K03544	clpX; ATP-dependent Clp protease ATP-binding subunit ClpX	340
fig|754476.27.peg.1996 (211)	K01358	clpP; ATP-dependent Clp protease, protease subunit [EC:3.4.21.92]	227
fig|754476.27.peg.1997 (432)	K03545	tig; trigger factor	199
fig|754476.27.peg.1999 (307)	K01081	E3.1.3.5; 5'-nucleotidase [EC:3.1.3.5]	246
fig|754476.27.peg.2001 (302)	K13283	fieF; ferrous-iron efflux pump FieF	150
fig|754476.27.peg.2002 (543)	K01835	pgm; phosphoglucomutase [EC:5.4.2.2]	384
fig|754476.27.peg.2003 (201)			123
fig|754476.27.peg.2005 (329)	K07102	amgK; N-acetylmuramate 1-kinase [EC:2.7.1.221]	157
fig|754476.27.peg.2006 (228)	K00992	murU; N-acetyl-alpha-D-muramate 1-phosphate uridylyltransferase [EC:2.7.7.99]	120
fig|754476.27.peg.2007 (298)	K00611	OTC; ornithine carbamoyltransferase [EC:2.1.3.3]	263
fig|754476.27.peg.2008 (399)	K00821	argD; acetylornithine/N-succinyldiaminopimelate aminotransferase [EC:2.6.1.11 2.6.1.17]	253
fig|754476.27.peg.2010 (193)	K04564	SOD2; superoxide dismutase, Fe-Mn family [EC:1.15.1.1]	229
fig|754476.27.peg.2011 (151)	K03789	rimI; [ribosomal protein S18]-alanine N-acetyltransferase [EC:2.3.1.266]	65
fig|754476.27.peg.2013 (510)	K01649	leuA; 2-isopropylmalate synthase [EC:2.3.3.13]	509
fig|754476.27.peg.2014 (247)	K17103	CHO1; CDP-diacylglycerol---serine O-phosphatidyltransferase [EC:2.7.8.8]	186
fig|754476.27.peg.2015 (338)	K00053	ilvC; ketol-acid reductoisomerase [EC:1.1.1.86]	292
fig|754476.27.peg.2016 (165)	K01653	E2.2.1.6S; acetolactate synthase I/III small subunit [EC:2.2.1.6]	125
fig|754476.27.peg.2017 (580)	K01652	E2.2.1.6L; acetolactate synthase I/II/III large subunit [EC:2.2.1.6]	448
fig|754476.27.peg.2018 (348)	K01465	URA4; dihydroorotase [EC:3.5.2.3]	295
fig|754476.27.peg.2019 (423)	K01740	metY; O-acetylhomoserine (thiol)-lyase [EC:2.5.1.49]	332
fig|754476.27.peg.2020 (225)			232
fig|754476.27.peg.2021 (93)	K03769	ppiC; peptidyl-prolyl cis-trans isomerase C [EC:5.2.1.8]	76
fig|754476.27.peg.2022 (692)	K03722	dinG; ATP-dependent DNA helicase DinG [EC:3.6.4.12]	234
fig|754476.27.peg.2023 (333)	K03778	ldhA; D-lactate dehydrogenase [EC:1.1.1.28]	194
fig|754476.27.peg.2024 (316)	K16370	pfkB; 6-phosphofructokinase 2 [EC:2.7.1.11]	55	K00882	33
fig|754476.27.peg.2025 (549)	K07462	recJ; single-stranded-DNA-specific exonuclease [EC:3.1.-.-]	286
fig|754476.27.peg.2026 (312)			60
fig|754476.27.peg.2027 (234)	K10763	hda; DnaA-homolog protein	85
fig|754476.27.peg.2028 (348)			187
fig|754476.27.peg.2029 (161)	K08744	CRLS; cardiolipin synthase (CMP-forming) [EC:2.7.8.41]	78
fig|754476.27.peg.2031 (353)	K01933	purM; phosphoribosylformylglycinamidine cyclo-ligase [EC:6.3.3.1]	240
fig|754476.27.peg.2032 (194)	K11175	purN; phosphoribosylglycinamide formyltransferase 1 [EC:2.1.2.2]	110
fig|754476.27.peg.2033 (247)			61
fig|754476.27.peg.2034 (200)	K01515	nudF; ADP-ribose pyrophosphatase [EC:3.6.1.13]	166
fig|754476.27.peg.2035 (302)	K01792	E5.1.3.15; glucose-6-phosphate 1-epimerase [EC:5.1.3.15]	186
fig|754476.27.peg.2036 (160)	K03775	slyD; FKBP-type peptidyl-prolyl cis-trans isomerase SlyD [EC:5.2.1.8]	134
fig|754476.27.peg.2037 (54)
fig|754476.27.peg.2038 (192)	K06181	rluE; 23S rRNA pseudouridine2457 synthase [EC:5.4.99.20]	103
fig|754476.27.peg.2040 (367)	K00566	mnmA; tRNA-uridine 2-sulfurtransferase [EC:2.8.1.13]	238
fig|754476.27.peg.2041 (210)	K07153	hflD; high frequency lysogenization protein	116
fig|754476.27.peg.2042 (299)			186
fig|754476.27.peg.2043 (845)	K01682	acnB; aconitate hydratase 2 / 2-methylisocitrate dehydratase [EC:4.2.1.3 4.2.1.99]	651
fig|754476.27.peg.2044 (455)	K01756	purB; adenylosuccinate lyase [EC:4.3.2.2]	334
fig|754476.27.peg.2047 (216)			156
fig|754476.27.peg.2049 (402)	K01940	argG; argininosuccinate synthase [EC:6.3.4.5]	347
fig|754476.27.peg.2050 (261)	K06223	dam; DNA adenine methylase [EC:2.1.1.72]	155
fig|754476.27.peg.2051 (597)	K00382	DLD; dihydrolipoamide dehydrogenase [EC:1.8.1.4]	377
fig|754476.27.peg.2052 (439)	K00627	DLAT; pyruvate dehydrogenase E2 component (dihydrolipoamide acetyltransferase) [EC:2.3.1.12]	239
fig|754476.27.peg.2053 (884)	K00163	aceE; pyruvate dehydrogenase E1 component [EC:1.2.4.1]	658
fig|754476.27.peg.2054 (200)	K17247	msrQ; methionine sulfoxide reductase heme-binding subunit	129
fig|754476.27.peg.2055 (318)	K07147	msrP; methionine sulfoxide reductase catalytic subunit [EC:1.8.-.-]	229
fig|754476.27.peg.2056 (211)			91	K15977	5
fig|754476.27.peg.2057 (97)			11	K01952	1
fig|754476.27.peg.2058 (206)	K03088	rpoE; RNA polymerase sigma-70 factor, ECF subfamily	69
fig|754476.27.peg.2060 (81)	K09948	uncharacterized protein	64
fig|754476.27.peg.2061 (677)	K02031	ABC.PE.A; peptide/nickel transport system ATP-binding protein	400
	K02032	ABC.PE.A1; peptide/nickel transport system ATP-binding protein
fig|754476.27.peg.2062 (469)	K02034	ABC.PE.P1; peptide/nickel transport system permease protein	277
fig|754476.27.peg.2063 (320)	K03527	ispH; 4-hydroxy-3-methylbut-2-en-1-yl diphosphate reductase [EC:1.17.7.4]	217
fig|754476.27.peg.2064 (362)	K14170	pheA; chorismate mutase / prephenate dehydratase [EC:5.4.99.5 4.2.1.51]	228
fig|754476.27.peg.2065 (359)	K00831	serC; phosphoserine aminotransferase [EC:2.6.1.52]	382
fig|754476.27.peg.2066 (859)	K02469	gyrA; DNA gyrase subunit A [EC:5.99.1.3]	625
fig|754476.27.peg.2068 (171)	K00759	APRT; adenine phosphoribosyltransferase [EC:2.4.2.7]	130
fig|754476.27.peg.2070 (489)	K14153	thiDE; hydroxymethylpyrimidine kinase / phosphomethylpyrimidine kinase / thiamine-phosphate diphosphorylase [EC:2.7.1.49 2.7.4.7 2.5.1.3]	183
fig|754476.27.peg.2072 (359)	K03153	thiO; glycine oxidase [EC:1.4.3.19]	145
fig|754476.27.peg.2073 (603)	K03147	thiC; phosphomethylpyrimidine synthase [EC:4.1.99.17]	438
fig|754476.27.peg.2077 (206)			128
fig|754476.27.peg.2078 (977)			163
fig|754476.27.peg.2079 (427)			173
fig|754476.27.peg.2082 (1108)			234
fig|754476.27.peg.2083 (402)			143	K07493	61
fig|754476.27.peg.2085 (457)	K09157	uncharacterized protein	328
fig|754476.27.peg.2089 (50)			5	K02768/K02769/K02770	1
fig|754476.27.peg.2091 (226)			108
fig|754476.27.peg.2092 (178)	K00432	gpx; glutathione peroxidase [EC:1.11.1.9]	89
fig|754476.27.peg.2093 (550)
fig|754476.27.peg.2094 (398)	K02034	ABC.PE.P1; peptide/nickel transport system permease protein	278
fig|754476.27.peg.2095 (460)	K02033	ABC.PE.P; peptide/nickel transport system permease protein	228
fig|754476.27.peg.2096 (626)	K02035	ABC.PE.S; peptide/nickel transport system substrate-binding protein	300
fig|754476.27.peg.2097 (307)	K07001	NTE family protein	174
fig|754476.27.peg.2099 (458)	K12574	rnj; ribonuclease J [EC:3.1.-.-]	269
fig|754476.27.peg.2101 (83)	K01573	oadG; oxaloacetate decarboxylase, gamma subunit [EC:4.1.1.3]	26
fig|754476.27.peg.2102 (594)	K01571	oadA; oxaloacetate decarboxylase, alpha subunit [EC:4.1.1.3]	438
fig|754476.27.peg.2103 (377)	K01572	oadB; oxaloacetate decarboxylase, beta subunit [EC:4.1.1.3]	266
fig|754476.27.peg.2106 (73)	K14761	ybcJ; ribosome-associated protein	23
fig|754476.27.peg.2107 (90)	K03892	arsR; ArsR family transcriptional regulator, arsenate/arsenite/antimonite-responsive transcriptional repressor	36
fig|754476.27.peg.2108 (161)	K03741	ARSC2; arsenate reductase [EC:1.20.4.1]	72
fig|754476.27.peg.2109 (344)	K03325	ACR3; arsenite transporter	333
fig|754476.27.peg.2110 (333)	K00134	GAPDH; glyceraldehyde 3-phosphate dehydrogenase [EC:1.2.1.12]	264
fig|754476.27.peg.2111 (223)	K03919	alkB; DNA oxidative demethylase [EC:1.14.11.33]	161
fig|754476.27.peg.2113 (179)	K10778	ada; AraC family transcriptional regulator, regulatory protein of adaptative response / methylated-DNA-[protein]-cysteine methyltransferase [EC:2.1.1.63]	54	K00567	4
fig|754476.27.peg.2115 (365)	K10680	nemA; N-ethylmaleimide reductase [EC:1.-.-.-]	263
fig|754476.27.peg.2116 (568)	K11105	cvrA; cell volume regulation protein A	337
fig|754476.27.peg.2118 (149)			83
fig|754476.27.peg.2119 (423)	K03502	umuC; DNA polymerase V	248
fig|754476.27.peg.2120 (202)	K03503	umuD; DNA polymerase V [EC:3.4.21.-]	116
fig|754476.27.peg.2124 (1287)	K01153	hsdR; type I restriction enzyme, R subunit [EC:3.1.21.3]	489
fig|754476.27.peg.2125 (136)			68
fig|754476.27.peg.2126 (412)	K01154	hsdS; type I restriction enzyme, S subunit [EC:3.1.21.3]	64
fig|754476.27.peg.2127 (531)	K03427	hsdM; type I restriction enzyme M protein [EC:2.1.1.72]	384
fig|754476.27.peg.2128 (334)			227
fig|754476.27.peg.2131 (304)			123
fig|754476.27.peg.2132 (834)			432
fig|754476.27.peg.2133 (626)	K01083	E3.1.3.8; 3-phytase [EC:3.1.3.8]	278
fig|754476.27.peg.2134 (233)	K03562	tolQ; biopolymer transport protein TolQ	113
fig|754476.27.peg.2135 (149)	K03560	tolR; biopolymer transport protein TolR	84
fig|754476.27.peg.2136 (279)
fig|754476.27.peg.2137 (657)	K07093	uncharacterized protein	297
fig|754476.27.peg.2140 (153)	K07305	msrB; peptide-methionine (R)-S-oxide reductase [EC:1.8.4.12]	129	K12267	5
fig|754476.27.peg.2141 (166)	K07304	msrA; peptide-methionine (S)-S-oxide reductase [EC:1.8.4.11]	133
fig|754476.27.peg.2146 (621)			357
fig|754476.27.peg.2147 (158)	K03664	smpB; SsrA-binding protein	149
fig|754476.27.peg.2148 (462)	K03308	TC.NSS; neurotransmitter:Na+ symporter, NSS family	382
fig|754476.27.peg.2149 (136)			93
fig|754476.27.peg.2150 (108)	K09801	uncharacterized protein	58
fig|754476.27.peg.2151 (268)			190
fig|754476.27.peg.2152 (326)	K02033	ABC.PE.P; peptide/nickel transport system permease protein	302
fig|754476.27.peg.2155 (282)	K09930	uncharacterized protein	237
fig|754476.27.peg.2156 (247)	K09929	uncharacterized protein	113
fig|754476.27.peg.2157 (210)	K01625	eda; 2-dehydro-3-deoxyphosphogluconate aldolase / (4S)-4-hydroxy-2-oxoglutarate aldolase [EC:4.1.2.14 4.1.3.42]	125
fig|754476.27.peg.2158 (607)	K01690	edd; phosphogluconate dehydratase [EC:4.2.1.12]	624
fig|754476.27.peg.2159 (228)	K03439	trmB; tRNA (guanine-N7-)-methyltransferase [EC:2.1.1.33]	147
fig|754476.27.peg.2160 (433)	K06076	fadL; long-chain fatty acid transport protein	195
fig|754476.27.peg.2162 (434)	K11754	folC; dihydrofolate synthase / folylpolyglutamate synthase [EC:6.3.2.12 6.3.2.17]	202
fig|754476.27.peg.2163 (285)	K01963	accD; acetyl-CoA carboxylase carboxyl transferase subunit beta [EC:6.4.1.2 2.1.3.15]	211
fig|754476.27.peg.2164 (275)	K01695	trpA; tryptophan synthase alpha chain [EC:4.2.1.20]	166
fig|754476.27.peg.2165 (406)	K01696	trpB; tryptophan synthase beta chain [EC:4.2.1.20]	452
fig|754476.27.peg.2166 (164)	K01817	trpF; phosphoribosylanthranilate isomerase [EC:5.3.1.24]	101
fig|754476.27.peg.2167 (259)	K06173	truA; tRNA pseudouridine38-40 synthase [EC:5.4.99.12]	206
fig|754476.27.peg.2169 (346)	K00133	asd; aspartate-semialdehyde dehydrogenase [EC:1.2.1.11]	267
fig|754476.27.peg.2170 (356)	K00052	leuB; 3-isopropylmalate dehydrogenase [EC:1.1.1.85]	329
fig|754476.27.peg.2171 (199)	K01704	leuD; 3-isopropylmalate/(R)-2-methylmalate dehydratase small subunit [EC:4.2.1.33 4.2.1.35]	206
fig|754476.27.peg.2173 (298)	K02557	motB; chemotaxis protein MotB	127
fig|754476.27.peg.2174 (257)	K02556	motA; chemotaxis protein MotA	152
fig|754476.27.peg.2175 (720)			611
fig|754476.27.peg.2176 (262)	K00208	fabI; enoyl-[acyl-carrier protein] reductase I [EC:1.3.1.9 1.3.1.10]	197
fig|754476.27.peg.2177 (405)			274
fig|754476.27.peg.2179 (461)	K07154	hipA; serine/threonine-protein kinase HipA [EC:2.7.11.1]	197
fig|754476.27.peg.2180 (630)	K03770	ppiD; peptidyl-prolyl cis-trans isomerase D [EC:5.2.1.8]	242
fig|754476.27.peg.2181 (90)	K03530	hupB; DNA-binding protein HU-beta	70
fig|754476.27.peg.2182 (264)	K02528	ksgA; 16S rRNA (adenine1518-N6/adenine1519-N6)-dimethyltransferase [EC:2.1.1.182]	148
fig|754476.27.peg.2183 (331)	K00097	pdxA; 4-hydroxythreonine-4-phosphate dehydrogenase [EC:1.1.1.262]	281
fig|754476.27.peg.2184 (421)	K03771	surA; peptidyl-prolyl cis-trans isomerase SurA [EC:5.2.1.8]	213
fig|754476.27.peg.2185 (765)	K04744	lptD; LPS-assembly protein	278
fig|754476.27.peg.2187 (353)	K11720	lptG; lipopolysaccharide export system permease protein	163
fig|754476.27.peg.2188 (358)	K07091	lptF; lipopolysaccharide export system permease protein	134
fig|754476.27.peg.2189 (495)	K01255	CARP; leucyl aminopeptidase [EC:3.4.11.1]	422
fig|754476.27.peg.2190 (144)	K02339	holC; DNA polymerase III subunit chi [EC:2.7.7.7]	103
fig|754476.27.peg.2191 (917)	K01873	VARS; valyl-tRNA synthetase [EC:6.1.1.9]	674
fig|754476.27.peg.2192 (542)			439
fig|754476.27.peg.2193 (370)	K21430	yliI; aldose sugar dehydrogenase [EC:1.1.5.-]	164
fig|754476.27.peg.2194 (161)	K04760	greB; transcription elongation factor GreB	80
fig|754476.27.peg.2195 (363)			116
fig|754476.27.peg.2196 (443)	K00116	mqo; malate dehydrogenase (quinone) [EC:1.1.5.4]	265
fig|754476.27.peg.2199 (405)	K10764	metZ; O-succinylhomoserine sulfhydrylase [EC:2.5.1.-]	276
fig|754476.27.peg.2200 (628)	K16092	btuB; vitamin B12 transporter	226
fig|754476.27.peg.2201 (191)			126
fig|754476.27.peg.2202 (430)	K02224	cobB-cbiA; cobyrinic acid a,c-diamide synthase [EC:6.3.5.9 6.3.5.11]	237
fig|754476.27.peg.2203 (220)	K04719	bluB; 5,6-dimethylbenzimidazole synthase [EC:1.13.11.79]	150
fig|754476.27.peg.2204 (302)	K02227	cbiB; adenosylcobinamide-phosphate synthase [EC:6.3.1.10]	153
fig|754476.27.peg.2205 (329)	K02225	cobC1; cobalamin biosynthetic protein CobC	251
fig|754476.27.peg.2206 (488)	K02232	cobQ; adenosylcobyric acid synthase [EC:6.3.5.10]	345
fig|754476.27.peg.2207 (172)	K02231	cobP; adenosylcobinamide kinase / adenosylcobinamide-phosphate guanylyltransferase [EC:2.7.1.156 2.7.7.62]	109
fig|754476.27.peg.2208 (353)	K00768	E2.4.2.21; nicotinate-nucleotide--dimethylbenzimidazole phosphoribosyltransferase [EC:2.4.2.21]	224
fig|754476.27.peg.2210 (202)	K19221	cobA; cob(I)alamin adenosyltransferase [EC:2.5.1.17]	131
fig|754476.27.peg.2211 (749)	K03694	clpA; ATP-dependent Clp protease ATP-binding subunit ClpA	531
fig|754476.27.peg.2212 (112)	K06891	clpS; ATP-dependent Clp protease adaptor protein ClpS	72
fig|754476.27.peg.2213 (103)	K07390	grxD; monothiol glutaredoxin	76
fig|754476.27.peg.2214 (276)	K01079	serB; phosphoserine phosphatase [EC:3.1.3.3]	143
fig|754476.27.peg.2215 (175)	K01507	ppa; inorganic pyrophosphatase [EC:3.6.1.1]	125
fig|754476.27.peg.2217 (269)			58	K07090	30
fig|754476.27.peg.2218 (422)	K03327	TC.MATE; multidrug resistance protein, MATE family	200
fig|754476.27.peg.2220 (270)	K06177	rluA; tRNA pseudouridine32 synthase / 23S rRNA pseudouridine746 synthase [EC:5.4.99.28 5.4.99.29]	135
fig|754476.27.peg.2223 (571)	K01881	PARS; prolyl-tRNA synthetase [EC:6.1.1.15]	421
fig|754476.27.peg.2224 (509)	K01676	E4.2.1.2A; fumarate hydratase, class I [EC:4.2.1.2]	549
fig|754476.27.peg.2226 (233)			64
fig|754476.27.peg.2229 (226)			106
fig|754476.27.peg.2231 (910)			531
fig|754476.27.peg.2232 (246)			110
fig|754476.27.peg.2233 (152)	K09858	SEC-C motif domain protein	86
fig|754476.27.peg.2234 (571)			471
fig|754476.27.peg.2235 (126)	K01579	panD; aspartate 1-decarboxylase [EC:4.1.1.11]	133
fig|754476.27.peg.2236 (284)	K01918	panC; pantoate--beta-alanine ligase [EC:6.3.2.1]	157
fig|754476.27.peg.2237 (264)	K00606	panB; 3-methyl-2-oxobutanoate hydroxymethyltransferase [EC:2.1.2.11]	175
fig|754476.27.peg.2238 (219)			124
fig|754476.27.peg.2239 (162)	K00950	folK; 2-amino-4-hydroxy-6-hydroxymethyldihydropteridine diphosphokinase [EC:2.7.6.3]	121
fig|754476.27.peg.2240 (457)	K00970	pcnB; poly(A) polymerase [EC:2.7.7.19]	218
fig|754476.27.peg.2241 (190)	K03470	rnhB; ribonuclease HII [EC:3.1.26.4]	163
fig|754476.27.peg.2242 (376)	K00748	lpxB; lipid-A-disaccharide synthase [EC:2.4.1.182]	176
fig|754476.27.peg.2243 (368)	K14652	ribBA; 3,4-dihydroxy 2-butanone 4-phosphate synthase / GTP cyclohydrolase II [EC:4.1.99.12 3.5.4.25]	244
fig|754476.27.peg.2244 (213)	K00793	ribE; riboflavin synthase [EC:2.5.1.9]	174
fig|754476.27.peg.2245 (365)	K11752	ribD; diaminohydroxyphosphoribosylaminopyrimidine deaminase / 5-amino-6-(5-phosphoribosylamino)uracil reductase [EC:3.5.4.26 1.1.1.193]	207
fig|754476.27.peg.2246 (157)	K07738	nrdR; transcriptional repressor NrdR	97
fig|754476.27.peg.2247 (417)	K00600	glyA; glycine hydroxymethyltransferase [EC:2.1.2.1]	346
fig|754476.27.peg.2248 (287)	K00020	mmsB; 3-hydroxyisobutyrate dehydrogenase [EC:1.1.1.31]	119
fig|754476.27.peg.2249 (431)	K01939	purA; adenylosuccinate synthase [EC:6.3.4.4]	310
fig|754476.27.peg.2250 (396)	K02502	hisZ; ATP phosphoribosyltransferase regulatory subunit	267
fig|754476.27.peg.2252 (290)	K04087	hflC; membrane protease subunit HflC [EC:3.4.-.-]	163
fig|754476.27.peg.2253 (402)	K04088	hflK; membrane protease subunit HflK [EC:3.4.-.-]	202
fig|754476.27.peg.2254 (381)	K03665	hflX; GTPase	223
fig|754476.27.peg.2255 (74)	K03666	hfq; host factor-I protein	70
fig|754476.27.peg.2256 (318)	K00791	miaA; tRNA dimethylallyltransferase [EC:2.5.1.75]	176
fig|754476.27.peg.2257 (419)	K03628	rho; transcription termination factor Rho	344
fig|754476.27.peg.2258 (187)	K07285	slp; outer membrane lipoprotein	42
fig|754476.27.peg.2263 (399)	K01866	YARS; tyrosyl-tRNA synthetase [EC:6.1.1.1]	293
fig|754476.27.peg.2264 (530)			179
fig|754476.27.peg.2265 (375)	K09001	anmK; anhydro-N-acetylmuramic acid kinase [EC:2.7.1.170]	205
fig|754476.27.peg.2266 (129)	K02437	gcvH; glycine cleavage system H protein	65
fig|754476.27.peg.2267 (485)	K00705	malQ; 4-alpha-glucanotransferase [EC:2.4.1.25]	380
fig|754476.27.peg.2268 (560)			470
fig|754476.27.peg.2269 (422)	K00975	glgC; glucose-1-phosphate adenylyltransferase [EC:2.7.7.27]	331
fig|754476.27.peg.2270 (669)	K00700	GBE1; 1,4-alpha-glucan branching enzyme [EC:2.4.1.18]	437
fig|754476.27.peg.2271 (545)	K01810	GPI; glucose-6-phosphate isomerase [EC:5.3.1.9]	370
fig|754476.27.peg.2272 (422)	K01892	HARS; histidyl-tRNA synthetase [EC:6.1.1.21]	287
fig|754476.27.peg.2273 (372)	K03526	gcpE; (E)-4-hydroxy-3-methylbut-2-enyl-diphosphate synthase [EC:1.17.7.1 1.17.7.3]	372
fig|754476.27.peg.2275 (251)	K02656	pilF; type IV pilus assembly protein PilF	105
fig|754476.27.peg.2276 (368)	K06941	rlmN; 23S rRNA (adenine2503-C2)-methyltransferase [EC:2.1.1.192]	236
fig|754476.27.peg.2277 (143)	K00940	ndk; nucleoside-diphosphate kinase [EC:2.7.4.6]	171
fig|754476.27.peg.2279 (290)	K00858	ppnK; NAD+ kinase [EC:2.7.1.23]	137
fig|754476.27.peg.2280 (557)	K03631	recN; DNA repair protein RecN (Recombination protein N)	264
fig|754476.27.peg.2281 (138)	K03711	fur; Fur family transcriptional regulator, ferric uptake regulator	91
fig|754476.27.peg.2282 (192)	K06186	bamE; outer membrane protein assembly factor BamE	31
fig|754476.27.peg.2283 (208)	K01673	cynT; carbonic anhydrase [EC:4.2.1.1]	158
fig|754476.27.peg.2284 (213)	K01069	gloB; hydroxyacylglutathione hydrolase [EC:3.1.2.6]	69
fig|754476.27.peg.2287 (797)			376
fig|754476.27.peg.2289 (214)	K06134	COQ7; 3-demethoxyubiquinol 3-hydroxylase [EC:1.14.99.60]	129
fig|754476.27.peg.2290 (356)			128
fig|754476.27.peg.2291 (317)	K03415	cheV; two-component system, chemotaxis family, chemotaxis protein CheV	190
fig|754476.27.peg.2292 (722)	K12573	rnr; ribonuclease R [EC:3.1.-.-]	438
fig|754476.27.peg.2295 (402)			143	K07493	61
fig|754476.27.peg.2308 (526)	K03776	aer; aerotaxis receptor	106
fig|754476.27.peg.2309 (450)	K00262	E1.4.1.4; glutamate dehydrogenase (NADP+) [EC:1.4.1.4]	432
fig|754476.27.peg.2311 (583)			399
fig|754476.27.peg.2312 (200)			165
fig|754476.27.peg.2313 (330)	K03781	katE; catalase [EC:1.11.1.6]	191
fig|754476.27.peg.2315 (329)			197
fig|754476.27.peg.2316 (646)			192
fig|754476.27.peg.2334 (81)			5	K03424	1
fig|754476.27.peg.2336 (183)	K19130	csy4; CRISPR-associated endonuclease Csy4 [EC:3.1.-.-]	113
fig|754476.27.peg.2337 (339)			153	K01139	1
fig|754476.27.peg.2338 (314)			90	K19075	1
fig|754476.27.peg.2339 (991)	K07012	cas3; CRISPR-associated endonuclease/helicase Cas3 [EC:3.1.-.- 3.6.4.-]	183
fig|754476.27.peg.2340 (319)	K15342	cas1; CRISP-associated protein Cas1	339
fig|754476.27.peg.2342 (570)			301
fig|754476.27.peg.2343 (488)	K02575	NRT; MFS transporter, NNP family, nitrate/nitrite transporter	372
fig|754476.27.peg.2345 (410)			167
fig|754476.27.peg.2346 (864)	K00372	nasA; assimilatory nitrate reductase catalytic subunit [EC:1.7.99.-]	524
fig|754476.27.peg.2347 (102)	K00363	nirD; nitrite reductase (NADH) small subunit [EC:1.7.1.15]	67
fig|754476.27.peg.2348 (809)	K00362	nirB; nitrite reductase (NADH) large subunit [EC:1.7.1.15]	595
fig|754476.27.peg.2350 (697)			199
fig|754476.27.peg.2352 (174)			62
fig|754476.27.peg.2353 (614)			66
fig|754476.27.peg.2356 (939)			157
fig|754476.27.peg.2359 (256)			206
fig|754476.27.peg.2360 (149)			75
fig|754476.27.peg.2365 (185)	K00995	pgsA; CDP-diacylglycerol---glycerol-3-phosphate 3-phosphatidyltransferase [EC:2.7.8.5]	125	K08744	13
fig|754476.27.peg.2366 (613)	K03703	uvrC; excinuclease ABC subunit C	389
fig|754476.27.peg.2367 (294)			173
fig|754476.27.peg.2369 (1176)	K03723	mfd; transcription-repair coupling factor (superfamily II helicase) [EC:3.6.4.-]	719
fig|754476.27.peg.2370 (255)	K06219	smtA; S-adenosylmethionine-dependent methyltransferase	125
fig|754476.27.peg.2371 (289)			62
fig|754476.27.peg.2372 (503)			413
fig|754476.27.peg.2373 (333)			206
fig|754476.27.peg.2374 (239)	K09797	uncharacterized protein	186
fig|754476.27.peg.2375 (352)			206
fig|754476.27.peg.2377 (170)			104
fig|754476.27.peg.2378 (233)	K01807	rpiA; ribose 5-phosphate isomerase A [EC:5.3.1.6]	103
fig|754476.27.peg.2379 (295)			171
fig|754476.27.peg.2380 (161)	K01104	E3.1.3.48; protein-tyrosine phosphatase [EC:3.1.3.48]	133
fig|754476.27.peg.2381 (490)			312
fig|754476.27.peg.2382 (355)	K01626	E2.5.1.54; 3-deoxy-7-phosphoheptulonate synthase [EC:2.5.1.54]	335
fig|754476.27.peg.2383 (193)	K03617	rnfA; electron transport complex protein RnfA	230
fig|754476.27.peg.2384 (186)	K03616	rnfB; electron transport complex protein RnfB	122
fig|754476.27.peg.2385 (508)	K03615	rnfC; electron transport complex protein RnfC	246
fig|754476.27.peg.2386 (343)	K03614	rnfD; electron transport complex protein RnfD	266
fig|754476.27.peg.2387 (212)	K03612	rnfG; electron transport complex protein RnfG	145
fig|754476.27.peg.2388 (229)	K03613	rnfE; electron transport complex protein RnfE	180
fig|754476.27.peg.2389 (216)	K10773	NTH; endonuclease III [EC:4.2.99.18]	158
fig|754476.27.peg.2391 (334)			129	K00344	15
fig|754476.27.peg.2392 (164)			34
fig|754476.27.peg.2393 (939)	K05559	phaA; multicomponent K+:H+ antiporter subunit A	496	K00341/K05559	58
fig|754476.27.peg.2394 (130)	K05560	phaC; multicomponent K+:H+ antiporter subunit C	60	K00340	5
fig|754476.27.peg.2395 (508)	K05561	phaD; multicomponent K+:H+ antiporter subunit D	216	K00342/K05561	28
fig|754476.27.peg.2396 (165)	K05562	phaE; multicomponent K+:H+ antiporter subunit E	79
fig|754476.27.peg.2397 (89)	K05563	phaF; multicomponent K+:H+ antiporter subunit F	75
fig|754476.27.peg.2398 (105)	K05564	phaG; multicomponent K+:H+ antiporter subunit G	81
fig|754476.27.peg.2408 (242)			28	K07486	10
fig|754476.27.peg.2409 (58)			5	K07486	2
fig|754476.27.peg.2412 (670)	K03656	rep; ATP-dependent DNA helicase Rep [EC:3.6.4.12]	423
fig|754476.27.peg.2413 (500)	K07391	comM; magnesium chelatase family protein	318
fig|754476.27.peg.2414 (213)	K02014	TC.FEV.OM; iron complex outermembrane recepter protein	14
fig|754476.27.peg.2415 (511)			253
fig|754476.27.peg.2416 (248)			121
fig|754476.27.peg.2417 (466)	K02014	TC.FEV.OM; iron complex outermembrane recepter protein	154
fig|754476.27.peg.2418 (291)			137
fig|754476.27.peg.2419 (566)	K03406	mcp; methyl-accepting chemotaxis protein	132
fig|754476.27.peg.2423 (338)	K18916	ptxD; phosphonate dehydrogenase [EC:1.20.1.1]	225
fig|754476.27.peg.2424 (268)	K02042	phnE; phosphonate transport system permease protein	263
fig|754476.27.peg.2425 (287)	K02044	phnD; phosphonate transport system substrate-binding protein	199
fig|754476.27.peg.2426 (299)	K02041	phnC; phosphonate transport system ATP-binding protein [EC:3.6.3.28]	124
fig|754476.27.peg.2427 (104)	K09913	ppnP; purine/pyrimidine-nucleoside phosphorylase [EC:2.4.2.1 2.4.2.2]	69
fig|754476.27.peg.2429 (256)			58
fig|754476.27.peg.2430 (486)	K06915	uncharacterized protein	288
fig|754476.27.peg.2432 (584)	K03581	recD; exodeoxyribonuclease V alpha subunit [EC:3.1.11.5]	211
fig|754476.27.peg.2433 (1158)	K03582	recB; exodeoxyribonuclease V beta subunit [EC:3.1.11.5]	420
fig|754476.27.peg.2434 (1067)	K03583	recC; exodeoxyribonuclease V gamma subunit [EC:3.1.11.5]	549
fig|754476.27.peg.2443 (1028)	K15726	czcA; cobalt-zinc-cadmium resistance protein CzcA	855
fig|754476.27.peg.2450 (330)			200
fig|754476.27.peg.2455 (257)	K07160	UPF0271 protein	185
fig|754476.27.peg.2456 (230)			138
fig|754476.27.peg.2457 (309)			204
fig|754476.27.peg.2458 (289)	K00855	PRK; phosphoribulokinase [EC:2.7.1.19]	207
fig|754476.27.peg.2459 (92)	K03841	FBP; fructose-1,6-bisphosphatase I [EC:3.1.3.11]	12	K01086	1
fig|754476.27.peg.2460 (119)	K01624	FBA; fructose-bisphosphate aldolase, class II [EC:4.1.2.13]	31
fig|754476.27.peg.2462 (133)			120
fig|754476.27.peg.2468 (234)			165
fig|754476.27.peg.2471 (45)
fig|754476.27.peg.2472 (69)	K07334	higB-1; toxin HigB-1	42
fig|754476.27.peg.2474 (104)	K21498	higA-1; antitoxin HigA-1	59
fig|754476.27.peg.2477 (260)			23
fig|754476.27.peg.2478 (242)	K07233	pcoB; copper resistance protein B	102
fig|754476.27.peg.2479 (738)	K02014	TC.FEV.OM; iron complex outermembrane recepter protein	460
fig|754476.27.peg.2480 (195)	K11068	hlyIII; hemolysin III	109
fig|754476.27.peg.2484 (305)	K03744	lemA; LemA protein	40
fig|754476.27.peg.2490 (152)	K02348	elaA; ElaA protein	71
fig|754476.27.peg.2492 (310)			205
fig|754476.27.peg.2495 (566)			370
fig|754476.27.peg.2498 (673)	K07316	mod; adenine-specific DNA-methyltransferase [EC:2.1.1.72]	37
fig|754476.27.peg.2501 (423)	K17218	sqr; sulfide:quinone oxidoreductase [EC:1.8.5.4]	283
fig|754476.27.peg.2503 (343)			208
fig|754476.27.peg.2505 (635)	K04079	HSP90A; molecular chaperone HtpG	459
fig|754476.27.peg.2506 (670)	K03406	mcp; methyl-accepting chemotaxis protein	194
fig|754476.27.peg.2507 (830)			176	K13924	8
fig|754476.27.peg.2508 (250)			137
fig|754476.27.peg.2509 (311)	K07086	uncharacterized protein	255
fig|754476.27.peg.2510 (306)	K16264	czcD; cobalt-zinc-cadmium efflux system protein	209
fig|754476.27.peg.2514 (151)			67
fig|754476.27.peg.2515 (233)			142
fig|754476.27.peg.2520 (311)	K01894	gluQ; glutamyl-Q tRNA(Asp) synthetase [EC:6.1.1.-]	231
fig|754476.27.peg.2523 (519)	K13590	dgcB; diguanylate cyclase [EC:2.7.7.65]	73
fig|754476.27.peg.2524 (739)	K17686	copA; Cu+-exporting ATPase [EC:3.6.3.54]	403
fig|754476.27.peg.2525 (509)			402
fig|754476.27.peg.2526 (477)			260
fig|754476.27.peg.2527 (463)			222
fig|754476.27.peg.2528 (862)			395
fig|754476.27.peg.2530 (474)			116	K02030	10
fig|754476.27.peg.2531 (256)	K09861	uncharacterized protein	172
fig|754476.27.peg.2533 (175)			79
fig|754476.27.peg.2534 (434)			249
fig|754476.27.peg.2535 (321)	K04568	epmA; elongation factor P--(R)-beta-lysine ligase [EC:6.3.1.-]	182
fig|754476.27.peg.2536 (175)	K02356	efp; elongation factor P	126
fig|754476.27.peg.2537 (335)	K19810	epmB; L-lysine 2,3-aminomutase [EC:5.4.3.-]	153
fig|754476.27.peg.2538 (391)	K01647	CS; citrate synthase [EC:2.3.3.1]	288
fig|754476.27.peg.2539 (423)			222
fig|754476.27.peg.2540 (319)	K03644	lipA; lipoyl synthase [EC:2.8.1.8]	226
fig|754476.27.peg.2541 (202)	K03801	lipB; lipoyl(octanoyl) transferase [EC:2.3.1.181]	153
fig|754476.27.peg.2542 (91)	K09158	uncharacterized protein	43
fig|754476.27.peg.2543 (262)	K00824	dat; D-alanine transaminase [EC:2.6.1.21]	187
fig|754476.27.peg.2544 (382)	K07258	dacC; serine-type D-Ala-D-Ala carboxypeptidase (penicillin-binding protein 5/6) [EC:3.4.16.4]	218
fig|754476.27.peg.2545 (283)	K03642	rlpA; rare lipoprotein A	183
fig|754476.27.peg.2546 (326)	K08305	mltB; membrane-bound lytic murein transglycosylase B [EC:4.2.2.-]	167
fig|754476.27.peg.2547 (358)	K05837	rodA; rod shape determining protein RodA	306
fig|754476.27.peg.2548 (622)	K05515	mrdA; penicillin-binding protein 2 [EC:3.4.16.4]	343
fig|754476.27.peg.2549 (158)	K03571	mreD; rod shape-determining protein MreD	81
fig|754476.27.peg.2550 (296)	K03570	mreC; rod shape-determining protein MreC	158
fig|754476.27.peg.2551 (348)	K03569	mreB; rod shape-determining protein MreB and related proteins	294
fig|754476.27.peg.2552 (95)	K02435	gatC; aspartyl-tRNA(Asn)/glutamyl-tRNA(Gln) amidotransferase subunit C [EC:6.3.5.6 6.3.5.7]	82
fig|754476.27.peg.2553 (484)	K02433	gatA; aspartyl-tRNA(Asn)/glutamyl-tRNA(Gln) amidotransferase subunit A [EC:6.3.5.6 6.3.5.7]	479
fig|754476.27.peg.2555 (545)	K01652	E2.2.1.6L; acetolactate synthase I/II/III large subunit [EC:2.2.1.6]	378
fig|754476.27.peg.2559 (404)			178
fig|754476.27.peg.2560 (314)	K01990	ABC-2.A; ABC-2 type transport system ATP-binding protein	178
fig|754476.27.peg.2562 (455)			168
fig|754476.27.peg.2564 (272)	K10563	mutM; formamidopyrimidine-DNA glycosylase [EC:3.2.2.23 4.2.99.18]	169
fig|754476.27.peg.2566 (321)	K06180	rluD; 23S rRNA pseudouridine1911/1915/1917 synthase [EC:5.4.99.23]	214
fig|754476.27.peg.2567 (397)	K07240	chrA; chromate transporter	243
fig|754476.27.peg.2568 (73)			4	K21061	1
fig|754476.27.peg.2569 (266)			61
fig|754476.27.peg.2570 (172)	K03088	rpoE; RNA polymerase sigma-70 factor, ECF subfamily	73
fig|754476.27.peg.2573 (143)	K03559	exbD; biopolymer transport protein ExbD	82
fig|754476.27.peg.2574 (319)	K03561	exbB; biopolymer transport protein ExbB	80
fig|754476.27.peg.2576 (207)	K07215	pigA; heme oxygenase (biliverdin-IX-beta and delta-forming) [EC:1.14.99.58]	111
fig|754476.27.peg.2578 (524)			181
fig|754476.27.peg.2579 (246)			29
fig|754476.27.peg.2580 (1013)	K16087	TC.FEV.OM3; hemoglobin/transferrin/lactoferrin receptor protein	419
fig|754476.27.peg.2583 (650)	K02355	fusA; elongation factor G	509
fig|754476.27.peg.2585 (477)	K00343	nuoN; NADH-quinone oxidoreductase subunit N [EC:1.6.5.3]	264
fig|754476.27.peg.2586 (506)	K00342	nuoM; NADH-quinone oxidoreductase subunit M [EC:1.6.5.3]	349
fig|754476.27.peg.2587 (645)	K00341	nuoL; NADH-quinone oxidoreductase subunit L [EC:1.6.5.3]	432
fig|754476.27.peg.2588 (101)	K00340	nuoK; NADH-quinone oxidoreductase subunit K [EC:1.6.5.3]	105
fig|754476.27.peg.2589 (202)	K00339	nuoJ; NADH-quinone oxidoreductase subunit J [EC:1.6.5.3]	124
fig|754476.27.peg.2590 (163)	K00338	nuoI; NADH-quinone oxidoreductase subunit I [EC:1.6.5.3]	136
fig|754476.27.peg.2591 (350)	K00337	nuoH; NADH-quinone oxidoreductase subunit H [EC:1.6.5.3]	335
fig|754476.27.peg.2592 (787)	K00336	nuoG; NADH-quinone oxidoreductase subunit G [EC:1.6.5.3]	419
fig|754476.27.peg.2593 (432)	K00335	nuoF; NADH-quinone oxidoreductase subunit F [EC:1.6.5.3]	448
fig|754476.27.peg.2594 (170)	K00334	nuoE; NADH-quinone oxidoreductase subunit E [EC:1.6.5.3]	109
fig|754476.27.peg.2595 (417)	K00333	nuoD; NADH-quinone oxidoreductase subunit D [EC:1.6.5.3]	535
fig|754476.27.peg.2596 (222)	K00332	nuoC; NADH-quinone oxidoreductase subunit C [EC:1.6.5.3]	172
fig|754476.27.peg.2597 (162)	K00331	nuoB; NADH-quinone oxidoreductase subunit B [EC:1.6.5.3]	213
fig|754476.27.peg.2598 (110)	K00330	nuoA; NADH-quinone oxidoreductase subunit A [EC:1.6.5.3]	92
fig|754476.27.peg.2599 (296)	K05786	rarD; chloramphenicol-sensitive protein RarD	148
fig|754476.27.peg.2600 (64)			5	K07497	1
fig|754476.27.peg.2602 (291)			101
fig|754476.27.peg.2607 (401)			243
fig|754476.27.peg.2608 (108)	K03075	secG; preprotein translocase subunit SecG	62
fig|754476.27.peg.2609 (259)	K01803	TPI; triosephosphate isomerase (TIM) [EC:5.3.1.1]	204
fig|754476.27.peg.2610 (449)	K03431	glmM; phosphoglucosamine mutase [EC:5.4.2.10]	301
fig|754476.27.peg.2611 (279)	K00796	folP; dihydropteroate synthase [EC:2.5.1.15]	215
fig|754476.27.peg.2612 (633)	K03798	ftsH; cell division protease FtsH [EC:3.4.24.-]	478
fig|754476.27.peg.2613 (205)	K02427	rlmE; 23S rRNA (uridine2552-2'-O)-methyltransferase [EC:2.1.1.166]	138
fig|754476.27.peg.2615 (158)	K03624	greA; transcription elongation factor GreA	108
fig|754476.27.peg.2616 (1072)	K01955	carB; carbamoyl-phosphate synthase large subunit [EC:6.3.5.5]	847
fig|754476.27.peg.2617 (376)	K01956	carA; carbamoyl-phosphate synthase small subunit [EC:6.3.5.5]	278
fig|754476.27.peg.2618 (336)	K01698	hemB; porphobilinogen synthase [EC:4.2.1.24]	276
fig|754476.27.peg.2619 (273)	K00014	aroE; shikimate dehydrogenase [EC:1.1.1.25]	159
fig|754476.27.peg.2621 (228)
fig|754476.27.peg.2622 (446)	K02484	two-component system	36
fig|754476.27.peg.2623 (170)	K04565	SOD1; superoxide dismutase, Cu-Zn family [EC:1.15.1.1]	140
fig|754476.27.peg.2624 (1058)			623	K03296	61
fig|754476.27.peg.2625 (391)			134	K18901	13
fig|754476.27.peg.2627 (101)	K09888	zapA; cell division protein ZapA	52
fig|754476.27.peg.2629 (182)	K09895	uncharacterized protein	63
fig|754476.27.peg.2630 (423)	K01262	pepP; Xaa-Pro aminopeptidase [EC:3.4.11.9]	282
fig|754476.27.peg.2631 (400)	K03185	ubiH; 2-octaprenyl-6-methoxyphenol hydroxylase [EC:1.14.13.-]	193
fig|754476.27.peg.2632 (390)	K18800	ubiI; 2-polyprenylphenol 6-hydroxylase [EC:1.14.13.240]	168
fig|754476.27.peg.2635 (438)	K03732	rhlB; ATP-dependent RNA helicase RhlB [EC:3.6.4.13]	249
fig|754476.27.peg.2636 (108)	K03671	trxA; thioredoxin 1	90
fig|754476.27.peg.2637 (720)	K03657	uvrD; DNA helicase II / ATP-dependent DNA helicase PcrA [EC:3.6.4.12]	481
fig|754476.27.peg.2638 (365)			253
fig|754476.27.peg.2640 (177)			61
fig|754476.27.peg.2641 (290)			112
fig|754476.27.peg.2642 (406)	K05590	srmB; ATP-dependent RNA helicase SrmB [EC:3.6.4.13]	174
fig|754476.27.peg.2643 (947)	K01595	ppc; phosphoenolpyruvate carboxylase [EC:4.1.1.31]	676
fig|754476.27.peg.2644 (488)	K00703	glgA; starch synthase [EC:2.4.1.21]	272
fig|754476.27.peg.2645 (489)	K00036	G6PD; glucose-6-phosphate 1-dehydrogenase [EC:1.1.1.49 1.1.1.363]	390
fig|754476.27.peg.2646 (233)	K01613	psd; phosphatidylserine decarboxylase [EC:4.1.1.65]	149
fig|754476.27.peg.2649 (340)	K02416	fliM; flagellar motor switch protein FliM	286
fig|754476.27.peg.2650 (152)	K02417	fliNY; flagellar motor switch protein FliN/FliY	70
fig|754476.27.peg.2651 (140)	K02418	fliOZ; flagellar protein FliO/FliZ	29
fig|754476.27.peg.2652 (245)	K02419	fliP; flagellar biosynthetic protein FliP	212
fig|754476.27.peg.2653 (89)	K02420	fliQ; flagellar biosynthetic protein FliQ	51
fig|754476.27.peg.2654 (260)	K02421	fliR; flagellar biosynthetic protein FliR	155
fig|754476.27.peg.2655 (379)	K02401	flhB; flagellar biosynthetic protein FlhB	223
fig|754476.27.peg.2656 (692)	K02400	flhA; flagellar biosynthesis protein FlhA	601
fig|754476.27.peg.2657 (400)	K02404	flhF; flagellar biosynthesis protein FlhF	178
fig|754476.27.peg.2658 (290)	K04562	flhG; flagellar biosynthesis protein FlhG	186
fig|754476.27.peg.2659 (237)	K02405	fliA; RNA polymerase sigma factor for flagellar operon FliA	140
fig|754476.27.peg.2660 (129)	K03413	cheY; two-component system, chemotaxis family, chemotaxis protein CheY	106
fig|754476.27.peg.2661 (243)	K03414	cheZ; chemotaxis protein CheZ	114
fig|754476.27.peg.2662 (661)	K03407	cheA; two-component system, chemotaxis family, sensor kinase CheA [EC:2.7.13.3]	366
fig|754476.27.peg.2663 (345)	K03412	cheB; two-component system, chemotaxis family, protein-glutamate methylesterase/glutaminase [EC:3.1.1.61 3.5.1.44]	256
fig|754476.27.peg.2664 (246)	K02556	motA; chemotaxis protein MotA	159
fig|754476.27.peg.2665 (303)	K02557	motB; chemotaxis protein MotB	161
fig|754476.27.peg.2666 (265)	K03496	parA; chromosome partitioning protein	155
fig|754476.27.peg.2668 (159)	K03408	cheW; purine-binding chemotaxis protein CheW	152
fig|754476.27.peg.2671 (613)			229
fig|754476.27.peg.2675 (126)	K06195	apaG; ApaG protein	71
fig|754476.27.peg.2676 (326)	K00845	glk; glucokinase [EC:2.7.1.2]	154
fig|754476.27.peg.2677 (235)	K01057	PGLS; 6-phosphogluconolactonase [EC:3.1.1.31]	112
fig|754476.27.peg.2679 (504)	K01754	E4.3.1.19; threonine dehydratase [EC:4.3.1.19]	435
fig|754476.27.peg.2680 (220)	K01807	rpiA; ribose 5-phosphate isomerase A [EC:5.3.1.6]	161
fig|754476.27.peg.2681 (388)	K09808	lolC_E; lipoprotein-releasing system permease protein	236
fig|754476.27.peg.2682 (226)	K09810	lolD; lipoprotein-releasing system ATP-binding protein [EC:3.6.3.-]	141
fig|754476.27.peg.2684 (755)	K02238	comEC; competence protein ComEC	432
fig|754476.27.peg.2685 (211)	K03561	exbB; biopolymer transport protein ExbB	134
fig|754476.27.peg.2686 (141)	K03559	exbD; biopolymer transport protein ExbD	79
fig|754476.27.peg.2687 (584)	K11085	msbA; ATP-binding cassette, subfamily B, bacterial MsbA [EC:3.6.3.-]	342
fig|754476.27.peg.2688 (326)	K00912	lpxK; tetraacyldisaccharide 4'-kinase [EC:2.7.1.130]	194
fig|754476.27.peg.2689 (59)	K09791	uncharacterized protein	36	K00912	1
fig|754476.27.peg.2690 (254)	K00979	kdsB; 3-deoxy-manno-octulosonate cytidylyltransferase (CMP-KDO synthetase) [EC:2.7.7.38]	150
fig|754476.27.peg.2692 (805)	K08300	rne; ribonuclease E [EC:3.1.26.12]	380
fig|754476.27.peg.2693 (318)	K06179	rluC; 23S rRNA pseudouridine955/2504/2580 synthase [EC:5.4.99.24]	172
fig|754476.27.peg.2694 (215)	K01091	gph; phosphoglycolate phosphatase [EC:3.1.3.18]	101
fig|754476.27.peg.2695 (327)	K04773	sppA; protease IV [EC:3.4.21.-]	193
fig|754476.27.peg.2698 (215)	K00939	adk; adenylate kinase [EC:2.7.4.3]	114
fig|754476.27.peg.2701 (666)	K06957	tmcA; tRNA(Met) cytidine acetyltransferase [EC:2.3.1.193]	209
fig|754476.27.peg.2703 (1232)	K00548	metH; 5-methyltetrahydrofolate--homocysteine methyltransferase [EC:2.1.1.13]	919
fig|754476.27.peg.2704 (249)			181
fig|754476.27.peg.2705 (446)	K07403	nfeD; membrane-bound serine protease (ClpP class)	215
fig|754476.27.peg.2707 (337)	K15629	CYP152A; fatty-acid peroxygenase [EC:1.11.2.4]	146
fig|754476.27.peg.2712 (91)			53
fig|754476.27.peg.2715 (702)	K03406	mcp; methyl-accepting chemotaxis protein	217
fig|754476.27.peg.2718 (558)	K01649	leuA; 2-isopropylmalate synthase [EC:2.3.3.13]	474
fig|754476.27.peg.2719 (156)	K03719	lrp; Lrp/AsnC family transcriptional regulator, leucine-responsive regulatory protein	114
fig|754476.27.peg.2723 (240)	K07238	TC.ZIP; zinc transporter, ZIP family	128
fig|754476.27.peg.2724 (354)	K18235	vgb; virginiamycin B lyase [EC:4.2.99.-]	143
fig|754476.27.peg.2726 (317)			166
fig|754476.27.peg.2730 (469)	K07175	phoH2; PhoH-like ATPase	329
fig|754476.27.peg.2732 (219)			112
fig|754476.27.peg.2733 (218)	K01935	bioD; dethiobiotin synthetase [EC:6.3.3.3]	113
fig|754476.27.peg.2734 (299)	K02169	bioC; malonyl-CoA O-methyltransferase [EC:2.1.1.197]	140
fig|754476.27.peg.2735 (252)	K02170	bioH; pimeloyl-[acyl-carrier protein] methyl ester esterase [EC:3.1.1.85]	103
fig|754476.27.peg.2736 (390)	K00652	bioF; 8-amino-7-oxononanoate synthase [EC:2.3.1.47]	217
fig|754476.27.peg.2737 (337)	K01012	bioB; biotin synthase [EC:2.8.1.6]	317
fig|754476.27.peg.2738 (241)			81
fig|754476.27.peg.2739 (357)			145
fig|754476.27.peg.2740 (496)			440
fig|754476.27.peg.2741 (116)			31
fig|754476.27.peg.2744 (288)	K03179	ubiA; 4-hydroxybenzoate polyprenyltransferase [EC:2.5.1.39]	207
fig|754476.27.peg.2745 (183)	K03181	ubiC; chorismate--pyruvate lyase [EC:4.1.3.40]	43
fig|754476.27.peg.2746 (693)	K03655	recG; ATP-dependent DNA helicase RecG [EC:3.6.4.12]	434
fig|754476.27.peg.2748 (719)	K01139	spoT; GTP diphosphokinase / guanosine-3',5'-bis(diphosphate) 3'-diphosphatase [EC:2.7.6.5 3.1.7.2]	433
fig|754476.27.peg.2749 (86)	K03060	rpoZ; DNA-directed RNA polymerase subunit omega [EC:2.7.7.6]	59
fig|754476.27.peg.2750 (203)	K00942	E2.7.4.8; guanylate kinase [EC:2.7.4.8]	127
fig|754476.27.peg.2751 (346)	K02012	afuA; iron(III) transport system substrate-binding protein	209
fig|754476.27.peg.2752 (530)	K02011	afuB; iron(III) transport system permease protein	421
fig|754476.27.peg.2753 (350)	K02010	afuC; iron(III) transport system ATP-binding protein [EC:3.6.3.30]	211
fig|754476.27.peg.2756 (796)			449
fig|754476.27.peg.2757 (95)	K18831	higA; HTH-type transcriptional regulator / antitoxin HigA	15
fig|754476.27.peg.2759 (63)
fig|754476.27.peg.2760 (321)	K07154	hipA; serine/threonine-protein kinase HipA [EC:2.7.11.1]	168
fig|754476.27.peg.2762 (334)			128
fig|754476.27.peg.2763 (318)			101
fig|754476.27.peg.2764 (437)	K07133	uncharacterized protein	412
fig|754476.27.peg.2765 (80)			31
fig|754476.27.peg.2766 (97)			33	K07492	1
fig|754476.27.peg.2767 (157)			108	K07492	5
fig|754476.27.peg.2768 (283)			152
fig|754476.27.peg.2769 (238)	K00989	rph; ribonuclease PH [EC:2.7.7.56]	187
fig|754476.27.peg.2770 (201)	K02428	rdgB; XTP/dITP diphosphohydrolase [EC:3.6.1.66]	132
fig|754476.27.peg.2771 (367)			211
fig|754476.27.peg.2774 (381)	K01733	thrC; threonine synthase [EC:4.2.3.1]	403
fig|754476.27.peg.2775 (436)	K00003	E1.1.1.3; homoserine dehydrogenase [EC:1.1.1.3]	318
fig|754476.27.peg.2776 (371)	K14261	alaC; alanine-synthesizing transaminase [EC:2.6.1.-]	367
fig|754476.27.peg.2778 (280)			130
fig|754476.27.peg.2780 (278)	K07115	rlmJ; 23S rRNA (adenine2030-N6)-methyltransferase [EC:2.1.1.266]	157
fig|754476.27.peg.2781 (367)			256	K00354	29
fig|754476.27.peg.2782 (263)			191
fig|754476.27.peg.2785 (396)			180
fig|754476.27.peg.2790 (398)			258
fig|754476.27.peg.2794 (117)	K13695	nlpC; probable lipoprotein NlpC	23	K13694	15
fig|754476.27.peg.2796 (684)			304	K00573	63
fig|754476.27.peg.2799 (178)			175
fig|754476.27.peg.2801 (403)			223
fig|754476.27.peg.2803 (157)			112
fig|754476.27.peg.2804 (253)	K01992	ABC-2.P; ABC-2 type transport system permease protein	253
fig|754476.27.peg.2805 (309)	K01990	ABC-2.A; ABC-2 type transport system ATP-binding protein	203
fig|754476.27.peg.2808 (294)			173
fig|754476.27.peg.2816 (420)			133
fig|754476.27.peg.2817 (299)			186
fig|754476.27.peg.2818 (230)			22	K07497	15
fig|754476.27.peg.2820 (437)	K08303	putative protease [EC:3.4.-.-]	418
fig|754476.27.peg.2821 (97)			33	K07492	1
fig|754476.27.peg.2822 (157)			108	K07492	5
fig|754476.27.peg.2828 (127)	K02879	RP-L17; large subunit ribosomal protein L17	131
fig|754476.27.peg.2829 (327)	K03040	rpoA; DNA-directed RNA polymerase subunit alpha [EC:2.7.7.6]	225
fig|754476.27.peg.2830 (206)	K02986	RP-S4; small subunit ribosomal protein S4	156
fig|754476.27.peg.2831 (129)	K02948	RP-S11; small subunit ribosomal protein S11	149
fig|754476.27.peg.2832 (117)	K02952	RP-S13; small subunit ribosomal protein S13	94
fig|754476.27.peg.2833 (450)	K03076	secY; preprotein translocase subunit SecY	395
fig|754476.27.peg.2834 (144)	K02876	RP-L15; large subunit ribosomal protein L15	135
fig|754476.27.peg.2835 (62)	K02907	RP-L30; large subunit ribosomal protein L30	61
fig|754476.27.peg.2836 (169)	K02988	RP-S5; small subunit ribosomal protein S5	129
fig|754476.27.peg.2837 (117)	K02881	RP-L18; large subunit ribosomal protein L18	76
fig|754476.27.peg.2838 (177)	K02933	RP-L6; large subunit ribosomal protein L6	128
fig|754476.27.peg.2839 (131)	K02994	RP-S8; small subunit ribosomal protein S8	137
fig|754476.27.peg.2840 (101)	K02954	RP-S14; small subunit ribosomal protein S14	85
fig|754476.27.peg.2841 (179)	K02931	RP-L5; large subunit ribosomal protein L5	151
fig|754476.27.peg.2842 (105)	K02895	RP-L24; large subunit ribosomal protein L24	68
fig|754476.27.peg.2843 (122)	K02874	RP-L14; large subunit ribosomal protein L14	145
fig|754476.27.peg.2844 (86)	K02961	RP-S17; small subunit ribosomal protein S17	79
fig|754476.27.peg.2845 (61)	K02904	RP-L29; large subunit ribosomal protein L29	35
fig|754476.27.peg.2846 (137)	K02878	RP-L16; large subunit ribosomal protein L16	166
fig|754476.27.peg.2847 (219)	K02982	RP-S3; small subunit ribosomal protein S3	173
fig|754476.27.peg.2848 (110)	K02890	RP-L22; large subunit ribosomal protein L22	108
fig|754476.27.peg.2849 (53)	K02965	RP-S19; small subunit ribosomal protein S19	36
fig|754476.27.peg.2850 (275)	K02886	RP-L2; large subunit ribosomal protein L2	214
fig|754476.27.peg.2851 (97)	K02892	RP-L23; large subunit ribosomal protein L23	57
fig|754476.27.peg.2852 (205)	K02926	RP-L4; large subunit ribosomal protein L4	150
fig|754476.27.peg.2853 (210)	K02906	RP-L3; large subunit ribosomal protein L3	223
fig|754476.27.peg.2854 (104)	K02946	RP-S10; small subunit ribosomal protein S10	128
fig|754476.27.peg.2855 (396)	K02358	tuf; elongation factor Tu	351
fig|754476.27.peg.2856 (684)	K02355	fusA; elongation factor G	546
fig|754476.27.peg.2857 (156)	K02992	RP-S7; small subunit ribosomal protein S7	173
fig|754476.27.peg.2858 (124)	K02950	RP-S12; small subunit ribosomal protein S12	128
fig|754476.27.peg.2859 (1397)	K03046	rpoC; DNA-directed RNA polymerase subunit beta' [EC:2.7.7.6]	1076
fig|754476.27.peg.2860 (1358)	K03043	rpoB; DNA-directed RNA polymerase subunit beta [EC:2.7.7.6]	1043
fig|754476.27.peg.2861 (124)	K02935	RP-L7; large subunit ribosomal protein L7/L12	74
fig|754476.27.peg.2862 (175)	K02864	RP-L10; large subunit ribosomal protein L10	154
fig|754476.27.peg.2863 (230)	K02863	RP-L1; large subunit ribosomal protein L1	247
fig|754476.27.peg.2864 (144)	K02867	RP-L11; large subunit ribosomal protein L11	126
fig|754476.27.peg.2865 (177)	K02601	nusG; transcriptional antiterminator NusG	145
fig|754476.27.peg.2866 (112)	K03073	secE; preprotein translocase subunit SecE	38
fig|754476.27.peg.2867 (396)	K02358	tuf; elongation factor Tu	351
fig|754476.27.peg.2868 (181)	K01419	hslV; ATP-dependent HslUV protease, peptidase subunit HslV [EC:3.4.25.2]	168
fig|754476.27.peg.2869 (442)	K03667	hslU; ATP-dependent HslUV protease ATP-binding subunit HslU	319
fig|754476.27.peg.2870 (121)			93
fig|754476.27.peg.2871 (248)	K03183	ubiE; demethylmenaquinone methyltransferase / 2-methoxy-6-polyprenyl-1,4-benzoquinol methylase [EC:2.1.1.163 2.1.1.201]	189
fig|754476.27.peg.2872 (200)	K03690	ubiJ; ubiquinone biosynthesis protein UbiJ	52
fig|754476.27.peg.2873 (555)	K03688	ubiB; ubiquinone biosynthesis protein	356
fig|754476.27.peg.2874 (555)	K01938	fhs; formate--tetrahydrofolate ligase [EC:6.3.4.3]	385
fig|754476.27.peg.2875 (202)	K03186	ubiX; flavin prenyltransferase [EC:2.5.1.129]	176
fig|754476.27.peg.2876 (451)	K02558	mpl; UDP-N-acetylmuramate: L-alanyl-gamma-D-glutamyl-meso-diaminopimelate ligase [EC:6.3.2.45]	295
fig|754476.27.peg.2881 (316)	K03074	secF; preprotein translocase subunit SecF	196
fig|754476.27.peg.2882 (618)	K03072	secD; preprotein translocase subunit SecD	373
fig|754476.27.peg.2883 (109)	K03210	yajC; preprotein translocase subunit YajC	56
fig|754476.27.peg.2884 (368)	K00773	tgt; queuine tRNA-ribosyltransferase [EC:2.4.2.29]	410
fig|754476.27.peg.2885 (230)	K01591	pyrF; orotidine-5'-phosphate decarboxylase [EC:4.1.1.23]	141
fig|754476.27.peg.2886 (385)	K03406	mcp; methyl-accepting chemotaxis protein	111
fig|754476.27.peg.2891 (630)	K03407	cheA; two-component system, chemotaxis family, sensor kinase CheA [EC:2.7.13.3]	177
fig|754476.27.peg.2892 (120)	K03413	cheY; two-component system, chemotaxis family, chemotaxis protein CheY	67
fig|754476.27.peg.2895 (472)	K02412	fliI; flagellum-specific ATP synthase [EC:3.6.3.14]	281
fig|754476.27.peg.2897 (336)	K02410	fliG; flagellar motor switch protein FliG	217
fig|754476.27.peg.2898 (563)	K02409	fliF; flagellar M-ring protein FliF	253
fig|754476.27.peg.2899 (110)	K02408	fliE; flagellar hook-basal body complex protein FliE	46
fig|754476.27.peg.2900 (461)	K10943	flrC; two-component system, response regulator FlrC	260
fig|754476.27.peg.2901 (395)	K10942	flrB; two-component system, sensor histidine kinase FlrB [EC:2.7.13.3]	134
fig|754476.27.peg.2902 (460)	K10941	fleQ; sigma-54 dependent transcriptional regulator, flagellar regulatory protein	246
fig|754476.27.peg.2904 (129)	K02422	fliS; flagellar protein FliS	59
fig|754476.27.peg.2905 (453)	K02407	fliD; flagellar hook-associated protein 2	165
fig|754476.27.peg.2907 (277)	K02406	fliC; flagellin	157
fig|754476.27.peg.2908 (278)	K02406	fliC; flagellin	158
fig|754476.27.peg.2909 (1391)	K20444	rfbC; O-antigen biosynthesis protein [EC:2.4.1.-]	303
fig|754476.27.peg.2910 (264)			170
fig|754476.27.peg.2916 (340)			151
fig|754476.27.peg.2917 (281)	K19180	tll; dTDP-6-deoxy-L-talose 4-dehydrogenase (NAD+) [EC:1.1.1.339]	149
fig|754476.27.peg.2918 (408)			281
fig|754476.27.peg.2919 (185)	K01790	rfbC; dTDP-4-dehydrorhamnose 3,5-epimerase [EC:5.1.3.13]	122
fig|754476.27.peg.2920 (366)	K01709	rfbG; CDP-glucose 4,6-dehydratase [EC:4.2.1.45]	200
fig|754476.27.peg.2921 (255)	K00978	rfbF; glucose-1-phosphate cytidylyltransferase [EC:2.7.7.33]	199
fig|754476.27.peg.2922 (301)	K02397	flgL; flagellar hook-associated protein 3 FlgL	110	K02396	4
fig|754476.27.peg.2923 (463)	K02396	flgK; flagellar hook-associated protein 1 FlgK	113
fig|754476.27.peg.2924 (323)	K02395	flgJ; flagellar protein FlgJ	130
fig|754476.27.peg.2925 (367)	K02394	flgI; flagellar P-ring protein precursor FlgI	295
fig|754476.27.peg.2926 (235)	K02393	flgH; flagellar L-ring protein precursor FlgH	137
fig|754476.27.peg.2927 (261)	K02392	flgG; flagellar basal-body rod protein FlgG	193
fig|754476.27.peg.2928 (247)	K02391	flgF; flagellar basal-body rod protein FlgF	150
fig|754476.27.peg.2929 (428)	K02390	flgE; flagellar hook protein FlgE	199
fig|754476.27.peg.2930 (228)	K02389	flgD; flagellar basal-body rod modification protein FlgD	82
fig|754476.27.peg.2931 (137)	K02388	flgC; flagellar basal-body rod protein FlgC	89
fig|754476.27.peg.2932 (133)	K02387	flgB; flagellar basal-body rod protein FlgB	101
fig|754476.27.peg.2935 (339)	K02672	pilW; type IV pilus assembly protein PilW	104
fig|754476.27.peg.2936 (182)	K02673	pilX; type IV pilus assembly protein PilX	30
fig|754476.27.peg.2937 (1246)	K02674	pilY1; type IV pilus assembly protein PilY1	415
fig|754476.27.peg.2941 (204)	K05501	slmA; TetR/AcrR family transcriptional regulator	106
fig|754476.27.peg.2942 (301)	K00930	argB; acetylglutamate kinase [EC:2.7.2.8]	284
fig|754476.27.peg.2943 (747)	K15778	pmm-pgm; phosphomannomutase / phosphoglucomutase [EC:5.4.2.8 5.4.2.2]	199
fig|754476.27.peg.2944 (122)	K01520	dut; dUTP pyrophosphatase [EC:3.6.1.23]	77
fig|754476.27.peg.2945 (406)	K13038	coaBC; phosphopantothenoylcysteine decarboxylase / phosphopantothenate---cysteine ligase [EC:4.1.1.36 6.3.2.5]	274
fig|754476.27.peg.2946 (444)	K07058	membrane protein	191
fig|754476.27.peg.2947 (252)			196
fig|754476.27.peg.2948 (227)			121
fig|754476.27.peg.2949 (277)	K00575	cheR; chemotaxis protein methyltransferase CheR [EC:2.1.1.80]	153
fig|754476.27.peg.2950 (288)			171
fig|754476.27.peg.2954 (275)			246
fig|754476.27.peg.2955 (146)	K01725	cynS; cyanate lyase [EC:4.2.1.104]	91
fig|754476.27.peg.2956 (282)	K06212	focA; formate transporter	90
fig|754476.27.peg.2957 (861)	K03695	clpB; ATP-dependent Clp protease ATP-binding subunit ClpB	683
fig|754476.27.peg.2959 (319)	K07276	uncharacterized protein	137
fig|754476.27.peg.2960 (356)			180
fig|754476.27.peg.2961 (332)			113
fig|754476.27.peg.2965 (40)			2	K07488	2
fig|754476.27.peg.2967 (415)			112
fig|754476.27.peg.2968 (224)	K00655	plsC; 1-acyl-sn-glycerol-3-phosphate acyltransferase [EC:2.3.1.51]	17
fig|754476.27.peg.2969 (208)			156
fig|754476.27.peg.2970 (276)	K07053	E3.1.3.97; 3',5'-nucleoside bisphosphate phosphatase [EC:3.1.3.97]	159
fig|754476.27.peg.2971 (197)	K06190	ispZ; intracellular septation protein	89
fig|754476.27.peg.2972 (99)	K09780	uncharacterized protein	73
fig|754476.27.peg.2973 (89)	K05527	bolA; BolA family transcriptional regulator, general stress-responsive regulator	56
fig|754476.27.peg.2975 (441)	K03592	pmbA; PmbA protein	373
fig|754476.27.peg.2977 (252)	K21029	moeB; molybdopterin-synthase adenylyltransferase [EC:2.7.7.80]	149
fig|754476.27.peg.2978 (282)	K02493	hemK; release factor glutamine methyltransferase [EC:2.1.1.297]	126
fig|754476.27.peg.2981 (225)	K09761	rsmE; 16S rRNA (uracil1498-N3)-methyltransferase [EC:2.1.1.193]	149
fig|754476.27.peg.2982 (273)	K01092	E3.1.3.25; myo-inositol-1(or 4)-monophosphatase [EC:3.1.3.25]	133
fig|754476.27.peg.2983 (251)	K05810	yfiH; polyphenol oxidase [EC:1.10.3.-]	174
fig|754476.27.peg.2984 (279)	K16267	zipB; zinc and cadmium transporter	133
fig|754476.27.peg.2985 (337)	K02843	waaF; heptosyltransferase II [EC:2.4.-.-]	223
fig|754476.27.peg.2986 (382)			130	K00786	16
fig|754476.27.peg.2991 (40)			2	K07488	2
fig|754476.27.peg.2993 (573)	K00612	E2.1.3.-; carbamoyltransferase [EC:2.1.3.-]	496
fig|754476.27.peg.2996 (380)	K02844	waaG; UDP-glucose:(heptosyl)LPS alpha-1,3-glucosyltransferase [EC:2.4.1.-]	174
fig|754476.27.peg.2997 (459)			117
fig|754476.27.peg.2998 (269)	K02848	waaP; heptose I phosphotransferase [EC:2.7.1.-]	156
fig|754476.27.peg.2999 (187)	K03271	gmhA; D-sedoheptulose 7-phosphate isomerase [EC:5.3.1.28]	88
fig|754476.27.peg.3000 (399)			174
fig|754476.27.peg.3001 (268)			151
fig|754476.27.peg.3006 (168)			52	K05810	1
fig|754476.27.peg.3011 (481)	K03272	gmhC; D-beta-D-heptose 7-phosphate kinase / D-beta-D-heptose 1-phosphate adenosyltransferase [EC:2.7.1.167 2.7.7.70]	287
fig|754476.27.peg.3012 (345)	K02841	waaC; heptosyltransferase I [EC:2.4.-.-]	177
fig|754476.27.peg.3013 (318)	K02204	thrB2; homoserine kinase type II [EC:2.7.1.39]	216
fig|754476.27.peg.3015 (904)	K02335	polA; DNA polymerase I [EC:2.7.7.7]	608
fig|754476.27.peg.3017 (357)	K18979	queG; epoxyqueuosine reductase [EC:1.17.99.6]	241
fig|754476.27.peg.3018 (496)	K17758	nnr; ADP-dependent NAD(P)H-hydrate dehydratase [EC:4.2.1.136]	262
	K17759	AIBP; NAD(P)H-hydrate epimerase [EC:5.1.99.6]
fig|754476.27.peg.3019 (150)	K06925	tsaE; tRNA threonylcarbamoyladenosine biosynthesis protein TsaE	84
fig|754476.27.peg.3020 (461)	K01448	amiABC; N-acetylmuramoyl-L-alanine amidase [EC:3.5.1.28]	206
fig|754476.27.peg.3021 (558)	K03572	mutL; DNA mismatch repair protein MutL	176
fig|754476.27.peg.3023 (1040)			644
fig|754476.27.peg.3025 (253)	K06223	dam; DNA adenine methylase [EC:2.1.1.72]	241
fig|754476.27.peg.3032 (145)			35
fig|754476.27.peg.3039 (306)			75
fig|754476.27.peg.3043 (172)			31
fig|754476.27.peg.3044 (50)			3	K03413	1
fig|754476.27.peg.3045 (508)			264
fig|754476.27.peg.3047 (123)			14	K03722	1
fig|754476.27.peg.3059 (402)			143	K07493	61
fig|754476.27.peg.3064 (59)	K03563	csrA; carbon storage regulator	45
fig|754476.27.peg.3066 (253)			85	K07132	3
fig|754476.27.peg.3067 (718)			172	K07497	20
fig|754476.27.peg.3074 (611)	K02448	norD; nitric oxide reductase NorD protein	281
fig|754476.27.peg.3075 (377)	K00368	nirK; nitrite reductase (NO-forming) [EC:1.7.2.1]	201
fig|754476.27.peg.3077 (214)	K07152	SCO1_2; protein SCO1/2	42
fig|754476.27.peg.3080 (524)	K06177	rluA; tRNA pseudouridine32 synthase / 23S rRNA pseudouridine746 synthase [EC:5.4.99.28 5.4.99.29]	269
fig|754476.27.peg.3082 (221)	K06999	phospholipase/carboxylesterase	123
fig|754476.27.peg.3084 (247)	K01061	E3.1.1.45; carboxymethylenebutenolidase [EC:3.1.1.45]	181
fig|754476.27.peg.3086 (181)	K07071	uncharacterized protein	43
fig|754476.27.peg.3087 (253)	K06223	dam; DNA adenine methylase [EC:2.1.1.72]	241
fig|754476.27.peg.3094 (145)			35
fig|754476.27.peg.3101 (488)			204
fig|754476.27.peg.3108 (300)			185
fig|754476.27.peg.3110 (348)			83
fig|754476.27.peg.3112 (147)			30
fig|754476.27.peg.3113 (404)			106
fig|754476.27.peg.3115 (520)			232
fig|754476.27.peg.3116 (508)			264
fig|754476.27.peg.3117 (182)			58
fig|754476.27.peg.3129 (402)			143	K07493	61
fig|754476.27.peg.3134 (59)	K03563	csrA; carbon storage regulator	45
fig|754476.27.peg.3136 (253)			85	K07132	3
fig|754476.27.peg.3137 (718)			172	K07497	20
fig|754476.27.peg.3144 (211)	K05879	dhaL; phosphoenolpyruvate---glycerone phosphotransferase subunit DhaL [EC:2.7.1.121]	110
fig|754476.27.peg.3146 (329)	K05878	dhaK; phosphoenolpyruvate---glycerone phosphotransferase subunit DhaK [EC:2.7.1.121]	335
fig|754476.27.peg.3148 (213)	K08093	hxlA; 3-hexulose-6-phosphate synthase [EC:4.1.2.43]	119	K13831	9
fig|754476.27.peg.3150 (327)	K00616	E2.2.1.2; transaldolase [EC:2.2.1.2]	321
fig|754476.27.peg.3151 (211)	K08093	hxlA; 3-hexulose-6-phosphate synthase [EC:4.1.2.43]	114	K13831	8
fig|754476.27.peg.3152 (179)	K08094	hxlB; 6-phospho-3-hexuloisomerase [EC:5.3.1.27]	109
fig|754476.27.peg.3153 (467)	K01703	leuC; 3-isopropylmalate/(R)-2-methylmalate dehydratase large subunit [EC:4.2.1.33 4.2.1.35]	533
fig|754476.27.peg.3154 (320)	K07320	prmB; ribosomal protein L3 glutamine methyltransferase [EC:2.1.1.298]	159
fig|754476.27.peg.3155 (439)	K02488	pleD; two-component system, cell cycle response regulator [EC:2.7.7.65]	49
fig|754476.27.peg.3156 (230)	K03573	mutH; DNA mismatch repair protein MutH	144
fig|754476.27.peg.3157 (307)	K01990	ABC-2.A; ABC-2 type transport system ATP-binding protein	200
fig|754476.27.peg.3158 (259)	K01992	ABC-2.P; ABC-2 type transport system permease protein	230
fig|754476.27.peg.3159 (327)	K05539	dusA; tRNA-dihydrouridine synthase A [EC:1.-.-.-]	222
fig|754476.27.peg.3161 (387)	K00789	metK; S-adenosylmethionine synthetase [EC:2.5.1.6]	395
fig|754476.27.peg.3162 (436)	K01251	E3.3.1.1; adenosylhomocysteinase [EC:3.3.1.1]	357
fig|754476.27.peg.3163 (283)	K00297	metF; methylenetetrahydrofolate reductase (NADPH) [EC:1.5.1.20]	241
fig|754476.27.peg.3164 (230)	K05773	tupB; tungstate transport system permease protein	145
fig|754476.27.peg.3166 (470)	K03092	rpoN; RNA polymerase sigma-54 factor	273
[truncated: 1,135 more rows]

## Sheet: KEGGlinkplasmid
Annotation data : Download detail
Query	KO	Definition	Score	Second best
fig|754476.20.peg.8 (135)			1	K00214	1
fig|754476.20.peg.43 (280)	K03204	virB9; type IV secretion system protein VirB9	69
fig|754476.20.peg.25 (130)			3	K06075	1
fig|754476.20.peg.5 (79)			2	K03570	1
fig|754476.20.peg.31 (100)			8
fig|754476.20.peg.15 (84)			51
fig|754476.20.peg.37 (804)	K03199	virB4; type IV secretion system protein VirB4	352
fig|754476.20.peg.22 (182)			8	K01284	1
fig|754476.20.peg.17 (159)			12	K02355	1
fig|754476.20.peg.39 (78)			2	K02626	1
fig|754476.20.peg.34 (128)			3	K00681	1
fig|754476.20.peg.9 (183)			1	K21830	1
fig|754476.20.peg.23 (122)			4	K03530	1
fig|754476.20.peg.2 (140)			8	K03271	1
fig|754476.20.peg.52 (65)			2	K02890	1
fig|754476.20.peg.32 (306)			90
fig|754476.20.peg.10 (103)
fig|754476.20.peg.44 (385)	K03195	virB10; type IV secretion system protein VirB10	67
fig|754476.20.peg.4 (120)
fig|754476.20.peg.11 (78)			1	K03500	1
fig|754476.20.peg.42 (267)	K03203	virB8; type IV secretion system protein VirB8	74
fig|754476.20.peg.40 (337)	K03201	virB6; type IV secretion system protein VirB6	56
fig|754476.20.peg.50 (122)			8	K07446	1
fig|754476.20.peg.6 (140)			8	K09125	1
fig|754476.20.peg.46 (658)	K03205	virD4; type IV secretion system protein VirD4	231
fig|754476.20.peg.51 (237)			7	K09938	1
fig|754476.20.peg.21 (342)			69
fig|754476.20.peg.27 (82)			2	K03589	1
fig|754476.20.peg.45 (337)	K03196	virB11; type IV secretion system protein VirB11	118
fig|754476.20.peg.7 (65)			3	K02426	1
fig|754476.20.peg.36 (106)	K03198	virB3; type IV secretion system protein VirB3	33
fig|754476.20.peg.12 (84)			2	K03749	1
fig|754476.20.peg.13 (41)
fig|754476.20.peg.35 (94)
fig|754476.20.peg.20 (138)			44	K01174	3
fig|754476.20.peg.33 (236)	K03194	virB1; type IV secretion system protein VirB1	33
fig|754476.20.peg.41 (42)			3	K09712	1
fig|754476.20.peg.47 (342)			5	K06919	1
fig|754476.20.peg.24 (238)			26	K03496	2
fig|754476.20.peg.29 (66)
fig|754476.20.peg.3 (69)	K03563	csrA; carbon storage regulator	31
fig|754476.20.peg.1 (315)			5	K00558	1
fig|754476.20.peg.48 (292)			5	K03286	2
fig|754476.20.peg.18 (309)			10	K09144	1
fig|754476.20.peg.30 (44)
fig|754476.20.peg.14 (83)	K18923	stbD; antitoxin StbD	56
fig|754476.20.peg.28 (211)	K03496	parA; chromosome partitioning protein	67
fig|754476.20.peg.49 (89)			1	K11689	1
fig|754476.20.peg.19 (214)			5	K01619	1
fig|754476.20.peg.38 (241)	K03200	virB5; type IV secretion system protein VirB5	51
fig|754476.20.peg.16 (108)			54
fig|754476.20.peg.26 (110)	K03111	ssb; single-strand DNA-binding protein	15
fig|754476.19.peg.8 (42)			1
fig|754476.19.peg.43 (336)			4	K03201	2
fig|754476.19.peg.25 (130)			1	K00146	1
fig|754476.19.peg.5 (144)			6	K03427	1
fig|754476.19.peg.31 (40)
fig|754476.19.peg.15 (53)			1
fig|754476.19.peg.37 (349)	K02283	cpaF; pilus assembly protein CpaF	64
fig|754476.19.peg.22 (208)			51	K04763	4
fig|754476.19.peg.17 (113)			2	K07112	1
fig|754476.19.peg.39 (104)			3	K03197	2
fig|754476.19.peg.34 (69)
fig|754476.19.peg.9 (69)			1	K00854	1
fig|754476.19.peg.23 (126)			2	K04797	1
fig|754476.19.peg.2 (182)
fig|754476.19.peg.32 (121)			1	K09015	1
fig|754476.19.peg.10 (306)	K00558	DNMT1; DNA (cytosine-5)-methyltransferase 1 [EC:2.1.1.37]	124
fig|754476.19.peg.44 (255)			7	K07263	1
fig|754476.19.peg.4 (191)			9	K03710	1
fig|754476.19.peg.11 (75)
fig|754476.19.peg.42 (163)			3	K03686	1
fig|754476.19.peg.40 (860)	K03199	virB4; type IV secretion system protein VirB4	26
fig|754476.19.peg.50 (83)
fig|754476.19.peg.6 (85)			4	K02275	1
fig|754476.19.peg.46 (442)	K20533	trbI; type IV secretion system protein TrbI	19
fig|754476.19.peg.51 (262)	K03496	parA; chromosome partitioning protein	27
fig|754476.19.peg.21 (73)			4	K00864	1
fig|754476.19.peg.27 (93)			2	K13540	1
fig|754476.19.peg.45 (271)
fig|754476.19.peg.7 (164)			15	K01599	1
fig|754476.19.peg.36 (245)			7	K02667	1
fig|754476.19.peg.12 (95)	K19159	yefM; antitoxin YefM	40
fig|754476.19.peg.13 (84)	K19158	yoeB; toxin YoeB [EC:3.1.-.-]	64
fig|754476.19.peg.35 (553)			10	K12071	2
fig|754476.19.peg.20 (91)			1	K01873	1
fig|754476.19.peg.33 (57)			2	K04758	1
fig|754476.19.peg.41 (284)
fig|754476.19.peg.47 (152)			1	K07090	1
fig|754476.19.peg.24 (142)			44	K01174	4
fig|754476.19.peg.29 (162)	K03630	radC; DNA repair protein RadC	46
fig|754476.19.peg.3 (141)			2	K13993	1
fig|754476.19.peg.1 (264)	K03497	parB; chromosome partitioning protein, ParB family	22
fig|754476.19.peg.48 (118)
fig|754476.19.peg.18 (108)			1	K01077	1
fig|754476.19.peg.30 (260)			72
fig|754476.19.peg.14 (100)
fig|754476.19.peg.28 (99)			37	K00869	1
fig|754476.19.peg.49 (63)			3	K04062	1
fig|754476.19.peg.19 (79)			1	K03136	1
fig|754476.19.peg.38 (109)			2	K00261	1
fig|754476.19.peg.16 (239)
fig|754476.19.peg.26 (128)			4	K00931	1

## Sheet: KEGGmetabolisms
																					Ratio Biofilm/pure cult		Ratio -(pure cult/biofilm)
																					2-5.	>5	;-2-5	>-5				Ratio Biofilm/pure cult		Ratio -(pure cult/biofilm)
KEGG metabolisms					TPM				Ratio Biofilm/pure cultures											All genes number of genes								2-5.	>5	;-2-5	>-5
09100 Metabolism					300N-23C	900N-30C	0%NaCl	Pure cutures	300N-23C	900N-30C	0%NaCl									3358							300N-23C	0.0863609	0.0259083	0.0515188	0.00446694
09101 Carbohydrate metabolism																				300N-23C	290	87	173	15			GP59-All genes (3358), 900N-30C	0.101846	0.0256105	0.0848719	0.0136986
00010 Glycolysis / Gluconeogenesis [PATH:ko00010]																				900N-30C	342	86	285	46			0%NaCl	0.180465	0.0279929	0.0419893	0.132817
fig|754476.27	peg.792	K00124 fdoH, fdsB; formate dehydrogenase iron-sulfur subunit			994.136	1198.37	1239.7	10.3464	96.0851	115.825	119.82	NAD-dependentformatedehydrogenasebetasubunit	0							0%NaCl	606	94	141	446
fig|754476.27	peg.793	K00127 fdoI, fdsG; formate dehydrogenase subunit gamma			1555.93	1811.72	1924.94	20.3492	76.4613	89.0316	94.5953	NAD-dependentformatedehydrogenasegammasubunit	0							Intergenic sequence							300N-23C	0.103723	0.018617	0.0452128	0.0132979
fig|754476.27	peg.494	K01602 rbcS; ribulose-bisphosphate carboxylase small chain [EC:4.1.1.39]			80.3176	31.7381	1153.15	18.6918	4.29695	1.69797	61.6927	Ribulosebisphosphatecarboxylasesmallchain(EC4.1.1.39)	Ontology_term=KEGG_ENZYME:4.1.1.39							752							GP59-Intergenic sequence (752), 900N-30C	0.12633	0.025266	0.105053	0.0212766
fig|754476.27	peg.791	K00123 fdoG, fdhF, fdwA; formate dehydrogenase major subunit [EC:1.17.1.9]			657.926	769.931	754.256	17.7766	37.0109	43.3116	42.4298	NAD-dependentformatedehydrogenasealphasubunit	0							300N-23C	78	14	34	10			0%NaCl	0.204787	0.0239362	0.0412234	0.18883
fig|754476.27	peg.493	K01601 rbcL; ribulose-bisphosphate carboxylase large chain [EC:4.1.1.39]			143.858	54.2137	2187.26	52.9246	2.71817	1.02436	41.3279	Ribulosebisphosphatecarboxylaselargechain(EC4.1.1.39)	Ontology_term=KEGG_ENZYME:4.1.1.39							900N-30C	95	19	79	16
fig|754476.27	peg.344	K01624 FBA, fbaA; fructose-bisphosphate aldolase, class II [EC:4.1.2.13]			110.44	39.3901	1316.28	32.2645	3.42295	1.22085	40.7967	Fructose-bisphosphatealdolaseclassII(EC4.1.2.13)	Ontology_term=KEGG_ENZYME:4.1.2.13							0%NaCl	154	18	31	142			300N-23C	0.0652174	0.0362319	0.00724638	0
fig|754476.27	peg.343	K03841 FBP, fbp; fructose-1,6-bisphosphatase I [EC:3.1.3.11]			20.381	7.80628	248.89	8.39116	2.42887	0.930298	29.661	Fructose-1%2C6-bisphosphatase%2CtypeI(EC3.1.3.11)	Ontology_term=KEGG_ENZYME:3.1.3.11							09101 Carbohydrate metabolism							GP59 Carbohydrate metabolism, (138), 900N-30C	0.115942	0.0289855	0.0289855	0.00724638
fig|754476.27	peg.2459	K03841 FBP, fbp; fructose-1,6-bisphosphatase I [EC:3.1.3.11]			52.0325	22.8405	509.778	42.7408	1.2174	0.534395	11.9272	Fructose-1%2C6-bisphosphatase%2CtypeI(EC3.1.3.11)	Ontology_term=KEGG_ENZYME:3.1.3.11							138							0%NaCl	0.15942	0.0869565	0.0217391	0.0217391
fig|754476.27	peg.789	K00126 fdsD; formate dehydrogenase subunit delta [EC:1.17.1.9]			594.31	296.771	115.422	12.0536	49.3057	24.621	9.57577	hypotheticalprotein	0							300N-23C	9	5	1	0
fig|754476.27	peg.506	K14029 mdh2, mxaI; methanol dehydrogenase (cytochrome c) subunit 2 [EC:1.1.2.7]			12008.7	5284.76	22258.1	2395.24	5.01357	2.20636	9.29262	Methanoldehydrogenase%2Csmallsubunit(EC1.1.99.8)	Ontology_term=KEGG_ENZYME:1.1.99.8							900N-30C	16	4	4	1			300N-23C	0.0880503	0.0628931	0.0314465	0.00628931
fig|754476.27	peg.2460	K01624 FBA, fbaA; fructose-bisphosphate aldolase, class II [EC:4.1.2.13]			116.021	56.4661	616.568	97.7787	1.18656	0.577489	6.30574	Fructose-bisphosphatealdolaseclassII(EC4.1.2.13)	Ontology_term=KEGG_ENZYME:4.1.2.13							0%NaCl	22	12	3	3			GP59-Energy metabolism (159), 900N-30C	0.081761	0.0503145	0.0377358	0.0377358
fig|754476.27	peg.1281	K01915 glnA, GLUL; glutamine synthetase [EC:6.3.1.2]			671.373	1022.48	1677.28	330.661	2.0304	3.09224	5.07249	GlutaminesynthetasetypeI(EC6.3.1.2)	Ontology_term=KEGG_ENZYME:6.3.1.2							09102 Energy metabolism							0%NaCl	0.201258	0.106918	0.0503145	0
fig|754476.27	peg.2313	K03781 katE, CAT, catB, srpA; catalase [EC:1.11.1.6]			84.0162	116.652	147.465	29.7906	2.82022	3.91571	4.95003	Catalase(EC1.11.1.6)	Ontology_term=KEGG_ENZYME:1.11.1.6							159
fig|754476.27	peg.1405	K01784 galE, GALE; UDP-glucose 4-epimerase [EC:5.1.3.2]			171.932	365.998	499.447	103.896	1.65484	3.52273	4.80718	UDP-glucose4-epimerase(EC5.1.3.2)	Ontology_term=KEGG_ENZYME:5.1.3.2							300N-23C	14	10	5	1			300N-23C	0.213115	0.114754	0.0163934	0
fig|754476.27	peg.509	K14028 mdh1, mxaF; methanol dehydrogenase (cytochrome c) subunit 1 [EC:1.1.2.7]			5087.38	4931.53	9364.37	2170.71	2.34365	2.27185	4.31397	Methanoldehydrogenaselargesubunitprotein(EC1.1.99.8)	Ontology_term=KEGG_ENZYME:1.1.99.8							900N-30C	13	8	6	6			GP59-Nitrogen metabolism (61), 900N-30C	0.245902	0.0983607	0	0.0983607
fig|754476.27	peg.1720	K00033 PGD, gnd, gntZ; 6-phosphogluconate dehydrogenase [EC:1.1.1.44 1.1.1.343]			21.6937	30.1948	42.6281	12.912	1.68013	2.33852	3.30145	6-phosphogluconatedehydrogenase%2Cdecarboxylating(EC1.1.1.44)	Ontology_term=KEGG_ENZYME:1.1.1.44							0%NaCl	32	17	8	0			0%NaCl	0.229508	0.147541	0.114754	0.0163934
fig|754476.27	peg.2267	K00705 malQ; 4-alpha-glucanotransferase [EC:2.4.1.25]			105.246	106.692	140.526	44.6087	2.35931	2.39174	3.15019	4-alpha-glucanotransferase(amylomaltase)(EC2.4.1.25)	Ontology_term=KEGG_ENZYME:2.4.1.25							Nitrogen metabolism
fig|754476.27	peg.148	K01759 GLO1, gloA; lactoylglutathione lyase [EC:4.4.1.5]			96.5626	122.413	165.538	54.6885	1.76568	2.23837	3.02692	Lactoylglutathionelyase(EC4.4.1.5)	Ontology_term=KEGG_ENZYME:4.4.1.5							61							300N-23C	0.313725	0.313725	0	0
fig|754476.27	peg.342	K01803 TPI, tpiA; triosephosphate isomerase (TIM) [EC:5.3.1.1]			12.3462	9.5584	34.831	12.3655	0.99844	0.772988	2.81678	Triosephosphateisomerase(EC5.3.1.1)	Ontology_term=KEGG_ENZYME:5.3.1.1							300N-23C	13	7	1	0			GP59-Iron trp/TonB (51), 900N-30C	0.372549	0.27451	0	0
fig|754476.27	peg.1719	K00033 PGD, gnd, gntZ; 6-phosphogluconate dehydrogenase [EC:1.1.1.44 1.1.1.343]			23.3905	27.7965	35.8336	13.6754	1.71042	2.0326	2.6203	6-phosphogluconatedehydrogenase%2Cdecarboxylating(EC1.1.1.44)	Ontology_term=KEGG_ENZYME:1.1.1.44							900N-30C	15	6	0	6			0%NaCl	0.215686	0.0588235	0	0.0196078
fig|754476.27	peg.393	K01652 E2.2.1.6L, ilvB, ilvG, ilvI; acetolactate synthase I/II/III large subunit [EC:2.2.1.6]			64.9094	64.6431	83.5452	32.8	1.97895	1.97083	2.54711	Acetolactatesynthaselargesubunit(EC2.2.1.6)	Ontology_term=KEGG_ENZYME:2.2.1.6							0%NaCl	14	9	7	1
fig|754476.27	peg.1429	K01209 abfA; alpha-N-arabinofuranosidase [EC:3.2.1.55]			68.8592	73.6168	88.4815	35.8537	1.92056	2.05325	2.46785	Alpha-N-arabinofuranosidase2(EC3.2.1.55)	Ontology_term=KEGG_ENZYME:3.2.1.55							Iron trp/TonB							300N-23C	0.0294118	0	0	0
fig|754476.27	peg.698	K00033 PGD, gnd, gntZ; 6-phosphogluconate dehydrogenase [EC:1.1.1.44 1.1.1.343]			107.391	137.608	146.869	60.3819	1.77854	2.27896	2.43233	6-phosphogluconatedehydrogenase%2Cdecarboxylating(EC1.1.1.44)	Ontology_term=KEGG_ENZYME:1.1.1.44							51							GP59-Lipid metabolism (34), 900N-30C	0	0	0.0294118	0
fig|754476.27	peg.2266	K02437 gcvH, GCSH; glycine cleavage system H protein			246.551	239.749	296.415	125.813	1.95965	1.90559	2.35599	GlycinecleavagesystemHprotein	0							300N-23C	16	16	0	0			0%NaCl	0.147059	0	0.0294118	0
fig|754476.27	peg.2171	K01704 leuD, IPMI-S; 3-isopropylmalate/(R)-2-methylmalate dehydratase small subunit [EC:4.2.1.33 4.2.1.35]			76.8164	95.2228	193.383	82.7379	0.928431	1.1509	2.33729	3-isopropylmalatedehydratasesmallsubunit(EC4.2.1.33)	Ontology_term=KEGG_ENZYME:4.2.1.33							900N-30C	19	14	0	0
fig|754476.27	peg.390	K03781 katE, CAT, catB, srpA; catalase [EC:1.11.1.6]			184.529	374.025	300.519	133.65	1.38069	2.79855	2.24856	Catalase(EC1.11.1.6)	Ontology_term=KEGG_ENZYME:1.11.1.6							0%NaCl	11	3	0	1			300N-23C	0.0405405	0.0135135	0.0135135	0.0135135
fig|754476.27	peg.910	K00127 fdoI, fdsG; formate dehydrogenase subunit gamma			130.969	134.012	160.304	71.8972	1.82161	1.86393	2.22962	FormatedehydrogenaseOgammasubunit(EC1.2.1.2)	Ontology_term=KEGG_ENZYME:1.2.1.2							09103 Lipid metabolism							GP59-Nucleotide metabolism (74), 900N-30C	0.0675676	0.0135135	0.0405405	0
fig|754476.27	peg.1552	K00696 E2.4.1.14; sucrose-phosphate synthase [EC:2.4.1.14]			47.2973	56.8117	56.4239	25.4684	1.8571	2.23068	2.21545	Sucrosephosphatesynthase	0							34							0%NaCl	0.121622	0	0.0405405	0
fig|754476.27	peg.907	K00123 fdoG, fdhF, fdwA; formate dehydrogenase major subunit [EC:1.17.1.9]			216.017	205.703	251.902	118.711	1.81969	1.7328	2.12197	Formatedehydrogenase-O%2Cmajorsubunit(EC1.2.1.2)	Ontology_term=KEGG_ENZYME:1.2.1.2							300N-23C	1	0	0	0
fig|754476.27	peg.2676	K00845 glk; glucokinase [EC:2.7.1.2]			52.6485	60.3585	98.108	46.7958	1.12507	1.28983	2.09651	Glucokinase(EC2.7.1.2)	Ontology_term=KEGG_ENZYME:2.7.1.2							900N-30C	0	0	1	0			300N-23C	0.0394737	0	0.0263158	0.00657895
fig|754476.27	peg.536	K00927 PGK, pgk; phosphoglycerate kinase [EC:2.7.2.3]			85.7887	97.9418	133.493	64.7361	1.32521	1.51294	2.06212	Phosphoglyceratekinase(EC2.7.2.3)	Ontology_term=KEGG_ENZYME:2.7.2.3							0%NaCl	5	0	1	0			GP59-Amino acid metabolism (152), 900N-30C	0.0723684	0	0.0394737	0
fig|754476.27	peg.1342	K01902 sucD; succinyl-CoA synthetase alpha subunit [EC:6.2.1.5]			76.4182	61.0354	129.018	63.0635	1.21177	0.967841	2.04585	Succinyl-CoAligase[ADP-forming]alphachain(EC6.2.1.5)	Ontology_term=KEGG_ENZYME:6.2.1.5							09104 Nucleotide metabolism							0%NaCl	0.131579	0.0131579	0.0460526	0.0263158
fig|754476.27	peg.126	K02160 accB, bccP; acetyl-CoA carboxylase biotin carboxyl carrier protein			112.443	114.602	184.993	91.1415	1.23372	1.25741	2.02973	Biotincarboxylcarrierproteinofacetyl-CoAcarboxylase	0							74
fig|754476.27	peg.1341	K01903 sucC; succinyl-CoA synthetase beta subunit [EC:6.2.1.5]			55.1212	43.7847	112.945	55.7879	0.988049	0.784842	2.02455	Succinyl-CoAligase[ADP-forming]betachain(EC6.2.1.5)	Ontology_term=KEGG_ENZYME:6.2.1.5							300N-23C	3	1	1	1			300N-23C	0	0	0	0
fig|754476.27	peg.2024	K16370 pfkB; 6-phosphofructokinase 2 [EC:2.7.1.11]			73.4662	74.0541	84.8436	42.7288	1.71936	1.73312	1.98563	Tagatose-6-phosphatekinase(EC2.7.1.144)/1-phosphofructokinase(EC2.7.1.56)	Ontology_term=KEGG_ENZYME:2.7.1.144,KEGG_ENZYME:2.7.1.56							900N-30C	5	1	3	0			GP59-Glycan biosynthesis and metabolism (38), 900N-30C	0.0526316	0	0.0263158	0
fig|754476.27	peg.1546	K00241 sdhC, frdC; succinate dehydrogenase / fumarate reductase, cytochrome b subunit			53.1499	57.077	61.6022	31.1246	1.70765	1.83383	1.97922	Succinatedehydrogenasecytochromebsubunit	0							0%NaCl	9	0	3	0			0%NaCl	0.0263158	0	0	0
fig|754476.27	peg.1833	K01895 ACSS, acs; acetyl-CoA synthetase [EC:6.2.1.1]			61.1679	54.2193	90.5901	46.2425	1.32276	1.1725	1.95902	Acetyl-coenzymeAsynthetase(EC6.2.1.1)	Ontology_term=KEGG_ENZYME:6.2.1.1							09105 Amino acid metabolism
fig|754476.27	peg.908	K00124 fdoH, fdsB; formate dehydrogenase iron-sulfur subunit			210.264	191.665	233.949	122.331	1.71881	1.56677	1.91242	Formatedehydrogenase-O%2Ciron-sulfursubunit(EC1.2.1.2)%3BPutativeformatedehydrogenaseiron-sulfursubunit(EC1.2.1.2)	Ontology_term=KEGG_ENZYME:1.2.1.2,KEGG_ENZYME:1.2.1.2							152							300N-23C	0.0381679	0.0152672	0.0152672	0
fig|754476.27	peg.701	K01512 acyP; acylphosphatase [EC:3.6.1.7]			138.686	142.853	185.289	97.045	1.42908	1.47203	1.90931	Acylphosphatephosphohydrolase(EC3.6.1.7)%2Cputative	Ontology_term=KEGG_ENZYME:3.6.1.7							300N-23C	6	0	4	1			GP59-Metabolism of cofactors and vitamins (131), 900N-30C	0.0458015	0.0152672	0.0305344	0
fig|754476.27	peg.538	K01624 FBA, fbaA; fructose-bisphosphate aldolase, class II [EC:4.1.2.13]			59.0904	84.1447	71.3453	38.103	1.55081	2.20835	1.87243	Fructose-bisphosphatealdolaseclassII(EC4.1.2.13)	Ontology_term=KEGG_ENZYME:4.1.2.13							900N-30C	11	0	6	0			0%NaCl	0.0992366	0	0.0381679	0.00763359
fig|754476.27	peg.2677	K01057 PGLS, pgl, devB; 6-phosphogluconolactonase [EC:3.1.1.31]			68.8164	74.2094	130.604	70.7456	0.972731	1.04896	1.8461	6-phosphogluconolactonase(EC3.1.1.31)%2Ceukaryotictype	Ontology_term=KEGG_ENZYME:3.1.1.31							0%NaCl	20	2	7	4
fig|754476.27	peg.2269	K00975 glgC; glucose-1-phosphate adenylyltransferase [EC:2.7.7.27]			61.7737	53.4916	85.594	46.6805	1.32333	1.14591	1.83361	Glucose-1-phosphateadenylyltransferase(EC2.7.7.27)	Ontology_term=KEGG_ENZYME:2.7.7.27							09107 Glycan biosynthesis and metabolism							300N-23C	0.0163934	0	0.10929	0
fig|754476.27	peg.3153	K01703 leuC, IPMI-L; 3-isopropylmalate/(R)-2-methylmalate dehydratase large subunit [EC:4.2.1.33 4.2.1.35]			98.0401	102.98	180.104	98.8462	0.991844	1.04182	1.82206	3-isopropylmalatedehydrataselargesubunit(EC4.2.1.33)	Ontology_term=KEGG_ENZYME:4.2.1.33							38							GP59-Genetic Information Processing, (183), 900N-30C	0.010929	0.00546448	0.103825	0
fig|754476.27	peg.911	K22515 fdwB; formate dehydrogenase beta subunit [EC:1.17.1.9]			156.563	158.521	225.114	128.462	1.21875	1.23399	1.75239	tungsten-containingformatedehydrogenasebetasubunit	0							300N-23C	0	0	0	0			0%NaCl	0.0546448	0.00546448	0.10929	0.0382514
fig|754476.27	peg.2378	K01807 rpiA; ribose 5-phosphate isomerase A [EC:5.3.1.6]			99.4581	97.6623	73.4221	42.04	2.3658	2.32308	1.74648	Ribose5-phosphateisomeraseA(EC5.3.1.6)	Ontology_term=KEGG_ENZYME:5.3.1.6							900N-30C	2	0	1	0
fig|754476.27	peg.1631	K01783 rpe, RPE; ribulose-phosphate 3-epimerase [EC:5.1.3.1]			182.701	182.458	294.966	169.607	1.0772	1.07577	1.73911	Ribulose-phosphate3-epimerase(EC5.1.3.1)	Ontology_term=KEGG_ENZYME:5.1.3.1							0%NaCl	1	0	0	0			300N-23C	0.0734463	0	0.0960452	0.00564972
fig|754476.27	peg.537	K00873 PK, pyk; pyruvate kinase [EC:2.7.1.40]			48.8594	69.1941	58.7086	33.9594	1.43876	2.03756	1.72879	Pyruvatekinase(EC2.7.1.40)	Ontology_term=KEGG_ENZYME:2.7.1.40							09108 Metabolism of cofactors and vitamins							GP59- Environmental Information Processing, (177), 900N-30C	0.0677966	0	0.0564972	0.0734463
fig|754476.27	peg.94	K00024 mdh; malate dehydrogenase [EC:1.1.1.37]			22.3254	23.4784	26.9694	15.6304	1.42833	1.50209	1.72544	Malatedehydrogenase(EC1.1.1.37)	Ontology_term=KEGG_ENZYME:1.1.1.37							131							0%NaCl	0.19209	0.0112994	0.0451977	0.0960452
fig|754476.27	peg.1080	K00925 ackA; acetate kinase [EC:2.7.2.1]			30.2388	24.974	27.1652	15.9161	1.89988	1.5691	1.70677	Acetatekinase(EC2.7.2.1)	Ontology_term=KEGG_ENZYME:2.7.2.1							300N-23C	5	2	2	0
fig|754476.27	peg.1384	K00963 UGP2, galU, galF; UTP--glucose-1-phosphate uridylyltransferase [EC:2.7.7.9]			59.66	64.414	92.4258	54.2039	1.10066	1.18837	1.70515	UTP--glucose-1-phosphateuridylyltransferase(EC2.7.7.9)	Ontology_term=KEGG_ENZYME:2.7.7.9							900N-30C	6	2	4	0			300N-23C	0.0140845	0.0140845	0.161972	0.0140845
fig|754476.27	peg.2133	K01083 E3.1.3.8; 3-phytase [EC:3.1.3.8]			4.07019	4.19795	5.63184	3.36293	1.21031	1.2483	1.67468	3-phytaseprecursor(EC3.1.3.8)	Ontology_term=KEGG_ENZYME:3.1.3.8							0%NaCl	13	0	5	1			GP59-Cellular Processes (142), 900N-30C	0.028169	0.00704225	0.126761	0.0140845
fig|754476.27	peg.1548	K00240 sdhB, frdB; succinate dehydrogenase / fumarate reductase, iron-sulfur subunit [EC:1.3.5.1 1.3.5.4]			29.5845	33.905	34.1233	21.1116	1.40134	1.60599	1.61633	Succinatedehydrogenaseiron-sulfurprotein(EC1.3.99.1)	Ontology_term=KEGG_ENZYME:1.3.99.1							09120 Genetic Information Processing							0%NaCl	0.105634	0.00704225	0.084507	0.112676
fig|754476.27	peg.2538	K01647 CS, gltA; citrate synthase [EC:2.3.3.1]			89.4333	90.2531	137.686	85.8055	1.04228	1.05183	1.60463	Citratesynthase(si)(EC2.3.3.1)	Ontology_term=KEGG_ENZYME:2.3.3.1							183
fig|754476.27	peg.1152	K01433 purU; formyltetrahydrofolate deformylase [EC:3.5.1.10]			50.611	61.0912	105.03	65.545	0.772157	0.93205	1.60241	Formyltetrahydrofolatedeformylase(EC3.5.1.10)	Ontology_term=KEGG_ENZYME:3.5.1.10							300N-23C	3	0	20	0
fig|754476.27	peg.1504	K01962 accA; acetyl-CoA carboxylase carboxyl transferase subunit alpha [EC:6.4.1.2 2.1.3.15]			119.044	117.474	175.225	109.658	1.0856	1.07128	1.59793	Acetyl-coenzymeAcarboxyltransferasealphachain(EC6.4.1.2)	Ontology_term=KEGG_ENZYME:6.4.1.2							900N-30C	2	1	19	0
fig|754476.27	peg.2101	K01573 oadG; oxaloacetate decarboxylase, gamma subunit [EC:4.1.1.3]			180.086	151.35	336.018	211.837	0.850118	0.714465	1.58621	Oxaloacetatedecarboxylasegammachain(EC4.1.1.3)	Ontology_term=KEGG_ENZYME:4.1.1.3							0%NaCl	10	1	20	7
fig|754476.27	peg.2609	K01803 TPI, tpiA; triosephosphate isomerase (TIM) [EC:5.3.1.1]			201.396	219.249	295.806	186.53	1.0797	1.17541	1.58583	Triosephosphateisomerase(EC5.3.1.1)	Ontology_term=KEGG_ENZYME:5.3.1.1							09130 Environmental Information Processing
fig|754476.27	peg.1630	K01091 gph; phosphoglycolate phosphatase [EC:3.1.3.18]			127.681	131.764	192.361	121.914	1.04731	1.08079	1.57784	Phosphoglycolatephosphatase(EC3.1.3.18)	Ontology_term=KEGG_ENZYME:3.1.3.18							177
fig|754476.27	peg.1547	K00239 sdhA, frdA; succinate dehydrogenase / fumarate reductase, flavoprotein subunit [EC:1.3.5.1 1.3.5.4]			42.2145	46.2977	45.5832	29.2307	1.44418	1.58387	1.55943	Succinatedehydrogenaseflavoproteinsubunit(EC1.3.99.1)	Ontology_term=KEGG_ENZYME:1.3.99.1							300N-23C	13	0	17	1
fig|754476.27	peg.3150	K00616 E2.2.1.2, talA, talB; transaldolase [EC:2.2.1.2]			748.675	864.368	1033.63	670.015	1.1174	1.29007	1.5427	Transaldolase(EC2.2.1.2)	Ontology_term=KEGG_ENZYME:2.2.1.2							900N-30C	12	0	10	13
fig|754476.27	peg.1186	K00135 gabD; succinate-semialdehyde dehydrogenase / glutarate-semialdehyde dehydrogenase [EC:1.2.1.16 1.2.1.79 1.2.1.20]			42.0018	43.3509	41.9064	27.223	1.54288	1.59244	1.53938	Succinate-semialdehydedehydrogenase[NAD](EC1.2.1.24)%3BSuccinate-semialdehydedehydrogenase[NAD(P)+](EC1.2.1.16)	Ontology_term=KEGG_ENZYME:1.2.1.24,KEGG_ENZYME:1.2.1.16							0%NaCl	34	2	8	17
fig|754476.27	peg.535	K00134 GAPDH, gapA; glyceraldehyde 3-phosphate dehydrogenase [EC:1.2.1.12]			124.03	137.978	134.144	87.8208	1.41231	1.57113	1.52748	NAD-dependentglyceraldehyde-3-phosphatedehydrogenase(EC1.2.1.12)	Ontology_term=KEGG_ENZYME:1.2.1.12							09140 Cellular Processes
fig|754476.27	peg.1554	K00847 E2.7.1.4, scrK; fructokinase [EC:2.7.1.4]			17.8533	23.5857	19.8887	13.151	1.35757	1.79345	1.51234	Fructokinase(EC2.7.1.4)	Ontology_term=KEGG_ENZYME:2.7.1.4							142
fig|754476.27	peg.2006	K00992 murU; N-acetyl-alpha-D-muramate 1-phosphate uridylyltransferase [EC:2.7.7.99]			135.694	170.457	148.598	98.5846	1.37642	1.72904	1.50732	Glucose-1-phosphatethymidylyltransferase(EC2.7.7.24)	Ontology_term=KEGG_ENZYME:2.7.7.24							300N-23C	2	2	23	2
fig|754476.27	peg.2943	K15778 pmm-pgm; phosphomannomutase / phosphoglucomutase [EC:5.4.2.8 5.4.2.2]			40.3787	46.3789	66.9169	44.4383	0.908646	1.04367	1.50584	Phosphomannomutase(EC5.4.2.8)	Ontology_term=KEGG_ENZYME:5.4.2.8							900N-30C	4	1	18	2
fig|754476.27	peg.1438	K01960 pycB; pyruvate carboxylase subunit B [EC:6.4.1.1]			28.7966	18.5394	37.8762	25.7056	1.12025	0.72122	1.47346	PyruvatecarboxylasesubunitB(biotin-containing)(EC6.4.1.1)	Ontology_term=KEGG_ENZYME:6.4.1.1							0%NaCl	15	1	12	16
fig|754476.27	peg.3148	K08093 hxlA; 3-hexulose-6-phosphate synthase [EC:4.1.2.43]			1652.36	2206.15	2122.94	1456.09	1.13479	1.51511	1.45797	D-arabino-3-hexulose6-phosphateformaldehyde-lyase(EC4.1.2.43)	Ontology_term=KEGG_ENZYME:4.1.2.43
fig|754476.27	peg.2284	K01069 gloB, gloC, HAGH; hydroxyacylglutathione hydrolase [EC:3.1.2.6]			30.2295	26.2119	63.2282	43.8463	0.689441	0.597813	1.44204	Hydroxyacylglutathionehydrolase(EC3.1.2.6)	Ontology_term=KEGG_ENZYME:3.1.2.6
fig|754476.27	peg.1081	K01621 xfp, xpk; xylulose-5-phosphate/fructose-6-phosphate phosphoketolase [EC:4.1.2.9 4.1.2.22]			37.7056	25.8405	33.2551	23.1325	1.62999	1.11707	1.43759	Xylulose-5-phosphatephosphoketolase(EC4.1.2.9)@Fructose-6-phosphatephosphoketolase(EC4.1.2.22)	Ontology_term=KEGG_ENZYME:4.1.2.9,KEGG_ENZYME:4.1.2.22
fig|754476.27	peg.2718	K01649 leuA, IMS; 2-isopropylmalate synthase [EC:2.3.3.13]			13.7637	17.9475	19.3898	13.5399	1.01653	1.32553	1.43205	2-isopropylmalatesynthase(EC2.3.3.13)	Ontology_term=KEGG_ENZYME:2.3.3.13
fig|754476.27	peg.2610	K03431 glmM; phosphoglucosamine mutase [EC:5.4.2.10]			104.114	109.962	124.092	87.0215	1.19642	1.26362	1.42599	Phosphoglucosaminemutase(EC5.4.2.10)	Ontology_term=KEGG_ENZYME:5.4.2.10
fig|754476.27	peg.520	K01069 gloB, gloC, HAGH; hydroxyacylglutathione hydrolase [EC:3.1.2.6]			63.9472	73.9426	74.5222	52.3069	1.22254	1.41363	1.42471	Hydroxyacylglutathionehydrolase(EC3.1.2.6)	Ontology_term=KEGG_ENZYME:3.1.2.6
fig|754476.27	peg.1388	K00963 UGP2, galU, galF; UTP--glucose-1-phosphate uridylyltransferase [EC:2.7.7.9]			79.7941	88.5989	97.1404	68.2222	1.16962	1.29868	1.42388	UTP--glucose-1-phosphateuridylyltransferase(EC2.7.7.9)	Ontology_term=KEGG_ENZYME:2.7.7.9
fig|754476.27	peg.2110	K00134 GAPDH, gapA; glyceraldehyde 3-phosphate dehydrogenase [EC:1.2.1.12]			10.541	11.6062	15.977	11.3448	0.929151	1.02304	1.40831	NAD-dependentglyceraldehyde-3-phosphatedehydrogenase(EC1.2.1.12)	Ontology_term=KEGG_ENZYME:1.2.1.12
fig|754476.27	peg.261	K03841 FBP, fbp; fructose-1,6-bisphosphatase I [EC:3.1.3.11]			43.4408	50.5118	75.274	53.6272	0.810051	0.941906	1.40365	Fructose-1%2C6-bisphosphatase%2CtypeI(EC3.1.3.11)	Ontology_term=KEGG_ENZYME:3.1.3.11
fig|754476.27	peg.2680	K01807 rpiA; ribose 5-phosphate isomerase A [EC:5.3.1.6]			151.086	132.572	243.684	176.37	0.85664	0.751669	1.38166	Ribose5-phosphateisomeraseA(EC5.3.1.6)	Ontology_term=KEGG_ENZYME:5.3.1.6
fig|754476.27	peg.2270	K00700 GBE1, glgB; 1,4-alpha-glucan branching enzyme [EC:2.4.1.18]			75.4183	78.1317	89.2657	66.4238	1.13541	1.17626	1.34388	1%2C4-alpha-glucan(glycogen)branchingenzyme%2CGH-13-type(EC2.4.1.18)	Ontology_term=KEGG_ENZYME:2.4.1.18
fig|754476.27	peg.2017	K01652 E2.2.1.6L, ilvB, ilvG, ilvI; acetolactate synthase I/II/III large subunit [EC:2.2.1.6]			238.074	233.121	367.008	273.236	0.87131	0.853185	1.34319	Acetolactatesynthaselargesubunit(EC2.2.1.6)	Ontology_term=KEGG_ENZYME:2.2.1.6
fig|754476.27	peg.1834	K00138 aldB; aldehyde dehydrogenase [EC:1.2.1.-]			223.216	209.464	377.443	282.034	0.791449	0.742692	1.33829	Aldehydedehydrogenase(EC1.2.1.3)	Ontology_term=KEGG_ENZYME:1.2.1.3
fig|754476.27	peg.1692	K00027 ME2, sfcA, maeA; malate dehydrogenase (oxaloacetate-decarboxylating) [EC:1.1.1.38]			22.7412	26.5437	22.1292	16.6017	1.36982	1.59886	1.33295	NAD-dependentmalicenzyme(EC1.1.1.38)	Ontology_term=KEGG_ENZYME:1.1.1.38
fig|754476.27	peg.2645	K00036 G6PD, zwf; glucose-6-phosphate 1-dehydrogenase [EC:1.1.1.49 1.1.1.363]			178.819	144.35	242.03	183.156	0.976319	0.788127	1.32144	Glucose-6-phosphate1-dehydrogenase(EC1.1.1.49)	Ontology_term=KEGG_ENZYME:1.1.1.49
fig|754476.27	peg.2023	K03778 ldhA; D-lactate dehydrogenase [EC:1.1.1.28]			30.8297	40.1524	41.6967	31.5781	0.976299	1.27153	1.32043	D-lactatedehydrogenase(EC1.1.1.28)	Ontology_term=KEGG_ENZYME:1.1.1.28
fig|754476.27	peg.1501	K01207 nagZ; beta-N-acetylhexosaminidase [EC:3.2.1.52]			41.401	47.7607	72.4555	55.0318	0.75231	0.867874	1.31661	BetaN-acetyl-glucosaminidase(EC3.2.1.52)	Ontology_term=KEGG_ENZYME:3.2.1.52
fig|754476.27	peg.477	K00948 PRPS, prsA; ribose-phosphate pyrophosphokinase [EC:2.7.6.1]			477.373	496.258	845.164	647.103	0.737708	0.766893	1.30607	Ribose-phosphatepyrophosphokinase(EC2.7.6.1)	Ontology_term=KEGG_ENZYME:2.7.6.1
fig|754476.27	peg.2002	K01835 pgm; phosphoglucomutase [EC:5.4.2.2]			68.1984	78.5589	86.5092	66.4125	1.02689	1.18289	1.30261	Phosphoglucomutase(EC5.4.2.2)	Ontology_term=KEGG_ENZYME:5.4.2.2
fig|754476.27	peg.3170	K02821 PTS-Ula-EIIA, ulaC, sgaA; PTS system, ascorbate-specific IIA component [EC:2.7.1.194]			114.943	144.305	174.254	133.874	0.858588	1.07791	1.30162	PTSsystem%2CIIAcomponent	0
fig|754476.27	peg.912	K00123 fdoG, fdhF, fdwA; formate dehydrogenase major subunit [EC:1.17.1.9]			165.026	182.745	168.639	134.937	1.22298	1.3543	1.24976	tungsten-containingformatedehydrogenasealphasubunit	0
fig|754476.27	peg.1092	K00820 glmS, GFPT; glucosamine---fructose-6-phosphate aminotransferase (isomerizing) [EC:2.6.1.16]			96.9909	66.7917	90.6686	73.1924	1.32515	0.912549	1.23877	Glucosamine--fructose-6-phosphateaminotransferase[isomerizing](EC2.6.1.16)	Ontology_term=KEGG_ENZYME:2.6.1.16
fig|754476.27	peg.2163	K01963 accD; acetyl-CoA carboxylase carboxyl transferase subunit beta [EC:6.4.1.2 2.1.3.15]			75.3871	90.9868	102.234	83.6894	0.900796	1.0872	1.22159	Acetyl-coenzymeAcarboxyltransferasebetachain(EC6.4.1.2)	Ontology_term=KEGG_ENZYME:6.4.1.2
fig|754476.27	peg.2170	K00052 leuB, IMDH; 3-isopropylmalate dehydrogenase [EC:1.1.1.85]			70.6366	74.5252	106.918	89.5948	0.7884	0.831803	1.19335	3-isopropylmalatedehydrogenase(EC1.1.1.85)	Ontology_term=KEGG_ENZYME:1.1.1.85
fig|754476.27	peg.2699	K00846 KHK; ketohexokinase [EC:2.7.1.3]			46.999	50.9871	52.8938	44.5391	1.05523	1.14477	1.18758	Ketohexokinase(EC2.7.1.3)(Hepaticfructokinase)	Ontology_term=KEGG_ENZYME:2.7.1.3
fig|754476.27	peg.2157	K01625 eda; 2-dehydro-3-deoxyphosphogluconate aldolase / (4S)-4-hydroxy-2-oxoglutarate aldolase [EC:4.1.2.14 4.1.3.42]			194.267	243.477	253.019	216.689	0.896524	1.12363	1.16766	4-Hydroxy-2-oxoglutaratealdolase(EC4.1.3.16)@2-dehydro-3-deoxyphosphogluconatealdolase(EC4.1.2.14)	Ontology_term=KEGG_ENZYME:4.1.3.16,KEGG_ENZYME:4.1.2.14
fig|754476.27	peg.2921	K00978 rfbF; glucose-1-phosphate cytidylyltransferase [EC:2.7.7.33]			104.29	112.785	122.441	105.964	0.984198	1.06437	1.1555	Glucose-1-phosphatecytidylyltransferase(EC2.7.7.33)	Ontology_term=KEGG_ENZYME:2.7.7.33
fig|754476.27	peg.2920	K01709 rfbG; CDP-glucose 4,6-dehydratase [EC:4.2.1.45]			57.1102	68.7331	73.9748	64.2856	0.888383	1.06918	1.15072	SimilartoCDP-glucose4%2C6-dehydratase(EC4.2.1.45)	Ontology_term=KEGG_ENZYME:4.2.1.45
fig|754476.27	peg.2158	K01690 edd; phosphogluconate dehydratase [EC:4.2.1.12]			234.197	272.948	294.454	257.44	0.909715	1.06024	1.14378	Phosphogluconatedehydratase(EC4.2.1.12)	Ontology_term=KEGG_ENZYME:4.2.1.12
fig|754476.27	peg.2102	K01571 oadA; oxaloacetate decarboxylase, alpha subunit [EC:4.1.1.3]			65.1486	63.084	113.465	100.979	0.645169	0.624724	1.12365	Oxaloacetatedecarboxylasealphachain(EC4.1.1.3)	Ontology_term=KEGG_ENZYME:4.1.1.3
fig|754476.27	peg.967	K22292 mupP; N-acetyl-D-muramate 6-phosphate phosphatase [EC:3.1.3.105]			48.6473	48.0997	47.1445	42.7932	1.1368	1.124	1.10168	Similartophosphoglycolatephosphatase%2CclusteredwithubiquinonebiosynthesisSAM-dependentO-methyltransferase	0
fig|754476.27	peg.2016	K01653 E2.2.1.6S, ilvH, ilvN; acetolactate synthase I/III small subunit [EC:2.2.1.6]			268.93	247.754	372.309	338.954	0.79341	0.730935	1.0984	Acetolactatesynthasesmallsubunit(EC2.2.1.6)	Ontology_term=KEGG_ENZYME:2.2.1.6
fig|754476.27	peg.2103	K01572 oadB; oxaloacetate decarboxylase, beta subunit [EC:4.1.1.3]			55.6368	49.1094	69.9789	64.7106	0.859779	0.758908	1.08141	Oxaloacetatedecarboxylasebetachain(EC4.1.1.3)	Ontology_term=KEGG_ENZYME:4.1.1.3
fig|754476.27	peg.2643	K01595 ppc; phosphoenolpyruvate carboxylase [EC:4.1.1.31]			56.2054	62.5288	63.69	59.4586	0.945286	1.05164	1.07117	Phosphoenolpyruvatecarboxylase(EC4.1.1.31)	Ontology_term=KEGG_ENZYME:4.1.1.31
fig|754476.27	peg.2247	K00600 glyA, SHMT; glycine hydroxymethyltransferase [EC:2.1.2.1]			142.34	137.497	221.403	206.779	0.688365	0.664948	1.07072	Serinehydroxymethyltransferase(EC2.1.2.1)	Ontology_term=KEGG_ENZYME:2.1.2.1
fig|754476.27	peg.1389	K01784 galE, GALE; UDP-glucose 4-epimerase [EC:5.1.3.2]			86.6306	113.359	90.0211	84.6174	1.02379	1.33966	1.06386	UDP-glucose4-epimerase(EC5.1.3.2)	Ontology_term=KEGG_ENZYME:5.1.3.2
fig|754476.27	peg.2694	K01091 gph; phosphoglycolate phosphatase [EC:3.1.3.18]			63.5487	58.8808	91.4533	86.0103	0.73885	0.684578	1.06328	Similartophosphoglycolatephosphatase%2CclusteredwithribosomallargesubunitpseudouridinesynthaseC	0
fig|754476.27	peg.1348	K01092 E3.1.3.25, IMPA, suhB; myo-inositol-1(or 4)-monophosphatase [EC:3.1.3.25]			94.6973	97.5184	166.445	159.355	0.594255	0.611959	1.04449	Inositol-1-monophosphatase(EC3.1.3.25)	Ontology_term=KEGG_ENZYME:3.1.3.25
fig|754476.27	peg.2644	K00703 glgA; starch synthase [EC:2.4.1.21]			74.6485	82.1115	90.7668	86.9399	0.858622	0.944463	1.04402	Glycogensynthase%2CADP-glucosetransglucosylase(EC2.4.1.21)	Ontology_term=KEGG_ENZYME:2.4.1.21
fig|754476.27	peg.672	K00688 PYG, glgP; glycogen phosphorylase [EC:2.4.1.1]			46.1413	47.1136	55.687	53.4294	0.863594	0.881791	1.04225	Glycogenphosphorylase(EC2.4.1.1)	Ontology_term=KEGG_ENZYME:2.4.1.1
fig|754476.27	peg.3151	K08093 hxlA; 3-hexulose-6-phosphate synthase [EC:4.1.2.43]			1793.08	2057.19	2300.57	2227.25	0.805066	0.923645	1.03292	D-arabino-3-hexulose6-phosphateformaldehyde-lyase(EC4.1.2.43)	Ontology_term=KEGG_ENZYME:4.1.2.43
fig|754476.27	peg.2013	K01649 leuA, IMS; 2-isopropylmalate synthase [EC:2.3.3.13]			79.9849	85.606	92.9016	92.8362	0.861569	0.922118	1.0007	2-isopropylmalatesynthase(EC2.3.3.13)	Ontology_term=KEGG_ENZYME:2.3.3.13
fig|754476.27	peg.245	K00031 IDH1, IDH2, icd; isocitrate dehydrogenase [EC:1.1.1.42]			44.2518	54.0762	55.0366	55.2797	0.800509	0.97823	0.995604	Isocitratedehydrogenase[NADP](EC1.1.1.42)%3BMonomericisocitratedehydrogenase[NADP](EC1.1.1.42)	Ontology_term=KEGG_ENZYME:1.1.1.42,KEGG_ENZYME:1.1.1.42
fig|754476.27	peg.2555	K01652 E2.2.1.6L, ilvB, ilvG, ilvI; acetolactate synthase I/II/III large subunit [EC:2.2.1.6]			34.9001	42.7544	48.0554	48.7269	0.716239	0.87743	0.98622	Acetolactatesynthaselargesubunit(EC2.2.1.6)	Ontology_term=KEGG_ENZYME:2.2.1.6
fig|754476.27	peg.127	K01961 accC; acetyl-CoA carboxylase, biotin carboxylase subunit [EC:6.4.1.2 6.3.4.14]			82.0012	86.9776	106.628	109.169	0.751138	0.796722	0.976722	Biotincarboxylaseofacetyl-CoAcarboxylase(EC6.3.4.14)	Ontology_term=KEGG_ENZYME:6.3.4.14
fig|754476.27	peg.2043	K01682 acnB; aconitate hydratase 2 / 2-methylisocitrate dehydratase [EC:4.2.1.3 4.2.1.99]			74.856	87.8418	88.0179	91.9437	0.814151	0.955387	0.957303	Aconitatehydratase2(EC4.2.1.3)	Ontology_term=KEGG_ENZYME:4.2.1.3
fig|754476.27	peg.2224	K01676 E4.2.1.2A, fumA, fumB; fumarate hydratase, class I [EC:4.2.1.2]			45.6774	51.7626	43.8717	45.8292	0.996686	1.12947	0.957287	FumaratehydrataseclassI%2Caerobic(EC4.2.1.2)	Ontology_term=KEGG_ENZYME:4.2.1.2
fig|754476.27	peg.2271	K01810 GPI, pgi; glucose-6-phosphate isomerase [EC:5.3.1.9]			128.205	162.609	126.983	133.082	0.963357	1.22188	0.954174	Glucose-6-phosphateisomerase(EC5.3.1.9)	Ontology_term=KEGG_ENZYME:5.3.1.9
fig|754476.27	peg.2035	K01792 E5.1.3.15; glucose-6-phosphate 1-epimerase [EC:5.1.3.15]			65.3881	64.1688	81.4212	85.9637	0.760649	0.746464	0.947158	Aldose1-epimerase	0
fig|754476.27	peg.2053	K00163 aceE; pyruvate dehydrogenase E1 component [EC:1.2.4.1]			169.973	165.044	187.316	197.777	0.859416	0.834495	0.947105	PyruvatedehydrogenaseE1component(EC1.2.4.1)	Ontology_term=KEGG_ENZYME:1.2.4.1
fig|754476.27	peg.2982	K01092 E3.1.3.25, IMPA, suhB; myo-inositol-1(or 4)-monophosphatase [EC:3.1.3.25]			50.5276	54.5242	54.1793	57.2353	0.882804	0.952632	0.946606	Inositol-1-monophosphatase(EC3.1.3.25)	Ontology_term=KEGG_ENZYME:3.1.3.25
fig|754476.27	peg.534	K00615 E2.2.1.1, tktA, tktB; transketolase [EC:2.2.1.1]			457.247	599.68	498.116	538.552	0.849031	1.11351	0.924917	Transketolase(EC2.2.1.1)	Ontology_term=KEGG_ENZYME:2.2.1.1
fig|754476.27	peg.1555	K05341 E2.4.1.4; amylosucrase [EC:2.4.1.4]			53.3018	53.4985	43.0114	46.5272	1.14561	1.14983	0.924436	Sucrosephosphorylase(EC2.4.1.7)	Ontology_term=KEGG_ENZYME:2.4.1.7
fig|754476.27	peg.197	K04042 glmU; bifunctional UDP-N-acetylglucosamine pyrophosphorylase / Glucosamine-1-phosphate N-acetyltransferase [EC:2.7.7.23 2.3.1.157]			41.0313	44.9942	41.3406	45.6228	0.899362	0.986224	0.906141	N-acetylglucosamine-1-phosphateuridyltransferase(EC2.7.7.23)/Glucosamine-1-phosphateN-acetyltransferase(EC2.3.1.157)	Ontology_term=KEGG_ENZYME:2.7.7.23,KEGG_ENZYME:2.3.1.157
fig|754476.27	peg.305	K15633 gpmI; 2,3-bisphosphoglycerate-independent phosphoglycerate mutase [EC:5.4.2.12]			61.8429	68.3126	72.0313	80.591	0.767368	0.847646	0.893789	2%2C3-bisphosphoglycerate-independentphosphoglyceratemutase(EC5.4.2.1)	Ontology_term=KEGG_ENZYME:5.4.2.1
fig|754476.27	peg.2005	K07102 amgK; N-acetylmuramate 1-kinase [EC:2.7.1.221]			52.2778	49.4622	60.6761	68.0594	0.76812	0.72675	0.891516	COG3178:PredictedphosphotransferaserelatedtoSer/Thrproteinkinases	0
fig|754476.27	peg.2052	K00627 DLAT, aceF, pdhC; pyruvate dehydrogenase E2 component (dihydrolipoamide acetyltransferase) [EC:2.3.1.12]			133.193	128.695	128.856	161.645	0.823983	0.796155	0.797151	Dihydrolipoamideacetyltransferasecomponentofpyruvatedehydrogenasecomplex(EC2.3.1.12)	Ontology_term=KEGG_ENZYME:2.3.1.12
fig|754476.27	peg.1031	K00075 murB; UDP-N-acetylmuramate dehydrogenase [EC:1.3.1.98]			78.1809	81.8314	43.4524	54.6594	1.43033	1.49711	0.794966	UDP-N-acetylenolpyruvoylglucosaminereductase(EC1.1.1.158)	Ontology_term=KEGG_ENZYME:1.1.1.158
fig|754476.27	peg.1508	K01689 ENO, eno; enolase [EC:4.2.1.11]			81.8107	109.356	90.2435	116.135	0.704443	0.941628	0.777055	Enolase(EC4.2.1.11)	Ontology_term=KEGG_ENZYME:4.2.1.11
fig|754476.27	peg.1091	K00012 UGDH, ugd; UDPglucose 6-dehydrogenase [EC:1.1.1.22]			38.4294	40.4076	37.2299	49.1683	0.781588	0.821822	0.757193	UDP-glucosedehydrogenase(EC1.1.1.22)	Ontology_term=KEGG_ENZYME:1.1.1.22
fig|754476.27	peg.1380	K01007 pps, ppsA; pyruvate, water dikinase [EC:2.7.9.2]			136.525	158.256	136.334	182.291	0.748936	0.868149	0.747892	Phosphoenolpyruvatesynthase(EC2.7.9.2)	Ontology_term=KEGG_ENZYME:2.7.9.2
fig|754476.27	peg.1706	K01679 E4.2.1.2B, fumC, FH; fumarate hydratase, class II [EC:4.2.1.2]			53.2301	35.238	20.9055	29.1366	1.82692	1.20941	0.7175	FumaratehydrataseclassII(EC4.2.1.2)	Ontology_term=KEGG_ENZYME:4.2.1.2
fig|754476.27	peg.3152	K08094 hxlB; 6-phospho-3-hexuloisomerase [EC:5.3.1.27]			2500.67	2741.9	2411.9	3473.66	0.719896	0.789342	0.694342	6-phospho-3-hexuloisomerase	0
fig|754476.27	peg.894	K01628 fucA; L-fuculose-phosphate aldolase [EC:4.1.2.17]			38.3755	54.0602	34.5182	51.9708	0.738405	1.0402	0.664185	Ribulose-5-phosphate4-epimeraseandrelatedepimerasesandaldolases	0
fig|754476.27	peg.2051	K00382 DLD, lpd, pdhD; dihydrolipoamide dehydrogenase [EC:1.8.1.4]			109.322	109.851	91.9901	143.823	0.760117	0.763796	0.639607	Dihydrolipoamidedehydrogenaseofpyruvatedehydrogenasecomplex(EC1.8.1.4)	Ontology_term=KEGG_ENZYME:1.8.1.4
fig|754476.27	peg.649	K00790 murA; UDP-N-acetylglucosamine 1-carboxyvinyltransferase [EC:2.5.1.7]			74.5773	95.4821	70.0201	136.625	0.545852	0.69886	0.512497	UDP-N-acetylglucosamine1-carboxyvinyltransferase(EC2.5.1.7)	Ontology_term=KEGG_ENZYME:2.5.1.7
fig|754476.27	peg.2196	K00116 mqo; malate dehydrogenase (quinone) [EC:1.1.5.4]			186.617	104.354	80.4936	172.076	1.0845	0.606438	0.467778	Malate:quinoneoxidoreductase(EC1.1.5.4)	Ontology_term=KEGG_ENZYME:1.1.5.4
fig|754476.27	peg.1437	K01959 pycA; pyruvate carboxylase subunit A [EC:6.4.1.1]			43.1978	25.5706	61.5108	180.556	0.239249	0.141621	0.340674	PyruvatecarboxylasesubunitA(EC6.4.1.1)	Ontology_term=KEGG_ENZYME:6.4.1.1
fig|754476.27	peg.1093	K01711 gmd, GMDS; GDPmannose 4,6-dehydratase [EC:4.2.1.47]			49.1391	21.2626	15.5067	55.9651	0.878032	0.379926	0.277079	GDP-mannose4%2C6-dehydratase(EC4.2.1.47)	Ontology_term=KEGG_ENZYME:4.2.1.47
fig|754476.27	peg.1116	K01840 manB; phosphomannomutase [EC:5.4.2.8]			52.0852	30.9007	11.6712	75.8018	0.687123	0.407651	0.15397	Phosphomannomutase(EC5.4.2.8)	Ontology_term=KEGG_ENZYME:5.4.2.8
fig|754476.27	peg.1104	K01654 E2.5.1.56, neuB; N-acetylneuraminate synthase [EC:2.5.1.56]			40.5949	16.5583	2.89333	65.4253	0.620477	0.253088	0.0442234	N-acetylneuraminatesynthase(EC2.5.1.56)	Ontology_term=KEGG_ENZYME:2.5.1.56
fig|754476.27	peg.1094	K02377 TSTA3, fcl; GDP-L-fucose synthase [EC:1.1.1.271]			39.3042	13.0166	1.95163	52.1079	0.754285	0.2498	0.0374536	GDP-L-fucosesynthetase(EC1.1.1.271)	Ontology_term=KEGG_ENZYME:1.1.1.271
00020 Citrate cycle (TCA cycle) [PATH:ko00020]
09102 Energy metabolism
00190 Oxidative phosphorylation [PATH:ko00190]
fig|754476.27	peg.407	K04561 norB; nitric oxide reductase subunit B [EC:1.7.2.5]			418.664	544.264	116.895	412.356	1.0153	1.31989	0.283481	Nitric-oxidereductasesubunitB(EC1.7.99.7)	Ontology_term=KEGG_ENZYME:1.7.99.7
fig|754476.27	peg.1437	K01959 pycA; pyruvate carboxylase subunit A [EC:6.4.1.1]			43.1978	25.5706	61.5108	180.556	0.239249	0.141621	0.340674	PyruvatecarboxylasesubunitA(EC6.4.1.1)	Ontology_term=KEGG_ENZYME:6.4.1.1
fig|754476.27	peg.408	K02305 norC; nitric oxide reductase subunit C			603.842	664.129	178.405	471.048	1.28191	1.4099	0.378741	Nitric-oxidereductasesubunitC(EC1.7.99.7)	Ontology_term=KEGG_ENZYME:1.7.99.7
fig|754476.27	peg.199	K02112 ATPF1B, atpD; F-type H+-transporting ATPase subunit beta [EC:3.6.3.14]			307.538	399.114	205.438	537.706	0.571945	0.742252	0.382064	ATPsynthasebetachain(EC3.6.3.14)	Ontology_term=KEGG_ENZYME:3.6.3.14
fig|754476.27	peg.982	K00956 cysN; sulfate adenylyltransferase subunit 1 [EC:2.7.7.4]			71.1203	145.915	165.319	415.181	0.171299	0.35145	0.398186	Sulfateadenylyltransferasesubunit1(EC2.7.7.4)	Ontology_term=KEGG_ENZYME:2.7.7.4
fig|754476.27	peg.200	K02115 ATPF1G, atpG; F-type H+-transporting ATPase subunit gamma			203.266	232.669	143.436	344.953	0.589257	0.674494	0.415813	ATPsynthasegammachain(EC3.6.3.14)	Ontology_term=KEGG_ENZYME:3.6.3.14
fig|754476.27	peg.198	K02114 ATPF1E, atpC; F-type H+-transporting ATPase subunit epsilon			425.446	550.424	296.144	639.499	0.665279	0.86071	0.463088	ATPsynthaseepsilonchain(EC3.6.3.14)	Ontology_term=KEGG_ENZYME:3.6.3.14
fig|754476.27	peg.2065	K00831 serC, PSAT1; phosphoserine aminotransferase [EC:2.6.1.52]			108.394	129.445	98.8795	210.89	0.513981	0.613804	0.468867	Phosphoserineaminotransferase(EC2.6.1.52)	Ontology_term=KEGG_ENZYME:2.6.1.52
fig|754476.27	peg.219	K00266 gltD; glutamate synthase (NADPH) small chain [EC:1.4.1.13]			107.522	184.959	100.478	187.418	0.573702	0.986878	0.536119	Glutamatesynthase[NADPH]smallchain(EC1.4.1.13)	Ontology_term=KEGG_ENZYME:1.4.1.13
fig|754476.27	peg.201	K02111 ATPF1A, atpA; F-type H+-transporting ATPase subunit alpha [EC:3.6.3.14]			265.68	306.036	230.067	420.938	0.631161	0.727032	0.546557	ATPsynthasealphachain(EC3.6.3.14)	Ontology_term=KEGG_ENZYME:3.6.3.14
fig|754476.27	peg.1970	K00381 cysI; sulfite reductase (NADPH) hemoprotein beta-component [EC:1.8.1.2]			106.973	249.396	228.488	378.148	0.282886	0.659519	0.604227	Sulfitereductase[NADPH]hemoproteinbeta-component(EC1.8.1.2)	Ontology_term=KEGG_ENZYME:1.8.1.2
fig|754476.27	peg.981	K00957 cysD; sulfate adenylyltransferase subunit 2 [EC:2.7.7.4]			132.23	189.95	348.523	572.046	0.231152	0.332054	0.609258	Sulfateadenylyltransferasesubunit2(EC2.7.7.4)	Ontology_term=KEGG_ENZYME:2.7.7.4
fig|754476.27	peg.1874	K00380 cysJ; sulfite reductase (NADPH) flavoprotein alpha-component [EC:1.8.1.2]			10.5408	8.94542	11.4422	17.3328	0.608141	0.516098	0.660147	Sulfitereductase[NADPH]flavoproteinalpha-component(EC1.8.1.2)	Ontology_term=KEGG_ENZYME:1.8.1.2
fig|754476.27	peg.3152	K08094 hxlB; 6-phospho-3-hexuloisomerase [EC:5.3.1.27]			2500.67	2741.9	2411.9	3473.66	0.719896	0.789342	0.694342	6-phospho-3-hexuloisomerase	0
fig|754476.27	peg.3075	K00368 nirK; nitrite reductase (NO-forming) [EC:1.7.2.1]			245.152	108.995	16.4213	23.3368	10.5049	4.67051	0.703664	Copper-containingnitritereductase(EC1.7.2.1)	Ontology_term=KEGG_ENZYME:1.7.2.1
fig|754476.27	peg.263	K00672 ftr; formylmethanofuran--tetrahydromethanopterin N-formyltransferase [EC:2.3.1.101]			97.4503	175.15	99.6646	140.889	0.691681	1.24318	0.707398	Formylmethanofuran--tetrahydromethanopterinN-formyltransferase(EC2.3.1.101)	Ontology_term=KEGG_ENZYME:2.3.1.101
fig|754476.27	peg.1706	K01679 E4.2.1.2B, fumC, FH; fumarate hydratase, class II [EC:4.2.1.2]			53.2301	35.238	20.9055	29.1366	1.82692	1.20941	0.7175	FumaratehydrataseclassII(EC4.2.1.2)	Ontology_term=KEGG_ENZYME:4.2.1.2
fig|754476.27	peg.1380	K01007 pps, ppsA; pyruvate, water dikinase [EC:2.7.9.2]			136.525	158.256	136.334	182.291	0.748936	0.868149	0.747892	Phosphoenolpyruvatesynthase(EC2.7.9.2)	Ontology_term=KEGG_ENZYME:2.7.9.2
fig|754476.27	peg.43	K01499 mch; methenyltetrahydromethanopterin cyclohydrolase [EC:3.5.4.27]			86.1764	91.8437	99.233	130.624	0.65973	0.703116	0.759686	N(5)%2CN(10)-methenyltetrahydromethanopterincyclohydrolase(EC3.5.4.27)	Ontology_term=KEGG_ENZYME:3.5.4.27
fig|754476.27	peg.1082	K01491 folD; methylenetetrahydrofolate dehydrogenase (NADP+) / methenyltetrahydrofolate cyclohydrolase [EC:1.5.1.5 3.5.4.9]			57.4458	54.9354	87.2025	113.9	0.504352	0.482312	0.765604	Methylenetetrahydrofolatedehydrogenase(NADP+)(EC1.5.1.5)/Methenyltetrahydrofolatecyclohydrolase(EC3.5.4.9)	Ontology_term=KEGG_ENZYME:1.5.1.5,KEGG_ENZYME:3.5.4.9
fig|754476.27	peg.418	K02575 NRT, narK, nrtP, nasA; MFS transporter, NNP family, nitrate/nitrite transporter			130.041	25.4558	289.548	377.193	0.344759	0.0674875	0.76764	Nitrate/nitritetransporter	0
fig|754476.27	peg.1508	K01689 ENO, eno; enolase [EC:4.2.1.11]			81.8107	109.356	90.2435	116.135	0.704443	0.941628	0.777055	Enolase(EC4.2.1.11)	Ontology_term=KEGG_ENZYME:4.2.1.11
fig|754476.27	peg.2592	K00336 nuoG; NADH-quinone oxidoreductase subunit G [EC:1.6.5.3]			98.9834	131.34	96.9781	123.217	0.803325	1.06592	0.787051	NADH-ubiquinoneoxidoreductasechainG(EC1.6.5.3)	Ontology_term=KEGG_ENZYME:1.6.5.3
fig|754476.27	peg.1483	K00640 cysE; serine O-acetyltransferase [EC:2.3.1.30]			40.1764	51.0841	28.9508	36.7415	1.09349	1.39036	0.787959	Serineacetyltransferase(EC2.3.1.30)	Ontology_term=KEGG_ENZYME:2.3.1.30
fig|754476.27	peg.433	K00376 nosZ; nitrous-oxide reductase [EC:1.7.2.4]			266.508	257.987	241.115	289.677	0.920021	0.890603	0.83236	Nitrous-oxidereductase(EC1.7.99.6)	Ontology_term=KEGG_ENZYME:1.7.99.6
fig|754476.27	peg.2593	K00335 nuoF; NADH-quinone oxidoreductase subunit F [EC:1.6.5.3]			72.8495	98.546	74.2736	86.2782	0.844356	1.14219	0.860862	NADH-ubiquinoneoxidoreductasechainF(EC1.6.5.3)	Ontology_term=KEGG_ENZYME:1.6.5.3
fig|754476.27	peg.220	K00265 gltB; glutamate synthase (NADPH) large chain [EC:1.4.1.13]			178.708	261.642	226.225	258.792	0.690545	1.01101	0.874156	Glutamatesynthase[NADPH]largechain(EC1.4.1.13)	Ontology_term=KEGG_ENZYME:1.4.1.13
fig|754476.27	peg.305	K15633 gpmI; 2,3-bisphosphoglycerate-independent phosphoglycerate mutase [EC:5.4.2.12]			61.8429	68.3126	72.0313	80.591	0.767368	0.847646	0.893789	2%2C3-bisphosphoglycerate-independentphosphoglyceratemutase(EC5.4.2.1)	Ontology_term=KEGG_ENZYME:5.4.2.1
fig|754476.27	peg.202	K02113 ATPF1D, atpH; F-type H+-transporting ATPase subunit delta			446.233	464.603	453.797	506.987	0.880167	0.916401	0.895086	ATPsynthasedeltachain(EC3.6.3.14)	Ontology_term=KEGG_ENZYME:3.6.3.14
fig|754476.27	peg.2199	K10764 metZ; O-succinylhomoserine sulfhydrylase [EC:2.5.1.-]			64.9527	45.944	91.2841	99.4664	0.653011	0.461905	0.917739	O-acetylhomoserinesulfhydrylase(EC2.5.1.49)/O-succinylhomoserinesulfhydrylase(EC2.5.1.48)	Ontology_term=KEGG_ENZYME:2.5.1.49,KEGG_ENZYME:2.5.1.48
fig|754476.27	peg.2594	K00334 nuoE; NADH-quinone oxidoreductase subunit E [EC:1.6.5.3]			97.7746	124.504	99.2222	107.627	0.908454	1.15681	0.921903	NADH-ubiquinoneoxidoreductasechainE(EC1.6.5.3)	Ontology_term=KEGG_ENZYME:1.6.5.3
fig|754476.27	peg.534	K00615 E2.2.1.1, tktA, tktB; transketolase [EC:2.2.1.1]			457.247	599.68	498.116	538.552	0.849031	1.11351	0.924917	Transketolase(EC2.2.1.1)	Ontology_term=KEGG_ENZYME:2.2.1.1
fig|754476.27	peg.429	K00831 serC, PSAT1; phosphoserine aminotransferase [EC:2.6.1.52]			54.9926	58.7268	69.7681	73.8692	0.744458	0.79501	0.944481	Phosphoserineaminotransferase(EC2.6.1.52)	Ontology_term=KEGG_ENZYME:2.6.1.52
fig|754476.27	peg.2224	K01676 E4.2.1.2A, fumA, fumB; fumarate hydratase, class I [EC:4.2.1.2]			45.6774	51.7626	43.8717	45.8292	0.996686	1.12947	0.957287	FumaratehydrataseclassI%2Caerobic(EC4.2.1.2)	Ontology_term=KEGG_ENZYME:4.2.1.2
fig|754476.27	peg.2043	K01682 acnB; aconitate hydratase 2 / 2-methylisocitrate dehydratase [EC:4.2.1.3 4.2.1.99]			74.856	87.8418	88.0179	91.9437	0.814151	0.955387	0.957303	Aconitatehydratase2(EC4.2.1.3)	Ontology_term=KEGG_ENZYME:4.2.1.3
fig|754476.27	peg.2309	K00262 E1.4.1.4, gdhA; glutamate dehydrogenase (NADP+) [EC:1.4.1.4]			48.9717	59.8006	58.7046	60.7209	0.806505	0.984844	0.966794	NADP-specificglutamatedehydrogenase(EC1.4.1.4)	Ontology_term=KEGG_ENZYME:1.4.1.4
fig|754476.27	peg.2214	K01079 serB, PSPH; phosphoserine phosphatase [EC:3.1.3.3]			71.2121	65.1995	72.3999	74.2204	0.959468	0.878457	0.975472	Phosphoserinephosphatase(EC3.1.3.3)	Ontology_term=KEGG_ENZYME:3.1.3.3
fig|754476.27	peg.127	K01961 accC; acetyl-CoA carboxylase, biotin carboxylase subunit [EC:6.4.1.2 6.3.4.14]			82.0012	86.9776	106.628	109.169	0.751138	0.796722	0.976722	Biotincarboxylaseofacetyl-CoAcarboxylase(EC6.3.4.14)	Ontology_term=KEGG_ENZYME:6.3.4.14
fig|754476.27	peg.262	K00202 fwdC, fmdC; formylmethanofuran dehydrogenase subunit C [EC:1.2.7.12]			97.7046	144.912	110.553	113.103	0.863852	1.28124	0.977447	Formylmethanofurandehydrogenase(tungsten)subunitC(EC1.2.99.5)	Ontology_term=KEGG_ENZYME:1.2.99.5
fig|754476.27	peg.264	K00200 fwdA, fmdA; formylmethanofuran dehydrogenase subunit A [EC:1.2.7.12]			88.0061	120.624	105.746	107.674	0.817341	1.12027	0.982096	FormylmethanofurandehydrogenasesubunitA(EC1.2.99.5)	Ontology_term=KEGG_ENZYME:1.2.99.5
fig|754476.27	peg.245	K00031 IDH1, IDH2, icd; isocitrate dehydrogenase [EC:1.1.1.42]			44.2518	54.0762	55.0366	55.2797	0.800509	0.97823	0.995604	Isocitratedehydrogenase[NADP](EC1.1.1.42)%3BMonomericisocitratedehydrogenase[NADP](EC1.1.1.42)	Ontology_term=KEGG_ENZYME:1.1.1.42,KEGG_ENZYME:1.1.1.42
fig|754476.27	peg.1120	K00860 cysC; adenylylsulfate kinase [EC:2.7.1.25]			50.2545	55.7539	58.3367	58.0033	0.866407	0.96122	1.00575	Adenylylsulfatekinase(EC2.7.1.25)	Ontology_term=KEGG_ENZYME:2.7.1.25
fig|754476.27	peg.980	K00390 cysH; phosphoadenosine phosphosulfate reductase [EC:1.8.4.8 1.8.4.10]			144.662	189.56	421.593	414.503	0.349	0.45732	1.01711	Phosphoadenylyl-sulfatereductase[thioredoxin](EC1.8.4.8)/Adenylyl-sulfatereductase[thioredoxin](EC1.8.4.10)	Ontology_term=KEGG_ENZYME:1.8.4.8,KEGG_ENZYME:1.8.4.10
fig|754476.27	peg.2588	K00340 nuoK; NADH-quinone oxidoreductase subunit K [EC:1.6.5.3]			60.5189	62.2371	61.3987	60.0373	1.00802	1.03664	1.02267	NADH-ubiquinoneoxidoreductasechainK(EC1.6.5.3)	Ontology_term=KEGG_ENZYME:1.6.5.3
fig|754476.27	peg.2590	K00338 nuoI; NADH-quinone oxidoreductase subunit I [EC:1.6.5.3]			100.251	126.173	106.885	104.232	0.961807	1.21051	1.02546	NADH-ubiquinoneoxidoreductasechainI(EC1.6.5.3)	Ontology_term=KEGG_ENZYME:1.6.5.3
fig|754476.27	peg.3151	K08093 hxlA; 3-hexulose-6-phosphate synthase [EC:4.1.2.43]			1793.08	2057.19	2300.57	2227.25	0.805066	0.923645	1.03292	D-arabino-3-hexulose6-phosphateformaldehyde-lyase(EC4.1.2.43)	Ontology_term=KEGG_ENZYME:4.1.2.43
fig|754476.27	peg.46	K10713 fae; 5,6,7,8-tetrahydromethanopterin hydro-lyase [EC:4.2.1.147]			1808.98	2359.9	1760.45	1682.68	1.07506	1.40247	1.04622	Formaldehydeactivatingenzyme	0
fig|754476.27	peg.2585	K00343 nuoN; NADH-quinone oxidoreductase subunit N [EC:1.6.5.3]			43.1308	48.1503	53.9808	51.305	0.840673	0.938509	1.05215	NADH-ubiquinoneoxidoreductasechainN(EC1.6.5.3)	Ontology_term=KEGG_ENZYME:1.6.5.3
fig|754476.27	peg.2247	K00600 glyA, SHMT; glycine hydroxymethyltransferase [EC:2.1.2.1]			142.34	137.497	221.403	206.779	0.688365	0.664948	1.07072	Serinehydroxymethyltransferase(EC2.1.2.1)	Ontology_term=KEGG_ENZYME:2.1.2.1
fig|754476.27	peg.2643	K01595 ppc; phosphoenolpyruvate carboxylase [EC:4.1.1.31]			56.2054	62.5288	63.69	59.4586	0.945286	1.05164	1.07117	Phosphoenolpyruvatecarboxylase(EC4.1.1.31)	Ontology_term=KEGG_ENZYME:4.1.1.31
fig|754476.27	peg.3163	K00297 metF, MTHFR; methylenetetrahydrofolate reductase (NADPH) [EC:1.5.1.20]			84.9039	100.04	98.6609	91.9831	0.923038	1.08759	1.0726	5%2C10-methylenetetrahydrofolatereductase(EC1.5.1.20)	Ontology_term=KEGG_ENZYME:1.5.1.20
fig|754476.27	peg.2589	K00339 nuoJ; NADH-quinone oxidoreductase subunit J [EC:1.6.5.3]			70.8983	87.7336	77.8479	71.1644	0.996261	1.23283	1.09392	NADH-ubiquinoneoxidoreductasechainJ(EC1.6.5.3)	Ontology_term=KEGG_ENZYME:1.6.5.3
fig|754476.27	peg.203	K02109 ATPF0B, atpF; F-type H+-transporting ATPase subunit b			615.599	650.107	725.375	662.997	0.92851	0.980558	1.09408	ATPsynthaseF0sectorsubunitb	0
fig|754476.27	peg.2595	K00333 nuoD; NADH-quinone oxidoreductase subunit D [EC:1.6.5.3]			88.7824	108.013	88.0385	77.6812	1.14291	1.39046	1.13333	NADH-ubiquinoneoxidoreductasechainD(EC1.6.5.3)	Ontology_term=KEGG_ENZYME:1.6.5.3
fig|754476.27	peg.2501	K17218 sqr; sulfide:quinone oxidoreductase [EC:1.8.5.4]			58.2299	52.1388	71.3686	62.0081	0.93907	0.840839	1.15096	FAD-dependentpyridinenucleotide-disulphideoxidoreductase	0
fig|754476.27	peg.1331	K00406 ccoP; cytochrome c oxidase cbb3-type subunit III			79.5521	90.3387	99.1584	85.6311	0.92901	1.05498	1.15797	CytochromecoxidasesubunitCcoP(EC1.9.3.1)	Ontology_term=KEGG_ENZYME:1.9.3.1
fig|754476.27	peg.1329	K00405 ccoO; cytochrome c oxidase cbb3-type subunit II			137.466	164.406	175.619	150.826	0.911418	1.09004	1.16438	CytochromecoxidasesubunitCcoO(EC1.9.3.1)	Ontology_term=KEGG_ENZYME:1.9.3.1
fig|754476.27	peg.1912	K00937 ppk; polyphosphate kinase [EC:2.7.4.1]			60.4853	60.4797	68.6441	56.4289	1.07189	1.07179	1.21647	Polyphosphatekinase(EC2.7.4.1)	Ontology_term=KEGG_ENZYME:2.7.4.1
fig|754476.27	peg.2163	K01963 accD; acetyl-CoA carboxylase carboxyl transferase subunit beta [EC:6.4.1.2 2.1.3.15]			75.3871	90.9868	102.234	83.6894	0.900796	1.0872	1.22159	Acetyl-coenzymeAcarboxyltransferasebetachain(EC6.4.1.2)	Ontology_term=KEGG_ENZYME:6.4.1.2
fig|754476.27	peg.2874	K01938 fhs; formate--tetrahydrofolate ligase [EC:6.3.4.3]			49.9848	61.7696	56.8316	46.4835	1.07532	1.32885	1.22262	Formate--tetrahydrofolateligase(EC6.3.4.3)	Ontology_term=KEGG_ENZYME:6.3.4.3
fig|754476.27	peg.468	K00855 PRK, prkB; phosphoribulokinase [EC:2.7.1.19]			49.1828	47.923	66.332	53.9477	0.911675	0.888323	1.22956	Phosphoribulokinase(EC2.7.1.19)	Ontology_term=KEGG_ENZYME:2.7.1.19
fig|754476.27	peg.2591	K00337 nuoH; NADH-quinone oxidoreductase subunit H [EC:1.6.5.3]			77.0084	93.0681	87.4523	70.9214	1.08583	1.31227	1.23309	NADH-ubiquinoneoxidoreductasechainH(EC1.6.5.3)	Ontology_term=KEGG_ENZYME:1.6.5.3
fig|754476.27	peg.2215	K01507 ppa; inorganic pyrophosphatase [EC:3.6.1.1]			201.761	263.808	282.417	226.513	0.890727	1.16465	1.24681	Inorganicpyrophosphatase(EC3.6.1.1)	Ontology_term=KEGG_ENZYME:3.6.1.1
fig|754476.27	peg.912	K00123 fdoG, fdhF, fdwA; formate dehydrogenase major subunit [EC:1.17.1.9]			165.026	182.745	168.639	134.937	1.22298	1.3543	1.24976	tungsten-containingformatedehydrogenasealphasubunit	0
fig|754476.27	peg.204	K02110 ATPF0C, atpE; F-type H+-transporting ATPase subunit c			403.352	389.673	577.361	461.137	0.874691	0.845027	1.25204	ATPsynthaseF0sectorsubunitc	0
fig|754476.27	peg.2586	K00342 nuoM; NADH-quinone oxidoreductase subunit M [EC:1.6.5.3]			39.0254	54.4178	52.6265	41.9567	0.930135	1.297	1.2543	NADH-ubiquinoneoxidoreductasechainM(EC1.6.5.3)	Ontology_term=KEGG_ENZYME:1.6.5.3
fig|754476.27	peg.2597	K00331 nuoB; NADH-quinone oxidoreductase subunit B [EC:1.6.5.3]			156.852	191.598	198.129	146.755	1.0688	1.30557	1.35007	NADH-ubiquinoneoxidoreductasechainB(EC1.6.5.3)	Ontology_term=KEGG_ENZYME:1.6.5.3
fig|754476.27	peg.501	K16258 mxaK; mxaK protein			62.3294	82.7357	105.676	78.1071	0.797999	1.05926	1.35297	MxaKprotein	0
fig|754476.27	peg.601	K00413 CYC1, CYT1, petC; ubiquinol-cytochrome c reductase cytochrome c1 subunit			258.704	301.82	524.286	386.411	0.669504	0.781085	1.35681	ubiquinolcytochromeCoxidoreductase%2CcytochromeC1subunit	0
fig|754476.27	peg.500	K16259 mxaL; mxaL protein			75.3715	105.413	127.92	93.8418	0.803177	1.1233	1.36314	MxaLprotein	0
fig|754476.27	peg.657	K00641 metX; homoserine O-acetyltransferase/O-succinyltransferase [EC:2.3.1.31 2.3.1.46]			44.0668	48.5698	55.7319	40.8242	1.07943	1.18973	1.36517	HomoserineO-acetyltransferase(EC2.3.1.31)	Ontology_term=KEGG_ENZYME:2.3.1.31
fig|754476.27	peg.2680	K01807 rpiA; ribose 5-phosphate isomerase A [EC:5.3.1.6]			151.086	132.572	243.684	176.37	0.85664	0.751669	1.38166	Ribose5-phosphateisomeraseA(EC5.3.1.6)	Ontology_term=KEGG_ENZYME:5.3.1.6
fig|754476.27	peg.261	K03841 FBP, fbp; fructose-1,6-bisphosphatase I [EC:3.1.3.11]			43.4408	50.5118	75.274	53.6272	0.810051	0.941906	1.40365	Fructose-1%2C6-bisphosphatase%2CtypeI(EC3.1.3.11)	Ontology_term=KEGG_ENZYME:3.1.3.11
fig|754476.27	peg.2110	K00134 GAPDH, gapA; glyceraldehyde 3-phosphate dehydrogenase [EC:1.2.1.12]			10.541	11.6062	15.977	11.3448	0.929151	1.02304	1.40831	NAD-dependentglyceraldehyde-3-phosphatedehydrogenase(EC1.2.1.12)	Ontology_term=KEGG_ENZYME:1.2.1.12
fig|754476.27	peg.2587	K00341 nuoL; NADH-quinone oxidoreductase subunit L [EC:1.6.5.3]			46.2372	56.4446	55.5689	39.3021	1.17645	1.43617	1.41389	NADH-ubiquinoneoxidoreductasechainL(EC1.6.5.3)	Ontology_term=KEGG_ENZYME:1.6.5.3
fig|754476.27	peg.1328	K00404 ccoN; cytochrome c oxidase cbb3-type subunit I [EC:1.9.3.1]			193.523	244.372	254.643	177.378	1.09102	1.37769	1.43559	CytochromecoxidasesubunitCcoN(EC1.9.3.1)	Ontology_term=KEGG_ENZYME:1.9.3.1
fig|754476.27	peg.1081	K01621 xfp, xpk; xylulose-5-phosphate/fructose-6-phosphate phosphoketolase [EC:4.1.2.9 4.1.2.22]			37.7056	25.8405	33.2551	23.1325	1.62999	1.11707	1.43759	Xylulose-5-phosphatephosphoketolase(EC4.1.2.9)@Fructose-6-phosphatephosphoketolase(EC4.1.2.22)	Ontology_term=KEGG_ENZYME:4.1.2.9,KEGG_ENZYME:4.1.2.22
fig|754476.27	peg.3148	K08093 hxlA; 3-hexulose-6-phosphate synthase [EC:4.1.2.43]			1652.36	2206.15	2122.94	1456.09	1.13479	1.51511	1.45797	D-arabino-3-hexulose6-phosphateformaldehyde-lyase(EC4.1.2.43)	Ontology_term=KEGG_ENZYME:4.1.2.43
fig|754476.27	peg.265	K00201 fwdB, fmdB; formylmethanofuran dehydrogenase subunit B [EC:1.2.7.12]			93.4349	127.564	132.938	90.9246	1.02761	1.40297	1.46207	FormylmethanofurandehydrogenasesubunitB(EC1.2.99.5)	Ontology_term=KEGG_ENZYME:1.2.99.5
fig|754476.27	peg.1438	K01960 pycB; pyruvate carboxylase subunit B [EC:6.4.1.1]			28.7966	18.5394	37.8762	25.7056	1.12025	0.72122	1.47346	PyruvatecarboxylasesubunitB(biotin-containing)(EC6.4.1.1)	Ontology_term=KEGG_ENZYME:6.4.1.1
fig|754476.27	peg.535	K00134 GAPDH, gapA; glyceraldehyde 3-phosphate dehydrogenase [EC:1.2.1.12]			124.03	137.978	134.144	87.8208	1.41231	1.57113	1.52748	NAD-dependentglyceraldehyde-3-phosphatedehydrogenase(EC1.2.1.12)	Ontology_term=KEGG_ENZYME:1.2.1.12
fig|754476.27	peg.2596	K00332 nuoC; NADH-quinone oxidoreductase subunit C [EC:1.6.5.3]			170.941	210.605	195.911	128.119	1.33424	1.64383	1.52914	NADH-ubiquinoneoxidoreductasechainC(EC1.6.5.3)	Ontology_term=KEGG_ENZYME:1.6.5.3
fig|754476.27	peg.1547	K00239 sdhA, frdA; succinate dehydrogenase / fumarate reductase, flavoprotein subunit [EC:1.3.5.1 1.3.5.4]			42.2145	46.2977	45.5832	29.2307	1.44418	1.58387	1.55943	Succinatedehydrogenaseflavoproteinsubunit(EC1.3.99.1)	Ontology_term=KEGG_ENZYME:1.3.99.1
fig|754476.27	peg.1971	K00380 cysJ; sulfite reductase (NADPH) flavoprotein alpha-component [EC:1.8.1.2]			285.509	512.825	681.055	432.785	0.659702	1.18494	1.57366	Sulfitereductase[NADPH]flavoproteinalpha-component(EC1.8.1.2)	Ontology_term=KEGG_ENZYME:1.8.1.2
fig|754476.27	peg.3184	K01738 cysK; cysteine synthase [EC:2.5.1.47]			144.043	157.579	159.291	101.186	1.42354	1.55733	1.57424	Cysteinesynthase(EC2.5.1.47)	Ontology_term=KEGG_ENZYME:2.5.1.47
fig|754476.27	peg.2609	K01803 TPI, tpiA; triosephosphate isomerase (TIM) [EC:5.3.1.1]			201.396	219.249	295.806	186.53	1.0797	1.17541	1.58583	Triosephosphateisomerase(EC5.3.1.1)	Ontology_term=KEGG_ENZYME:5.3.1.1
fig|754476.27	peg.502	K16257 mxaC; mxaC protein			114.189	159.138	164.012	103.371	1.10465	1.53948	1.58663	MxaC%2CproteininvolvedinCa2+insertionintomethanoldehydrogenase	0
fig|754476.27	peg.1504	K01962 accA; acetyl-CoA carboxylase carboxyl transferase subunit alpha [EC:6.4.1.2 2.1.3.15]			119.044	117.474	175.225	109.658	1.0856	1.07128	1.59793	Acetyl-coenzymeAcarboxyltransferasealphachain(EC6.4.1.2)	Ontology_term=KEGG_ENZYME:6.4.1.2
fig|754476.27	peg.1548	K00240 sdhB, frdB; succinate dehydrogenase / fumarate reductase, iron-sulfur subunit [EC:1.3.5.1 1.3.5.4]			29.5845	33.905	34.1233	21.1116	1.40134	1.60599	1.61633	Succinatedehydrogenaseiron-sulfurprotein(EC1.3.99.1)	Ontology_term=KEGG_ENZYME:1.3.99.1
fig|754476.27	peg.586	K10714 mtdB; methylene-tetrahydromethanopterin dehydrogenase [EC:1.5.1.-]			96.5967	98.27	135.382	83.5823	1.15571	1.17573	1.61975	Methylenetetrahydromethanopterindehydrogenase(EC1.5.99.9)	Ontology_term=KEGG_ENZYME:1.5.99.9
fig|754476.27	peg.2283	K01673 cynT, can; carbonic anhydrase [EC:4.2.1.1]			81.244	86.6336	148.423	90.8019	0.89474	0.954095	1.63458	Carbonicanhydrase(EC4.2.1.1)	Ontology_term=KEGG_ENZYME:4.2.1.1
fig|754476.27	peg.1809	K00425 cydA; cytochrome bd ubiquinol oxidase subunit I [EC:1.10.3.14]			50.7023	46.4904	75.9969	45.8878	1.10492	1.01313	1.65615	putativeCytochromebd2%2CsubunitI	0
fig|754476.27	peg.294	K03885 ndh; NADH dehydrogenase [EC:1.6.99.3]			148.197	130.2	283.097	170.932	0.866993	0.761708	1.65619	NADHdehydrogenase(EC1.6.99.3)	Ontology_term=KEGG_ENZYME:1.6.99.3
fig|754476.27	peg.1810	K00426 cydB; cytochrome bd ubiquinol oxidase subunit II [EC:1.10.3.14]			32.8683	29.9238	43.7478	25.8683	1.2706	1.15677	1.69117	putativeCytochromebd2%2CsubunitII	0
fig|754476.27	peg.1080	K00925 ackA; acetate kinase [EC:2.7.2.1]			30.2388	24.974	27.1652	15.9161	1.89988	1.5691	1.70677	Acetatekinase(EC2.7.2.1)	Ontology_term=KEGG_ENZYME:2.7.2.1
fig|754476.27	peg.94	K00024 mdh; malate dehydrogenase [EC:1.1.1.37]			22.3254	23.4784	26.9694	15.6304	1.42833	1.50209	1.72544	Malatedehydrogenase(EC1.1.1.37)	Ontology_term=KEGG_ENZYME:1.1.1.37
fig|754476.27	peg.1631	K01783 rpe, RPE; ribulose-phosphate 3-epimerase [EC:5.1.3.1]			182.701	182.458	294.966	169.607	1.0772	1.07577	1.73911	Ribulose-phosphate3-epimerase(EC5.1.3.1)	Ontology_term=KEGG_ENZYME:5.1.3.1
fig|754476.27	peg.2378	K01807 rpiA; ribose 5-phosphate isomerase A [EC:5.3.1.6]			99.4581	97.6623	73.4221	42.04	2.3658	2.32308	1.74648	Ribose5-phosphateisomeraseA(EC5.3.1.6)	Ontology_term=KEGG_ENZYME:5.3.1.6
fig|754476.27	peg.911	K22515 fdwB; formate dehydrogenase beta subunit [EC:1.17.1.9]			156.563	158.521	225.114	128.462	1.21875	1.23399	1.75239	tungsten-containingformatedehydrogenasebetasubunit	0
fig|754476.27	peg.205	K02108 ATPF0A, atpB; F-type H+-transporting ATPase subunit a			404.573	402.983	807.469	458.944	0.88153	0.878066	1.75941	ATPsynthaseF0sectorsubunita	0
fig|754476.27	peg.865	K17226 soxY; sulfur-oxidizing protein SoxY			76.1786	83.7069	120.898	68.4738	1.11252	1.22247	1.76561	SulfuroxidationproteinSoxY	0
fig|754476.27	peg.419	K02575 NRT, narK, nrtP, nasA; MFS transporter, NNP family, nitrate/nitrite transporter			152.486	30.9841	463.411	259.332	0.587993	0.119476	1.78694	Nitrate/nitritetransporter	0
fig|754476.27	peg.866	K17227 soxZ; sulfur-oxidizing protein SoxZ			89.0754	96.3903	141.99	78.3171	1.13737	1.23077	1.81302	SulfuroxidationproteinSoxZ	0
fig|754476.27	peg.538	K01624 FBA, fbaA; fructose-bisphosphate aldolase, class II [EC:4.1.2.13]			59.0904	84.1447	71.3453	38.103	1.55081	2.20835	1.87243	Fructose-bisphosphatealdolaseclassII(EC4.1.2.13)	Ontology_term=KEGG_ENZYME:4.1.2.13
fig|754476.27	peg.420	K00370 narG, narZ, nxrA; nitrate reductase / nitrite oxidoreductase, alpha subunit [EC:1.7.5.1 1.7.99.-]			261.077	48.9301	825.421	435.914	0.59892	0.112247	1.89354	Respiratorynitratereductasealphachain(EC1.7.99.4)	Ontology_term=KEGG_ENZYME:1.7.99.4
fig|754476.27	peg.2598	K00330 nuoA; NADH-quinone oxidoreductase subunit A [EC:1.6.5.3]			329.238	344.415	401.22	210.194	1.56635	1.63856	1.90881	NADHubiquinoneoxidoreductasechainA(EC1.6.5.3)	Ontology_term=KEGG_ENZYME:1.6.5.3
fig|754476.27	peg.908	K00124 fdoH, fdsB; formate dehydrogenase iron-sulfur subunit			210.264	191.665	233.949	122.331	1.71881	1.56677	1.91242	Formatedehydrogenase-O%2Ciron-sulfursubunit(EC1.2.1.2)%3BPutativeformatedehydrogenaseiron-sulfursubunit(EC1.2.1.2)	Ontology_term=KEGG_ENZYME:1.2.1.2,KEGG_ENZYME:1.2.1.2
fig|754476.27	peg.1833	K01895 ACSS, acs; acetyl-CoA synthetase [EC:6.2.1.1]			61.1679	54.2193	90.5901	46.2425	1.32276	1.1725	1.95902	Acetyl-coenzymeAsynthetase(EC6.2.1.1)	Ontology_term=KEGG_ENZYME:6.2.1.1
fig|754476.27	peg.1546	K00241 sdhC, frdC; succinate dehydrogenase / fumarate reductase, cytochrome b subunit			53.1499	57.077	61.6022	31.1246	1.70765	1.83383	1.97922	Succinatedehydrogenasecytochromebsubunit	0
fig|754476.27	peg.2024	K16370 pfkB; 6-phosphofructokinase 2 [EC:2.7.1.11]			73.4662	74.0541	84.8436	42.7288	1.71936	1.73312	1.98563	Tagatose-6-phosphatekinase(EC2.7.1.144)/1-phosphofructokinase(EC2.7.1.56)	Ontology_term=KEGG_ENZYME:2.7.1.144,KEGG_ENZYME:2.7.1.56
fig|754476.27	peg.1341	K01903 sucC; succinyl-CoA synthetase beta subunit [EC:6.2.1.5]			55.1212	43.7847	112.945	55.7879	0.988049	0.784842	2.02455	Succinyl-CoAligase[ADP-forming]betachain(EC6.2.1.5)	Ontology_term=KEGG_ENZYME:6.2.1.5
fig|754476.27	peg.126	K02160 accB, bccP; acetyl-CoA carboxylase biotin carboxyl carrier protein			112.443	114.602	184.993	91.1415	1.23372	1.25741	2.02973	Biotincarboxylcarrierproteinofacetyl-CoAcarboxylase	0
fig|754476.27	peg.452	K02575 NRT, narK, nrtP, nasA; MFS transporter, NNP family, nitrate/nitrite transporter			72.8726	84.0932	92.8593	45.7294	1.59356	1.83893	2.03063	Nitrate/nitritetransporter	0
fig|754476.27	peg.503	K16256 mxaA; mxaA protein			125.909	153.409	204.672	100.786	1.24926	1.52212	2.03075	MxaAprotein	0
fig|754476.27	peg.1495	K16256 mxaA; mxaA protein			25.3308	26.6822	42.9802	21.0261	1.20473	1.26901	2.04413	MxaAprotein	0
fig|754476.27	peg.1342	K01902 sucD; succinyl-CoA synthetase alpha subunit [EC:6.2.1.5]			76.4182	61.0354	129.018	63.0635	1.21177	0.967841	2.04585	Succinyl-CoAligase[ADP-forming]alphachain(EC6.2.1.5)	Ontology_term=KEGG_ENZYME:6.2.1.5
fig|754476.27	peg.536	K00927 PGK, pgk; phosphoglycerate kinase [EC:2.7.2.3]			85.7887	97.9418	133.493	64.7361	1.32521	1.51294	2.06212	Phosphoglyceratekinase(EC2.7.2.3)	Ontology_term=KEGG_ENZYME:2.7.2.3
fig|754476.27	peg.907	K00123 fdoG, fdhF, fdwA; formate dehydrogenase major subunit [EC:1.17.1.9]			216.017	205.703	251.902	118.711	1.81969	1.7328	2.12197	Formatedehydrogenase-O%2Cmajorsubunit(EC1.2.1.2)	Ontology_term=KEGG_ENZYME:1.2.1.2
fig|754476.27	peg.602	K00412 CYTB, petB; ubiquinol-cytochrome c reductase cytochrome b subunit			239.861	268.631	616.277	282.999	0.847568	0.949229	2.17766	Ubiquinol--cytochromecreductase%2CcytochromeBsubunit(EC1.10.2.2)	Ontology_term=KEGG_ENZYME:1.10.2.2
fig|754476.27	peg.1425	K00640 cysE; serine O-acetyltransferase [EC:2.3.1.30]			65.4451	75.1911	84.7121	38.7248	1.69	1.94168	2.18754	Serineacetyltransferase(EC2.3.1.30)	Ontology_term=KEGG_ENZYME:2.3.1.30
fig|754476.27	peg.910	K00127 fdoI, fdsG; formate dehydrogenase subunit gamma			130.969	134.012	160.304	71.8972	1.82161	1.86393	2.22962	FormatedehydrogenaseOgammasubunit(EC1.2.1.2)	Ontology_term=KEGG_ENZYME:1.2.1.2
fig|754476.27	peg.987	K00381 cysI; sulfite reductase (NADPH) hemoprotein beta-component [EC:1.8.1.2]			89.9895	102.134	158.978	71.1575	1.26465	1.43532	2.23417	Sulfitereductase[NADPH]hemoproteinbeta-component(EC1.8.1.2)	Ontology_term=KEGG_ENZYME:1.8.1.2
fig|754476.27	peg.603	K00411 UQCRFS1, RIP1, petA; ubiquinol-cytochrome c reductase iron-sulfur subunit [EC:1.10.2.2]			328.848	370.304	893.267	383.394	0.857728	0.965855	2.32989	Ubiquinol-cytochromeCreductaseiron-sulfursubunit(EC1.10.2.2)	Ontology_term=KEGG_ENZYME:1.10.2.2
fig|754476.27	peg.1496	K16257 mxaC; mxaC protein			21.2375	17.2995	42.0159	16.8363	1.26141	1.02751	2.49556	FIG00808917:hypotheticalprotein	0
fig|754476.27	peg.1498	K16259 mxaL; mxaL protein			25.5629	22.1298	45.759	17.2253	1.48404	1.28473	2.6565	UncharacterizedproteincontainingavonWillebrandfactortypeA(vWA)domain	0
fig|754476.27	peg.1666	K00200 fwdA, fmdA; formylmethanofuran dehydrogenase subunit A [EC:1.2.7.12]			17.7135	31.6483	43.3145	16.2332	1.09119	1.94961	2.66828	FormylmethanofurandehydrogenasesubunitA(EC1.2.99.5)	Ontology_term=KEGG_ENZYME:1.2.99.5
fig|754476.27	peg.421	K00371 narH, narY, nxrB; nitrate reductase / nitrite oxidoreductase, beta subunit [EC:1.7.5.1 1.7.99.-]			270.729	53.6952	1004.26	375.796	0.720413	0.142884	2.67236	Respiratorynitratereductasebetachain(EC1.7.99.4)	Ontology_term=KEGG_ENZYME:1.7.99.4
fig|754476.27	peg.507	K16255 mxaG; cytochrome c-L			1163.93	1140.54	2418.01	868.612	1.33999	1.31306	2.78377	Cytochromec-Lprecursor(Cytochromec551I)(Cytochromec552)	0
fig|754476.27	peg.424	K01673 cynT, can; carbonic anhydrase [EC:4.2.1.1]			299.249	79.7784	1009.9	359.209	0.833077	0.222095	2.81146	Carbonicanhydrase(EC4.2.1.1)	Ontology_term=KEGG_ENZYME:4.2.1.1
fig|754476.27	peg.1612	K00404 ccoN; cytochrome c oxidase cbb3-type subunit I [EC:1.9.3.1]			61.7705	55.9041	79.6378	28.2812	2.18416	1.97673	2.81593	CytochromecoxidasesubunitCcoN(EC1.9.3.1)	Ontology_term=KEGG_ENZYME:1.9.3.1
fig|754476.27	peg.342	K01803 TPI, tpiA; triosephosphate isomerase (TIM) [EC:5.3.1.1]			12.3462	9.5584	34.831	12.3655	0.99844	0.772988	2.81678	Triosephosphateisomerase(EC5.3.1.1)	Ontology_term=KEGG_ENZYME:5.3.1.1
fig|754476.27	peg.457	K00370 narG, narZ, nxrA; nitrate reductase / nitrite oxidoreductase, alpha subunit [EC:1.7.5.1 1.7.99.-]			148.516	149.526	164.077	58.2129	2.55126	2.5686	2.81856	Respiratorynitratereductasealphachain(EC1.7.99.4)	Ontology_term=KEGG_ENZYME:1.7.99.4
fig|754476.27	peg.590	K17226 soxY; sulfur-oxidizing protein SoxY			417.306	427.497	446.245	157.87	2.64335	2.7079	2.82665	hypotheticalprotein	0
fig|754476.27	peg.2955	K01725 cynS; cyanate lyase [EC:4.2.1.104]			87.4394	111.583	177.522	61.2189	1.42831	1.82269	2.89979	Cyanatehydratase(EC4.2.1.104)	Ontology_term=KEGG_ENZYME:4.2.1.104
fig|754476.27	peg.456	K00371 narH, narY, nxrB; nitrate reductase / nitrite oxidoreductase, beta subunit [EC:1.7.5.1 1.7.99.-]			109.838	115.105	124.904	42.6558	2.57498	2.69846	2.92817	Respiratorynitratereductasebetachain(EC1.7.99.4)	Ontology_term=KEGG_ENZYME:1.7.99.4
fig|754476.27	peg.508	K16254 mxaJ; mxaJ protein			1558.28	1532.3	2793.64	924.205	1.68608	1.65797	3.02275	MxaJ%2Cproteininvolvedinmethanoloxidation	0
fig|754476.27	peg.423	K00374 narI, narV; nitrate reductase gamma subunit [EC:1.7.5.1 1.7.99.-]			351.061	89.0446	1411.21	458.18	0.766207	0.194344	3.08003	Respiratorynitratereductasegammachain(EC1.7.99.4)	Ontology_term=KEGG_ENZYME:1.7.99.4
fig|754476.27	peg.460	K04561 norB; nitric oxide reductase subunit B [EC:1.7.2.5]			136.389	198.072	152.506	48.1445	2.83292	4.11411	3.16767	Nitric-oxidereductasesubunitB(EC1.7.99.7)	Ontology_term=KEGG_ENZYME:1.7.99.7
fig|754476.27	peg.454	K00374 narI, narV; nitrate reductase gamma subunit [EC:1.7.5.1 1.7.99.-]			84.2247	91.4462	101.79	30.5167	2.75996	2.9966	3.33556	Respiratorynitratereductasegammachain(EC1.7.99.4)	Ontology_term=KEGG_ENZYME:1.7.99.4
fig|754476.27	peg.461	K02305 norC; nitric oxide reductase subunit C			175.024	280.601	212.198	59.5676	2.93824	4.71063	3.5623	Nitric-oxidereductasesubunitC(EC1.7.99.7)	Ontology_term=KEGG_ENZYME:1.7.99.7
fig|754476.27	peg.1410	K00640 cysE; serine O-acetyltransferase [EC:2.3.1.30]			31.5664	76.729	97.2901	22.9476	1.37559	3.34366	4.23966	Serineacetyltransferase(EC2.3.1.30)	Ontology_term=KEGG_ENZYME:2.3.1.30
fig|754476.27	peg.509	K14028 mdh1, mxaF; methanol dehydrogenase (cytochrome c) subunit 1 [EC:1.1.2.7]			5087.38	4931.53	9364.37	2170.71	2.34365	2.27185	4.31397	Methanoldehydrogenaselargesubunitprotein(EC1.1.99.8)	Ontology_term=KEGG_ENZYME:1.1.99.8
fig|754476.27	peg.1281	K01915 glnA, GLUL; glutamine synthetase [EC:6.3.1.2]			671.373	1022.48	1677.28	330.661	2.0304	3.09224	5.07249	GlutaminesynthetasetypeI(EC6.3.1.2)	Ontology_term=KEGG_ENZYME:6.3.1.2
fig|754476.27	peg.2460	K01624 FBA, fbaA; fructose-bisphosphate aldolase, class II [EC:4.1.2.13]			116.021	56.4661	616.568	97.7787	1.18656	0.577489	6.30574	Fructose-bisphosphatealdolaseclassII(EC4.1.2.13)	Ontology_term=KEGG_ENZYME:4.1.2.13
fig|754476.27	peg.2346	K00372 nasA; assimilatory nitrate reductase catalytic subunit [EC:1.7.99.-]			45.3152	96.3279	64.3186	7.7244	5.8665	12.4706	8.32667	Assimilatorynitratereductaselargesubunit(EC:1.7.99.4)	Ontology_term=KEGG_ENZYME:1.7.99.4
fig|754476.27	peg.506	K14029 mdh2, mxaI; methanol dehydrogenase (cytochrome c) subunit 2 [EC:1.1.2.7]			12008.7	5284.76	22258.1	2395.24	5.01357	2.20636	9.29262	Methanoldehydrogenase%2Csmallsubunit(EC1.1.99.8)	Ontology_term=KEGG_ENZYME:1.1.99.8
fig|754476.27	peg.789	K00126 fdsD; formate dehydrogenase subunit delta [EC:1.17.1.9]			594.31	296.771	115.422	12.0536	49.3057	24.621	9.57577	hypotheticalprotein	0
fig|754476.27	peg.2458	K00855 PRK, prkB; phosphoribulokinase [EC:2.7.1.19]			14.7973	8.30524	121.164	11.5721	1.2787	0.717695	10.4703	Phosphoribulokinase(EC2.7.1.19)	Ontology_term=KEGG_ENZYME:2.7.1.19
fig|754476.27	peg.2459	K03841 FBP, fbp; fructose-1,6-bisphosphatase I [EC:3.1.3.11]			52.0325	22.8405	509.778	42.7408	1.2174	0.534395	11.9272	Fructose-1%2C6-bisphosphatase%2CtypeI(EC3.1.3.11)	Ontology_term=KEGG_ENZYME:3.1.3.11
fig|754476.27	peg.2343	K02575 NRT, narK, nrtP, nasA; MFS transporter, NNP family, nitrate/nitrite transporter			28.0615	33.7223	84.1123	4.71024	5.95756	7.15937	17.8573	Nitrate/nitritetransporter	0
fig|754476.27	peg.343	K03841 FBP, fbp; fructose-1,6-bisphosphatase I [EC:3.1.3.11]			20.381	7.80628	248.89	8.39116	2.42887	0.930298	29.661	Fructose-1%2C6-bisphosphatase%2CtypeI(EC3.1.3.11)	Ontology_term=KEGG_ENZYME:3.1.3.11
fig|754476.27	peg.2347	K00363 nirD; nitrite reductase (NADH) small subunit [EC:1.7.1.15]			79.8652	182.185	203.47	5.70195	14.0066	31.9513	35.6842	Nitritereductase[NAD(P)H]smallsubunit(EC1.7.1.4)	Ontology_term=KEGG_ENZYME:1.7.1.4
fig|754476.27	peg.344	K01624 FBA, fbaA; fructose-bisphosphate aldolase, class II [EC:4.1.2.13]			110.44	39.3901	1316.28	32.2645	3.42295	1.22085	40.7967	Fructose-bisphosphatealdolaseclassII(EC4.1.2.13)	Ontology_term=KEGG_ENZYME:4.1.2.13
fig|754476.27	peg.493	K01601 rbcL; ribulose-bisphosphate carboxylase large chain [EC:4.1.1.39]			143.858	54.2137	2187.26	52.9246	2.71817	1.02436	41.3279	Ribulosebisphosphatecarboxylaselargechain(EC4.1.1.39)	Ontology_term=KEGG_ENZYME:4.1.1.39
fig|754476.27	peg.791	K00123 fdoG, fdhF, fdwA; formate dehydrogenase major subunit [EC:1.17.1.9]			657.926	769.931	754.256	17.7766	37.0109	43.3116	42.4298	NAD-dependentformatedehydrogenasealphasubunit	0
fig|754476.27	peg.2348	K00362 nirB; nitrite reductase (NADH) large subunit [EC:1.7.1.15]			114.503	177.239	419.446	9.03466	12.6738	19.6176	46.4264	Nitritereductase[NAD(P)H]largesubunit(EC1.7.1.4)	Ontology_term=KEGG_ENZYME:1.7.1.4
fig|754476.27	peg.494	K01602 rbcS; ribulose-bisphosphate carboxylase small chain [EC:4.1.1.39]			80.3176	31.7381	1153.15	18.6918	4.29695	1.69797	61.6927	Ribulosebisphosphatecarboxylasesmallchain(EC4.1.1.39)	Ontology_term=KEGG_ENZYME:4.1.1.39
fig|754476.27	peg.793	K00127 fdoI, fdsG; formate dehydrogenase subunit gamma			1555.93	1811.72	1924.94	20.3492	76.4613	89.0316	94.5953	NAD-dependentformatedehydrogenasegammasubunit	0
fig|754476.27	peg.792	K00124 fdoH, fdsB; formate dehydrogenase iron-sulfur subunit			994.136	1198.37	1239.7	10.3464	96.0851	115.825	119.82	NAD-dependentformatedehydrogenasebetasubunit	0
00195 Photosynthesis [PATH:ko00195]
09103 Lipid metabolism
00061 Fatty acid biosynthesis [PATH:ko00061]
fig|754476.27	peg.1130	K00981 E2.7.7.41, CDS1, CDS2, cdsA; phosphatidate cytidylyltransferase [EC:2.7.7.41]			25.6294	32.1342	34.9805	36.3128	0.705797	0.884929	0.963312	Phosphatidatecytidylyltransferase(EC2.7.7.41)	Ontology_term=KEGG_ENZYME:2.7.7.41
fig|754476.27	peg.1136	K02372 fabZ; 3-hydroxyacyl-[acyl-carrier-protein] dehydratase [EC:4.2.1.59]			181.046	243.201	205.641	199.545	0.907293	1.21878	1.03055	3-hydroxyacyl-[acyl-carrier-protein]dehydratase%2CFabZform(EC4.2.1.59)	Ontology_term=KEGG_ENZYME:4.2.1.59
fig|754476.27	peg.1147	K01716 fabA; 3-hydroxyacyl-[acyl-carrier protein] dehydratase / trans-2-decenoyl-[acyl-carrier protein] isomerase [EC:4.2.1.59 5.3.3.14]			196.839	211.254	308.779	174.789	1.12616	1.20862	1.76658	3-hydroxyacyl-[acyl-carrier-protein]dehydratase%2CFabAform(EC4.2.1.59)	Ontology_term=KEGG_ENZYME:4.2.1.59
fig|754476.27	peg.1148	K00647 fabB; 3-oxoacyl-[acyl-carrier-protein] synthase I [EC:2.3.1.41]			83.2395	105.525	147.057	56.8857	1.46327	1.85503	2.58513	3-oxoacyl-[acyl-carrier-protein]synthase%2CKASI(EC2.3.1.41)	Ontology_term=KEGG_ENZYME:2.3.1.41
fig|754476.27	peg.126	K02160 accB, bccP; acetyl-CoA carboxylase biotin carboxyl carrier protein			112.443	114.602	184.993	91.1415	1.23372	1.25741	2.02973	Biotincarboxylcarrierproteinofacetyl-CoAcarboxylase	0
fig|754476.27	peg.127	K01961 accC; acetyl-CoA carboxylase, biotin carboxylase subunit [EC:6.4.1.2 6.3.4.14]			82.0012	86.9776	106.628	109.169	0.751138	0.796722	0.976722	Biotincarboxylaseofacetyl-CoAcarboxylase(EC6.3.4.14)	Ontology_term=KEGG_ENZYME:6.3.4.14
fig|754476.27	peg.1470	K00507 SCD, desC; stearoyl-CoA desaturase (Delta-9 desaturase) [EC:1.14.19.1]			25.0901	30.1572	41.5218	26.808	0.935915	1.12493	1.54886	Fattyaciddesaturase(EC1.14.19.1)%3BDelta-9fattyaciddesaturase(EC1.14.19.1)	Ontology_term=KEGG_ENZYME:1.14.19.1,KEGG_ENZYME:1.14.19.1
fig|754476.27	peg.1504	K01962 accA; acetyl-CoA carboxylase carboxyl transferase subunit alpha [EC:6.4.1.2 2.1.3.15]			119.044	117.474	175.225	109.658	1.0856	1.07128	1.59793	Acetyl-coenzymeAcarboxyltransferasealphachain(EC6.4.1.2)	Ontology_term=KEGG_ENZYME:6.4.1.2
fig|754476.27	peg.1699	K10804 tesA; acyl-CoA thioesterase I [EC:3.1.2.- 3.1.1.5]			93.0692	88.9661	190.092	55.2285	1.68517	1.61087	3.44192	Arylesteraseprecursor(EC3.1.1.2)	Ontology_term=KEGG_ENZYME:3.1.1.2
fig|754476.27	peg.1961	K00901 dgkA, DGK; diacylglycerol kinase (ATP) [EC:2.7.1.107]			18.7516	26.6208	22.0503	34.3706	0.545571	0.77452	0.641546	Diacylglycerolkinase(EC2.7.1.107)	Ontology_term=KEGG_ENZYME:2.7.1.107
fig|754476.27	peg.1983	K09458 fabF; 3-oxoacyl-[acyl-carrier-protein] synthase II [EC:2.3.1.179]			99.4676	85.6567	114.439	120.101	0.828199	0.713205	0.952856	3-oxoacyl-[acyl-carrier-protein]synthase%2CKASII(EC2.3.1.179)	Ontology_term=KEGG_ENZYME:2.3.1.179
fig|754476.27	peg.1984	K02078 acpP; acyl carrier protein			493.495	424.888	621.165	639.391	0.77182	0.66452	0.971495	Acylcarrierprotein	0
fig|754476.27	peg.1985	K00059 fabG; 3-oxoacyl-[acyl-carrier protein] reductase [EC:1.1.1.100]			78.9377	84.3484	84.3778	135.308	0.583395	0.623382	0.6236	3-oxoacyl-[acyl-carrierprotein]reductase(EC1.1.1.100)	Ontology_term=KEGG_ENZYME:1.1.1.100
fig|754476.27	peg.1986	K00645 fabD; [acyl-carrier-protein] S-malonyltransferase [EC:2.3.1.39]			72.3667	83.0591	87.9991	125.243	0.577811	0.663184	0.702628	MalonylCoA-acylcarrierproteintransacylase(EC2.3.1.39)	Ontology_term=KEGG_ENZYME:2.3.1.39
fig|754476.27	peg.1987	K00648 fabH; 3-oxoacyl-[acyl-carrier-protein] synthase III [EC:2.3.1.180]			139.744	155.355	194.991	227.507	0.614242	0.68286	0.857077	3-oxoacyl-[acyl-carrier-protein]synthase%2CKASIII(EC2.3.1.180)	Ontology_term=KEGG_ENZYME:2.3.1.180
fig|754476.27	peg.1988	K03621 plsX; glycerol-3-phosphate acyltransferase PlsX [EC:2.3.1.15]			294.44	299.093	528.074	360.285	0.817242	0.830155	1.46571	Phosphate:acyl-ACPacyltransferasePlsX	0
fig|754476.27	peg.2014	K17103 CHO1, pssA; CDP-diacylglycerol---serine O-phosphatidyltransferase [EC:2.7.8.8]			76.4774	75.2834	84.0905	70.0156	1.09229	1.07524	1.20102	CDP-diacylglycerol--serineO-phosphatidyltransferase(EC2.7.8.8)	Ontology_term=KEGG_ENZYME:2.7.8.8
fig|754476.27	peg.2029	K08744 CRLS; cardiolipin synthase (CMP-forming) [EC:2.7.8.41]			57.0193	50.8582	77.2191	45.2342	1.26053	1.12433	1.70709	CDP-diacylglycerol--glycerol-3-phosphate3-phosphatidyltransferase(EC2.7.8.5)	Ontology_term=KEGG_ENZYME:2.7.8.5
fig|754476.27	peg.2092	K00432 gpx; glutathione peroxidase [EC:1.11.1.9]			42.2486	34.8402	67.8508	20.4687	2.06406	1.70212	3.31486	Glutathioneperoxidasefamilyprotein	0
fig|754476.27	peg.213	K00901 dgkA, DGK; diacylglycerol kinase (ATP) [EC:2.7.1.107]			207.855	199.292	112.504	185.392	1.12116	1.07498	0.606843	Diacylglycerolkinase(EC2.7.1.107)	Ontology_term=KEGG_ENZYME:2.7.1.107
fig|754476.27	peg.2161	K01897 ACSL, fadD; long-chain acyl-CoA synthetase [EC:6.2.1.3]			35.159	34.8812	45.4891	25.3456	1.38719	1.37622	1.79475	Long-chain-fatty-acid--CoAligase(EC6.2.1.3)	Ontology_term=KEGG_ENZYME:6.2.1.3
fig|754476.27	peg.2163	K01963 accD; acetyl-CoA carboxylase carboxyl transferase subunit beta [EC:6.4.1.2 2.1.3.15]			75.3871	90.9868	102.234	83.6894	0.900796	1.0872	1.22159	Acetyl-coenzymeAcarboxyltransferasebetachain(EC6.4.1.2)	Ontology_term=KEGG_ENZYME:6.4.1.2
fig|754476.27	peg.2176	K00208 fabI; enoyl-[acyl-carrier protein] reductase I [EC:1.3.1.9 1.3.1.10]			120.853	122.739	174.996	107.25	1.12684	1.14443	1.63166	Enoyl-[acyl-carrier-protein]reductase[NADH](EC1.3.1.9)	Ontology_term=KEGG_ENZYME:1.3.1.9
fig|754476.27	peg.2365	K00995 pgsA, PGS1; CDP-diacylglycerol---glycerol-3-phosphate 3-phosphatidyltransferase [EC:2.7.8.5]			51.8888	51.9137	76.7477	49.4233	1.04989	1.05039	1.55286	CDP-diacylglycerol--glycerol-3-phosphate3-phosphatidyltransferase(EC2.7.8.5)	Ontology_term=KEGG_ENZYME:2.7.8.5
fig|754476.27	peg.2646	K01613 psd, PISD; phosphatidylserine decarboxylase [EC:4.1.1.65]			82.2615	119.525	148.062	83.7457	0.982278	1.42724	1.768	Phosphatidylserinedecarboxylase(EC4.1.1.65)	Ontology_term=KEGG_ENZYME:4.1.1.65
fig|754476.27	peg.2968	K00655 plsC; 1-acyl-sn-glycerol-3-phosphate acyltransferase [EC:2.3.1.51]			34.5019	38.0113	39.3759	42.3523	0.814641	0.897504	0.929723	1-acyl-sn-glycerol-3-phosphateacyltransferase(EC2.3.1.51)	Ontology_term=KEGG_ENZYME:2.3.1.51
fig|754476.27	peg.310	K00057 gpsA; glycerol-3-phosphate dehydrogenase (NAD(P)+) [EC:1.1.1.94]			123.428	154.383	150.27	187.089	0.659725	0.825182	0.803199	Glycerol-3-phosphatedehydrogenase[NAD(P)+](EC1.1.1.94)	Ontology_term=KEGG_ENZYME:1.1.1.94
fig|754476.27	peg.3144	K05879 dhaL; phosphoenolpyruvate---glycerone phosphotransferase subunit DhaL [EC:2.7.1.121]			31.6806	18.9043	12.9591	59.0229	0.536751	0.320288	0.219561	Phosphoenolpyruvate-dihydroxyacetonephosphotransferase(EC2.7.1.121)%2CADP-bindingsubunitDhaL	Ontology_term=KEGG_ENZYME:2.7.1.121
fig|754476.27	peg.3146	K05878 dhaK; phosphoenolpyruvate---glycerone phosphotransferase subunit DhaK [EC:2.7.1.121]			22.4983	30.947	30.2781	16.0643	1.40052	1.92645	1.88481	Phosphoenolpyruvate-dihydroxyacetonephosphotransferase(EC2.7.1.121)%2CdihydroxyacetonebindingsubunitDhaK	Ontology_term=KEGG_ENZYME:2.7.1.121
fig|754476.27	peg.316	K08591 plsY; glycerol-3-phosphate acyltransferase PlsY [EC:2.3.1.15]			28.3224	34.5842	48.642	54.6391	0.518355	0.632958	0.890242	Acyl-phosphate:glycerol-3-phosphateO-acyltransferasePlsY	0
fig|754476.27	peg.481	K01058 pldA; phospholipase A1/A2 [EC:3.1.1.32 3.1.1.4]			103.7	120.796	160.616	79.3196	1.30737	1.5229	2.02493	PhospholipaseA1precursor(EC3.1.1.32%2CEC3.1.1.4)%3BOutermembranephospholipaseA	Ontology_term=KEGG_ENZYME:3.1.1.32,KEGG_ENZYME:3.1.1.4
fig|754476.27	peg.582	K00655 plsC; 1-acyl-sn-glycerol-3-phosphate acyltransferase [EC:2.3.1.51]			58.5112	61.1665	56.7782	57.2772	1.02154	1.0679	0.991287	1-acyl-sn-glycerol-3-phosphateacyltransferase(EC2.3.1.51)	Ontology_term=KEGG_ENZYME:2.3.1.51
fig|754476.27	peg.634	K05939 aas; acyl-[acyl-carrier-protein]-phospholipid O-acyltransferase / long-chain-fatty-acid--[acyl-carrier-protein] ligase [EC:2.3.1.40 6.2.1.20]			54.7025	62.5913	76.8064	56.241	0.972646	1.11291	1.36567	Putative2-acylglycerophosphoethanolamineacyltransferase/acyl-acylcarrierproteinsynthetase(EC6.2.1.20)	Ontology_term=KEGG_ENZYME:6.2.1.20
fig|754476.27	peg.993	K01095 pgpA; phosphatidylglycerophosphatase A [EC:3.1.3.27]			52.3796	59.1793	79.0769	48.2151	1.08637	1.2274	1.64008	PhosphatidylglycerophosphataseA(EC3.1.3.27)	Ontology_term=KEGG_ENZYME:3.1.3.27
00071 Fatty acid degradation [PATH:ko00071]
09104 Nucleotide metabolism
00230 Purine metabolism [PATH:ko00230]
fig|754476.27	peg.982	K00956 cysN; sulfate adenylyltransferase subunit 1 [EC:2.7.7.4]			71.1203	145.915	165.319	415.181	0.171299	0.35145	0.398186	Sulfateadenylyltransferasesubunit1(EC2.7.7.4)	Ontology_term=KEGG_ENZYME:2.7.7.4
fig|754476.27	peg.2860	K03043 rpoB; DNA-directed RNA polymerase subunit beta [EC:2.7.7.6]			186.747	211.494	146.492	351.782	0.530861	0.601209	0.41643	DNA-directedRNApolymerasebetasubunit(EC2.7.7.6)	Ontology_term=KEGG_ENZYME:2.7.7.6
fig|754476.27	peg.241	K01465 URA4, pyrC; dihydroorotase [EC:3.5.2.3]			62.7638	52.5771	37.9961	78.7143	0.797363	0.667949	0.482709	Dihydroorotase(EC3.5.2.3)	Ontology_term=KEGG_ENZYME:3.5.2.3
fig|754476.27	peg.2859	K03046 rpoC; DNA-directed RNA polymerase subunit beta' [EC:2.7.7.6]			218.544	212.505	174.064	329.215	0.663834	0.64549	0.528725	DNA-directedRNApolymerasebeta'subunit(EC2.7.7.6)	Ontology_term=KEGG_ENZYME:2.7.7.6
fig|754476.27	peg.2829	K03040 rpoA; DNA-directed RNA polymerase subunit alpha [EC:2.7.7.6]			1060.67	1382.42	1176.22	2034.87	0.521246	0.679364	0.578029	DNA-directedRNApolymerasealphasubunit(EC2.7.7.6)	Ontology_term=KEGG_ENZYME:2.7.7.6
fig|754476.27	peg.981	K00957 cysD; sulfate adenylyltransferase subunit 2 [EC:2.7.7.4]			132.23	189.95	348.523	572.046	0.231152	0.332054	0.609258	Sulfateadenylyltransferasesubunit2(EC2.7.7.4)	Ontology_term=KEGG_ENZYME:2.7.7.4
fig|754476.27	peg.2018	K01465 URA4, pyrC; dihydroorotase [EC:3.5.2.3]			101.161	84.4649	86.4789	136.491	0.74115	0.618829	0.633585	Dihydroorotase(EC3.5.2.3)	Ontology_term=KEGG_ENZYME:3.5.2.3
fig|754476.27	peg.2249	K01939 purA, ADSS; adenylosuccinate synthase [EC:6.3.4.4]			109.071	145.008	120.007	188.821	0.577643	0.767965	0.635561	Adenylosuccinatesynthetase(EC6.3.4.4)	Ontology_term=KEGG_ENZYME:6.3.4.4
fig|754476.27	peg.2616	K01955 carB, CPA2; carbamoyl-phosphate synthase large subunit [EC:6.3.5.5]			113.932	164.56	151.788	215.659	0.528298	0.763056	0.703834	Carbamoyl-phosphatesynthaselargechain(EC6.3.5.5)	Ontology_term=KEGG_ENZYME:6.3.5.5
fig|754476.27	peg.1581	K01923 purC; phosphoribosylaminoimidazole-succinocarboxamide synthase [EC:6.3.2.6]			71.0536	64.9848	93.8396	116.12	0.6119	0.559637	0.808128	Phosphoribosylaminoimidazole-succinocarboxamidesynthase(EC6.3.2.6)	Ontology_term=KEGG_ENZYME:6.3.2.6
fig|754476.27	peg.467	K01945 purD; phosphoribosylamine---glycine ligase [EC:6.3.4.13]			31.7034	27.5689	50.6273	59.3214	0.534435	0.464738	0.853441	Phosphoribosylamine--glycineligase(EC6.3.4.13)	Ontology_term=KEGG_ENZYME:6.3.4.13
fig|754476.27	peg.131	K00602 purH; phosphoribosylaminoimidazolecarboxamide formyltransferase / IMP cyclohydrolase [EC:2.1.2.3 3.5.4.10]			68.9695	87.0518	92.0057	104.441	0.660367	0.833502	0.880934	IMPcyclohydrolase(EC3.5.4.10)/Phosphoribosylaminoimidazolecarboxamideformyltransferase(EC2.1.2.3)	Ontology_term=KEGG_ENZYME:3.5.4.10,KEGG_ENZYME:2.1.2.3
fig|754476.27	peg.3015	K02335 polA; DNA polymerase I [EC:2.7.7.7]			29.6926	32.0167	30.6023	33.6346	0.882801	0.951899	0.909846	DNApolymeraseI(EC2.7.7.7)	Ontology_term=KEGG_ENZYME:2.7.7.7
fig|754476.27	peg.240	K00609 pyrB, PYR2; aspartate carbamoyltransferase catalytic subunit [EC:2.1.3.2]			63.6931	60.7673	61.0666	67.0019	0.950616	0.906949	0.911416	Aspartatecarbamoyltransferase(EC2.1.3.2)	Ontology_term=KEGG_ENZYME:2.1.3.2
fig|754476.27	peg.518	K00254 DHODH, pyrD; dihydroorotate dehydrogenase [EC:1.3.5.2]			31.9165	39.6583	38.772	38.747	0.823716	1.02352	1.00064	Dihydroorotatedehydrogenase(EC1.3.3.1)	Ontology_term=KEGG_ENZYME:1.3.3.1
fig|754476.27	peg.1120	K00860 cysC; adenylylsulfate kinase [EC:2.7.1.25]			50.2545	55.7539	58.3367	58.0033	0.866407	0.96122	1.00575	Adenylylsulfatekinase(EC2.7.1.25)	Ontology_term=KEGG_ENZYME:2.7.1.25
fig|754476.27	peg.1502	K02337 dnaE; DNA polymerase III subunit alpha [EC:2.7.7.7]			25.477	30.2419	31.6151	31.3758	0.811994	0.96386	1.00763	DNApolymeraseIIIalphasubunit(EC2.7.7.7)	Ontology_term=KEGG_ENZYME:2.7.7.7
fig|754476.27	peg.1506	K01937 pyrG, CTPS; CTP synthase [EC:6.3.4.2]			118.086	145.289	191.787	186.034	0.634755	0.780982	1.03092	CTPsynthase(EC6.3.4.2)	Ontology_term=KEGG_ENZYME:6.3.4.2
fig|754476.27	peg.430	K00254 DHODH, pyrD; dihydroorotate dehydrogenase [EC:1.3.5.2]			52.0137	68.8901	56.6785	53.6217	0.970013	1.28474	1.05701	Dihydroorotatedehydrogenase(EC1.3.3.1)	Ontology_term=KEGG_ENZYME:1.3.3.1
fig|754476.27	peg.239	K02825 pyrR; pyrimidine operon attenuation protein / uracil phosphoribosyltransferase [EC:2.4.2.9]			87.243	87.0636	108.672	101.163	0.862401	0.860628	1.07423	Uracilphosphoribosyltransferase(EC2.4.2.9)/PyrimidineoperonregulatoryproteinPyrR	Ontology_term=KEGG_ENZYME:2.4.2.9
fig|754476.27	peg.1999	K01081 E3.1.3.5; 5'-nucleotidase [EC:3.1.3.5]			63.4229	67.9563	79.3025	73.4881	0.863035	0.924725	1.07912	5'-nucleotidase(EC3.1.3.5)	Ontology_term=KEGG_ENZYME:3.1.3.5
fig|754476.27	peg.1269	K02340 holA; DNA polymerase III subunit delta [EC:2.7.7.7]			57.3553	77.1296	82.4192	74.7294	0.767506	1.03212	1.1029	DNApolymeraseIIIdeltasubunit(EC2.7.7.7)	Ontology_term=KEGG_ENZYME:2.7.7.7
fig|754476.27	peg.2034	K01515 nudF; ADP-ribose pyrophosphatase [EC:3.6.1.13]			34.3672	31.3896	46.2833	41.2133	0.833885	0.761636	1.12302	ADP-ribosepyrophosphatase(EC3.6.1.13)	Ontology_term=KEGG_ENZYME:3.6.1.13
fig|754476.27	peg.1602	K01952 purL, PFAS; phosphoribosylformylglycinamidine synthase [EC:6.3.5.3]			64.7602	69.0363	69.4347	60.185	1.07602	1.14707	1.15369	Phosphoribosylformylglycinamidinesynthase%2Csynthetasesubunit(EC6.3.5.3)/Phosphoribosylformylglycinamidinesynthase%2Cglutamineamidotransferasesubunit(EC6.3.5.3)	Ontology_term=KEGG_ENZYME:6.3.5.3,KEGG_ENZYME:6.3.5.3
fig|754476.27	peg.222	K01588 purE; 5-(carboxyamino)imidazole ribonucleotide mutase [EC:5.4.99.18]			88.6031	93.6511	145.44	122.325	0.724324	0.765592	1.18896	Phosphoribosylaminoimidazolecarboxylasecatalyticsubunit(EC4.1.1.21)	Ontology_term=KEGG_ENZYME:4.1.1.21
fig|754476.27	peg.523	K02342 dnaQ; DNA polymerase III subunit epsilon [EC:2.7.7.7]			43.7346	47.2333	54.3186	45.5996	0.959099	1.03583	1.19121	DNApolymeraseIIIepsilonsubunit(EC2.7.7.7)	Ontology_term=KEGG_ENZYME:2.7.7.7
fig|754476.27	peg.2068	K00759 APRT, apt; adenine phosphoribosyltransferase [EC:2.4.2.7]			104.016	86.1235	97.3104	81.3729	1.27827	1.05838	1.19586	Adeninephosphoribosyltransferase(EC2.4.2.7)	Ontology_term=KEGG_ENZYME:2.4.2.7
fig|754476.27	peg.765	K01951 guaA, GMPS; GMP synthase (glutamine-hydrolysing) [EC:6.3.5.2]			134.782	128.113	149.558	123.144	1.09451	1.04035	1.21449	GMPsynthase[glutamine-hydrolyzing](EC6.3.5.2)	Ontology_term=KEGG_ENZYME:6.3.5.2
fig|754476.27	peg.223	K01589 purK; 5-(carboxyamino)imidazole ribonucleotide synthase [EC:6.3.4.18]			53.0141	53.733	92.3207	74.8668	0.708111	0.717714	1.23313	PhosphoribosylaminoimidazolecarboxylaseATPasesubunit(EC4.1.1.21)	Ontology_term=KEGG_ENZYME:4.1.1.21
fig|754476.27	peg.132	K05851 cyaA; adenylate cyclase, class 1 [EC:4.6.1.1]			34.9707	42.7256	54.5561	43.9154	0.796321	0.972909	1.2423	Adenylatecyclase(EC4.6.1.1)	Ontology_term=KEGG_ENZYME:4.6.1.1
fig|754476.27	peg.1127	K09903 pyrH; uridylate kinase [EC:2.7.4.22]			155.1	166.723	250.02	201.186	0.770929	0.828702	1.24273	Uridinemonophosphatekinase(EC2.7.4.22)	Ontology_term=KEGG_ENZYME:2.7.4.22
fig|754476.27	peg.2032	K11175 purN; phosphoribosylglycinamide formyltransferase 1 [EC:2.1.2.2]			57.3737	57.619	86.32	69.2435	0.828579	0.832122	1.24661	Phosphoribosylglycinamideformyltransferase(EC2.1.2.2)	Ontology_term=KEGG_ENZYME:2.1.2.2
fig|754476.27	peg.2698	K00939 adk, AK; adenylate kinase [EC:2.7.4.3]			83.3639	87.4266	108.095	85.7362	0.97233	1.01972	1.26078	Adenylatekinase(EC2.7.4.3)	Ontology_term=KEGG_ENZYME:2.7.4.3
fig|754476.27	peg.2944	K01520 dut, DUT; dUTP pyrophosphatase [EC:3.6.1.23]			61.2122	68.4067	98.871	77.8478	0.786306	0.878723	1.27005	Deoxyuridine5'-triphosphatenucleotidohydrolase(EC3.6.1.23)	Ontology_term=KEGG_ENZYME:3.6.1.23
fig|754476.27	peg.2750	K00942 E2.7.4.8, gmk; guanylate kinase [EC:2.7.4.8]			60.3442	71.0771	76.6901	59.42	1.01555	1.19618	1.29065	Guanylatekinase(EC2.7.4.8)	Ontology_term=KEGG_ENZYME:2.7.4.8
fig|754476.27	peg.2002	K01835 pgm; phosphoglucomutase [EC:5.4.2.2]			68.1984	78.5589	86.5092	66.4125	1.02689	1.18289	1.30261	Phosphoglucomutase(EC5.4.2.2)	Ontology_term=KEGG_ENZYME:5.4.2.2
fig|754476.27	peg.477	K00948 PRPS, prsA; ribose-phosphate pyrophosphokinase [EC:2.7.6.1]			477.373	496.258	845.164	647.103	0.737708	0.766893	1.30607	Ribose-phosphatepyrophosphokinase(EC2.7.6.1)	Ontology_term=KEGG_ENZYME:2.7.6.1
fig|754476.27	peg.2885	K01591 pyrF; orotidine-5'-phosphate decarboxylase [EC:4.1.1.23]			86.9353	100.193	98.9161	74.7838	1.16249	1.33977	1.32269	Orotidine5'-phosphatedecarboxylase(EC4.1.1.23)	Ontology_term=KEGG_ENZYME:4.1.1.23
fig|754476.27	peg.2617	K01956 carA, CPA1; carbamoyl-phosphate synthase small subunit [EC:6.3.5.5]			190.024	208.143	355.359	264.227	0.719168	0.787745	1.3449	Carbamoyl-phosphatesynthasesmallchain(EC6.3.5.5)	Ontology_term=KEGG_ENZYME:6.3.5.5
fig|754476.27	peg.1291	K00962 pnp, PNPT1; polyribonucleotide nucleotidyltransferase [EC:2.7.7.8]			162.295	166.489	218.659	161.195	1.00682	1.03284	1.35649	Polyribonucleotidenucleotidyltransferase(EC2.7.7.8)	Ontology_term=KEGG_ENZYME:2.7.7.8
fig|754476.27	peg.2044	K01756 purB, ADSL; adenylosuccinate lyase [EC:4.3.2.2]			79.5282	82.159	98.9675	72.5097	1.09679	1.13308	1.36489	Adenylosuccinatelyase(EC4.3.2.2)	Ontology_term=KEGG_ENZYME:4.3.2.2
fig|754476.27	peg.913	K03787 surE; 5'-nucleotidase [EC:3.1.3.5]			94.1591	94.4852	135.195	97.4992	0.965742	0.969086	1.38663	5-nucleotidaseSurE(EC3.1.3.5)	Ontology_term=KEGG_ENZYME:3.1.3.5
fig|754476.27	peg.2277	K00940 ndk, NME; nucleoside-diphosphate kinase [EC:2.7.4.6]			316.79	274.111	441.725	313.727	1.00976	0.873725	1.40799	Nucleosidediphosphatekinase(EC2.7.4.6)	Ontology_term=KEGG_ENZYME:2.7.4.6
fig|754476.27	peg.438	K21636 nrdD; ribonucleoside-triphosphate reductase (formate) [EC:1.1.98.6]			378.479	262.45	106.323	75.4543	5.01601	3.47827	1.4091	RibonucleotidereductaseofclassIII(anaerobic)%2Clargesubunit(EC1.17.4.2)	Ontology_term=KEGG_ENZYME:1.17.4.2
fig|754476.27	peg.2031	K01933 purM; phosphoribosylformylglycinamidine cyclo-ligase [EC:6.3.3.1]			94.4099	102.66	151.705	104.381	0.904476	0.983516	1.45339	Phosphoribosylformylglycinamidinecyclo-ligase(EC6.3.3.1)	Ontology_term=KEGG_ENZYME:6.3.3.1
fig|754476.27	peg.2427	K09913 ppnP; purine/pyrimidine-nucleoside phosphorylase [EC:2.4.2.1 2.4.2.2]			117.304	143.902	164.682	112.777	1.04014	1.276	1.46025	FIG074102:hypotheticalprotein	0
fig|754476.27	peg.466	K06966 ppnN; pyrimidine/purine-5'-nucleotide nucleosidase [EC:3.2.2.10 3.2.2.-]			29.5062	33.2226	38.9508	26.6165	1.10857	1.2482	1.46341	hypotheticalprotein	0
fig|754476.27	peg.1991	K00764 purF, PPAT; amidophosphoribosyltransferase [EC:2.4.2.14]			149.52	137.286	229.18	156.206	0.957198	0.878876	1.46716	Amidophosphoribosyltransferase(EC2.4.2.14)	Ontology_term=KEGG_ENZYME:2.4.2.14
fig|754476.27	peg.1980	K00943 tmk, DTYMK; dTMP kinase [EC:2.7.4.9]			52.506	56.7168	72.2322	48.7252	1.07759	1.16402	1.48244	Thymidylatekinase(EC2.7.4.9)	Ontology_term=KEGG_ENZYME:2.7.4.9
fig|754476.27	peg.655	K00762 pyrE; orotate phosphoribosyltransferase [EC:2.4.2.10]			49.6471	60.544	59.3435	39.8722	1.24515	1.51845	1.48834	Orotatephosphoribosyltransferase(EC2.4.2.10)	Ontology_term=KEGG_ENZYME:2.4.2.10
fig|754476.27	peg.2943	K15778 pmm-pgm; phosphomannomutase / phosphoglucomutase [EC:5.4.2.8 5.4.2.2]			40.3787	46.3789	66.9169	44.4383	0.908646	1.04367	1.50584	Phosphomannomutase(EC5.4.2.8)	Ontology_term=KEGG_ENZYME:5.4.2.8
fig|754476.27	peg.2190	K02339 holC; DNA polymerase III subunit chi [EC:2.7.7.7]			102.805	130.386	152.888	99.9298	1.02878	1.30478	1.52995	DNApolymeraseIIIchisubunit(EC2.7.7.7)	Ontology_term=KEGG_ENZYME:2.7.7.7
fig|754476.27	peg.2770	K02428 rdgB; XTP/dITP diphosphohydrolase [EC:3.6.1.66]			159.211	144.681	229.644	149.507	1.06491	0.967717	1.53601	Nucleoside5-triphosphataseRdgB(dHAPTP%2CdITP%2CXTP-specific)(EC3.6.1.15)	Ontology_term=KEGG_ENZYME:3.6.1.15
fig|754476.27	peg.571	K06966 ppnN; pyrimidine/purine-5'-nucleotide nucleosidase [EC:3.2.2.10 3.2.2.-]			83.4739	103.404	112.518	72.0683	1.15826	1.43481	1.56127	Decarboxylasefamilyprotein	0
fig|754476.27	peg.1243	K02343 dnaX; DNA polymerase III subunit gamma/tau [EC:2.7.7.7]			108.681	107.524	115.631	73.0604	1.48755	1.47171	1.58268	DNApolymeraseIIIsubunitsgammaandtau(EC2.7.7.7)	Ontology_term=KEGG_ENZYME:2.7.7.7
fig|754476.27	peg.1979	K02341 holB; DNA polymerase III subunit delta' [EC:2.7.7.7]			59.6264	59.8588	76.1649	47.683	1.25048	1.25535	1.59732	DNApolymeraseIIIdeltaprimesubunit(EC2.7.7.7)	Ontology_term=KEGG_ENZYME:2.7.7.7
fig|754476.27	peg.766	K00088 IMPDH, guaB; IMP dehydrogenase [EC:1.1.1.205]			203.559	200.159	308.762	191.53	1.0628	1.04505	1.61208	Inosine-5'-monophosphatedehydrogenase(EC1.1.1.205)	Ontology_term=KEGG_ENZYME:1.1.1.205
fig|754476.27	peg.156	K02338 dnaN; DNA polymerase III subunit beta [EC:2.7.7.7]			82.4855	93.722	121.924	72.4608	1.13835	1.29342	1.68262	DNApolymeraseIIIbetasubunit(EC2.7.7.7)	Ontology_term=KEGG_ENZYME:2.7.7.7
fig|754476.27	peg.960	K02342 dnaQ; DNA polymerase III subunit epsilon [EC:2.7.7.7]			80.325	118.071	138.44	80.4936	0.997905	1.46683	1.71988	DNApolymeraseIIIepsilonsubunit(EC2.7.7.7)	Ontology_term=KEGG_ENZYME:2.7.7.7
fig|754476.27	peg.537	K00873 PK, pyk; pyruvate kinase [EC:2.7.1.40]			48.8594	69.1941	58.7086	33.9594	1.43876	2.03756	1.72879	Pyruvatekinase(EC2.7.1.40)	Ontology_term=KEGG_ENZYME:2.7.1.40
fig|754476.27	peg.2748	K01139 spoT; GTP diphosphokinase / guanosine-3',5'-bis(diphosphate) 3'-diphosphatase [EC:2.7.6.5 3.1.7.2]			162.148	171.798	241.184	138.432	1.17132	1.24103	1.74226	GTPpyrophosphokinase(EC2.7.6.5)%2C(p)ppGppsynthetaseII/Guanosine-3'%2C5'-bis(diphosphate)3'-pyrophosphohydrolase(EC3.1.7.2)	Ontology_term=KEGG_ENZYME:2.7.6.5,KEGG_ENZYME:3.1.7.2
fig|754476.27	peg.1228	K00760 hprT, hpt, HPRT1; hypoxanthine phosphoribosyltransferase [EC:2.4.2.8]			33.3411	31.5544	52.5468	29.7557	1.1205	1.06045	1.76594	Hypoxanthine-guaninephosphoribosyltransferase(EC2.4.2.8)	Ontology_term=KEGG_ENZYME:2.4.2.8
fig|754476.27	peg.1806	K00526 E1.17.4.1B, nrdB, nrdF; ribonucleoside-diphosphate reductase beta chain [EC:1.17.4.1]			206.635	406.51	158.431	88.2216	2.34223	4.60783	1.79583	RibonucleotidereductaseofclassIa(aerobic)%2Cbetasubunit(EC1.17.4.1)	Ontology_term=KEGG_ENZYME:1.17.4.1
fig|754476.27	peg.989	K01525 apaH; bis(5'-nucleosyl)-tetraphosphatase (symmetrical) [EC:3.6.1.41]			81.5483	91.2896	110.681	60.3925	1.35031	1.51161	1.83269	Bis(5'-nucleosyl)-tetraphosphatase%2Csymmetrical(EC3.6.1.41)	Ontology_term=KEGG_ENZYME:3.6.1.41
fig|754476.27	peg.628	K02342 dnaQ; DNA polymerase III subunit epsilon [EC:2.7.7.7]			22.3426	26.1607	31.6532	15.6831	1.42463	1.66808	2.0183	DNApolymeraseIIIepsilonsubunit(EC2.7.7.7)	Ontology_term=KEGG_ENZYME:2.7.7.7
fig|754476.27	peg.1831	K04765 mazG; nucleoside triphosphate diphosphatase [EC:3.6.1.9]			105.135	89.552	147.714	70.4312	1.49273	1.27148	2.09729	NucleosidetriphosphatepyrophosphohydrolaseMazG(EC3.6.1.8)	Ontology_term=KEGG_ENZYME:3.6.1.8
fig|754476.27	peg.1807	K00525 E1.17.4.1A, nrdA, nrdE; ribonucleoside-diphosphate reductase alpha chain [EC:1.17.4.1]			170.869	292.288	121.577	57.6954	2.96158	5.06605	2.10722	RibonucleotidereductaseofclassIa(aerobic)%2Calphasubunit(EC1.17.4.1)	Ontology_term=KEGG_ENZYME:1.17.4.1
fig|754476.27	peg.2749	K03060 rpoZ; DNA-directed RNA polymerase subunit omega [EC:2.7.7.6]			501.408	549.604	798.929	372.227	1.34705	1.47653	2.14635	DNA-directedRNApolymeraseomegasubunit(EC2.7.7.6)	Ontology_term=KEGG_ENZYME:2.7.7.6
fig|754476.27	peg.1595	K01494 dcd; dCTP deaminase [EC:3.5.4.13]			165.139	155.941	307.444	135.862	1.21549	1.14779	2.26292	Deoxycytidinetriphosphatedeaminase(EC3.5.4.13)	Ontology_term=KEGG_ENZYME:3.5.4.13
fig|754476.27	peg.114	K01524 ppx-gppA; exopolyphosphatase / guanosine-5'-triphosphate,3'-diphosphate pyrophosphatase [EC:3.6.1.11 3.6.1.40]			69.4238	141.321	92.3749	39.0607	1.77733	3.61798	2.36491	Exopolyphosphatase(EC3.6.1.11)	Ontology_term=KEGG_ENZYME:3.6.1.11
fig|754476.27	peg.1322	K00945 cmk; CMP/dCMP kinase [EC:2.7.4.25]			353.611	415.916	635.864	230.598	1.53345	1.80364	2.75745	Cytidylatekinase(EC2.7.4.25)	Ontology_term=KEGG_ENZYME:2.7.4.25
fig|754476.27	peg.1153	K16066 ydfG; 3-hydroxy acid dehydrogenase / malonic semialdehyde reductase [EC:1.1.1.381 1.1.1.-]			45.958	46.1488	78.1765	27.5854	1.66603	1.67294	2.83398	Short-chaindehydrogenase/reductaseSDR	0
fig|754476.27	peg.108	K00560 thyA, TYMS; thymidylate synthase [EC:2.1.1.45]			145.621	169.314	171.961	50.1059	2.90626	3.37913	3.43196	Thymidylatesynthase(EC2.1.1.45)	Ontology_term=KEGG_ENZYME:2.1.1.45
fig|754476.27	peg.994	K00856 E2.7.1.20, ADK; adenosine kinase [EC:2.7.1.20]			54.7443	67.716	75.4944	60.4118	0.906186	1.12091	1.24966	Sugarkinase	0
00240 Pyrimidine metabolism [PATH:ko00240]
09105 Amino acid metabolism
00250 Alanine, aspartate and glutamate metabolism [PATH:ko00250]
fig|754476.27	peg.1107	K02501 hisH; glutamine amidotransferase [EC:2.4.2.-]			65.4311	31.0471	2.872	126.856	0.515789	0.244742	0.0226398	Imidazoleglycerolphosphatesynthaseamidotransferasesubunit(EC2.4.2.-)	Ontology_term=KEGG_ENZYME:2.4.2.-
fig|754476.27	peg.1108	K02500 hisF; cyclase [EC:4.1.3.-]			64.3352	27.5826	3.72584	93.7114	0.686524	0.294335	0.0397586	Imidazoleglycerolphosphatesynthasecyclasesubunit(EC4.1.3.-)	Ontology_term=KEGG_ENZYME:4.1.3.-
fig|75447620	p32peg.10	K00558 DNMT1, dcm; DNA (cytosine-5)-methyltransferase 1 [EC:2.1.1.37]			8566	4926.79	840.972	12740.2	0.67236	0.386712	0.0660093	DNA-cytosinemethyltransferase(EC2.1.1.37)	Ontology_term=KEGG_ENZYME:2.1.1.37
fig|754476.27	peg.1523	K11717 sufS; cysteine desulfurase / selenocysteine lyase [EC:2.8.1.7 4.4.1.16]			346.139	358.364	40.5185	224.217	1.54377	1.59829	0.180711	Cysteinedesulfurase(EC2.8.1.7)%2CSufSsubfamily	Ontology_term=KEGG_ENZYME:2.8.1.7
fig|754476.27	peg.1465	K06720 ectC; L-ectoine synthase [EC:4.2.1.108]			184.881	358.15	97.5893	412.334	0.448376	0.868591	0.236675	L-ectoinesynthase(EC4.2.1.-)	Ontology_term=KEGG_ENZYME:4.2.1.-
fig|754476.27	peg.1464	K00836 ectB, dat; diaminobutyrate-2-oxoglutarate transaminase [EC:2.6.1.76]			227.152	414.216	101.426	376.633	0.603112	1.09979	0.269297	Diaminobutyrate-pyruvateaminotransferase(EC2.6.1.46)	Ontology_term=KEGG_ENZYME:2.6.1.46
fig|754476.27	peg.1749	K01714 dapA; 4-hydroxy-tetrahydrodipicolinate synthase [EC:4.3.3.7]			932.415	426.471	69.2977	250.914	3.71608	1.69967	0.276181	Dihydrodipicolinatesynthasefamily	0
fig|754476.27	peg.1466	K00928 lysC; aspartate kinase [EC:2.7.2.4]			101.247	188.434	65.4297	209.794	0.482601	0.898184	0.311875	Aspartokinase(EC2.7.2.4)associatedwithectoinebiosynthesis	Ontology_term=KEGG_ENZYME:2.7.2.4
fig|754476.27	peg.982	K00956 cysN; sulfate adenylyltransferase subunit 1 [EC:2.7.7.4]			71.1203	145.915	165.319	415.181	0.171299	0.35145	0.398186	Sulfateadenylyltransferasesubunit1(EC2.7.7.4)	Ontology_term=KEGG_ENZYME:2.7.7.4
fig|754476.27	peg.650	K00765 hisG; ATP phosphoribosyltransferase [EC:2.4.2.17]			59.9291	79.8525	59.4726	132.5	0.452295	0.60266	0.448849	ATPphosphoribosyltransferase(EC2.4.2.17)	Ontology_term=KEGG_ENZYME:2.4.2.17
fig|754476.27	peg.2065	K00831 serC, PSAT1; phosphoserine aminotransferase [EC:2.6.1.52]			108.394	129.445	98.8795	210.89	0.513981	0.613804	0.468867	Phosphoserineaminotransferase(EC2.6.1.52)	Ontology_term=KEGG_ENZYME:2.6.1.52
fig|754476.27	peg.1321	K00800 aroA; 3-phosphoshikimate 1-carboxyvinyltransferase [EC:2.5.1.19]			34.3143	37.4557	27.8009	54.2059	0.633036	0.690989	0.512875	5-Enolpyruvylshikimate-3-phosphatesynthase(EC2.5.1.19)	Ontology_term=KEGG_ENZYME:2.5.1.19
fig|754476.27	peg.219	K00266 gltD; glutamate synthase (NADPH) small chain [EC:1.4.1.13]			107.522	184.959	100.478	187.418	0.573702	0.986878	0.536119	Glutamatesynthase[NADPH]smallchain(EC1.4.1.13)	Ontology_term=KEGG_ENZYME:1.4.1.13
fig|754476.27	peg.2064	K14170 pheA; chorismate mutase / prephenate dehydratase [EC:5.4.99.5 4.2.1.51]			90.4189	111.015	81.4205	151.493	0.596854	0.732806	0.537456	ChorismatemutaseI(EC5.4.99.5)/Prephenatedehydratase(EC4.2.1.51)	Ontology_term=KEGG_ENZYME:5.4.99.5,KEGG_ENZYME:4.2.1.51
fig|754476.27	peg.1320	K04517 tyrA2; prephenate dehydrogenase [EC:1.3.1.12]			19.5229	19.1476	16.0488	28.1483	0.693572	0.680239	0.570152	Cyclohexadienyldehydrogenase(EC1.3.1.12)(EC1.3.1.43)	Ontology_term=KEGG_ENZYME:1.3.1.12,KEGG_ENZYME:1.3.1.43
fig|754476.27	peg.981	K00957 cysD; sulfate adenylyltransferase subunit 2 [EC:2.7.7.4]			132.23	189.95	348.523	572.046	0.231152	0.332054	0.609258	Sulfateadenylyltransferasesubunit2(EC2.7.7.4)	Ontology_term=KEGG_ENZYME:2.7.7.4
fig|754476.27	peg.2249	K01939 purA, ADSS; adenylosuccinate synthase [EC:6.3.4.4]			109.071	145.008	120.007	188.821	0.577643	0.767965	0.635561	Adenylosuccinatesynthetase(EC6.3.4.4)	Ontology_term=KEGG_ENZYME:6.3.4.4
fig|754476.27	peg.2051	K00382 DLD, lpd, pdhD; dihydrolipoamide dehydrogenase [EC:1.8.1.4]			109.322	109.851	91.9901	143.823	0.760117	0.763796	0.639607	Dihydrolipoamidedehydrogenaseofpyruvatedehydrogenasecomplex(EC1.8.1.4)	Ontology_term=KEGG_ENZYME:1.8.1.4
fig|754476.27	peg.1463	K06718 ectA; L-2,4-diaminobutyric acid acetyltransferase [EC:2.3.1.178]			345.577	494.442	133.955	202.002	1.71076	2.4477	0.663138	L-2%2C4-diaminobutyricacidacetyltransferase(EC2.3.1.-)	Ontology_term=KEGG_ENZYME:2.3.1.-
fig|754476.27	peg.1319	K00817 hisC; histidinol-phosphate aminotransferase [EC:2.6.1.9]			38.3073	37.7176	34.7414	51.4887	0.743995	0.732541	0.674738	BiosyntheticAromaticaminoacidaminotransferasebeta(EC2.6.1.57)	Ontology_term=KEGG_ENZYME:2.6.1.57
fig|754476.27	peg.2616	K01955 carB, CPA2; carbamoyl-phosphate synthase large subunit [EC:6.3.5.5]			113.932	164.56	151.788	215.659	0.528298	0.763056	0.703834	Carbamoyl-phosphatesynthaselargechain(EC6.3.5.5)	Ontology_term=KEGG_ENZYME:6.3.5.5
fig|754476.27	peg.652	K00817 hisC; histidinol-phosphate aminotransferase [EC:2.6.1.9]			81.5407	92.7002	107.222	151.449	0.538404	0.612088	0.707976	Histidinol-phosphateaminotransferase(EC2.6.1.9)	Ontology_term=KEGG_ENZYME:2.6.1.9
fig|754476.27	peg.1628	K01658 trpG; anthranilate synthase component II [EC:4.1.3.27]			61.6555	69.438	70.8967	98.0898	0.628562	0.707903	0.722774	Anthranilatesynthase%2Camidotransferasecomponent(EC4.1.3.27)@Para-aminobenzoatesynthase%2Camidotransferasecomponent(EC2.6.1.85)	Ontology_term=KEGG_ENZYME:4.1.3.27,KEGG_ENZYME:2.6.1.85
fig|754476.27	peg.2015	K00053 ilvC; ketol-acid reductoisomerase [EC:1.1.1.86]			286.027	308.086	303.57	417.018	0.685885	0.738783	0.727954	Ketol-acidreductoisomerase(EC1.1.1.86)	Ontology_term=KEGG_ENZYME:1.1.1.86
fig|754476.27	peg.1616	K00928 lysC; aspartate kinase [EC:2.7.2.4]			53.2045	63.4052	59.5459	81.7288	0.650988	0.7758	0.728579	Aspartokinase(EC2.7.2.4)	Ontology_term=KEGG_ENZYME:2.7.2.4
fig|754476.27	peg.651	K00013 hisD; histidinol dehydrogenase [EC:1.1.1.23]			129.861	161.467	158.967	215.744	0.601921	0.748423	0.736832	Histidinoldehydrogenase(EC1.1.1.23)	Ontology_term=KEGG_ENZYME:1.1.1.23
fig|754476.27	peg.1024	K01928 murE; UDP-N-acetylmuramoyl-L-alanyl-D-glutamate--2,6-diaminopimelate ligase [EC:6.3.2.13]			90.1164	96.6261	43.3193	58.4906	1.5407	1.65199	0.740619	UDP-N-acetylmuramoylalanyl-D-glutamate--2%2C6-diaminopimelateligase(EC6.3.2.13)	Ontology_term=KEGG_ENZYME:6.3.2.13
fig|754476.27	peg.1040	K00620 argJ; glutamate N-acetyltransferase / amino-acid N-acetyltransferase [EC:2.3.1.35 2.3.1.1]			93.4857	96.4967	76.8511	101.994	0.91658	0.946102	0.753486	GlutamateN-acetyltransferase(EC2.3.1.35)/N-acetylglutamatesynthase(EC2.3.1.1)	Ontology_term=KEGG_ENZYME:2.3.1.35,KEGG_ENZYME:2.3.1.1
fig|754476.27	peg.1027	K01925 murD; UDP-N-acetylmuramoylalanine--D-glutamate ligase [EC:6.3.2.9]			108.935	125.859	50.7975	66.5489	1.63692	1.89122	0.76331	UDP-N-acetylmuramoylalanine--D-glutamateligase(EC6.3.2.9)	Ontology_term=KEGG_ENZYME:6.3.2.9
fig|754476.27	peg.1025	K01929 murF; UDP-N-acetylmuramoyl-tripeptide--D-alanyl-D-alanine ligase [EC:6.3.2.10]			110.791	151.369	49.8744	64.1379	1.72739	2.36005	0.777612	UDP-N-acetylmuramoylalanyl-D-glutamyl-2%2C6-diaminopimelate--D-alanyl-D-alanineligase(EC6.3.2.10)	Ontology_term=KEGG_ENZYME:6.3.2.10
fig|754476.27	peg.2250	K02502 hisZ; ATP phosphoribosyltransferase regulatory subunit			146.486	180.829	173.445	222.88	0.657243	0.811326	0.778198	ATPphosphoribosyltransferaseregulatorysubunit(EC2.4.2.17)	Ontology_term=KEGG_ENZYME:2.4.2.17
fig|754476.27	peg.1627	K00766 trpD; anthranilate phosphoribosyltransferase [EC:2.4.2.18]			54.484	66.2229	57.0145	73.2069	0.744247	0.904599	0.778813	Anthranilatephosphoribosyltransferase(EC2.4.2.18)	Ontology_term=KEGG_ENZYME:2.4.2.18
fig|754476.27	peg.1483	K00640 cysE; serine O-acetyltransferase [EC:2.3.1.30]			40.1764	51.0841	28.9508	36.7415	1.09349	1.39036	0.787959	Serineacetyltransferase(EC2.3.1.30)	Ontology_term=KEGG_ENZYME:2.3.1.30
fig|754476.27	peg.282	K02500 hisF; cyclase [EC:4.1.3.-]			93.1753	120.267	117.349	143.58	0.648946	0.837632	0.817313	Imidazoleglycerolphosphatesynthasecyclasesubunit(EC4.1.3.-)	Ontology_term=KEGG_ENZYME:4.1.3.-
fig|754476.27	peg.2774	K01733 thrC; threonine synthase [EC:4.2.3.1]			93.8732	105.194	109.082	132.801	0.706871	0.792118	0.821394	Threoninesynthase(EC4.2.3.1)	Ontology_term=KEGG_ENZYME:4.2.3.1
fig|754476.27	peg.281	K01496 hisI; phosphoribosyl-AMP cyclohydrolase [EC:3.5.4.19]			82.8819	94.7094	105.71	127.785	0.648606	0.741164	0.827249	Phosphoribosyl-AMPcyclohydrolase(EC3.5.4.19)	Ontology_term=KEGG_ENZYME:3.5.4.19
fig|754476.27	peg.2703	K00548 metH, MTR; 5-methyltetrahydrofolate--homocysteine methyltransferase [EC:2.1.1.13]			91.6328	109.441	99.9018	119.779	0.765015	0.913687	0.834051	5-methyltetrahydrofolate--homocysteinemethyltransferase(EC2.1.1.13)	Ontology_term=KEGG_ENZYME:2.1.1.13
fig|754476.27	peg.1007	K01775 alr; alanine racemase [EC:5.1.1.1]			26.4466	33.6305	30.0556	35.6159	0.74255	0.944255	0.843882	Alanineracemase(EC5.1.1.1)	Ontology_term=KEGG_ENZYME:5.1.1.1
fig|754476.27	peg.220	K00265 gltB; glutamate synthase (NADPH) large chain [EC:1.4.1.13]			178.708	261.642	226.225	258.792	0.690545	1.01101	0.874156	Glutamatesynthase[NADPH]largechain(EC1.4.1.13)	Ontology_term=KEGG_ENZYME:1.4.1.13
fig|754476.27	peg.285	K01693 hisB; imidazoleglycerol-phosphate dehydratase [EC:4.2.1.19]			194.211	191.682	311.898	349.931	0.554999	0.54777	0.891311	Imidazoleglycerol-phosphatedehydratase(EC4.2.1.19)	Ontology_term=KEGG_ENZYME:4.2.1.19
fig|754476.27	peg.305	K15633 gpmI; 2,3-bisphosphoglycerate-independent phosphoglycerate mutase [EC:5.4.2.12]			61.8429	68.3126	72.0313	80.591	0.767368	0.847646	0.893789	2%2C3-bisphosphoglycerate-independentphosphoglyceratemutase(EC5.4.2.1)	Ontology_term=KEGG_ENZYME:5.4.2.1
fig|754476.27	peg.1030	K01924 murC; UDP-N-acetylmuramate--alanine ligase [EC:6.3.2.8]			64.0241	66.1344	34.8667	38.9942	1.64189	1.69601	0.89415	UDP-N-acetylmuramate--alanineligase(EC6.3.2.8)	Ontology_term=KEGG_ENZYME:6.3.2.8
fig|754476.27	peg.299	K00549 metE; 5-methyltetrahydropteroyltriglutamate--homocysteine methyltransferase [EC:2.1.1.14]			301.204	208.707	250.409	278.424	1.08182	0.749602	0.89938	5-methyltetrahydropteroyltriglutamate--homocysteinemethyltransferase(EC2.1.1.14)	Ontology_term=KEGG_ENZYME:2.1.1.14
fig|754476.27	peg.2189	K01255 CARP, pepA; leucyl aminopeptidase [EC:3.4.11.1]			128.908	145.216	146.616	161.048	0.800432	0.901694	0.910385	CytosolaminopeptidasePepA(EC3.4.11.1)	Ontology_term=KEGG_ENZYME:3.4.11.1
fig|754476.27	peg.240	K00609 pyrB, PYR2; aspartate carbamoyltransferase catalytic subunit [EC:2.1.3.2]			63.6931	60.7673	61.0666	67.0019	0.950616	0.906949	0.911416	Aspartatecarbamoyltransferase(EC2.1.3.2)	Ontology_term=KEGG_ENZYME:2.1.3.2
fig|754476.27	peg.2199	K10764 metZ; O-succinylhomoserine sulfhydrylase [EC:2.5.1.-]			64.9527	45.944	91.2841	99.4664	0.653011	0.461905	0.917739	O-acetylhomoserinesulfhydrylase(EC2.5.1.49)/O-succinylhomoserinesulfhydrylase(EC2.5.1.48)	Ontology_term=KEGG_ENZYME:2.5.1.49,KEGG_ENZYME:2.5.1.48
fig|754476.27	peg.283	K01814 hisA; phosphoribosylformimino-5-aminoimidazole carboxamide ribotide isomerase [EC:5.3.1.16]			127.877	156.887	171.079	186.176	0.686858	0.842678	0.918909	Phosphoribosylformimino-5-aminoimidazolecarboxamideribotideisomerase(EC5.3.1.16)	Ontology_term=KEGG_ENZYME:5.3.1.16
fig|754476.27	peg.1270	K00147 proA; glutamate-5-semialdehyde dehydrogenase [EC:1.2.1.41]			56.0442	68.2192	70.2929	74.6814	0.750444	0.91347	0.941238	Gamma-glutamylphosphatereductase(EC1.2.1.41)	Ontology_term=KEGG_ENZYME:1.2.1.41
fig|754476.27	peg.429	K00831 serC, PSAT1; phosphoserine aminotransferase [EC:2.6.1.52]			54.9926	58.7268	69.7681	73.8692	0.744458	0.79501	0.944481	Phosphoserineaminotransferase(EC2.6.1.52)	Ontology_term=KEGG_ENZYME:2.6.1.52
fig|754476.27	peg.2309	K00262 E1.4.1.4, gdhA; glutamate dehydrogenase (NADP+) [EC:1.4.1.4]			48.9717	59.8006	58.7046	60.7209	0.806505	0.984844	0.966794	NADP-specificglutamatedehydrogenase(EC1.4.1.4)	Ontology_term=KEGG_ENZYME:1.4.1.4
fig|754476.27	peg.2214	K01079 serB, PSPH; phosphoserine phosphatase [EC:3.1.3.3]			71.2121	65.1995	72.3999	74.2204	0.959468	0.878457	0.975472	Phosphoserinephosphatase(EC3.1.3.3)	Ontology_term=KEGG_ENZYME:3.1.3.3
fig|754476.27	peg.1626	K01609 trpC; indole-3-glycerol phosphate synthase [EC:4.1.1.48]			101.273	110.026	105.456	107.328	0.943586	1.02513	0.982561	Indole-3-glycerolphosphatesynthase(EC4.1.1.48)	Ontology_term=KEGG_ENZYME:4.1.1.48
fig|754476.27	peg.2942	K00930 argB; acetylglutamate kinase [EC:2.7.2.8]			73.8854	79.8086	126.652	128.804	0.573627	0.619613	0.983294	Acetylglutamatekinase(EC2.7.2.8)	Ontology_term=KEGG_ENZYME:2.7.2.8
fig|754476.27	peg.2555	K01652 E2.2.1.6L, ilvB, ilvG, ilvI; acetolactate synthase I/II/III large subunit [EC:2.2.1.6]			34.9001	42.7544	48.0554	48.7269	0.716239	0.87743	0.98622	Acetolactatesynthaselargesubunit(EC2.2.1.6)	Ontology_term=KEGG_ENZYME:2.2.1.6
fig|754476.27	peg.969	K12960 mtaD; 5-methylthioadenosine/S-adenosylhomocysteine deaminase [EC:3.5.4.31 3.5.4.28]			34.4256	34.2685	41.5664	42.1103	0.817511	0.81378	0.987083	S-adenosylhomocysteinedeaminase(EC3.5.4.28)%3BMethylthioadenosinedeaminase	Ontology_term=KEGG_ENZYME:3.5.4.28
fig|754476.27	peg.636	K00384 trxB, TRR; thioredoxin reductase (NADPH) [EC:1.8.1.9]			198.876	281.079	252.117	253.492	0.784546	1.10883	0.994579	Thioredoxinreductase(EC1.8.1.9)	Ontology_term=KEGG_ENZYME:1.8.1.9
fig|754476.27	peg.245	K00031 IDH1, IDH2, icd; isocitrate dehydrogenase [EC:1.1.1.42]			44.2518	54.0762	55.0366	55.2797	0.800509	0.97823	0.995604	Isocitratedehydrogenase[NADP](EC1.1.1.42)%3BMonomericisocitratedehydrogenase[NADP](EC1.1.1.42)	Ontology_term=KEGG_ENZYME:1.1.1.42,KEGG_ENZYME:1.1.1.42
fig|754476.27	peg.284	K02501 hisH; glutamine amidotransferase [EC:2.4.2.-]			152.122	170.483	234.572	235.14	0.64694	0.725027	0.997583	Imidazoleglycerolphosphatesynthaseamidotransferasesubunit(EC2.4.2.-)	Ontology_term=KEGG_ENZYME:2.4.2.-
fig|754476.27	peg.2013	K01649 leuA, IMS; 2-isopropylmalate synthase [EC:2.3.3.13]			79.9849	85.606	92.9016	92.8362	0.861569	0.922118	1.0007	2-isopropylmalatesynthase(EC2.3.3.13)	Ontology_term=KEGG_ENZYME:2.3.3.13
fig|754476.27	peg.1032	K01921 ddl; D-alanine-D-alanine ligase [EC:6.3.2.4]			71.8224	72.6866	45.7084	43.8578	1.63762	1.65733	1.0422	D-alanine--D-alanineligase(EC6.3.2.4)	Ontology_term=KEGG_ENZYME:6.3.2.4
fig|754476.27	peg.28	K14682 argAB; amino-acid N-acetyltransferase [EC:2.3.1.1]			83.6474	95.9836	94.8805	90.055	0.928848	1.06583	1.05358	N-acetylglutamatesynthase(EC2.3.1.1)	Ontology_term=KEGG_ENZYME:2.3.1.1
fig|754476.27	peg.2247	K00600 glyA, SHMT; glycine hydroxymethyltransferase [EC:2.1.2.1]			142.34	137.497	221.403	206.779	0.688365	0.664948	1.07072	Serinehydroxymethyltransferase(EC2.1.2.1)	Ontology_term=KEGG_ENZYME:2.1.2.1
fig|754476.27	peg.3162	K01251 E3.3.1.1, ahcY; adenosylhomocysteinase [EC:3.3.1.1]			145.104	183.764	214.078	199.514	0.727289	0.921061	1.073	Adenosylhomocysteinase(EC3.3.1.1)	Ontology_term=KEGG_ENZYME:3.3.1.1
fig|754476.27	peg.280	K01523 hisE; phosphoribosyl-ATP pyrophosphohydrolase [EC:3.6.1.31]			158.109	171.536	177.217	164.548	0.96087	1.04247	1.07699	Phosphoribosyl-ATPpyrophosphatase(EC3.6.1.31)	Ontology_term=KEGG_ENZYME:3.6.1.31
fig|754476.27	peg.2016	K01653 E2.2.1.6S, ilvH, ilvN; acetolactate synthase I/III small subunit [EC:2.2.1.6]			268.93	247.754	372.309	338.954	0.79341	0.730935	1.0984	Acetolactatesynthasesmallsubunit(EC2.2.1.6)	Ontology_term=KEGG_ENZYME:2.2.1.6
fig|754476.27	peg.1633	K00797 speE, SRM; spermidine synthase [EC:2.5.1.16]			44.5543	32.8781	35.2898	31.5993	1.40998	1.04047	1.11679	Spermidinesynthase-likeprotein	0
fig|754476.27	peg.527	K00215 dapB; 4-hydroxy-tetrahydrodipicolinate reductase [EC:1.17.1.8]			49.9647	50.0391	52.5481	46.246	1.08041	1.08202	1.13627	4-hydroxy-tetrahydrodipicolinatereductase(EC1.17.1.8)	Ontology_term=KEGG_ENZYME:1.17.1.8
fig|754476.27	peg.2049	K01940 argG, ASS1; argininosuccinate synthase [EC:6.3.4.5]			145.223	123.649	208.917	181.486	0.800188	0.681312	1.15115	Argininosuccinatesynthase(EC6.3.4.5)	Ontology_term=KEGG_ENZYME:6.3.4.5
fig|754476.27	peg.619	K01586 lysA; diaminopimelate decarboxylase [EC:4.1.1.20]			55.1501	69.086	75.5373	64.4939	0.855121	1.0712	1.17123	Diaminopimelatedecarboxylase(EC4.1.1.20)	Ontology_term=KEGG_ENZYME:4.1.1.20
fig|754476.27	peg.2019	K01740 metY; O-acetylhomoserine (thiol)-lyase [EC:2.5.1.49]			143.792	98.8494	109.761	93.404	1.53946	1.0583	1.17512	O-acetylhomoserinesulfhydrylase(EC2.5.1.49)/O-succinylhomoserinesulfhydrylase(EC2.5.1.48)	Ontology_term=KEGG_ENZYME:2.5.1.49,KEGG_ENZYME:2.5.1.48
fig|754476.27	peg.133	K00145 argC; N-acetyl-gamma-glutamyl-phosphate reductase [EC:1.2.1.38]			150.837	168.2	155.693	131.135	1.15025	1.28265	1.18728	N-acetyl-gamma-glutamyl-phosphatereductase(EC1.2.1.38)	Ontology_term=KEGG_ENZYME:1.2.1.38
fig|754476.27	peg.2170	K00052 leuB, IMDH; 3-isopropylmalate dehydrogenase [EC:1.1.1.85]			70.6366	74.5252	106.918	89.5948	0.7884	0.831803	1.19335	3-isopropylmalatedehydrogenase(EC1.1.1.85)	Ontology_term=KEGG_ENZYME:1.1.1.85
fig|754476.27	peg.2014	K17103 CHO1, pssA; CDP-diacylglycerol---serine O-phosphatidyltransferase [EC:2.7.8.8]			76.4774	75.2834	84.0905	70.0156	1.09229	1.07524	1.20102	CDP-diacylglycerol--serineO-phosphatidyltransferase(EC2.7.8.8)	Ontology_term=KEGG_ENZYME:2.7.8.8
fig|754476.27	peg.2164	K01695 trpA; tryptophan synthase alpha chain [EC:4.2.1.20]			68.6865	75.2893	93.7179	77.8768	0.881989	0.966775	1.20341	Tryptophansynthasealphachain(EC4.2.1.20)	Ontology_term=KEGG_ENZYME:4.2.1.20
fig|754476.27	peg.1629	K01657 trpE; anthranilate synthase component I [EC:4.1.3.27]			87.4165	94.5511	130.876	108.617	0.80481	0.870496	1.20492	Anthranilatesynthase%2Caminasecomponent(EC4.1.3.27)	Ontology_term=KEGG_ENZYME:4.1.3.27
fig|754476.27	peg.3161	K00789 metK; S-adenosylmethionine synthetase [EC:2.5.1.6]			286.763	378.878	489.879	405.348	0.707449	0.934698	1.20854	S-adenosylmethioninesynthetase(EC2.5.1.6)	Ontology_term=KEGG_ENZYME:2.5.1.6
fig|754476.27	peg.2775	K00003 E1.1.1.3; homoserine dehydrogenase [EC:1.1.1.3]			104.653	100.058	144.035	118.921	0.880027	0.841381	1.21119	Homoserinedehydrogenase(EC1.1.1.3)	Ontology_term=KEGG_ENZYME:1.1.1.3
fig|754476.27	peg.162	K01755 argH, ASL; argininosuccinate lyase [EC:4.3.2.1]			39.6625	41.2713	76.5287	63.1205	0.628362	0.653849	1.21242	Argininosuccinatelyase(EC4.3.2.1)	Ontology_term=KEGG_ENZYME:4.3.2.1
fig|754476.27	peg.54	K01735 aroB; 3-dehydroquinate synthase [EC:4.2.3.4]			71.4076	91.6251	96.2302	78.4598	0.910117	1.1678	1.22649	3-dehydroquinatesynthase(EC4.2.3.4)	Ontology_term=KEGG_ENZYME:4.2.3.4
fig|754476.27	peg.2543	K00824 dat; D-alanine transaminase [EC:2.6.1.21]			63.9616	75.9336	89.6202	72.9827	0.876394	1.04043	1.22796	D-alanineaminotransferase(EC2.6.1.21)	Ontology_term=KEGG_ENZYME:2.6.1.21
fig|754476.27	peg.1092	K00820 glmS, GFPT; glucosamine---fructose-6-phosphate aminotransferase (isomerizing) [EC:2.6.1.16]			96.9909	66.7917	90.6686	73.1924	1.32515	0.912549	1.23877	Glucosamine--fructose-6-phosphateaminotransferase[isomerizing](EC2.6.1.16)	Ontology_term=KEGG_ENZYME:2.6.1.16
fig|754476.27	peg.33	K01919 gshA; glutamate--cysteine ligase [EC:6.3.2.2]			107.938	122.252	150.747	120.965	0.892309	1.01063	1.2462	Glutamate--cysteineligase(EC6.3.2.2)%2Cdivergent%2CofAlpha-andBeta-proteobacteriatype	Ontology_term=KEGG_ENZYME:6.3.2.2
fig|754476.27	peg.2619	K00014 aroE; shikimate dehydrogenase [EC:1.1.1.25]			56.7612	72.9739	66.3732	52.9523	1.07193	1.37811	1.25345	Shikimate5-dehydrogenaseIalpha(EC1.1.1.25)	Ontology_term=KEGG_ENZYME:1.1.1.25
fig|754476.27	peg.3174	K01736 aroC; chorismate synthase [EC:4.2.3.5]			80.5999	96.9368	94.8574	75.1738	1.07218	1.2895	1.26184	Chorismatesynthase(EC4.2.3.5)	Ontology_term=KEGG_ENZYME:4.2.3.5
fig|754476.27	peg.14	K00826 E2.6.1.42, ilvE; branched-chain amino acid aminotransferase [EC:2.6.1.42]			96.0262	131.114	174.209	136.819	0.701848	0.9583	1.27328	Branched-chainaminoacidaminotransferase(EC2.6.1.42)	Ontology_term=KEGG_ENZYME:2.6.1.42
fig|754476.27	peg.1598	K01256 pepN; aminopeptidase N [EC:3.4.11.2]			54.9744	65.0955	57.8848	44.3197	1.2404	1.46877	1.30607	MembranealanineaminopeptidaseN(EC3.4.11.2)	Ontology_term=KEGG_ENZYME:3.4.11.2
fig|754476.27	peg.659	K00286 proC; pyrroline-5-carboxylate reductase [EC:1.5.1.2]			51.7551	50.435	69.8041	53.339	0.970304	0.945556	1.30869	Pyrroline-5-carboxylatereductase(EC1.5.1.2)	Ontology_term=KEGG_ENZYME:1.5.1.2
fig|754476.27	peg.1588	K00290 LYS1; saccharopine dehydrogenase (NAD+, L-lysine forming) [EC:1.5.1.7]			36.7325	42.945	57.1438	43.2566	0.849176	0.992797	1.32104	Carboxynorspermidinedehydrogenase%2Cputative(EC1.1.1.-)	Ontology_term=KEGG_ENZYME:1.1.1.-
fig|754476.27	peg.2645	K00036 G6PD, zwf; glucose-6-phosphate 1-dehydrogenase [EC:1.1.1.49 1.1.1.363]			178.819	144.35	242.03	183.156	0.976319	0.788127	1.32144	Glucose-6-phosphate1-dehydrogenase(EC1.1.1.49)	Ontology_term=KEGG_ENZYME:1.1.1.49
fig|754476.27	peg.3013	K02204 thrB2; homoserine kinase type II [EC:2.7.1.39]			86.2831	106.617	146.211	110.306	0.782217	0.96656	1.32551	Homoserinekinase(EC2.7.1.39)	Ontology_term=KEGG_ENZYME:2.7.1.39
fig|754476.27	peg.2017	K01652 E2.2.1.6L, ilvB, ilvG, ilvI; acetolactate synthase I/II/III large subunit [EC:2.2.1.6]			238.074	233.121	367.008	273.236	0.87131	0.853185	1.34319	Acetolactatesynthaselargesubunit(EC2.2.1.6)	Ontology_term=KEGG_ENZYME:2.2.1.6
fig|754476.27	peg.2617	K01956 carA, CPA1; carbamoyl-phosphate synthase small subunit [EC:6.3.5.5]			190.024	208.143	355.359	264.227	0.719168	0.787745	1.3449	Carbamoyl-phosphatesynthasesmallchain(EC6.3.5.5)	Ontology_term=KEGG_ENZYME:6.3.5.5
fig|754476.27	peg.2169	K00133 asd; aspartate-semialdehyde dehydrogenase [EC:1.2.1.11]			134.743	138.974	176.077	130.888	1.02945	1.06177	1.34524	Aspartate-semialdehydedehydrogenase(EC1.2.1.11)	Ontology_term=KEGG_ENZYME:1.2.1.11
fig|754476.27	peg.2382	K01626 E2.5.1.54, aroF, aroG, aroH; 3-deoxy-7-phosphoheptulonate synthase [EC:2.5.1.54]			179.258	161.642	231.206	170.348	1.05231	0.948892	1.35726	2-keto-3-deoxy-D-arabino-heptulosonate-7-phosphatesynthaseIalpha(EC2.5.1.54)	Ontology_term=KEGG_ENZYME:2.5.1.54
fig|754476.27	peg.2044	K01756 purB, ADSL; adenylosuccinate lyase [EC:4.3.2.2]			79.5282	82.159	98.9675	72.5097	1.09679	1.13308	1.36489	Adenylosuccinatelyase(EC4.3.2.2)	Ontology_term=KEGG_ENZYME:4.3.2.2
fig|754476.27	peg.657	K00641 metX; homoserine O-acetyltransferase/O-succinyltransferase [EC:2.3.1.31 2.3.1.46]			44.0668	48.5698	55.7319	40.8242	1.07943	1.18973	1.36517	HomoserineO-acetyltransferase(EC2.3.1.31)	Ontology_term=KEGG_ENZYME:2.3.1.31
fig|754476.27	peg.1587	K01585 speA; arginine decarboxylase [EC:4.1.1.19]			31.3888	30.952	74.4114	54.1154	0.580035	0.571963	1.37505	Biosyntheticargininedecarboxylase(EC4.1.1.19)	Ontology_term=KEGG_ENZYME:4.1.1.19
fig|754476.27	peg.2679	K01754 E4.3.1.19, ilvA, tdcB; threonine dehydratase [EC:4.3.1.19]			50.7774	53.1318	59.4824	43.2176	1.17492	1.2294	1.37635	Threoninedehydratasebiosynthetic(EC4.3.1.19)	Ontology_term=KEGG_ENZYME:4.3.1.19
fig|754476.27	peg.1590	K01480 speB; agmatinase [EC:3.5.3.11]			48.2366	54.4902	68.4654	49.1084	0.982247	1.10959	1.39417	Agmatinase(EC3.5.3.11)	Ontology_term=KEGG_ENZYME:3.5.3.11
fig|754476.27	peg.1450	K00812 aspB; aspartate aminotransferase [EC:2.6.1.1]			126.859	140.545	188.098	133.888	0.947506	1.04973	1.4049	Aspartateaminotransferase(EC2.6.1.1)	Ontology_term=KEGG_ENZYME:2.6.1.1
fig|754476.27	peg.578	K01920 gshB; glutathione synthase [EC:6.3.2.3]			31.7137	33.4005	63.5654	44.9019	0.706289	0.743856	1.41565	Glutathionesynthetase(EC6.3.2.3)	Ontology_term=KEGG_ENZYME:6.3.2.3
fig|754476.27	peg.1589	K13747 nspC; carboxynorspermidine decarboxylase [EC:4.1.1.96]			32.4358	36.9682	46.5071	32.5791	0.995603	1.13472	1.42751	Carboxynorspermidinedecarboxylase%2Cputative(EC4.1.1.-)	Ontology_term=KEGG_ENZYME:4.1.1.-
fig|754476.27	peg.2718	K01649 leuA, IMS; 2-isopropylmalate synthase [EC:2.3.3.13]			13.7637	17.9475	19.3898	13.5399	1.01653	1.32553	1.43205	2-isopropylmalatesynthase(EC2.3.3.13)	Ontology_term=KEGG_ENZYME:2.3.3.13
fig|754476.27	peg.2236	K01918 panC; pantoate--beta-alanine ligase [EC:6.3.2.1]			54.8126	56.8797	65.1727	45.4229	1.20672	1.25222	1.4348	Pantoate--beta-alanineligase(EC6.3.2.1)	Ontology_term=KEGG_ENZYME:6.3.2.1
fig|754476.27	peg.1374	K12339 cysM; S-sulfo-L-cysteine synthase (O-acetyl-L-serine-dependent) [EC:2.5.1.144]			36.7587	38.7631	57.7756	40.0674	0.917422	0.967449	1.44196	Cysteinesynthase(EC2.5.1.47)	Ontology_term=KEGG_ENZYME:2.5.1.47
fig|754476.27	peg.1578	K01714 dapA; 4-hydroxy-tetrahydrodipicolinate synthase [EC:4.3.3.7]			168.872	173.178	266.472	184.344	0.91607	0.939427	1.44551	4-hydroxy-tetrahydrodipicolinatesynthase(EC4.3.3.7)	Ontology_term=KEGG_ENZYME:4.3.3.7
fig|754476.27	peg.1991	K00764 purF, PPAT; amidophosphoribosyltransferase [EC:2.4.2.14]			149.52	137.286	229.18	156.206	0.957198	0.878876	1.46716	Amidophosphoribosyltransferase(EC2.4.2.14)	Ontology_term=KEGG_ENZYME:2.4.2.14
fig|754476.27	peg.2165	K01696 trpB; tryptophan synthase beta chain [EC:4.2.1.20]			115.114	159.122	191.905	130.384	0.882883	1.22041	1.47184	Tryptophansynthasebetachain(EC4.2.1.20)	Ontology_term=KEGG_ENZYME:4.2.1.20
fig|754476.27	peg.2248	K00020 mmsB, HIBADH; 3-hydroxyisobutyrate dehydrogenase [EC:1.1.1.31]			28.532	31.7976	33.374	22.5002	1.26808	1.41322	1.48328	2-hydroxy-3-oxopropionatereductase(EC1.1.1.60)	Ontology_term=KEGG_ENZYME:1.1.1.60
fig|754476.27	peg.1340	K01259 pip; proline iminopeptidase [EC:3.4.11.5]			22.6591	25.5669	39.5392	26.5052	0.854891	0.964597	1.49175	Prolineiminopeptidase(EC3.4.11.5)	Ontology_term=KEGG_ENZYME:3.4.11.5
fig|754476.27	peg.1417	K01953 asnB, ASNS; asparagine synthase (glutamine-hydrolysing) [EC:6.3.5.4]			30.1388	49.1045	37.7486	25.1404	1.19882	1.95321	1.50151	Asparaginesynthetase[glutamine-hydrolyzing](EC6.3.5.4)	Ontology_term=KEGG_ENZYME:6.3.5.4
fig|754476.27	peg.1184	K00836 ectB, dat; diaminobutyrate-2-oxoglutarate transaminase [EC:2.6.1.76]			70.8431	63.822	57.9064	38.3609	1.84675	1.66372	1.50952	Diaminobutyrate-pyruvateaminotransferase(EC2.6.1.46)	Ontology_term=KEGG_ENZYME:2.6.1.46
fig|754476.27	peg.1186	K00135 gabD; succinate-semialdehyde dehydrogenase / glutarate-semialdehyde dehydrogenase [EC:1.2.1.16 1.2.1.79 1.2.1.20]			42.0018	43.3509	41.9064	27.223	1.54288	1.59244	1.53938	Succinate-semialdehydedehydrogenase[NAD](EC1.2.1.24)%3BSuccinate-semialdehydedehydrogenase[NAD(P)+](EC1.2.1.16)	Ontology_term=KEGG_ENZYME:1.2.1.24,KEGG_ENZYME:1.2.1.16
fig|754476.27	peg.27	K01687 ilvD; dihydroxy-acid dehydratase [EC:4.2.1.9]			147.573	162.034	225.39	144.434	1.02173	1.12185	1.5605	Dihydroxy-aciddehydratase(EC4.2.1.9)	Ontology_term=KEGG_ENZYME:4.2.1.9
fig|754476.27	peg.55	K00891 E2.7.1.71, aroK, aroL; shikimate kinase [EC:2.7.1.71]			117.85	136.529	150.575	96.0564	1.22688	1.42134	1.56756	ShikimatekinaseI(EC2.7.1.71)	Ontology_term=KEGG_ENZYME:2.7.1.71
fig|754476.27	peg.3184	K01738 cysK; cysteine synthase [EC:2.5.1.47]			144.043	157.579	159.291	101.186	1.42354	1.55733	1.57424	Cysteinesynthase(EC2.5.1.47)	Ontology_term=KEGG_ENZYME:2.5.1.47
fig|754476.27	peg.2007	K00611 OTC, argF, argI; ornithine carbamoyltransferase [EC:2.1.3.3]			137.769	147.425	213.346	134.191	1.02667	1.09862	1.58987	Ornithinecarbamoyltransferase(EC2.1.3.3)	Ontology_term=KEGG_ENZYME:2.1.3.3
fig|754476.27	peg.620	K01778 dapF; diaminopimelate epimerase [EC:5.1.1.7]			56.1836	61.8247	70.5012	44.0606	1.27514	1.40318	1.6001	Diaminopimelateepimerase(EC5.1.1.7)	Ontology_term=KEGG_ENZYME:5.1.1.7
fig|754476.27	peg.2166	K01817 trpF; phosphoribosylanthranilate isomerase [EC:5.3.1.24]			172.482	177.581	209.547	123.544	1.39612	1.43739	1.69614	Phosphoribosylanthranilateisomerase(EC5.3.1.24)	Ontology_term=KEGG_ENZYME:5.3.1.24
fig|754476.27	peg.1080	K00925 ackA; acetate kinase [EC:2.7.2.1]			30.2388	24.974	27.1652	15.9161	1.89988	1.5691	1.70677	Acetatekinase(EC2.7.2.1)	Ontology_term=KEGG_ENZYME:2.7.2.1
fig|754476.27	peg.555	K00931 proB; glutamate 5-kinase [EC:2.7.2.11]			283.441	282.828	366.301	214.536	1.32118	1.31832	1.70741	Glutamate5-kinase(EC2.7.2.11)/RNA-bindingC-terminaldomainPUA	Ontology_term=KEGG_ENZYME:2.7.2.11
fig|754476.27	peg.94	K00024 mdh; malate dehydrogenase [EC:1.1.1.37]			22.3254	23.4784	26.9694	15.6304	1.42833	1.50209	1.72544	Malatedehydrogenase(EC1.1.1.37)	Ontology_term=KEGG_ENZYME:1.1.1.37
fig|754476.27	peg.3153	K01703 leuC, IPMI-L; 3-isopropylmalate/(R)-2-methylmalate dehydratase large subunit [EC:4.2.1.33 4.2.1.35]			98.0401	102.98	180.104	98.8462	0.991844	1.04182	1.82206	3-isopropylmalatedehydrataselargesubunit(EC4.2.1.33)	Ontology_term=KEGG_ENZYME:4.2.1.33
fig|754476.27	peg.970	K08963 mtnA; methylthioribose-1-phosphate isomerase [EC:5.3.1.23]			51.3199	55.7813	78.0236	42.1573	1.21734	1.32317	1.85077	Methylthioribose-1-phosphateisomerase(EC5.3.1.23)	Ontology_term=KEGG_ENZYME:5.3.1.23
fig|754476.27	peg.2008	K00821 argD; acetylornithine/N-succinyldiaminopimelate aminotransferase [EC:2.6.1.11 2.6.1.17]			173.508	178.968	322.377	169.841	1.02159	1.05374	1.89811	Acetylornithineaminotransferase(EC2.6.1.11)	Ontology_term=KEGG_ENZYME:2.6.1.11
fig|754476.27	peg.125	K03786 aroQ, qutE; 3-dehydroquinate dehydratase II [EC:4.2.1.10]			92.8276	88.959	137.85	70.9706	1.30797	1.25346	1.94235	3-dehydroquinatedehydrataseII(EC4.2.1.10)	Ontology_term=KEGG_ENZYME:4.2.1.10
fig|754476.27	peg.2235	K01579 panD; aspartate 1-decarboxylase [EC:4.1.1.11]			147.851	138.915	215.453	110.452	1.3386	1.2577	1.95065	Aspartate1-decarboxylase(EC4.1.1.11)	Ontology_term=KEGG_ENZYME:4.1.1.11
fig|754476.27	peg.1229	K19696 mtiP; 5'-methylthioinosine phosphorylase [EC:2.4.2.44]			46.0102	51.1573	83.0519	42.1308	1.09208	1.21425	1.97129	5'-methylthioadenosinephosphorylase(EC2.4.2.28)	Ontology_term=KEGG_ENZYME:2.4.2.28
fig|754476.27	peg.896	K14155 patB, malY; cystathione beta-lyase [EC:4.4.1.8]			58.0528	58.3605	74.4762	37.5619	1.54553	1.55372	1.98276	Aspartateaminotransferase(EC2.6.1.1)	Ontology_term=KEGG_ENZYME:2.6.1.1
fig|754476.27	peg.1159	K00674 dapD; 2,3,4,5-tetrahydropyridine-2,6-dicarboxylate N-succinyltransferase [EC:2.3.1.117]			96.6826	76.1937	149.159	75.2246	1.28525	1.01288	1.98285	2%2C3%2C4%2C5-tetrahydropyridine-2%2C6-dicarboxylateN-succinyltransferase(EC2.3.1.117)	Ontology_term=KEGG_ENZYME:2.3.1.117
fig|754476.27	peg.1355	K00278 nadB; L-aspartate oxidase [EC:1.4.3.16]			52.8239	49.7047	78.2548	38.3334	1.37801	1.29664	2.04143	L-aspartateoxidase(EC1.4.3.16)	Ontology_term=KEGG_ENZYME:1.4.3.16
fig|754476.27	peg.1574	K00259 ald; alanine dehydrogenase [EC:1.4.1.1]			27.848	27.7416	34.3158	16.5328	1.68441	1.67798	2.07562	Alaninedehydrogenase(EC1.4.1.1)	Ontology_term=KEGG_ENZYME:1.4.1.1
fig|754476.27	peg.821	K01687 ilvD; dihydroxy-acid dehydratase [EC:4.2.1.9]			30.7653	21.0852	43.9288	20.2801	1.51702	1.0397	2.1661	Dihydroxy-aciddehydratase(EC4.2.1.9)	Ontology_term=KEGG_ENZYME:4.2.1.9
fig|754476.27	peg.1425	K00640 cysE; serine O-acetyltransferase [EC:2.3.1.30]			65.4451	75.1911	84.7121	38.7248	1.69	1.94168	2.18754	Serineacetyltransferase(EC2.3.1.30)	Ontology_term=KEGG_ENZYME:2.3.1.30
fig|754476.27	peg.1160	K14267 dapC; N-succinyldiaminopimelate aminotransferase [EC:2.6.1.17]			93.9133	90.3134	179.864	81.8393	1.14753	1.10355	2.19776	N-succinyl-L%2CL-diaminopimelateaminotransferasealternative(EC2.6.1.17)	Ontology_term=KEGG_ENZYME:2.6.1.17
fig|754476.27	peg.390	K03781 katE, CAT, catB, srpA; catalase [EC:1.11.1.6]			184.529	374.025	300.519	133.65	1.38069	2.79855	2.24856	Catalase(EC1.11.1.6)	Ontology_term=KEGG_ENZYME:1.11.1.6
fig|754476.27	peg.1157	K01439 dapE; succinyl-diaminopimelate desuccinylase [EC:3.5.1.18]			188.642	141.448	104.256	46.1872	4.0843	3.06249	2.25725	N-succinyl-L%2CL-diaminopimelatedesuccinylase(EC3.5.1.18)	Ontology_term=KEGG_ENZYME:3.5.1.18
fig|754476.27	peg.1544	K01874 MARS, metG; methionyl-tRNA synthetase [EC:6.1.1.10]			67.0746	66.6859	168.477	73.3729	0.914161	0.908864	2.29618	Methionyl-tRNAsynthetase(EC6.1.1.10)	Ontology_term=KEGG_ENZYME:6.1.1.10
fig|754476.27	peg.2171	K01704 leuD, IPMI-S; 3-isopropylmalate/(R)-2-methylmalate dehydratase small subunit [EC:4.2.1.33 4.2.1.35]			76.8164	95.2228	193.383	82.7379	0.928431	1.1509	2.33729	3-isopropylmalatedehydratasesmallsubunit(EC4.2.1.33)	Ontology_term=KEGG_ENZYME:4.2.1.33
fig|754476.27	peg.2266	K02437 gcvH, GCSH; glycine cleavage system H protein			246.551	239.749	296.415	125.813	1.95965	1.90559	2.35599	GlycinecleavagesystemHprotein	0
fig|754476.27	peg.698	K00033 PGD, gnd, gntZ; 6-phosphogluconate dehydrogenase [EC:1.1.1.44 1.1.1.343]			107.391	137.608	146.869	60.3819	1.77854	2.27896	2.43233	6-phosphogluconatedehydrogenase%2Cdecarboxylating(EC1.1.1.44)	Ontology_term=KEGG_ENZYME:1.1.1.44
fig|754476.27	peg.393	K01652 E2.2.1.6L, ilvB, ilvG, ilvI; acetolactate synthase I/II/III large subunit [EC:2.2.1.6]			64.9094	64.6431	83.5452	32.8	1.97895	1.97083	2.54711	Acetolactatesynthaselargesubunit(EC2.2.1.6)	Ontology_term=KEGG_ENZYME:2.2.1.6
fig|754476.27	peg.1221	K00681 ggt; gamma-glutamyltranspeptidase / glutathione hydrolase [EC:2.3.2.2 3.4.19.13]			22.8806	27.2056	70.5885	27.5591	0.830237	0.987173	2.56135	Gamma-glutamyltranspeptidase(EC2.3.2.2)	Ontology_term=KEGG_ENZYME:2.3.2.2
fig|754476.27	peg.1719	K00033 PGD, gnd, gntZ; 6-phosphogluconate dehydrogenase [EC:1.1.1.44 1.1.1.343]			23.3905	27.7965	35.8336	13.6754	1.71042	2.0326	2.6203	6-phosphogluconatedehydrogenase%2Cdecarboxylating(EC1.1.1.44)	Ontology_term=KEGG_ENZYME:1.1.1.44
fig|754476.27	peg.1153	K16066 ydfG; 3-hydroxy acid dehydrogenase / malonic semialdehyde reductase [EC:1.1.1.381 1.1.1.-]			45.958	46.1488	78.1765	27.5854	1.66603	1.67294	2.83398	Short-chaindehydrogenase/reductaseSDR	0
fig|754476.27	peg.47	K01814 hisA; phosphoribosylformimino-5-aminoimidazole carboxamide ribotide isomerase [EC:5.3.1.16]			88.6915	102.841	117.601	39.8973	2.223	2.57765	2.94759	Phosphoribosylformimino-5-aminoimidazolecarboxamideribotideisomeraserelatedprotein	0
fig|754476.27	peg.1720	K00033 PGD, gnd, gntZ; 6-phosphogluconate dehydrogenase [EC:1.1.1.44 1.1.1.343]			21.6937	30.1948	42.6281	12.912	1.68013	2.33852	3.30145	6-phosphogluconatedehydrogenase%2Cdecarboxylating(EC1.1.1.44)	Ontology_term=KEGG_ENZYME:1.1.1.44
fig|754476.27	peg.2092	K00432 gpx; glutathione peroxidase [EC:1.11.1.9]			42.2486	34.8402	67.8508	20.4687	2.06406	1.70212	3.31486	Glutathioneperoxidasefamilyprotein	0
fig|754476.27	peg.1410	K00640 cysE; serine O-acetyltransferase [EC:2.3.1.30]			31.5664	76.729	97.2901	22.9476	1.37559	3.34366	4.23966	Serineacetyltransferase(EC2.3.1.30)	Ontology_term=KEGG_ENZYME:2.3.1.30
fig|754476.27	peg.2313	K03781 katE, CAT, catB, srpA; catalase [EC:1.11.1.6]			84.0162	116.652	147.465	29.7906	2.82022	3.91571	4.95003	Catalase(EC1.11.1.6)	Ontology_term=KEGG_ENZYME:1.11.1.6
fig|754476.27	peg.1281	K01915 glnA, GLUL; glutamine synthetase [EC:6.3.1.2]			671.373	1022.48	1677.28	330.661	2.0304	3.09224	5.07249	GlutaminesynthetasetypeI(EC6.3.1.2)	Ontology_term=KEGG_ENZYME:6.3.1.2
fig|754476.27	peg.376	K00383 GSR, gor; glutathione reductase (NADPH) [EC:1.8.1.7]			31.7824	38.2733	144.23	23.0646	1.37797	1.6594	6.2533	Glutathionereductase(EC1.8.1.7)	Ontology_term=KEGG_ENZYME:1.8.1.7
00260 Glycine, serine and threonine metabolism [PATH:ko00260]
09107 Glycan biosynthesis and metabolism
00531 Glycosaminoglycan degradation [PATH:ko00531]
fig|754476.27	peg.1023	K03587 ftsI; cell division protein FtsI (penicillin-binding protein 3) [EC:3.4.16.4]			88.1222	94.1585	45.0736	47.6597	1.84899	1.97564	0.945738	CelldivisionproteinFtsI[Peptidoglycansynthetase](EC2.4.1.129)	Ontology_term=KEGG_ENZYME:2.4.1.129
fig|754476.27	peg.1024	K01928 murE; UDP-N-acetylmuramoyl-L-alanyl-D-glutamate--2,6-diaminopimelate ligase [EC:6.3.2.13]			90.1164	96.6261	43.3193	58.4906	1.5407	1.65199	0.740619	UDP-N-acetylmuramoylalanyl-D-glutamate--2%2C6-diaminopimelateligase(EC6.3.2.13)	Ontology_term=KEGG_ENZYME:6.3.2.13
fig|754476.27	peg.1025	K01929 murF; UDP-N-acetylmuramoyl-tripeptide--D-alanyl-D-alanine ligase [EC:6.3.2.10]			110.791	151.369	49.8744	64.1379	1.72739	2.36005	0.777612	UDP-N-acetylmuramoylalanyl-D-glutamyl-2%2C6-diaminopimelate--D-alanyl-D-alanineligase(EC6.3.2.10)	Ontology_term=KEGG_ENZYME:6.3.2.10
fig|754476.27	peg.1026	K01000 mraY; phospho-N-acetylmuramoyl-pentapeptide-transferase [EC:2.7.8.13]			91.4812	113.676	42.5917	56.0303	1.63271	2.02884	0.760154	Phospho-N-acetylmuramoyl-pentapeptide-transferase(EC2.7.8.13)	Ontology_term=KEGG_ENZYME:2.7.8.13
fig|754476.27	peg.1027	K01925 murD; UDP-N-acetylmuramoylalanine--D-glutamate ligase [EC:6.3.2.9]			108.935	125.859	50.7975	66.5489	1.63692	1.89122	0.76331	UDP-N-acetylmuramoylalanine--D-glutamateligase(EC6.3.2.9)	Ontology_term=KEGG_ENZYME:6.3.2.9
fig|754476.27	peg.1029	K02563 murG; UDP-N-acetylglucosamine--N-acetylmuramyl-(pentapeptide) pyrophosphoryl-undecaprenol N-acetylglucosamine transferase [EC:2.4.1.227]			50.8039	57.067	27.8209	33.0969	1.53501	1.72424	0.840588	UDP-N-acetylglucosamine--N-acetylmuramyl-(pentapeptide)pyrophosphoryl-undecaprenolN-acetylglucosaminetransferase(EC2.4.1.227)	Ontology_term=KEGG_ENZYME:2.4.1.227
fig|754476.27	peg.1030	K01924 murC; UDP-N-acetylmuramate--alanine ligase [EC:6.3.2.8]			64.0241	66.1344	34.8667	38.9942	1.64189	1.69601	0.89415	UDP-N-acetylmuramate--alanineligase(EC6.3.2.8)	Ontology_term=KEGG_ENZYME:6.3.2.8
fig|754476.27	peg.1031	K00075 murB; UDP-N-acetylmuramate dehydrogenase [EC:1.3.1.98]			78.1809	81.8314	43.4524	54.6594	1.43033	1.49711	0.794966	UDP-N-acetylenolpyruvoylglucosaminereductase(EC1.1.1.158)	Ontology_term=KEGG_ENZYME:1.1.1.158
fig|754476.27	peg.1032	K01921 ddl; D-alanine-D-alanine ligase [EC:6.3.2.4]			71.8224	72.6866	45.7084	43.8578	1.63762	1.65733	1.0422	D-alanine--D-alanineligase(EC6.3.2.4)	Ontology_term=KEGG_ENZYME:6.3.2.4
fig|754476.27	peg.1036	K02535 lpxC; UDP-3-O-[3-hydroxymyristoyl] N-acetylglucosamine deacetylase [EC:3.5.1.108]			447.182	490.685	628.398	339.758	1.31618	1.44422	1.84955	UDP-3-O-[3-hydroxymyristoyl]N-acetylglucosaminedeacetylase(EC3.5.1.108)	Ontology_term=KEGG_ENZYME:3.5.1.108
fig|754476.27	peg.1076	K03269 lpxH; UDP-2,3-diacylglucosamine hydrolase [EC:3.6.1.54]			70.1602	75.9522	162.669	52.2045	1.34395	1.4549	3.116	UDP-2%2C3-diacylglucosaminediphosphatase(EC3.6.1.54)	Ontology_term=KEGG_ENZYME:3.6.1.54
fig|754476.27	peg.1135	K02536 lpxD; UDP-3-O-[3-hydroxymyristoyl] glucosamine N-acyltransferase [EC:2.3.1.191]			246.565	266.739	280.107	224.514	1.09822	1.18808	1.24762	UDP-3-O-[3-hydroxymyristoyl]glucosamineN-acyltransferase(EC2.3.1.191)	Ontology_term=KEGG_ENZYME:2.3.1.191
fig|754476.27	peg.1137	K00677 lpxA; UDP-N-acetylglucosamine acyltransferase [EC:2.3.1.129]			152.399	210.111	202.248	156.935	0.971094	1.33884	1.28874	Acyl-[acyl-carrier-protein]--UDP-N-acetylglucosamineO-acyltransferase(EC2.3.1.129)	Ontology_term=KEGG_ENZYME:2.3.1.129
fig|754476.27	peg.1501	K01207 nagZ; beta-N-acetylhexosaminidase [EC:3.2.1.52]			41.401	47.7607	72.4555	55.0318	0.75231	0.867874	1.31661	BetaN-acetyl-glucosaminidase(EC3.2.1.52)	Ontology_term=KEGG_ENZYME:3.2.1.52
fig|754476.27	peg.1507	K01627 kdsA; 2-dehydro-3-deoxyphosphooctonate aldolase (KDO 8-P synthase) [EC:2.5.1.55]			86.4096	109.612	117.739	127.699	0.676666	0.858359	0.922008	2-Keto-3-deoxy-D-manno-octulosonate-8-phosphatesynthase(EC2.5.1.55)	Ontology_term=KEGG_ENZYME:2.5.1.55
fig|754476.27	peg.1703	K03814 mtgA; monofunctional glycosyltransferase [EC:2.4.1.129]			38.3277	40.4272	70.3179	45.6798	0.839052	0.885013	1.53937	Monofunctionalbiosyntheticpeptidoglycantransglycosylase(EC2.4.2.-)	Ontology_term=KEGG_ENZYME:2.4.2.-
fig|754476.27	peg.1716	K07259 dacB; serine-type D-Ala-D-Ala carboxypeptidase/endopeptidase (penicillin-binding protein 4) [EC:3.4.16.4 3.4.21.-]			43.9062	53.0334	79.3935	57.233	0.767149	0.926622	1.3872	D-alanyl-D-alaninecarboxypeptidase(EC3.4.16.4)	Ontology_term=KEGG_ENZYME:3.4.16.4
fig|754476.27	peg.2242	K00748 lpxB; lipid-A-disaccharide synthase [EC:2.4.1.182]			16.5628	14.7887	21.4631	23.9669	0.69107	0.617044	0.895529	Lipid-A-disaccharidesynthase(EC2.4.1.182)	Ontology_term=KEGG_ENZYME:2.4.1.182
fig|754476.27	peg.2544	K07258 dacC, dacA, dacD; serine-type D-Ala-D-Ala carboxypeptidase (penicillin-binding protein 5/6) [EC:3.4.16.4]			81.6505	93.6812	119.65	87.2258	0.936082	1.07401	1.37173	D-alanyl-D-alaninecarboxypeptidase(EC3.4.16.4)	Ontology_term=KEGG_ENZYME:3.4.16.4
fig|754476.27	peg.2548	K05515 mrdA; penicillin-binding protein 2 [EC:3.4.16.4]			45.4099	60.8613	66.5799	42.9753	1.05665	1.41619	1.54926	Penicillin-bindingprotein2(PBP-2)	0
fig|754476.27	peg.2688	K00912 lpxK; tetraacyldisaccharide 4'-kinase [EC:2.7.1.130]			31.9187	31.4019	45.3011	31.541	1.01197	0.995588	1.43626	Tetraacyldisaccharide4'-kinase(EC2.7.1.130)	Ontology_term=KEGG_ENZYME:2.7.1.130
fig|754476.27	peg.2690	K00979 kdsB; 3-deoxy-manno-octulosonate cytidylyltransferase (CMP-KDO synthetase) [EC:2.7.7.38]			119.492	142.097	177.195	112.161	1.06537	1.26691	1.57983	3-deoxy-manno-octulosonatecytidylyltransferase(EC2.7.7.38)	Ontology_term=KEGG_ENZYME:2.7.7.38
fig|754476.27	peg.2958	K02517 lpxL, htrB; Kdo2-lipid IVA lauroyltransferase [EC:2.3.1.241]			9.46728	11.0987	13.0985	8.36252	1.13211	1.3272	1.56633	LipidAbiosynthesislauroylacyltransferase(EC2.3.1.-)	Ontology_term=KEGG_ENZYME:2.3.1.-
fig|754476.27	peg.2985	K02843 waaF, rfaF; heptosyltransferase II [EC:2.4.-.-]			61.0747	66.2893	78.7289	60.8105	1.00434	1.0901	1.29466	ADP-heptose--lipooligosaccharideheptosyltransferaseII(EC2.4.1.-)	Ontology_term=KEGG_ENZYME:2.4.1.-
fig|754476.27	peg.2996	K02844 waaG, rfaG; UDP-glucose:(heptosyl)LPS alpha-1,3-glucosyltransferase [EC:2.4.1.-]			33.3741	35.8754	25.4146	35.267	0.946326	1.01725	0.720636	UDP-glucose:(heptosyl)LPSalpha1%2C3-glucosyltransferaseWaaG(EC2.4.1.-)	Ontology_term=KEGG_ENZYME:2.4.1.-
fig|754476.27	peg.2998	K02848 waaP, rfaP; heptose I phosphotransferase [EC:2.7.1.-]			68.4891	93.012	82.0771	58.1032	1.17875	1.60081	1.41261	LipopolysaccharidecorebiosynthesisproteinWaaP(EC2.7.-.-)%2Cheptosyl-I-kinase	Ontology_term=KEGG_ENZYME:2.7.-.-
fig|754476.27	peg.2999	K03271 gmhA, lpcA; D-sedoheptulose 7-phosphate isomerase [EC:5.3.1.28]			67.5173	76.9581	74.2046	52.2161	1.29303	1.47384	1.4211	Phosphoheptoseisomerase1(EC5.3.1.-)	Ontology_term=KEGG_ENZYME:5.3.1.-
fig|754476.27	peg.3011	K03272 gmhC, hldE, waaE, rfaE; D-beta-D-heptose 7-phosphate kinase / D-beta-D-heptose 1-phosphate adenosyltransferase [EC:2.7.1.167 2.7.7.70]			29.7627	21.3441	24.0972	46.0831	0.645847	0.463165	0.522906	ADP-heptosesynthase(EC2.7.-.-)/D-glycero-beta-D-manno-heptose7-phosphatekinase	Ontology_term=KEGG_ENZYME:2.7.-.-
fig|754476.27	peg.3012	K02841 waaC, rfaC; heptosyltransferase I [EC:2.4.-.-]			28.1901	27.233	35.9258	31.9265	0.882966	0.852991	1.12526	LipopolysaccharideheptosyltransferaseI(EC2.4.1.-)	Ontology_term=KEGG_ENZYME:2.4.1.-
fig|754476.27	peg.530	K05365 mrcB; penicillin-binding protein 1B [EC:2.4.1.129 3.4.16.4]			18.5839	19.3193	28.311	29.4231	0.631607	0.656602	0.962202	Multimodulartranspeptidase-transglycosylase(EC2.4.1.129)(EC3.4.-.-)	Ontology_term=KEGG_ENZYME:2.4.1.129,KEGG_ENZYME:3.4.-.-
fig|754476.27	peg.581	K03273 gmhB; D-glycero-D-manno-heptose 1,7-bisphosphate phosphatase [EC:3.1.3.82 3.1.3.83]			65.2106	69.7388	71.2126	70.7776	0.921346	0.985323	1.00615	Histidinol-phosphatase(EC3.1.3.15)	Ontology_term=KEGG_ENZYME:3.1.3.15
fig|754476.27	peg.61	K05366 mrcA; penicillin-binding protein 1A [EC:2.4.1.129 3.4.16.4]			68.362	83.8272	93.5765	78.2765	0.87334	1.07091	1.19546	Multimodulartranspeptidase-transglycosylase(EC2.4.1.129)(EC3.4.-.-)	Ontology_term=KEGG_ENZYME:2.4.1.129,KEGG_ENZYME:3.4.-.-
fig|754476.27	peg.649	K00790 murA; UDP-N-acetylglucosamine 1-carboxyvinyltransferase [EC:2.5.1.7]			74.5773	95.4821	70.0201	136.625	0.545852	0.69886	0.512497	UDP-N-acetylglucosamine1-carboxyvinyltransferase(EC2.5.1.7)	Ontology_term=KEGG_ENZYME:2.5.1.7
fig|754476.27	peg.680	K02527 kdtA, waaA; 3-deoxy-D-manno-octulosonic-acid transferase [EC:2.4.99.12 2.4.99.13 2.4.99.14 2.4.99.15]			55.1377	65.6263	67.0837	41.5731	1.32628	1.57858	1.61363	LipidIVA3-deoxy-D-manno-octulosonicacidtransferase(EC2.4.99.12)[oftenwith(EC2.4.99.13)also]	Ontology_term=KEGG_ENZYME:2.4.99.12,KEGG_ENZYME:2.4.99.13
fig|754476.27	peg.681	K02517 lpxL, htrB; Kdo2-lipid IVA lauroyltransferase [EC:2.3.1.241]			104.83	94.3262	109.141	76.2484	1.37485	1.23709	1.43139	LipidAbiosynthesislauroylacyltransferase(EC2.3.1.-)	Ontology_term=KEGG_ENZYME:2.3.1.-
fig|754476.27	peg.685	K06153 bacA; undecaprenyl-diphosphatase [EC:3.6.1.27]			100.854	102.049	115.755	88.1164	1.14456	1.15812	1.31366	Undecaprenyl-diphosphatase(EC3.6.1.27)	Ontology_term=KEGG_ENZYME:3.6.1.27
fig|754476.27	peg.773	K03270 kdsC; 3-deoxy-D-manno-octulosonate 8-phosphate phosphatase (KDO 8-P phosphatase) [EC:3.1.3.45]			106.315	89.7988	140.329	84.4695	1.25862	1.06309	1.6613	3-deoxy-D-manno-octulosonate8-phosphatephosphatase(EC3.1.3.45)	Ontology_term=KEGG_ENZYME:3.1.3.45
fig|754476.27	peg.774	K06041 kdsD, kpsF; arabinose-5-phosphate isomerase [EC:5.3.1.13]			54.5519	49.8305	76.0653	76.3264	0.714718	0.652861	0.996579	Arabinose5-phosphateisomerase(EC5.3.1.13)	Ontology_term=KEGG_ENZYME:5.3.1.13
00540 Lipopolysaccharide biosynthesis [PATH:ko00540]
00550 Peptidoglycan biosynthesis [PATH:ko00550]
09108 Metabolism of cofactors and vitamins
00730 Thiamine metabolism [PATH:ko00730]
fig|754476.27	peg.1103	K00604 MTFMT, fmt; methionyl-tRNA formyltransferase [EC:2.1.2.9]			60.0741	27.7969	4.93457	91.689	0.655194	0.303165	0.0538185	hypotheticalprotein	0
fig|754476.27	peg.195	K03594 bfr; bacterioferritin [EC:1.16.3.1]			154.908	77.1498	59.7764	162.071	0.955804	0.476026	0.368829	Bacterioferritin	0
fig|754476.27	peg.2065	K00831 serC, PSAT1; phosphoserine aminotransferase [EC:2.6.1.52]			108.394	129.445	98.8795	210.89	0.513981	0.613804	0.468867	Phosphoserineaminotransferase(EC2.6.1.52)	Ontology_term=KEGG_ENZYME:2.6.1.52
fig|754476.27	peg.2071	K03149 thiG; thiazole synthase [EC:2.8.1.10]			66.3458	93.794	37.6759	78.8545	0.841371	1.18946	0.47779	ThiazolebiosynthesisproteinThiG	0
fig|754476.27	peg.2070	K14153 thiDE; hydroxymethylpyrimidine kinase / phosphomethylpyrimidine kinase / thiamine-phosphate diphosphorylase [EC:2.7.1.49 2.7.4.7 2.5.1.3]			50.0231	72.5348	30.5709	62.582	0.799321	1.15904	0.488493	Phosphomethylpyrimidinekinase(EC2.7.4.7)/Thiamin-phosphatepyrophosphorylase(EC2.5.1.3)	Ontology_term=KEGG_ENZYME:2.7.4.7,KEGG_ENZYME:2.5.1.3
fig|754476.27	peg.1252	K03809 wrbA; NAD(P)H dehydrogenase (quinone) [EC:1.6.5.2]			53.0966	36.5664	27.1511	55.1247	0.963209	0.663339	0.492539	FlavoproteinWrbA	0
fig|754476.27	peg.2203	K04719 bluB; 5,6-dimethylbenzimidazole synthase [EC:1.13.11.79]			5.49164	6.87328	7.66662	14.7144	0.373216	0.467113	0.521029	CobalaminbiosynthesisproteinBluB@5%2C6-dimethylbenzimidazolesynthase%2Cflavindestructasefamily	0
fig|754476.27	peg.2072	K03153 thiO; glycine oxidase [EC:1.4.3.19]			78.3988	105.898	41.9622	77.4359	1.01243	1.36755	0.541896	GlycineoxidaseThiO(EC1.4.3.19)	Ontology_term=KEGG_ENZYME:1.4.3.19
fig|754476.27	peg.218	K01599 hemE, UROD; uroporphyrinogen decarboxylase [EC:4.1.1.37]			45.8237	72.1861	49.98	88.7302	0.516438	0.813546	0.563281	UroporphyrinogenIIIdecarboxylase(EC4.1.1.37)	Ontology_term=KEGG_ENZYME:4.1.1.37
fig|754476.27	peg.1985	K00059 fabG; 3-oxoacyl-[acyl-carrier protein] reductase [EC:1.1.1.100]			78.9377	84.3484	84.3778	135.308	0.583395	0.623382	0.6236	3-oxoacyl-[acyl-carrierprotein]reductase(EC1.1.1.100)	Ontology_term=KEGG_ENZYME:1.1.1.100
fig|754476.27	peg.2202	K02224 cobB-cbiA; cobyrinic acid a,c-diamide synthase [EC:6.3.5.9 6.3.5.11]			45.6434	57.2637	50.8661	75.0712	0.608002	0.762792	0.677572	CobyrinicacidA%2CC-diamidesynthase	0
fig|754476.27	peg.1168	K09007 folE2; GTP cyclohydrolase IB [EC:3.5.4.16]			329.612	377.692	270.071	398.367	0.827408	0.948101	0.677946	GTPcyclohydrolaseI(EC3.5.4.16)type2	Ontology_term=KEGG_ENZYME:3.5.4.16
fig|754476.27	peg.1485	K04487 iscS, NFS1; cysteine desulfurase [EC:2.8.1.7]			497.975	532.454	116.33	170.581	2.91928	3.12141	0.68196	Cysteinedesulfurase(EC2.8.1.7)	Ontology_term=KEGG_ENZYME:2.8.1.7
fig|754476.27	peg.2205	K02225 cobC1, cobC; cobalamin biosynthetic protein CobC			17.2347	21.277	22.4086	32.0084	0.538444	0.664731	0.700086	L-threonine3-O-phosphatedecarboxylase(EC4.1.1.81)	Ontology_term=KEGG_ENZYME:4.1.1.81
fig|754476.27	peg.609	K03517 nadA; quinolinate synthase [EC:2.5.1.72]			140.45	188.64	135.257	189.755	0.740163	0.994125	0.712799	Quinolinatesynthetase(EC2.5.1.72)	Ontology_term=KEGG_ENZYME:2.5.1.72
fig|754476.27	peg.2015	K00053 ilvC; ketol-acid reductoisomerase [EC:1.1.1.86]			286.027	308.086	303.57	417.018	0.685885	0.738783	0.727954	Ketol-acidreductoisomerase(EC1.1.1.86)	Ontology_term=KEGG_ENZYME:1.1.1.86
fig|754476.27	peg.1	K06920 queC; 7-cyano-7-deazaguanine synthase [EC:6.3.4.20]			48.9615	59.3757	49.0666	65.7162	0.745045	0.903517	0.746643	QueuosineBiosynthesisQueCATPase	0
fig|754476.27	peg.1082	K01491 folD; methylenetetrahydrofolate dehydrogenase (NADP+) / methenyltetrahydrofolate cyclohydrolase [EC:1.5.1.5 3.5.4.9]			57.4458	54.9354	87.2025	113.9	0.504352	0.482312	0.765604	Methylenetetrahydrofolatedehydrogenase(NADP+)(EC1.5.1.5)/Methenyltetrahydrofolatecyclohydrolase(EC3.5.4.9)	Ontology_term=KEGG_ENZYME:1.5.1.5,KEGG_ENZYME:3.5.4.9
fig|754476.27	peg.2206	K02232 cobQ, cbiP; adenosylcobyric acid synthase [EC:6.3.5.10]			11.9359	12.7583	17.1463	21.9623	0.543473	0.580918	0.780713	Cobyricacidsynthase(EC6.3.5.10)	Ontology_term=KEGG_ENZYME:6.3.5.10
fig|754476.27	peg.1248	K03525 coaX; type III pantothenate kinase [EC:2.7.1.33]			106.986	123.256	173.985	220.041	0.486209	0.560148	0.790692	PantothenatekinasetypeIII%2CCoaX-like(EC2.7.1.33)	Ontology_term=KEGG_ENZYME:2.7.1.33
fig|754476.27	peg.2540	K03644 lipA; lipoyl synthase [EC:2.8.1.8]			76.2082	85.9068	76.106	94.4389	0.806958	0.909655	0.805876	Lipoatesynthase	0
fig|754476.27	peg.2774	K01733 thrC; threonine synthase [EC:4.2.3.1]			93.8732	105.194	109.082	132.801	0.706871	0.792118	0.821394	Threoninesynthase(EC4.2.3.1)	Ontology_term=KEGG_ENZYME:4.2.3.1
fig|754476.27	peg.313	K13938 folM; dihydromonapterin reductase / dihydrofolate reductase [EC:1.5.1.50 1.5.1.3]			48.5832	40.142	37.7066	45.6175	1.06501	0.879969	0.826582	FolMAlternativedihydrofolatereductase1	0
fig|754476.27	peg.2703	K00548 metH, MTR; 5-methyltetrahydrofolate--homocysteine methyltransferase [EC:2.1.1.13]			91.6328	109.441	99.9018	119.779	0.765015	0.913687	0.834051	5-methyltetrahydrofolate--homocysteinemethyltransferase(EC2.1.1.13)	Ontology_term=KEGG_ENZYME:2.1.1.13
fig|754476.27	peg.2	K10026 queE; 7-carboxy-7-deazaguanine synthase [EC:4.3.99.3]			70.8545	76.4552	72.5515	85.6727	0.827037	0.892409	0.846845	QueuosineBiosynthesisQueERadicalSAM	0
fig|754476.27	peg.2073	K03147 thiC; phosphomethylpyrimidine synthase [EC:4.1.99.17]			103.285	139.844	73.7079	85.6378	1.20607	1.63297	0.860693	HydroxymethylpyrimidinephosphatesynthaseThiC(EC4.1.99.17)	Ontology_term=KEGG_ENZYME:4.1.99.17
fig|754476.27	peg.314	K01633 folB; 7,8-dihydroneopterin aldolase/epimerase/oxygenase [EC:4.1.2.25 5.1.99.8 1.13.11.81]			54.9739	49.8437	50.9934	58.2855	0.943184	0.855165	0.874891	Dihydroneopterinaldolase(EC4.1.2.25)	Ontology_term=KEGG_ENZYME:4.1.2.25
fig|754476.27	peg.1169	K01737 queD, ptpS, PTS; 6-pyruvoyltetrahydropterin/6-carboxytetrahydropterin synthase [EC:4.2.3.12 4.1.2.50]			446.997	496.291	452.411	517.022	0.86456	0.959903	0.875033	6-carboxytetrahydropterinsynthase(EC4.1.2.50)@QueuosinebiosynthesisQueD%2CPTPS-I	Ontology_term=KEGG_ENZYME:4.1.2.50
fig|754476.27	peg.1233	K02226 cobC, phpB; alpha-ribazole phosphatase [EC:3.1.3.73]			38.5251	30.3435	32.0259	36.5023	1.05542	0.831275	0.877366	Alpha-ribazole-5'-phosphatephosphatase(EC3.1.3.73)	Ontology_term=KEGG_ENZYME:3.1.3.73
fig|754476.27	peg.131	K00602 purH; phosphoribosylaminoimidazolecarboxamide formyltransferase / IMP cyclohydrolase [EC:2.1.2.3 3.5.4.10]			68.9695	87.0518	92.0057	104.441	0.660367	0.833502	0.880934	IMPcyclohydrolase(EC3.5.4.10)/Phosphoribosylaminoimidazolecarboxamideformyltransferase(EC2.1.2.3)	Ontology_term=KEGG_ENZYME:3.5.4.10,KEGG_ENZYME:2.1.2.3
fig|754476.27	peg.2736	K00652 bioF; 8-amino-7-oxononanoate synthase [EC:2.3.1.47]			26.9846	28.7855	33.735	37.7236	0.715325	0.763066	0.894269	8-amino-7-oxononanoatesynthase(EC2.3.1.47)	Ontology_term=KEGG_ENZYME:2.3.1.47
fig|754476.27	peg.1514	K02302 cysG; uroporphyrin-III C-methyltransferase / precorrin-2 dehydrogenase / sirohydrochlorin ferrochelatase [EC:2.1.1.107 1.3.1.76 4.99.1.4]			32.7472	29.9226	35.3133	37.6014	0.870903	0.795783	0.939149	Sirohemesynthase/Precorrin-2oxidase(EC1.3.1.76)/Sirohydrochlorinferrochelatase(EC4.99.1.4)/Uroporphyrinogen-IIImethyltransferase(EC2.1.1.107)	Ontology_term=KEGG_ENZYME:1.3.1.76,KEGG_ENZYME:4.99.1.4,KEGG_ENZYME:2.1.1.107
fig|754476.27	peg.429	K00831 serC, PSAT1; phosphoserine aminotransferase [EC:2.6.1.52]			54.9926	58.7268	69.7681	73.8692	0.744458	0.79501	0.944481	Phosphoserineaminotransferase(EC2.6.1.52)	Ontology_term=KEGG_ENZYME:2.6.1.52
fig|754476.27	peg.1983	K09458 fabF; 3-oxoacyl-[acyl-carrier-protein] synthase II [EC:2.3.1.179]			99.4676	85.6567	114.439	120.101	0.828199	0.713205	0.952856	3-oxoacyl-[acyl-carrier-protein]synthase%2CKASII(EC2.3.1.179)	Ontology_term=KEGG_ENZYME:2.3.1.179
fig|754476.27	peg.2204	K02227 cbiB, cobD; adenosylcobinamide-phosphate synthase [EC:6.3.1.10]			17.918	24.9456	22.916	23.9506	0.748122	1.04154	0.956804	Adenosylcobinamide-phosphatesynthase(EC6.3.1.10)	Ontology_term=KEGG_ENZYME:6.3.1.10
fig|754476.27	peg.2207	K02231 cobP, cobU; adenosylcobinamide kinase / adenosylcobinamide-phosphate guanylyltransferase [EC:2.7.1.156 2.7.7.62]			21.2005	20.0613	32.5849	33.991	0.623708	0.590194	0.958633	Adenosylcobinamide-phosphateguanylyltransferase(EC2.7.7.62)	Ontology_term=KEGG_ENZYME:2.7.7.62
fig|754476.27	peg.158	K02496 hemX; uroporphyrin-III C-methyltransferase [EC:2.1.1.107]			112.306	146.852	127.619	132.85	0.845363	1.1054	0.96063	HomologofE.coliHemXprotein	0
fig|754476.27	peg.2555	K01652 E2.2.1.6L, ilvB, ilvG, ilvI; acetolactate synthase I/II/III large subunit [EC:2.2.1.6]			34.9001	42.7544	48.0554	48.7269	0.716239	0.87743	0.98622	Acetolactatesynthaselargesubunit(EC2.2.1.6)	Ontology_term=KEGG_ENZYME:2.2.1.6
fig|754476.27	peg.2744	K03179 ubiA; 4-hydroxybenzoate polyprenyltransferase [EC:2.5.1.39]			31.1302	39.4918	33.2312	33.4411	0.930896	1.18094	0.993723	4-hydroxybenzoatepolyprenyltransferase(EC2.5.1.39)	Ontology_term=KEGG_ENZYME:2.5.1.39
fig|754476.27	peg.1249	K03524 birA; BirA family transcriptional regulator, biotin operon repressor / biotin---[acetyl-CoA-carboxylase] ligase [EC:6.3.4.15]			147.722	175.079	203.637	203.169	0.72709	0.861739	1.0023	Biotin--proteinligase(EC6.3.4.9%2CEC6.3.4.10%2CEC6.3.4.11%2CEC6.3.4.15)/Biotinoperonrepressor	Ontology_term=KEGG_ENZYME:6.3.4.9,KEGG_ENZYME:6.3.4.10,KEGG_ENZYME:6.3.4.11,KEGG_ENZYME:6.3.4.15
fig|754476.27	peg.2737	K01012 bioB; biotin synthase [EC:2.8.1.6]			167.656	206.964	182.99	182.266	0.919839	1.13551	1.00397	Biotinsynthase(EC2.8.1.6)	Ontology_term=KEGG_ENZYME:2.8.1.6
fig|754476.27	peg.160	K01749 hemC, HMBS; hydroxymethylbilane synthase [EC:2.5.1.61]			60.0613	75.9067	58.8442	57.8419	1.03837	1.31231	1.01733	Porphobilinogendeaminase(EC2.5.1.61)	Ontology_term=KEGG_ENZYME:2.5.1.61
fig|754476.27	peg.2618	K01698 hemB, ALAD; porphobilinogen synthase [EC:4.2.1.24]			65.5246	80.3905	75.415	73.6722	0.889408	1.09119	1.02366	Porphobilinogensynthase(EC4.2.1.24)	Ontology_term=KEGG_ENZYME:4.2.1.24
fig|754476.27	peg.1271	K00969 nadD; nicotinate-nucleotide adenylyltransferase [EC:2.7.7.18]			41.2877	54.5525	53.8526	52.364	0.788475	1.04179	1.02843	Nicotinate-nucleotideadenylyltransferase(EC2.7.7.18)	Ontology_term=KEGG_ENZYME:2.7.7.18
fig|754476.27	peg.1136	K02372 fabZ; 3-hydroxyacyl-[acyl-carrier-protein] dehydratase [EC:4.2.1.59]			181.046	243.201	205.641	199.545	0.907293	1.21878	1.03055	3-hydroxyacyl-[acyl-carrier-protein]dehydratase%2CFabZform(EC4.2.1.59)	Ontology_term=KEGG_ENZYME:4.2.1.59
fig|754476.27	peg.358	K07141 mocA; molybdenum cofactor cytidylyltransferase [EC:2.7.7.76]			19.7704	21.2689	33.871	32.4711	0.608861	0.655009	1.04311	CTP:molybdopterincytidylyltransferase	0
fig|754476.27	peg.442	K08681 pdxT, pdx2; 5'-phosphate synthase pdxT subunit [EC:4.3.3.6]			288.989	391.435	234.464	220.214	1.31231	1.77752	1.06471	Pyridoxinebiosynthesisglutamineamidotransferase%2Cglutaminasesubunit(EC2.4.2.-)	Ontology_term=KEGG_ENZYME:2.4.2.-
fig|754476.27	peg.2745	K03181 ubiC; chorismate--pyruvate lyase [EC:4.1.3.40]			52.6707	66.149	59.7678	56.0428	0.93983	1.18033	1.06647	Chorismate--pyruvatelyase(EC4.1.3.40)	Ontology_term=KEGG_ENZYME:4.1.3.40
fig|754476.27	peg.2247	K00600 glyA, SHMT; glycine hydroxymethyltransferase [EC:2.1.2.1]			142.34	137.497	221.403	206.779	0.688365	0.664948	1.07072	Serinehydroxymethyltransferase(EC2.1.2.1)	Ontology_term=KEGG_ENZYME:2.1.2.1
fig|754476.27	peg.3163	K00297 metF, MTHFR; methylenetetrahydrofolate reductase (NADPH) [EC:1.5.1.20]			84.9039	100.04	98.6609	91.9831	0.923038	1.08759	1.0726	5%2C10-methylenetetrahydrofolatereductase(EC1.5.1.20)	Ontology_term=KEGG_ENZYME:1.5.1.20
fig|754476.27	peg.2631	K03185 ubiH; 2-octaprenyl-6-methoxyphenol hydroxylase [EC:1.14.13.-]			38.3069	48.2988	48.2744	44.7627	0.855777	1.079	1.07845	2-octaprenyl-6-methoxyphenolhydroxylase(EC1.14.13.-)	Ontology_term=KEGG_ENZYME:1.14.13.-
fig|754476.27	peg.1999	K01081 E3.1.3.5; 5'-nucleotidase [EC:3.1.3.5]			63.4229	67.9563	79.3025	73.4881	0.863035	0.924725	1.07912	5'-nucleotidase(EC3.1.3.5)	Ontology_term=KEGG_ENZYME:3.1.3.5
fig|754476.27	peg.2735	K02170 bioH; pimeloyl-[acyl-carrier protein] methyl ester esterase [EC:3.1.1.85]			24.3549	23.1416	29.2913	27.0721	0.899632	0.854813	1.08197	BiotinsynthesisproteinBioH	0
fig|754476.27	peg.968	K00568 ubiG; 2-polyprenyl-6-hydroxyphenyl methylase / 3-demethylubiquinone-9 3-methyltransferase [EC:2.1.1.222 2.1.1.64]			51.3992	60.4171	54.7113	50.497	1.01787	1.19645	1.08346	3-demethylubiquinone-93-methyltransferase(EC2.1.1.64)	Ontology_term=KEGG_ENZYME:2.1.1.64
fig|754476.27	peg.810	K01772 hemH, FECH; protoporphyrin/coproporphyrin ferrochelatase [EC:4.99.1.1 4.99.1.9]			108.327	106.139	132.933	121.528	0.891375	0.873373	1.09385	Ferrochelatase%2Cprotohemeferro-lyase(EC4.99.1.1)	Ontology_term=KEGG_ENZYME:4.99.1.1
fig|754476.27	peg.1166	K13818 mobAB; molybdopterin-guanine dinucleotide biosynthesis protein [EC:2.7.7.77]			102.485	109.002	132.127	120.66	0.84937	0.903383	1.09504	Molybdopterin-guaninedinucleotidebiosynthesisproteinMobA	0
fig|754476.27	peg.2016	K01653 E2.2.1.6S, ilvH, ilvN; acetolactate synthase I/III small subunit [EC:2.2.1.6]			268.93	247.754	372.309	338.954	0.79341	0.730935	1.0984	Acetolactatesynthasesmallsubunit(EC2.2.1.6)	Ontology_term=KEGG_ENZYME:2.2.1.6
fig|754476.27	peg.2243	K14652 ribBA; 3,4-dihydroxy 2-butanone 4-phosphate synthase / GTP cyclohydrolase II [EC:4.1.99.12 3.5.4.25]			41.7194	45.1763	51.86	46.9143	0.889269	0.962955	1.10542	3%2C4-dihydroxy-2-butanone4-phosphatesynthase/GTPcyclohydrolaseII(EC3.5.4.25)	Ontology_term=KEGG_ENZYME:3.5.4.25
fig|754476.27	peg.159	K01719 hemD, UROS; uroporphyrinogen-III synthase [EC:4.2.1.75]			86.6652	105.022	91.8729	82.2402	1.0538	1.27701	1.11713	Uroporphyrinogen-IIIsynthase(EC4.2.1.75)	Ontology_term=KEGG_ENZYME:4.2.1.75
fig|754476.27	peg.998	K03638 moaB; molybdopterin adenylyltransferase [EC:2.7.7.75]			77.0477	76.5715	85.7565	76.6082	1.00574	0.999521	1.11942	MolybdenumcofactorbiosynthesisproteinMoaB	0
fig|754476.27	peg.1170	K01662 dxs; 1-deoxy-D-xylulose-5-phosphate synthase [EC:2.2.1.7]			54.395	51.7412	78.7342	70.0861	0.776116	0.738251	1.12339	1-deoxy-D-xylulose5-phosphatesynthase(EC2.2.1.7)	Ontology_term=KEGG_ENZYME:2.2.1.7
fig|754476.27	peg.470	K00228 CPOX, hemF; coproporphyrinogen III oxidase [EC:1.3.3.3]			27.4721	27.6546	33.6682	28.79	0.954224	0.960561	1.16944	CoproporphyrinogenIIIoxidase%2Caerobic(EC1.3.3.3)	Ontology_term=KEGG_ENZYME:1.3.3.3
fig|754476.27	peg.2632	K18800 ubiI; 2-polyprenylphenol 6-hydroxylase [EC:1.14.13.240]			44.663	54.401	54.3891	46.2369	0.96596	1.17657	1.17631	2-octaprenyl-3-methyl-6-methoxy-1%2C4-benzoquinolhydroxylase(EC1.14.13.-)	Ontology_term=KEGG_ENZYME:1.14.13.-
fig|754476.27	peg.2871	K03183 ubiE; demethylmenaquinone methyltransferase / 2-methoxy-6-polyprenyl-1,4-benzoquinol methylase [EC:2.1.1.163 2.1.1.201]			94.7276	103.707	148.841	124.767	0.759233	0.831198	1.19295	Ubiquinone/menaquinonebiosynthesismethyltransferaseUbiE(EC2.1.1.-)	Ontology_term=KEGG_ENZYME:2.1.1.-
fig|754476.27	peg.1165	K03750 moeA; molybdopterin molybdotransferase [EC:2.10.1.1]			63.2834	70.3665	71.552	59.5371	1.06292	1.18189	1.20181	MolybdopterinbiosynthesisproteinMoeA	0
fig|754476.27	peg.2183	K00097 pdxA; 4-hydroxythreonine-4-phosphate dehydrogenase [EC:1.1.1.262]			62.7485	74.0025	76.98	63.726	0.984661	1.16126	1.20798	4-hydroxythreonine-4-phosphatedehydrogenase(EC1.1.1.262)	Ontology_term=KEGG_ENZYME:1.1.1.262
fig|754476.27	peg.2734	K02169 bioC; malonyl-CoA O-methyltransferase [EC:2.1.1.197]			19.5372	20.2371	23.7258	19.5259	1.00058	1.03642	1.21509	BiotinsynthesisproteinBioC	0
fig|754476.27	peg.2874	K01938 fhs; formate--tetrahydrofolate ligase [EC:6.3.4.3]			49.9848	61.7696	56.8316	46.4835	1.07532	1.32885	1.22262	Formate--tetrahydrofolateligase(EC6.3.4.3)	Ontology_term=KEGG_ENZYME:6.3.4.3
fig|754476.27	peg.2208	K00768 E2.4.2.21, cobU, cobT; nicotinate-nucleotide--dimethylbenzimidazole phosphoribosyltransferase [EC:2.4.2.21]			31.4469	33.2703	50.5461	40.8772	0.769301	0.813908	1.23654	Nicotinate-nucleotide--dimethylbenzimidazolephosphoribosyltransferase(EC2.4.2.21)	Ontology_term=KEGG_ENZYME:2.4.2.21
fig|754476.27	peg.2032	K11175 purN; phosphoribosylglycinamide formyltransferase 1 [EC:2.1.2.2]			57.3737	57.619	86.32	69.2435	0.828579	0.832122	1.24661	Phosphoribosylglycinamideformyltransferase(EC2.1.2.2)	Ontology_term=KEGG_ENZYME:2.1.2.2
fig|754476.27	peg.2239	K00950 folK; 2-amino-4-hydroxy-6-hydroxymethyldihydropteridine diphosphokinase [EC:2.7.6.3]			56.5602	52.5889	78.6397	62.7916	0.90076	0.837515	1.25239	2-amino-4-hydroxy-6-hydroxymethyldihydropteridinepyrophosphokinase(EC2.7.6.3)	Ontology_term=KEGG_ENZYME:2.7.6.3
fig|754476.27	peg.2698	K00939 adk, AK; adenylate kinase [EC:2.7.4.3]			83.3639	87.4266	108.095	85.7362	0.97233	1.01972	1.26078	Adenylatekinase(EC2.7.4.3)	Ontology_term=KEGG_ENZYME:2.7.4.3
fig|754476.27	peg.2244	K00793 ribE, RIB5; riboflavin synthase [EC:2.5.1.9]			66.817	68.2441	91.5311	72.2823	0.924389	0.944132	1.2663	Riboflavinsynthaseeubacterial/eukaryotic(EC2.5.1.9)	Ontology_term=KEGG_ENZYME:2.5.1.9
fig|754476.27	peg.2245	K11752 ribD; diaminohydroxyphosphoribosylaminopyrimidine deaminase / 5-amino-6-(5-phosphoribosylamino)uracil reductase [EC:3.5.4.26 1.1.1.193]			46.2657	42.5385	60.3323	47.5474	0.973044	0.894656	1.26889	Diaminohydroxyphosphoribosylaminopyrimidinedeaminase(EC3.5.4.26)/5-amino-6-(5-phosphoribosylamino)uracilreductase(EC1.1.1.193)	Ontology_term=KEGG_ENZYME:3.5.4.26,KEGG_ENZYME:1.1.1.193
fig|754476.27	peg.2541	K03801 lipB; lipoyl(octanoyl) transferase [EC:2.3.1.181]			81.8902	89.6252	111.624	87.8064	0.932622	1.02071	1.27125	Octanoate-[acyl-carrier-protein]-protein-N-octanoyltransferase	0
fig|754476.27	peg.14	K00826 E2.6.1.42, ilvE; branched-chain amino acid aminotransferase [EC:2.6.1.42]			96.0262	131.114	174.209	136.819	0.701848	0.9583	1.27328	Branched-chainaminoacidaminotransferase(EC2.6.1.42)	Ontology_term=KEGG_ENZYME:2.6.1.42
fig|754476.27	peg.2875	K03186 ubiX, bsdB, PAD1; flavin prenyltransferase [EC:2.5.1.129]			42.8593	46.6085	46.3343	36.0318	1.18948	1.29354	1.28593	3-polyprenyl-4-hydroxybenzoatecarboxy-lyaseUbiX(EC4.1.1.-)	Ontology_term=KEGG_ENZYME:4.1.1.-
fig|754476.27	peg.614	K00859 coaE; dephospho-CoA kinase [EC:2.7.1.24]			60.1149	67.1291	64.4703	49.0637	1.22524	1.3682	1.31401	Dephospho-CoAkinase(EC2.7.1.24)	Ontology_term=KEGG_ENZYME:2.7.1.24
fig|754476.27	peg.2945	K13038 coaBC, dfp; phosphopantothenoylcysteine decarboxylase / phosphopantothenate---cysteine ligase [EC:4.1.1.36 6.3.2.5]			28.1288	32.0012	42.3299	32.0517	0.877606	0.998423	1.32067	Phosphopantothenoylcysteinedecarboxylase(EC4.1.1.36)/Phosphopantothenoylcysteinesynthetase(EC6.3.2.5)	Ontology_term=KEGG_ENZYME:4.1.1.36,KEGG_ENZYME:6.3.2.5
fig|754476.27	peg.2733	K01935 bioD; dethiobiotin synthetase [EC:6.3.3.3]			19.7979	23.1276	25.2706	19.0564	1.03891	1.21364	1.3261	Dethiobiotinsynthetase(EC6.3.3.3)	Ontology_term=KEGG_ENZYME:6.3.3.3
fig|754476.27	peg.885	K01845 hemL; glutamate-1-semialdehyde 2,1-aminomutase [EC:5.4.3.8]			117.236	142.271	105.141	79.0367	1.48331	1.80007	1.33028	Glutamate-1-semialdehydeaminotransferase(EC5.4.3.8)	Ontology_term=KEGG_ENZYME:5.4.3.8
fig|754476.27	peg.272	K00287 DHFR, folA; dihydrofolate reductase [EC:1.5.1.3]			156.803	134.782	184.104	137.447	1.14083	0.980612	1.33946	Dihydrofolatereductase(EC1.5.1.3)	Ontology_term=KEGG_ENZYME:1.5.1.3
fig|754476.27	peg.2017	K01652 E2.2.1.6L, ilvB, ilvG, ilvI; acetolactate synthase I/II/III large subunit [EC:2.2.1.6]			238.074	233.121	367.008	273.236	0.87131	0.853185	1.34319	Acetolactatesynthaselargesubunit(EC2.2.1.6)	Ontology_term=KEGG_ENZYME:2.2.1.6
fig|754476.27	peg.2611	K00796 folP; dihydropteroate synthase [EC:2.5.1.15]			142.187	144.678	160.554	119.237	1.19247	1.21336	1.3465	Dihydropteroatesynthase(EC2.5.1.15)	Ontology_term=KEGG_ENZYME:2.5.1.15
fig|754476.27	peg.1173	K11753 ribF; riboflavin kinase / FMN adenylyltransferase [EC:2.7.1.26 2.7.7.2]			38.2613	38.8089	45.7394	33.8452	1.13048	1.14666	1.35143	Riboflavinkinase(EC2.7.1.26)/FMNadenylyltransferase(EC2.7.7.2)	Ontology_term=KEGG_ENZYME:2.7.1.26,KEGG_ENZYME:2.7.7.2
fig|754476.27	peg.1829	K03639 moaA, CNX2; GTP 3',8-cyclase [EC:4.1.99.22]			174.184	140.754	213.377	155.847	1.11766	0.903153	1.36914	MolybdenumcofactorbiosynthesisproteinMoaA	0
fig|754476.27	peg.913	K03787 surE; 5'-nucleotidase [EC:3.1.3.5]			94.1591	94.4852	135.195	97.4992	0.965742	0.969086	1.38663	5-nucleotidaseSurE(EC3.1.3.5)	Ontology_term=KEGG_ENZYME:3.1.3.5
fig|754476.27	peg.1516	K00767 nadC, QPRT; nicotinate-nucleotide pyrophosphorylase (carboxylating) [EC:2.4.2.19]			31.263	35.348	47.0848	33.5444	0.931986	1.05377	1.40365	Quinolinatephosphoribosyltransferase[decarboxylating](EC2.4.2.19)	Ontology_term=KEGG_ENZYME:2.4.2.19
fig|754476.27	peg.1620	K03743 pncC; nicotinamide-nucleotide amidase [EC:3.5.1.42]			51.9997	33.3149	53.0605	37.335	1.39279	0.892322	1.4212	C-terminaldomainofCinAtypeS%3BProteinImplicatedinDNArepairfunctionwithRecAandMutS	0
fig|754476.27	peg.2237	K00606 panB; 3-methyl-2-oxobutanoate hydroxymethyltransferase [EC:2.1.2.11]			43.3108	51.7536	53.0914	37.3341	1.16009	1.38623	1.42206	3-methyl-2-oxobutanoatehydroxymethyltransferase(EC2.1.2.11)	Ontology_term=KEGG_ENZYME:2.1.2.11
fig|754476.27	peg.1372	K03474 pdxJ; pyridoxine 5-phosphate synthase [EC:2.6.99.2]			43.4334	51.8152	75.1829	52.7744	0.823002	0.981824	1.42461	Pyridoxine5'-phosphatesynthase(EC2.6.99.2)	Ontology_term=KEGG_ENZYME:2.6.99.2
fig|754476.27	peg.795	K03635 MOCS2B, moaE; molybdopterin synthase catalytic subunit [EC:2.8.1.12]			158.785	148.07	188.161	131.207	1.21019	1.12852	1.43408	MolybdenumcofactorbiosynthesisproteinMoaE	0
fig|754476.27	peg.2236	K01918 panC; pantoate--beta-alanine ligase [EC:6.3.2.1]			54.8126	56.8797	65.1727	45.4229	1.20672	1.25222	1.4348	Pantoate--beta-alanineligase(EC6.3.2.1)	Ontology_term=KEGG_ENZYME:6.3.2.1
fig|754476.27	peg.1373	K00997 acpS; holo-[acyl-carrier protein] synthase [EC:2.7.8.7]			49.2896	57.6022	72.1917	50.3072	0.979771	1.14501	1.43502	Holo-[acyl-carrierprotein]synthase(EC2.7.8.7)	Ontology_term=KEGG_ENZYME:2.7.8.7
fig|754476.27	peg.50	K01665 pabB; para-aminobenzoate synthetase component I [EC:2.6.1.85]			24.5343	24.8458	35.217	24.3588	1.0072	1.01999	1.44576	Para-aminobenzoatesynthase%2Caminasecomponent(EC2.6.1.85)	Ontology_term=KEGG_ENZYME:2.6.1.85
fig|754476.27	peg.990	K00794 ribH, RIB4; 6,7-dimethyl-8-ribityllumazine synthase [EC:2.5.1.78]			159.215	164.436	253.799	175.11	0.90923	0.939046	1.44937	6%2C7-dimethyl-8-ribityllumazinesynthase(EC2.5.1.78)	Ontology_term=KEGG_ENZYME:2.5.1.78
fig|754476.27	peg.1264	K00954 E2.7.7.3A, coaD, kdtB; pantetheine-phosphate adenylyltransferase [EC:2.7.7.3]			93.1804	98.5188	126.965	86.3988	1.07849	1.14028	1.46952	Phosphopantetheineadenylyltransferase(EC2.7.7.3)	Ontology_term=KEGG_ENZYME:2.7.7.3
fig|754476.27	peg.2162	K11754 folC; dihydrofolate synthase / folylpolyglutamate synthase [EC:6.3.2.12 6.3.2.17]			38.9014	54.9604	73.2223	49.2977	0.789111	1.11487	1.48531	Dihydrofolatesynthase(EC6.3.2.12)@Folylpolyglutamatesynthase(EC6.3.2.17)	Ontology_term=KEGG_ENZYME:6.3.2.12,KEGG_ENZYME:6.3.2.17
fig|754476.27	peg.2279	K00858 ppnK, NADK; NAD+ kinase [EC:2.7.1.23]			65.0388	62.4803	95.5258	64.2287	1.01261	0.972778	1.48727	NADkinase(EC2.7.1.23)	Ontology_term=KEGG_ENZYME:2.7.1.23
fig|754476.27	peg.1343	K01950 E6.3.5.1, NADSYN1, QNS1, nadE; NAD+ synthase (glutamine-hydrolysing) [EC:6.3.5.1]			87.4865	104.356	105.108	70.039	1.24911	1.48997	1.5007	NADsynthetase(EC6.3.1.5)/GlutamineamidotransferasechainofNADsynthetase	Ontology_term=KEGG_ENZYME:6.3.1.5
fig|754476.27	peg.1982	K02619 pabC; 4-amino-4-deoxychorismate lyase [EC:4.1.3.38]			50.9048	49.6871	71.7997	46.9114	1.08513	1.05917	1.53054	Aminodeoxychorismatelyase(EC4.1.3.38)	Ontology_term=KEGG_ENZYME:4.1.3.38
fig|754476.27	peg.473	K02492 hemA; glutamyl-tRNA reductase [EC:1.2.1.70]			100.608	103.049	130.901	85.4023	1.17804	1.20663	1.53276	Glutamyl-tRNAreductase(EC1.2.1.70)	Ontology_term=KEGG_ENZYME:1.2.1.70
fig|754476.27	peg.1186	K00135 gabD; succinate-semialdehyde dehydrogenase / glutarate-semialdehyde dehydrogenase [EC:1.2.1.16 1.2.1.79 1.2.1.20]			42.0018	43.3509	41.9064	27.223	1.54288	1.59244	1.53938	Succinate-semialdehydedehydrogenase[NAD](EC1.2.1.24)%3BSuccinate-semialdehydedehydrogenase[NAD(P)+](EC1.2.1.16)	Ontology_term=KEGG_ENZYME:1.2.1.24,KEGG_ENZYME:1.2.1.16
fig|754476.27	peg.27	K01687 ilvD; dihydroxy-acid dehydratase [EC:4.2.1.9]			147.573	162.034	225.39	144.434	1.02173	1.12185	1.5605	Dihydroxy-aciddehydratase(EC4.2.1.9)	Ontology_term=KEGG_ENZYME:4.2.1.9
fig|754476.27	peg.859	K02230 cobN; cobaltochelatase CobN [EC:6.6.1.2]			69.9029	70.3614	13.1285	8.24159	8.48173	8.53736	1.59295	CobNcomponentofcobaltchelataseinvolvedinB12biosynthesis	0
fig|754476.27	peg.797	K03637 moaC, CNX3; cyclic pyranopterin monophosphate synthase [EC:4.6.1.17]			147.044	126.304	137.466	86.1422	1.70699	1.46623	1.5958	MolybdenumcofactorbiosynthesisproteinMoaC	0
fig|754476.27	peg.1152	K01433 purU; formyltetrahydrofolate deformylase [EC:3.5.1.10]			50.611	61.0912	105.03	65.545	0.772157	0.93205	1.60241	Formyltetrahydrofolatedeformylase(EC3.5.1.10)	Ontology_term=KEGG_ENZYME:3.5.1.10
fig|754476.27	peg.465	K02495 hemN, hemZ; oxygen-independent coproporphyrinogen III oxidase [EC:1.3.98.3]			88.6476	86.6929	131.432	81.8666	1.08283	1.05895	1.60544	CoproporphyrinogenIIIoxidase%2Coxygen-independent(EC1.3.99.22)	Ontology_term=KEGG_ENZYME:1.3.99.22
fig|754476.27	peg.2176	K00208 fabI; enoyl-[acyl-carrier protein] reductase I [EC:1.3.1.9 1.3.1.10]			120.853	122.739	174.996	107.25	1.12684	1.14443	1.63166	Enoyl-[acyl-carrier-protein]reductase[NADH](EC1.3.1.9)	Ontology_term=KEGG_ENZYME:1.3.1.9
fig|754476.27	peg.992	K00946 thiL; thiamine-monophosphate kinase [EC:2.7.4.16]			50.4304	52.0328	86.7991	48.3868	1.04223	1.07535	1.79386	Thiamine-monophosphatekinase(EC2.7.4.16)	Ontology_term=KEGG_ENZYME:2.7.4.16
fig|754476.27	peg.441	K06215 pdxS, pdx1; pyridoxal 5'-phosphate synthase pdxS subunit [EC:4.3.3.6]			307.16	305.228	241.989	133.962	2.29289	2.27847	1.80641	Pyridoxinebiosynthesisglutamineamidotransferase%2Csynthasesubunit(EC2.4.2.-)	Ontology_term=KEGG_ENZYME:2.4.2.-
fig|754476.27	peg.443	K03831 mogA; molybdopterin adenylyltransferase [EC:2.7.7.75]			248.789	244.886	256.763	141.814	1.75433	1.72681	1.81056	MolybdopterinbiosynthesismolybdochelataseMogA	0
fig|754476.27	peg.1854	K09457 queF; 7-cyano-7-deazaguanine reductase [EC:1.7.1.13]			89.2125	95.6266	191.297	104.147	0.856604	0.918191	1.8368	NADPHdependentpreQ0reductase(EC1.7.1.13)	Ontology_term=KEGG_ENZYME:1.7.1.13
fig|754476.27	peg.786	K03182 ubiD; 4-hydroxy-3-polyprenylbenzoate decarboxylase [EC:4.1.1.98]			42.0679	43.5605	72.6002	37.6379	1.1177	1.15736	1.92891	3-polyprenyl-4-hydroxybenzoatecarboxy-lyase(EC4.1.1.-)	Ontology_term=KEGG_ENZYME:4.1.1.-
fig|754476.27	peg.1487	K00833 bioA; adenosylmethionine---8-amino-7-oxononanoate aminotransferase [EC:2.6.1.62]			81.1047	98.1711	76.0435	39.3729	2.05991	2.49337	1.93136	Adenosylmethionine-8-amino-7-oxononanoateaminotransferase(EC2.6.1.62)	Ontology_term=KEGG_ENZYME:2.6.1.62
fig|754476.27	peg.2235	K01579 panD; aspartate 1-decarboxylase [EC:4.1.1.11]			147.851	138.915	215.453	110.452	1.3386	1.2577	1.95065	Aspartate1-decarboxylase(EC4.1.1.11)	Ontology_term=KEGG_ENZYME:4.1.1.11
fig|754476.27	peg.1480	K03594 bfr; bacterioferritin [EC:1.16.3.1]			494.341	675.452	669.713	339.779	1.45489	1.98791	1.97102	Bacterioferritin	0
fig|754476.27	peg.231	K00604 MTFMT, fmt; methionyl-tRNA formyltransferase [EC:2.1.2.9]			118.92	147.144	220.873	111.755	1.06411	1.31666	1.97639	Methionyl-tRNAformyltransferase(EC2.1.2.9)	Ontology_term=KEGG_ENZYME:2.1.2.9
fig|754476.27	peg.2289	K06134 COQ7; 3-demethoxyubiquinol 3-hydroxylase [EC:1.14.99.60]			86.2892	97.0801	114.784	56.9689	1.51467	1.70409	2.01485	2-octaprenyl-3-methyl-6-methoxy-1%2C4-benzoquinolhydroxylase(EC1.14.13.-)	Ontology_term=KEGG_ENZYME:1.14.13.-
fig|754476.27	peg.1355	K00278 nadB; L-aspartate oxidase [EC:1.4.3.16]			52.8239	49.7047	78.2548	38.3334	1.37801	1.29664	2.04143	L-aspartateoxidase(EC1.4.3.16)	Ontology_term=KEGG_ENZYME:1.4.3.16
fig|754476.27	peg.2209	K02233 E2.7.8.26, cobS, cobV; adenosylcobinamide-GDP ribazoletransferase [EC:2.7.8.26]			41.6981	49.418	63.6743	30.8921	1.3498	1.5997	2.06119	Cobalaminsynthase	0
fig|754476.27	peg.1831	K04765 mazG; nucleoside triphosphate diphosphatase [EC:3.6.1.9]			105.135	89.552	147.714	70.4312	1.49273	1.27148	2.09729	NucleosidetriphosphatepyrophosphohydrolaseMazG(EC3.6.1.8)	Ontology_term=KEGG_ENZYME:3.6.1.8
fig|754476.27	peg.413	K03639 moaA, CNX2; GTP 3',8-cyclase [EC:4.1.99.22]			139.008	174.525	207.078	96.3393	1.4429	1.81157	2.14946	MolybdenumcofactorbiosynthesisproteinMoaA	0
fig|754476.27	peg.821	K01687 ilvD; dihydroxy-acid dehydratase [EC:4.2.1.9]			30.7653	21.0852	43.9288	20.2801	1.51702	1.0397	2.1661	Dihydroxy-aciddehydratase(EC4.2.1.9)	Ontology_term=KEGG_ENZYME:4.2.1.9
fig|754476.27	peg.592	K01885 EARS, gltX; glutamyl-tRNA synthetase [EC:6.1.1.17]			42.3203	56.5378	76.7379	32.6919	1.29452	1.72941	2.3473	Glutamyl-tRNAsynthetase(EC6.1.1.17)	Ontology_term=KEGG_ENZYME:6.1.1.17
fig|754476.27	peg.393	K01652 E2.2.1.6L, ilvB, ilvG, ilvI; acetolactate synthase I/II/III large subunit [EC:2.2.1.6]			64.9094	64.6431	83.5452	32.8	1.97895	1.97083	2.54711	Acetolactatesynthaselargesubunit(EC2.2.1.6)	Ontology_term=KEGG_ENZYME:2.2.1.6
fig|754476.27	peg.1148	K00647 fabB; 3-oxoacyl-[acyl-carrier-protein] synthase I [EC:2.3.1.41]			83.2395	105.525	147.057	56.8857	1.46327	1.85503	2.58513	3-oxoacyl-[acyl-carrier-protein]synthase%2CKASI(EC2.3.1.41)	Ontology_term=KEGG_ENZYME:2.3.1.41
fig|754476.27	peg.2576	K07215 pigA, hemO; heme oxygenase (biliverdin-IX-beta and delta-forming) [EC:1.14.99.58]			60.5435	28.9193	11.7619	4.03269	15.0132	7.17122	2.91664	HemeoxygenaseHemO%2Cassociatedwithhemeuptake	0
fig|754476.27	peg.2210	K19221 cobA, btuR; cob(I)alamin adenosyltransferase [EC:2.5.1.17]			71.8308	89.0865	115.29	39.0088	1.8414	2.28375	2.95548	Cob(I)alaminadenosyltransferase(EC2.5.1.17)	Ontology_term=KEGG_ENZYME:2.5.1.17
fig|754476.27	peg.108	K00560 thyA, TYMS; thymidylate synthase [EC:2.1.1.45]			145.621	169.314	171.961	50.1059	2.90626	3.37913	3.43196	Thymidylatesynthase(EC2.1.1.45)	Ontology_term=KEGG_ENZYME:2.1.1.45
fig|754476.27	peg.1935	K01724 PCBD, phhB; 4a-hydroxytetrahydrobiopterin dehydratase [EC:4.2.1.96]			162.252	161.461	200.083	51.484	3.1515	3.13614	3.88631	Pterin-4-alpha-carbinolaminedehydratase(EC4.2.1.96)	Ontology_term=KEGG_ENZYME:4.2.1.96
00740 Riboflavin metabolism [PATH:ko00740]
00750 Vitamin B6 metabolism [PATH:ko00750]
00760 Nicotinate and nicotinamide metabolism [PATH:ko00760]
00770 Pantothenate and CoA biosynthesis [PATH:ko00770]
00780 Biotin metabolism [PATH:ko00780]
00785 Lipoic acid metabolism [PATH:ko00785]
00790 Folate biosynthesis [PATH:ko00790]
00670 One carbon pool by folate [PATH:ko00670]
00860 Porphyrin and chlorophyll metabolism [PATH:ko00860]
00130 Ubiquinone and other terpenoid-quinone biosynthesis [PATH:ko00130]
09120 Genetic Information Processing
09121 Transcription
03020 RNA polymerase [PATH:ko03020]
fig|75447620	p34peg.26	K03111 ssb; single-strand DNA-binding protein			180.298	86.9687	12.0544	300.22	0.600551	0.289683	0.0401519	hypotheticalprotein	0
fig|75447620	p34peg.26	K03111 ssb; single-strand DNA-binding protein			180.298	86.9687	12.0544	300.22	0.600551	0.289683	0.0401519	hypotheticalprotein	0
fig|75447620	p34peg.26	K03111 ssb; single-strand DNA-binding protein			180.298	86.9687	12.0544	300.22	0.600551	0.289683	0.0401519	hypotheticalprotein	0
fig|754476.27	peg.3087	K06223 dam; DNA adenine methylase [EC:2.1.1.72]			19.9631	14.7929	0.592247	12.1331	1.64534	1.21922	0.0488126	Methyl-directedrepairDNAadeninemethylase(EC2.1.1.72)	Ontology_term=KEGG_ENZYME:2.1.1.72
fig|754476.27	peg.1103	K00604 MTFMT, fmt; methionyl-tRNA formyltransferase [EC:2.1.2.9]			60.0741	27.7969	4.93457	91.689	0.655194	0.303165	0.0538185	hypotheticalprotein	0
fig|754476.27	peg.3025	K06223 dam; DNA adenine methylase [EC:2.1.1.72]			19.1302	14.1231	0.903955	12.2114	1.56658	1.15655	0.0740254	Methyl-directedrepairDNAadeninemethylase(EC2.1.1.72)	Ontology_term=KEGG_ENZYME:2.1.1.72
fig|754476.27	peg.3085	K04085 tusA, sirA; tRNA 2-thiouridine synthesizing protein A [EC:2.8.1.-]			161.83	119.12	8.51872	46.6968	3.46555	2.55093	0.182426	Rhodanese-likedomainprotein	0
fig|754476.27	peg.2837	K02881 RP-L18, MRPL18, rplR; large subunit ribosomal protein L18			441.225	546.797	384.195	1373.85	0.32116	0.398004	0.279649	LSUribosomalproteinL18p(L5e)	0
fig|754476.27	peg.2834	K02876 RP-L15, MRPL15, rplO; large subunit ribosomal protein L15			465.02	549.822	422.953	1417.98	0.327945	0.38775	0.298278	LSUribosomalproteinL15p(L27Ae)	0
fig|754476.27	peg.2835	K02907 RP-L30, MRPL30, rpmD; large subunit ribosomal protein L30			703.342	849.596	679.765	2257.74	0.311524	0.376303	0.301082	LSUribosomalproteinL30p(L7e)	0
fig|754476.27	peg.2842	K02895 RP-L24, MRPL24, rplX; large subunit ribosomal protein L24			676.574	768.669	666.107	2153.02	0.314245	0.35702	0.309383	LSUribosomalproteinL24p(L26e)	0
fig|754476.27	peg.2861	K02935 RP-L7, MRPL12, rplL; large subunit ribosomal protein L7/L12			592.957	618.253	492.462	1587.32	0.373559	0.389495	0.310248	LSUribosomalproteinL7/L12(P1/P2)	0
fig|754476.27	peg.2862	K02864 RP-L10, MRPL10, rplJ; large subunit ribosomal protein L10			777.803	764.87	617.197	1980.79	0.392674	0.386144	0.311592	LSUribosomalproteinL10p(P0)	0
fig|754476.27	peg.2838	K02933 RP-L6, MRPL6, rplF; large subunit ribosomal protein L6			525.895	635.357	428.162	1373.04	0.383015	0.462737	0.311835	LSUribosomalproteinL6p(L9e)	0
fig|754476.27	peg.2836	K02988 RP-S5, MRPS5, rpsE; small subunit ribosomal protein S5			496.622	582.537	445.284	1415.81	0.350768	0.41145	0.314508	SSUribosomalproteinS5p(S2e)	0
fig|754476.27	peg.2841	K02931 RP-L5, MRPL5, rplE; large subunit ribosomal protein L5			631.965	758.904	568.601	1658.71	0.380997	0.457525	0.342796	LSUribosomalproteinL5p(L11e)	0
fig|754476.27	peg.2839	K02994 RP-S8, rpsH; small subunit ribosomal protein S8			824.302	924.765	668.96	1918.44	0.429674	0.48204	0.348701	SSUribosomalproteinS8p(S15Ae)	0
fig|754476.27	peg.2833	K03076 secY; preprotein translocase subunit SecY			376.166	441.011	329.441	934.477	0.402542	0.471934	0.352541	PreproteintranslocasesecYsubunit(TC3.A.5.1.1)	0
fig|754476.27	peg.2840	K02954 RP-S14, MRPS14, rpsN; small subunit ribosomal protein S14			887.48	1028.37	764.573	2160.76	0.410726	0.475928	0.353844	SSUribosomalproteinS14p(S29e)@SSUribosomalproteinS14p(S29e)%2Czinc-independent	0
fig|754476.27	peg.2843	K02874 RP-L14, MRPL14, rplN; large subunit ribosomal protein L14			573.106	688.019	607.451	1711.59	0.334838	0.401976	0.354904	LSUribosomalproteinL14p(L23e)	0
fig|754476.27	peg.2844	K02961 RP-S17, MRPS17, rpsQ; small subunit ribosomal protein S17			541.799	670.788	588.618	1650.85	0.328194	0.406329	0.356554	SSUribosomalproteinS17p(S11e)	0
fig|754476.27	peg.278	K03116 tatA; sec-independent protein translocase protein TatA			217.719	125.343	89.2156	248.983	0.874433	0.50342	0.35832	Twin-argininetranslocationproteinTatA	0
fig|754476.27	peg.2389	K10773 NTH; endonuclease III [EC:4.2.99.18]			42.8034	43.3103	23.4238	64.4752	0.663874	0.671736	0.3633	EndonucleaseIII(EC4.2.99.18)	Ontology_term=KEGG_ENZYME:4.2.99.18
fig|754476.27	peg.2860	K03043 rpoB; DNA-directed RNA polymerase subunit beta [EC:2.7.7.6]			186.747	211.494	146.492	351.782	0.530861	0.601209	0.41643	DNA-directedRNApolymerasebetasubunit(EC2.7.7.6)	Ontology_term=KEGG_ENZYME:2.7.7.6
fig|754476.27	peg.2863	K02863 RP-L1, MRPL1, rplA; large subunit ribosomal protein L1			541.702	844.567	506.679	1193.84	0.453749	0.707439	0.424413	LSUribosomalproteinL1p(L10Ae)	0
fig|754476.27	peg.2828	K02879 RP-L17, MRPL17, rplQ; large subunit ribosomal protein L17			767.475	966.48	701.432	1595.27	0.481096	0.605843	0.439696	LSUribosomalproteinL17p	0
fig|754476.27	peg.2845	K02904 RP-L29, rpmC; large subunit ribosomal protein L29			1024.8	1256.91	1170.63	2387.18	0.429293	0.526524	0.490381	LSUribosomalproteinL29p(L35e)	0
fig|754476.27	peg.2850	K02886 RP-L2, MRPL2, rplB; large subunit ribosomal protein L2			529.031	634.438	513.34	1015.6	0.520904	0.624693	0.505455	LSUribosomalproteinL2p(L8e)	0
fig|754476.27	peg.2848	K02890 RP-L22, MRPL22, rplV; large subunit ribosomal protein L22			607.498	674.138	612.992	1186.83	0.511865	0.568015	0.516494	LSUribosomalproteinL22p(L17e)	0
fig|754476.27	peg.2851	K02892 RP-L23, MRPL23, rplW; large subunit ribosomal protein L23			737.372	880.571	769.846	1459.92	0.505076	0.603162	0.527319	LSUribosomalproteinL23p(L23Ae)	0
fig|754476.27	peg.2859	K03046 rpoC; DNA-directed RNA polymerase subunit beta' [EC:2.7.7.6]			218.544	212.505	174.064	329.215	0.663834	0.64549	0.528725	DNA-directedRNApolymerasebeta'subunit(EC2.7.7.6)	Ontology_term=KEGG_ENZYME:2.7.7.6
fig|754476.27	peg.525	K04043 dnaK, HSPA9; molecular chaperone DnaK			306.758	676.87	191.685	350.898	0.874208	1.92897	0.54627	ChaperoneproteinDnaK	0
fig|754476.27	peg.2852	K02926 RP-L4, MRPL4, rplD; large subunit ribosomal protein L4			474.229	511.893	526.968	956.629	0.49573	0.5351	0.55086	LSUribosomalproteinL4p(L1e)	0
fig|754476.27	peg.2864	K02867 RP-L11, MRPL11, rplK; large subunit ribosomal protein L11			707.597	1008.43	761.436	1375.9	0.51428	0.732924	0.55341	LSUribosomalproteinL11p(L12e)	0
fig|754476.27	peg.2849	K02965 RP-S19, rpsS; small subunit ribosomal protein S19			839.866	958.61	847.015	1470.35	0.5712	0.651959	0.576062	SSUribosomalproteinS19p(S15e)	0
fig|754476.27	peg.2829	K03040 rpoA; DNA-directed RNA polymerase subunit alpha [EC:2.7.7.6]			1060.67	1382.42	1176.22	2034.87	0.521246	0.679364	0.578029	DNA-directedRNApolymerasealphasubunit(EC2.7.7.6)	Ontology_term=KEGG_ENZYME:2.7.7.6
fig|754476.27	peg.1318	K03101 lspA; signal peptidase II [EC:3.4.23.36]			69.3618	67.3499	58.7207	97.0563	0.714655	0.693927	0.605017	Lipoproteinsignalpeptidase(EC3.4.23.36)	Ontology_term=KEGG_ENZYME:3.4.23.36
fig|754476.27	peg.1456	K01889 FARSA, pheS; phenylalanyl-tRNA synthetase alpha chain [EC:6.1.1.20]			66.2402	86.3422	84.6887	134.323	0.493142	0.642796	0.630486	Phenylalanyl-tRNAsynthetasealphachain(EC6.1.1.20)	Ontology_term=KEGG_ENZYME:6.1.1.20
fig|754476.27	peg.2853	K02906 RP-L3, MRPL3, rplC; large subunit ribosomal protein L3			783.653	780.87	1024.16	1610.41	0.486616	0.484888	0.63596	LSUribosomalproteinL3p(L3e)	0
fig|754476.27	peg.2505	K04079 HSP90A, htpG; molecular chaperone HtpG			128.421	138.429	76.3232	118.568	1.0831	1.16751	0.643709	ChaperoneproteinHtpG	0
fig|754476.27	peg.2272	K01892 HARS, hisS; histidyl-tRNA synthetase [EC:6.1.1.21]			89.9862	106.684	88.6075	134.005	0.671515	0.796124	0.661226	Histidyl-tRNAsynthetase(EC6.1.1.21)	Ontology_term=KEGG_ENZYME:6.1.1.21
fig|754476.27	peg.2846	K02878 RP-L16, MRPL16, rplP; large subunit ribosomal protein L16			718.429	830.402	915.951	1351.2	0.531696	0.614565	0.677879	LSUribosomalproteinL16p(L10e)	0
fig|754476.27	peg.1485	K04487 iscS, NFS1; cysteine desulfurase [EC:2.8.1.7]			497.975	532.454	116.33	170.581	2.91928	3.12141	0.68196	Cysteinedesulfurase(EC2.8.1.7)	Ontology_term=KEGG_ENZYME:2.8.1.7
fig|754476.27	peg.478	K02897 RP-L25, rplY; large subunit ribosomal protein L25			366.159	392.363	456.042	662.821	0.552425	0.591958	0.688032	LSUribosomalproteinL25p	0
fig|754476.27	peg.1072	K02884 RP-L19, MRPL19, rplS; large subunit ribosomal protein L19			804.758	838.126	1001.65	1430.52	0.562564	0.58589	0.700204	LSUribosomalproteinL19p	0
fig|754476.27	peg.2433	K03582 recB; exodeoxyribonuclease V beta subunit [EC:3.1.11.5]			18.0706	17.2099	14.3046	20.2058	0.894327	0.851727	0.707944	ExodeoxyribonucleaseVbetachain(EC3.1.11.5)	Ontology_term=KEGG_ENZYME:3.1.11.5
fig|754476.27	peg.2830	K02986 RP-S4, rpsD; small subunit ribosomal protein S4			1543.12	1882.96	1902.62	2676.61	0.576521	0.703485	0.710833	SSUribosomalproteinS4p(S9e)	0
fig|754476.27	peg.1078	K01886 QARS, glnS; glutaminyl-tRNA synthetase [EC:6.1.1.18]			70.7036	62.9673	78.9746	109.695	0.644545	0.574019	0.719945	Glutaminyl-tRNAsynthetase(EC6.1.1.18)	Ontology_term=KEGG_ENZYME:6.1.1.18
fig|754476.27	peg.309	K03071 secB; preprotein translocase subunit SecB			178.676	189.631	232.014	317.703	0.562401	0.596882	0.730287	Proteinexportcytoplasmchaperoneprotein(SecB%2Cmaintainsproteintobeexportedinunfoldedstate)	0
fig|754476.27	peg.1004	K02939 RP-L9, MRPL9, rplI; large subunit ribosomal protein L9			348.765	445.59	465.039	628.741	0.554703	0.708701	0.739634	LSUribosomalproteinL9p	0
fig|754476.27	peg.292	K03629 recF; DNA replication and repair protein RecF			36.1388	44.7219	51.827	70.0449	0.515938	0.638476	0.739912	DNArecombinationandrepairproteinRecF	0
fig|754476.27	peg.608	K01876 aspS; aspartyl-tRNA synthetase [EC:6.1.1.12]			125.697	151.041	151.112	203.685	0.617114	0.74154	0.741887	Aspartyl-tRNAsynthetase(EC6.1.1.12)@Aspartyl-tRNA(Asn)synthetase(EC6.1.1.23)	Ontology_term=KEGG_ENZYME:6.1.1.12,KEGG_ENZYME:6.1.1.23
fig|754476.27	peg.1006	K02314 dnaB; replicative DNA helicase [EC:3.6.4.12]			70.7802	84.8742	84.5854	113.913	0.621355	0.745082	0.742547	ReplicativeDNAhelicase(EC3.6.1.-)	Ontology_term=KEGG_ENZYME:3.6.1.-
fig|754476.27	peg.1260	K03110 ftsY; fused signal recognition particle receptor			106.157	108.259	79.5085	106.513	0.996657	1.01639	0.74647	SignalrecognitionparticlereceptorproteinFtsY(alphasubunit)(TC3.A.5.1.1)	0
fig|754476.27	peg.277	K03117 tatB; sec-independent protein translocase protein TatB			211.259	186.595	193.088	249.287	0.847452	0.748513	0.77456	Twin-argininetranslocationproteinTatB	0
fig|754476.27	peg.1508	K01689 ENO, eno; enolase [EC:4.2.1.11]			81.8107	109.356	90.2435	116.135	0.704443	0.941628	0.777055	Enolase(EC4.2.1.11)	Ontology_term=KEGG_ENZYME:4.2.1.11
fig|754476.27	peg.2746	K03655 recG; ATP-dependent DNA helicase RecG [EC:3.6.4.12]			45.388	56.5224	50.7216	64.0921	0.70817	0.881894	0.791386	ATP-dependentDNAhelicaseRecG(EC3.6.1.-)	Ontology_term=KEGG_ENZYME:3.6.1.-
fig|754476.27	peg.2255	K03666 hfq; host factor-I protein			342.347	321.557	379.402	478.799	0.715011	0.671592	0.792404	RNA-bindingproteinHfq	0
fig|754476.27	peg.2191	K01873 VARS, valS; valyl-tRNA synthetase [EC:6.1.1.9]			38.8832	39.0901	49.3242	61.7643	0.629541	0.632892	0.798587	Valyl-tRNAsynthetase(EC6.1.1.9)	Ontology_term=KEGG_ENZYME:6.1.1.9
fig|754476.27	peg.2854	K02946 RP-S10, MRPS10, rpsJ; small subunit ribosomal protein S10			1091.7	1117.33	1597.88	1983.39	0.550424	0.563346	0.805633	SSUribosomalproteinS10p(S20e)	0
fig|754476.27	peg.2369	K03723 mfd; transcription-repair coupling factor (superfamily II helicase) [EC:3.6.4.-]			22.1762	23.5502	29.0596	35.0981	0.631833	0.670983	0.827954	Transcription-repaircouplingfactor	0
fig|754476.27	peg.2292	K12573 rnr, vacB; ribonuclease R [EC:3.1.-.-]			117.615	121.204	123.076	144.117	0.816112	0.841011	0.854001	3'-to-5'exoribonucleaseRNaseR	0
fig|754476.27	peg.2847	K02982 RP-S3, rpsC; small subunit ribosomal protein S3			1085.81	1100.93	1212.69	1407.15	0.771639	0.782388	0.861811	SSUribosomalproteinS3p(S3e)	0
fig|754476.27	peg.543	K01867 WARS, trpS; tryptophanyl-tRNA synthetase [EC:6.1.1.2]			47.6367	59.3591	62.0326	71.6247	0.665087	0.828751	0.866078	Tryptophanyl-tRNAsynthetase(EC6.1.1.2)	Ontology_term=KEGG_ENZYME:6.1.1.2
fig|754476.27	peg.2050	K06223 dam; DNA adenine methylase [EC:2.1.1.72]			47.6826	60.7784	55.8751	64.4571	0.739757	0.942928	0.866857	Methyl-directedrepairDNAadeninemethylase(EC2.1.1.72)	Ontology_term=KEGG_ENZYME:2.1.1.72
fig|754476.27	peg.17	K04077 groEL, HSPD1; chaperonin GroEL			413.409	312.276	250.382	287.773	1.43658	1.08515	0.870068	Heatshockprotein60familychaperoneGroEL	0
fig|754476.27	peg.1457	K01890 FARSB, pheT; phenylalanyl-tRNA synthetase beta chain [EC:6.1.1.20]			81.5878	110.475	84.5822	96.9476	0.841566	1.13954	0.872453	Phenylalanyl-tRNAsynthetasebetachain(EC6.1.1.20)	Ontology_term=KEGG_ENZYME:6.1.1.20
fig|754476.27	peg.2040	K00566 mnmA, trmU; tRNA-uridine 2-sulfurtransferase [EC:2.8.1.13]			49.167	48.806	66.1146	73.557	0.66842	0.663513	0.898822	tRNA-specific2-thiouridylaseMnmA	0
fig|754476.27	peg.320	K02316 dnaG; DNA primase [EC:2.7.7.-]			143.803	184.101	178.024	197.414	0.72843	0.932562	0.901781	DNAprimase(EC2.7.7.-)	Ontology_term=KEGG_ENZYME:2.7.7.-
fig|754476.27	peg.557	K01142 E3.1.11.2, xthA; exodeoxyribonuclease III [EC:3.1.11.2]			24.0418	29.5199	37.1813	41.0144	0.586179	0.719745	0.906543	ExodeoxyribonucleaseIII(EC3.1.11.2)	Ontology_term=KEGG_ENZYME:3.1.11.2
fig|754476.27	peg.3015	K02335 polA; DNA polymerase I [EC:2.7.7.7]			29.6926	32.0167	30.6023	33.6346	0.882801	0.951899	0.909846	DNApolymeraseI(EC2.7.7.7)	Ontology_term=KEGG_ENZYME:2.7.7.7
fig|754476.27	peg.3015	K02335 polA; DNA polymerase I [EC:2.7.7.7]			29.6926	32.0167	30.6023	33.6346	0.882801	0.951899	0.909846	DNApolymeraseI(EC2.7.7.7)	Ontology_term=KEGG_ENZYME:2.7.7.7
fig|754476.27	peg.3015	K02335 polA; DNA polymerase I [EC:2.7.7.7]			29.6926	32.0167	30.6023	33.6346	0.882801	0.951899	0.909846	DNApolymeraseI(EC2.7.7.7)	Ontology_term=KEGG_ENZYME:2.7.7.7
fig|754476.27	peg.3015	K02335 polA; DNA polymerase I [EC:2.7.7.7]			29.6926	32.0167	30.6023	33.6346	0.882801	0.951899	0.909846	DNApolymeraseI(EC2.7.7.7)	Ontology_term=KEGG_ENZYME:2.7.7.7
fig|754476.27	peg.1063	K03575 mutY; A/G-specific adenine glycosylase [EC:3.2.2.31]			81.4531	80.5293	82.0243	88.1654	0.923868	0.91339	0.930346	A/G-specificadenineglycosylase(EC3.2.2.-)	Ontology_term=KEGG_ENZYME:3.2.2.-
fig|754476.27	peg.541	K01875 SARS, serS; seryl-tRNA synthetase [EC:6.1.1.11]			72.8532	85.9044	95.4745	100.68	0.723612	0.853242	0.948297	Seryl-tRNAsynthetase(EC6.1.1.11)	Ontology_term=KEGG_ENZYME:6.1.1.11
fig|754476.27	peg.918	K04567 KARS, lysS; lysyl-tRNA synthetase, class II [EC:6.1.1.6]			56.5896	46.1191	61.8507	64.2294	0.881055	0.718038	0.962966	Lysyl-tRNAsynthetase(classII)(EC6.1.1.6)	Ontology_term=KEGG_ENZYME:6.1.1.6
fig|754476.27	peg.1617	K01872 AARS, alaS; alanyl-tRNA synthetase [EC:6.1.1.7]			61.5703	69.7114	97.0338	99.7368	0.617328	0.698954	0.972898	Alanyl-tRNAsynthetase(EC6.1.1.7)	Ontology_term=KEGG_ENZYME:6.1.1.7
fig|754476.27	peg.42	K00974 cca; tRNA nucleotidyltransferase (CCA-adding enzyme) [EC:2.7.7.72 3.1.3.- 3.1.4.-]			47.0873	49.2536	51.291	52.5604	0.895872	0.937087	0.975849	tRNAnucleotidyltransferase(EC2.7.7.21)(EC2.7.7.25)	Ontology_term=KEGG_ENZYME:2.7.7.21,KEGG_ENZYME:2.7.7.25
fig|754476.27	peg.2241	K03470 rnhB; ribonuclease HII [EC:3.1.26.4]			22.1639	24.6093	33.1204	33.8215	0.655322	0.727625	0.979273	RibonucleaseHII(EC3.1.26.4)	Ontology_term=KEGG_ENZYME:3.1.26.4
fig|754476.27	peg.2434	K03583 recC; exodeoxyribonuclease V gamma subunit [EC:3.1.11.5]			22.64	20.5559	23.1147	23.3762	0.968509	0.879355	0.988814	ExodeoxyribonucleaseVgammachain(EC3.1.11.5)	Ontology_term=KEGG_ENZYME:3.1.11.5
fig|754476.27	peg.630	K13288 orn, REX2, REXO2; oligoribonuclease [EC:3.1.-.-]			140.282	154.053	150.474	151.788	0.924193	1.01492	0.991339	3'-to-5'oligoribonuclease(orn)	0
fig|754476.27	peg.2263	K01866 YARS, tyrS; tyrosyl-tRNA synthetase [EC:6.1.1.1]			40.1842	37.1789	79.5105	79.9304	0.502739	0.465141	0.994746	Tyrosyl-tRNAsynthetase(EC6.1.1.1)	Ontology_term=KEGG_ENZYME:6.1.1.1
fig|754476.27	peg.1046	K05592 deaD, cshA; ATP-dependent RNA helicase DeaD [EC:3.6.4.13]			170.093	152.325	313.558	313.059	0.543325	0.486569	1.00159	DEAD-boxATP-dependentRNAhelicaseCshA(EC3.6.4.13)	Ontology_term=KEGG_ENZYME:3.6.4.13
fig|754476.27	peg.580	K01879 glyS; glycyl-tRNA synthetase beta chain [EC:6.1.1.14]			60.6497	67.2128	74.6041	74.3719	0.815492	0.90374	1.00312	Glycyl-tRNAsynthetasebetachain(EC6.1.1.14)	Ontology_term=KEGG_ENZYME:6.1.1.14
fig|754476.27	peg.1502	K02337 dnaE; DNA polymerase III subunit alpha [EC:2.7.7.7]			25.477	30.2419	31.6151	31.3758	0.811994	0.96386	1.00763	DNApolymeraseIIIalphasubunit(EC2.7.7.7)	Ontology_term=KEGG_ENZYME:2.7.7.7
fig|754476.27	peg.1502	K02337 dnaE; DNA polymerase III subunit alpha [EC:2.7.7.7]			25.477	30.2419	31.6151	31.3758	0.811994	0.96386	1.00763	DNApolymeraseIIIalphasubunit(EC2.7.7.7)	Ontology_term=KEGG_ENZYME:2.7.7.7
fig|754476.27	peg.1502	K02337 dnaE; DNA polymerase III subunit alpha [EC:2.7.7.7]			25.477	30.2419	31.6151	31.3758	0.811994	0.96386	1.00763	DNApolymeraseIIIalphasubunit(EC2.7.7.7)	Ontology_term=KEGG_ENZYME:2.7.7.7
fig|754476.27	peg.2637	K03657 uvrD, pcrA; DNA helicase II / ATP-dependent DNA helicase PcrA [EC:3.6.4.12]			40.1581	42.7999	48.6245	48.2254	0.832715	0.887495	1.00827	ATP-dependentDNAhelicaseUvrD/PcrA	0
fig|754476.27	peg.2637	K03657 uvrD, pcrA; DNA helicase II / ATP-dependent DNA helicase PcrA [EC:3.6.4.12]			40.1581	42.7999	48.6245	48.2254	0.832715	0.887495	1.00827	ATP-dependentDNAhelicaseUvrD/PcrA	0
fig|754476.27	peg.2831	K02948 RP-S11, MRPS11, rpsK; small subunit ribosomal protein S11			1631.3	1992.7	2287.34	2264.31	0.720438	0.880045	1.01017	SSUribosomalproteinS11p(S14e)	0
fig|754476.27	peg.2976	K21140 mec; [CysO sulfur-carrier protein]-S-L-cysteine hydrolase [EC:3.13.1.6]			98.1618	112.188	118.53	116.818	0.840299	0.960371	1.01466	Mov34/MPN/PAD-1familyprotein	0
fig|754476.27	peg.683	K02996 RP-S9, MRPS9, rpsI; small subunit ribosomal protein S9			840.667	1104.97	1406.01	1381.8	0.608385	0.799659	1.01752	SSUribosomalproteinS9p(S16e)	0
fig|754476.27	peg.1856	K01972 E6.5.1.2, ligA, ligB; DNA ligase (NAD+) [EC:6.5.1.2]			34.2595	45.8841	37.7699	36.4272	0.940492	1.25961	1.03686	DNAligase(EC6.5.1.2)	Ontology_term=KEGG_ENZYME:6.5.1.2
fig|754476.27	peg.1856	K01972 E6.5.1.2, ligA, ligB; DNA ligase (NAD+) [EC:6.5.1.2]			34.2595	45.8841	37.7699	36.4272	0.940492	1.25961	1.03686	DNAligase(EC6.5.1.2)	Ontology_term=KEGG_ENZYME:6.5.1.2
fig|754476.27	peg.1856	K01972 E6.5.1.2, ligA, ligB; DNA ligase (NAD+) [EC:6.5.1.2]			34.2595	45.8841	37.7699	36.4272	0.940492	1.25961	1.03686	DNAligase(EC6.5.1.2)	Ontology_term=KEGG_ENZYME:6.5.1.2
fig|754476.27	peg.1856	K01972 E6.5.1.2, ligA, ligB; DNA ligase (NAD+) [EC:6.5.1.2]			34.2595	45.8841	37.7699	36.4272	0.940492	1.25961	1.03686	DNAligase(EC6.5.1.2)	Ontology_term=KEGG_ENZYME:6.5.1.2
fig|754476.27	peg.1451	K03702 uvrB; excinuclease ABC subunit B			30.3069	38.6291	34.9734	33.5774	0.902597	1.15045	1.04158	ExcinucleaseABCsubunitB	0
fig|754476.27	peg.269	K04066 priA; primosomal protein N' (replication factor Y) (superfamily II helicase) [EC:3.6.4.-]			46.3069	44.7159	38.3639	36.6249	1.26436	1.22091	1.04748	HelicasePriAessentialfororiC/DnaA-independentDNAreplication	0
fig|754476.27	peg.884	K01141 sbcB, exoI; exodeoxyribonuclease I [EC:3.1.11.1]			79.6216	97.0894	77.8736	73.385	1.08498	1.32301	1.06117	ExodeoxyribonucleaseI(EC3.1.11.1)	Ontology_term=KEGG_ENZYME:3.1.11.1
fig|754476.27	peg.2832	K02952 RP-S13, rpsM; small subunit ribosomal protein S13			1971.89	2061.88	2718.15	2559.87	0.770307	0.805462	1.06183	SSUribosomalproteinS13p(S18e)	0
fig|754476.27	peg.1317	K01870 IARS, ileS; isoleucyl-tRNA synthetase [EC:6.1.1.5]			85.0627	79.6851	95.2631	89.5358	0.950042	0.889981	1.06397	Isoleucyl-tRNAsynthetase(EC6.1.1.5)	Ontology_term=KEGG_ENZYME:6.1.1.5
fig|754476.27	peg.936	K10747 LIG1; DNA ligase 1 [EC:6.5.1.1 6.5.1.6 6.5.1.7]			30.521	47.7115	51.8	48.4025	0.630566	0.985725	1.07019	DNAligase(ATP)(EC6.5.1.1)	Ontology_term=KEGG_ENZYME:6.5.1.1
fig|754476.27	peg.936	K10747 LIG1; DNA ligase 1 [EC:6.5.1.1 6.5.1.6 6.5.1.7]			30.521	47.7115	51.8	48.4025	0.630566	0.985725	1.07019	DNAligase(ATP)(EC6.5.1.1)	Ontology_term=KEGG_ENZYME:6.5.1.1
fig|754476.27	peg.936	K10747 LIG1; DNA ligase 1 [EC:6.5.1.1 6.5.1.6 6.5.1.7]			30.521	47.7115	51.8	48.4025	0.630566	0.985725	1.07019	DNAligase(ATP)(EC6.5.1.1)	Ontology_term=KEGG_ENZYME:6.5.1.1
fig|754476.27	peg.936	K10747 LIG1; DNA ligase 1 [EC:6.5.1.1 6.5.1.6 6.5.1.7]			30.521	47.7115	51.8	48.4025	0.630566	0.985725	1.07019	DNAligase(ATP)(EC6.5.1.1)	Ontology_term=KEGG_ENZYME:6.5.1.1
fig|754476.27	peg.1621	K03555 mutS; DNA mismatch repair protein MutS			27.6134	30.0111	32.7035	30.5386	0.904212	0.982725	1.07089	DNAmismatchrepairproteinMutS	0
fig|754476.27	peg.2240	K00970 pcnB; poly(A) polymerase [EC:2.7.7.19]			67.5505	63.6943	85.8813	79.8649	0.845809	0.797526	1.07533	Poly(A)polymerase(EC2.7.7.19)	Ontology_term=KEGG_ENZYME:2.7.7.19
fig|754476.27	peg.1267	K01869 LARS, leuS; leucyl-tRNA synthetase [EC:6.1.1.4]			57.5233	72.8137	102.675	95.3027	0.603586	0.764026	1.07735	Leucyl-tRNAsynthetase(EC6.1.1.4)	Ontology_term=KEGG_ENZYME:6.1.1.4
fig|754476.27	peg.1079	K01883 CARS, cysS; cysteinyl-tRNA synthetase [EC:6.1.1.16]			55.7588	53.7801	55.4762	51.4686	1.08336	1.04491	1.07787	Cysteinyl-tRNAsynthetase(EC6.1.1.16)	Ontology_term=KEGG_ENZYME:6.1.1.16
fig|754476.27	peg.1269	K02340 holA; DNA polymerase III subunit delta [EC:2.7.7.7]			57.3553	77.1296	82.4192	74.7294	0.767506	1.03212	1.1029	DNApolymeraseIIIdeltasubunit(EC2.7.7.7)	Ontology_term=KEGG_ENZYME:2.7.7.7
fig|754476.27	peg.1269	K02340 holA; DNA polymerase III subunit delta [EC:2.7.7.7]			57.3553	77.1296	82.4192	74.7294	0.767506	1.03212	1.1029	DNApolymeraseIIIdeltasubunit(EC2.7.7.7)	Ontology_term=KEGG_ENZYME:2.7.7.7
fig|754476.27	peg.1269	K02340 holA; DNA polymerase III subunit delta [EC:2.7.7.7]			57.3553	77.1296	82.4192	74.7294	0.767506	1.03212	1.1029	DNApolymeraseIIIdeltasubunit(EC2.7.7.7)	Ontology_term=KEGG_ENZYME:2.7.7.7
fig|754476.27	peg.2257	K03628 rho; transcription termination factor Rho			500.625	531.481	742.087	666.832	0.750751	0.797023	1.11285	TranscriptionterminationfactorRho	0
fig|754476.27	peg.579	K01878 glyQ; glycyl-tRNA synthetase alpha chain [EC:6.1.1.14]			95.7417	105.165	134.672	120.983	0.791362	0.869255	1.11315	Glycyl-tRNAsynthetasealphachain(EC6.1.1.14)	Ontology_term=KEGG_ENZYME:6.1.1.14
fig|754476.27	peg.863	K04085 tusA, sirA; tRNA 2-thiouridine synthesizing protein A [EC:2.8.1.-]			176.438	175.238	204.939	183.643	0.960767	0.954231	1.11597	Rhodanese-likedomainprotein	0
fig|754476.27	peg.1290	K02956 RP-S15, MRPS15, rpsO; small subunit ribosomal protein S15			488.702	666.981	691.189	619.275	0.789153	1.07704	1.11613	SSUribosomalproteinS15p(S13e)	0
fig|754476.27	peg.684	K02871 RP-L13, MRPL13, rplM; large subunit ribosomal protein L13			1535.6	2008.78	2443.49	2183.04	0.703423	0.920175	1.1193	LSUribosomalproteinL13p(L13Ae)	0
fig|754476.27	peg.152	K03217 yidC, spoIIIJ, OXA1, ccfA; YidC/Oxa1 family membrane protein insertase			67.347	61.4473	132.082	117.911	0.571167	0.521131	1.12018	InnermembraneproteintranslocasecomponentYidC%2Clongform	0
fig|754476.27	peg.1002	K02963 RP-S18, MRPS18, rpsR; small subunit ribosomal protein S18			1090.91	1318.17	1642.13	1427.8	0.76405	0.923217	1.15011	SSUribosomalproteinS18p@SSUribosomalproteinS18p%2Czinc-independent	0
fig|754476.27	peg.559	K03654 recQ; ATP-dependent DNA helicase RecQ [EC:3.6.4.12]			32.2286	39.8975	37.3424	32.1589	1.00217	1.24064	1.16119	ATP-dependentDNAhelicaseRecQ	0
fig|754476.27	peg.3156	K03573 mutH; DNA mismatch repair protein MutH			166.168	142.72	146.866	125.822	1.32066	1.1343	1.16725	DNAmismatchrepairendonucleaseMutH	0
fig|754476.27	peg.796	K03636 moaD, cysO; sulfur-carrier protein			235.786	211.124	242.106	206.055	1.14429	1.0246	1.17495	MolybdenumcofactorbiosynthesisproteinMoaD	0
fig|754476.27	peg.2553	K02433 gatA, QRSL1; aspartyl-tRNA(Asn)/glutamyl-tRNA(Gln) amidotransferase subunit A [EC:6.3.5.6 6.3.5.7]			73.1658	82.478	106.191	90.1829	0.811305	0.914564	1.17751	Aspartyl-tRNA(Asn)amidotransferasesubunitA(EC6.3.5.6)@Glutamyl-tRNA(Gln)amidotransferasesubunitA(EC6.3.5.7)	Ontology_term=KEGG_ENZYME:6.3.5.6,KEGG_ENZYME:6.3.5.7
fig|754476.27	peg.2223	K01881 PARS, proS; prolyl-tRNA synthetase [EC:6.1.1.15]			59.3901	60.7896	68.9727	58.4166	1.01666	1.04062	1.1807	Prolyl-tRNAsynthetase(EC6.1.1.15)%2Cbacterialtype	Ontology_term=KEGG_ENZYME:6.1.1.15
fig|754476.27	peg.3021	K03572 mutL; DNA mismatch repair protein MutL			36.16	45.3905	37.8024	31.9206	1.13281	1.42198	1.18426	DNAmismatchrepairproteinMutL	0
fig|754476.27	peg.1455	K02887 RP-L20, MRPL20, rplT; large subunit ribosomal protein L20			749.106	958.851	1174.94	990.449	0.75633	0.968097	1.18627	LSUribosomalproteinL20p	0
fig|754476.27	peg.523	K02342 dnaQ; DNA polymerase III subunit epsilon [EC:2.7.7.7]			43.7346	47.2333	54.3186	45.5996	0.959099	1.03583	1.19121	DNApolymeraseIIIepsilonsubunit(EC2.7.7.7)	Ontology_term=KEGG_ENZYME:2.7.7.7
fig|754476.27	peg.523	K02342 dnaQ; DNA polymerase III subunit epsilon [EC:2.7.7.7]			43.7346	47.2333	54.3186	45.5996	0.959099	1.03583	1.19121	DNApolymeraseIIIepsilonsubunit(EC2.7.7.7)	Ontology_term=KEGG_ENZYME:2.7.7.7
fig|754476.27	peg.523	K02342 dnaQ; DNA polymerase III subunit epsilon [EC:2.7.7.7]			43.7346	47.2333	54.3186	45.5996	0.959099	1.03583	1.19121	DNApolymeraseIIIepsilonsubunit(EC2.7.7.7)	Ontology_term=KEGG_ENZYME:2.7.7.7
fig|754476.27	peg.522	K03469 rnhA, RNASEH1; ribonuclease HI [EC:3.1.26.4]			51.2184	55.9155	60.7179	50.4265	1.0157	1.10885	1.20409	RibonucleaseHI(EC3.1.26.4)	Ontology_term=KEGG_ENZYME:3.1.26.4
fig|754476.27	peg.12	K01159 ruvC; crossover junction endodeoxyribonuclease RuvC [EC:3.1.22.4]			81.1452	86.549	120.608	99.5908	0.814786	0.869046	1.21104	CrossoverjunctionendodeoxyribonucleaseRuvC(EC3.1.22.4)	Ontology_term=KEGG_ENZYME:3.1.22.4
fig|754476.27	peg.1068	K03106 SRP54, ffh; signal recognition particle subunit SRP54 [EC:3.6.5.4]			133.745	149.716	163.06	134.079	0.997504	1.11663	1.21615	Signalrecognitionparticle%2CsubunitFfhSRP54(TC3.A.5.1.1)	0
fig|754476.27	peg.1241	K06187 recR; recombination protein RecR			139.659	131.217	143.542	118.022	1.18333	1.1118	1.21623	RecombinationproteinRecR	0
fig|754476.27	peg.1912	K00937 ppk; polyphosphate kinase [EC:2.7.4.1]			60.4853	60.4797	68.6441	56.4289	1.07189	1.07179	1.21647	Polyphosphatekinase(EC2.7.4.1)	Ontology_term=KEGG_ENZYME:2.7.4.1
fig|754476.27	peg.11	K03550 ruvA; holliday junction DNA helicase RuvA [EC:3.6.4.12]			54.251	62.3353	91.4281	74.4166	0.729017	0.837653	1.2286	HollidayjunctionDNAhelicaseRuvA	0
fig|754476.27	peg.10	K03551 ruvB; holliday junction DNA helicase RuvB [EC:3.6.4.12]			109.882	128.502	187.136	151.936	0.723208	0.845759	1.23168	HollidayjunctionDNAhelicaseRuvB	0
fig|754476.27	peg.2977	K21029 moeB; molybdopterin-synthase adenylyltransferase [EC:2.7.7.80]			113.562	127.812	138.977	112.796	1.00679	1.13312	1.23211	SulfurcarrierproteinadenylyltransferaseThiF	0
fig|754476.27	peg.2552	K02435 gatC, GATC; aspartyl-tRNA(Asn)/glutamyl-tRNA(Gln) amidotransferase subunit C [EC:6.3.5.6 6.3.5.7]			105.777	109.798	138.06	111.436	0.949214	0.985297	1.23891	Aspartyl-tRNA(Asn)amidotransferasesubunitC(EC6.3.5.6)@Glutamyl-tRNA(Gln)amidotransferasesubunitC(EC6.3.5.7)	Ontology_term=KEGG_ENZYME:6.3.5.6,KEGG_ENZYME:6.3.5.7
fig|754476.27	peg.556	K02968 RP-S20, rpsT; small subunit ribosomal protein S20			1422.9	1312.8	1538.71	1233.94	1.15313	1.06391	1.24698	SSUribosomalproteinS20p	0
fig|754476.27	peg.268	K01887 RARS, argS; arginyl-tRNA synthetase [EC:6.1.1.19]			85.9586	90.8339	135.996	108.844	0.789743	0.834535	1.24946	Arginyl-tRNAsynthetase(EC6.1.1.19)	Ontology_term=KEGG_ENZYME:6.1.1.19
fig|754476.27	peg.1125	K02967 RP-S2, MRPS2, rpsB; small subunit ribosomal protein S2			497.9	693.543	953.968	745.026	0.668298	0.930897	1.28045	SSUribosomalproteinS2p(SAe)	0
fig|754476.27	peg.1454	K02916 RP-L35, MRPL35, rpmI; large subunit ribosomal protein L35			1140.98	1407.34	1977.31	1542.3	0.739789	0.912498	1.28205	LSUribosomalproteinL35p	0
fig|754476.27	peg.2866	K03073 secE; preprotein translocase subunit SecE			725.196	810.482	1008.45	774.975	0.935767	1.04582	1.30127	PreproteintranslocasesubunitSecE(TC3.A.5.1.1)	0
fig|754476.27	peg.29	K08311 nudH; putative (di)nucleoside polyphosphate hydrolase [EC:3.6.1.-]			120.951	134.929	125.067	94.3575	1.28184	1.42998	1.32546	Adenosine(5')-pentaphospho-(5'')-adenosinepyrophosphohydrolase(EC3.6.1.-)	Ontology_term=KEGG_ENZYME:3.6.1.-
fig|754476.27	peg.2857	K02992 RP-S7, MRPS7, rpsG; small subunit ribosomal protein S7			1167.2	1407.63	2442.54	1814.59	0.643232	0.775731	1.34606	SSUribosomalproteinS7p(S5e)	0
fig|754476.27	peg.276	K03118 tatC; sec-independent protein translocase protein TatC			265.17	245.969	239.406	177.771	1.49164	1.38363	1.34671	Twin-argininetranslocationproteinTatC	0
fig|754476.27	peg.1291	K00962 pnp, PNPT1; polyribonucleotide nucleotidyltransferase [EC:2.7.7.8]			162.295	166.489	218.659	161.195	1.00682	1.03284	1.35649	Polyribonucleotidenucleotidyltransferase(EC2.7.7.8)	Ontology_term=KEGG_ENZYME:2.7.7.8
fig|754476.27	peg.1829	K03639 moaA, CNX2; GTP 3',8-cyclase [EC:4.1.99.22]			174.184	140.754	213.377	155.847	1.11766	0.903153	1.36914	MolybdenumcofactorbiosynthesisproteinMoaA	0
fig|754476.27	peg.2558	K02913 RP-L33, MRPL33, rpmG; large subunit ribosomal protein L33			995.975	1137.8	1990.01	1428.96	0.696994	0.796244	1.39263	LSUribosomalproteinL33p@LSUribosomalproteinL33p%2Czinc-independent	0
fig|754476.27	peg.1989	K02911 RP-L32, MRPL32, rpmF; large subunit ribosomal protein L32			843.247	899.043	1369.84	966.139	0.872801	0.930552	1.41785	LSUribosomalproteinL32p	0
fig|754476.27	peg.318	K02970 RP-S21, MRPS21, rpsU; small subunit ribosomal protein S21			2222.18	2484.47	3341.03	2346.27	0.947115	1.0589	1.42398	SSUribosomalproteinS21p	0
fig|754476.27	peg.2608	K03075 secG; preprotein translocase subunit SecG			243.425	283.932	532.5	372.99	0.652632	0.761233	1.42765	PreproteintranslocasesubunitSecG(TC3.A.5.1.1)	0
fig|754476.27	peg.2692	K08300 rne; ribonuclease E [EC:3.1.26.12]			133.226	139.283	292.698	204.513	0.651432	0.681048	1.4312	RibonucleaseE(EC3.1.26.12)	Ontology_term=KEGG_ENZYME:3.1.26.12
fig|754476.27	peg.795	K03635 MOCS2B, moaE; molybdopterin synthase catalytic subunit [EC:2.8.1.12]			158.785	148.07	188.161	131.207	1.21019	1.12852	1.43408	MolybdenumcofactorbiosynthesisproteinMoaE	0
fig|754476.27	peg.552	K02888 RP-L21, MRPL21, rplU; large subunit ribosomal protein L21			1157.23	1200.96	1851.38	1287.04	0.899139	0.933119	1.43847	LSUribosomalproteinL21p	0
fig|754476.27	peg.553	K02899 RP-L27, MRPL27, rpmA; large subunit ribosomal protein L27			833.011	868.498	1338.04	912.165	0.913224	0.952128	1.46688	LSUribosomalproteinL27p	0
fig|754476.27	peg.2432	K03581 recD; exodeoxyribonuclease V alpha subunit [EC:3.1.11.5]			50.339	52.3635	54.8804	37.2116	1.35278	1.40718	1.47482	ExodeoxyribonucleaseValphachain(EC3.1.11.5)	Ontology_term=KEGG_ENZYME:3.1.11.5
fig|754476.27	peg.1371	K03584 recO; DNA repair protein RecO (recombination protein O)			45.0944	46.9268	58.6877	39.7697	1.13389	1.17996	1.47569	DNArecombinationandrepairproteinRecO	0
fig|754476.27	peg.1452	K01868 TARS, thrS; threonyl-tRNA synthetase [EC:6.1.1.3]			292.7	269.228	533.759	355.25	0.823927	0.757856	1.50249	Threonyl-tRNAsynthetase(EC6.1.1.3)	Ontology_term=KEGG_ENZYME:6.1.1.3
fig|754476.27	peg.2190	K02339 holC; DNA polymerase III subunit chi [EC:2.7.7.7]			102.805	130.386	152.888	99.9298	1.02878	1.30478	1.52995	DNApolymeraseIIIchisubunit(EC2.7.7.7)	Ontology_term=KEGG_ENZYME:2.7.7.7
fig|754476.27	peg.2190	K02339 holC; DNA polymerase III subunit chi [EC:2.7.7.7]			102.805	130.386	152.888	99.9298	1.02878	1.30478	1.52995	DNApolymeraseIIIchisubunit(EC2.7.7.7)	Ontology_term=KEGG_ENZYME:2.7.7.7
fig|754476.27	peg.2190	K02339 holC; DNA polymerase III subunit chi [EC:2.7.7.7]			102.805	130.386	152.888	99.9298	1.02878	1.30478	1.52995	DNApolymeraseIIIchisubunit(EC2.7.7.7)	Ontology_term=KEGG_ENZYME:2.7.7.7
fig|754476.27	peg.2099	K12574 rnj; ribonuclease J [EC:3.1.-.-]			41.4958	39.204	36.8444	23.6511	1.75449	1.65759	1.55783	Metallo-beta-lactamasefamilyprotein%2CRNA-specific	0
fig|754476.27	peg.31	K02434 gatB, PET112; aspartyl-tRNA(Asn)/glutamyl-tRNA(Gln) amidotransferase subunit B [EC:6.3.5.6 6.3.5.7]			106.895	116.735	187.4	119.839	0.891992	0.974098	1.56377	Aspartyl-tRNA(Asn)amidotransferasesubunitB(EC6.3.5.6)@Glutamyl-tRNA(Gln)amidotransferasesubunitB(EC6.3.5.7)	Ontology_term=KEGG_ENZYME:6.3.5.6,KEGG_ENZYME:6.3.5.7
fig|754476.27	peg.767	K03601 xseA; exodeoxyribonuclease VII large subunit [EC:3.1.11.6]			56.1966	47.3611	66.4682	42.4989	1.32231	1.11441	1.564	ExodeoxyribonucleaseVIIlargesubunit(EC3.1.11.6)	Ontology_term=KEGG_ENZYME:3.1.11.6
fig|754476.27	peg.1243	K02343 dnaX; DNA polymerase III subunit gamma/tau [EC:2.7.7.7]			108.681	107.524	115.631	73.0604	1.48755	1.47171	1.58268	DNApolymeraseIIIsubunitsgammaandtau(EC2.7.7.7)	Ontology_term=KEGG_ENZYME:2.7.7.7
fig|754476.27	peg.1243	K02343 dnaX; DNA polymerase III subunit gamma/tau [EC:2.7.7.7]			108.681	107.524	115.631	73.0604	1.48755	1.47171	1.58268	DNApolymeraseIIIsubunitsgammaandtau(EC2.7.7.7)	Ontology_term=KEGG_ENZYME:2.7.7.7
fig|754476.27	peg.1243	K02343 dnaX; DNA polymerase III subunit gamma/tau [EC:2.7.7.7]			108.681	107.524	115.631	73.0604	1.48755	1.47171	1.58268	DNApolymeraseIIIsubunitsgammaandtau(EC2.7.7.7)	Ontology_term=KEGG_ENZYME:2.7.7.7
fig|754476.27	peg.797	K03637 moaC, CNX3; cyclic pyranopterin monophosphate synthase [EC:4.6.1.17]			147.044	126.304	137.466	86.1422	1.70699	1.46623	1.5958	MolybdenumcofactorbiosynthesisproteinMoaC	0
fig|754476.27	peg.1964	K12257 secDF; SecD/SecF fusion protein			13.9631	20.803	21.6032	13.5253	1.03237	1.53809	1.59725	Protein-exportmembraneproteinSecD(TC3.A.5.1.1)	0
fig|754476.27	peg.1979	K02341 holB; DNA polymerase III subunit delta' [EC:2.7.7.7]			59.6264	59.8588	76.1649	47.683	1.25048	1.25535	1.59732	DNApolymeraseIIIdeltaprimesubunit(EC2.7.7.7)	Ontology_term=KEGG_ENZYME:2.7.7.7
fig|754476.27	peg.1979	K02341 holB; DNA polymerase III subunit delta' [EC:2.7.7.7]			59.6264	59.8588	76.1649	47.683	1.25048	1.25535	1.59732	DNApolymeraseIIIdeltaprimesubunit(EC2.7.7.7)	Ontology_term=KEGG_ENZYME:2.7.7.7
fig|754476.27	peg.1979	K02341 holB; DNA polymerase III subunit delta' [EC:2.7.7.7]			59.6264	59.8588	76.1649	47.683	1.25048	1.25535	1.59732	DNApolymeraseIIIdeltaprimesubunit(EC2.7.7.7)	Ontology_term=KEGG_ENZYME:2.7.7.7
fig|754476.27	peg.956	K07178 RIOK1; RIO kinase 1 [EC:2.7.11.1]			52.5499	56.2916	73.9502	46.2942	1.13513	1.21595	1.5974	hypotheticalprotein	0
fig|754476.27	peg.2025	K07462 recJ; single-stranded-DNA-specific exonuclease [EC:3.1.-.-]			102.433	92.1119	86.9906	54.2603	1.8878	1.69759	1.60321	Single-stranded-DNA-specificexonucleaseRecJ(EC3.1.-.-)	Ontology_term=KEGG_ENZYME:3.1.-.-
fig|754476.27	peg.2025	K07462 recJ; single-stranded-DNA-specific exonuclease [EC:3.1.-.-]			102.433	92.1119	86.9906	54.2603	1.8878	1.69759	1.60321	Single-stranded-DNA-specificexonucleaseRecJ(EC3.1.-.-)	Ontology_term=KEGG_ENZYME:3.1.-.-
fig|754476.27	peg.2025	K07462 recJ; single-stranded-DNA-specific exonuclease [EC:3.1.-.-]			102.433	92.1119	86.9906	54.2603	1.8878	1.69759	1.60321	Single-stranded-DNA-specificexonucleaseRecJ(EC3.1.-.-)	Ontology_term=KEGG_ENZYME:3.1.-.-
fig|754476.27	peg.2635	K03732 rhlB; ATP-dependent RNA helicase RhlB [EC:3.6.4.13]			51.8727	51.9407	67.884	42.3128	1.22594	1.22754	1.60434	ATP-dependentRNAhelicaseRhlB	0
fig|754476.27	peg.1055	K03648 UNG, UDG; uracil-DNA glycosylase [EC:3.2.2.27]			66.1913	79.5527	74.9028	46.3715	1.42741	1.71555	1.61528	Uracil-DNAglycosylase%2Cfamily1	0
fig|754476.27	peg.2557	K02902 RP-L28, MRPL28, rpmB; large subunit ribosomal protein L28			1244.66	1390.98	2430.34	1501.29	0.829061	0.926527	1.61884	LSUribosomalproteinL28p	0
fig|754476.27	peg.1001	K02990 RP-S6, MRPS6, rpsF; small subunit ribosomal protein S6			1456.73	1615.64	2310.92	1422.87	1.0238	1.13548	1.62412	SSUribosomalproteinS6p	0
fig|754476.27	peg.574	K03701 uvrA; excinuclease ABC subunit A			36.4759	37.4125	63.2381	38.6161	0.944577	0.968831	1.63761	ExcinucleaseABCsubunitA	0
fig|754476.27	peg.1369	K03685 rnc, DROSHA, RNT1; ribonuclease III [EC:3.1.26.3]			45.2605	37.7457	58.5818	35.5184	1.27428	1.06271	1.64934	RibonucleaseIII(EC3.1.26.3)	Ontology_term=KEGG_ENZYME:3.1.26.3
fig|754476.27	peg.2564	K10563 mutM, fpg; formamidopyrimidine-DNA glycosylase [EC:3.2.2.23 4.2.99.18]			24.1124	27.0459	28.7405	17.2164	1.40054	1.57094	1.66936	Formamidopyrimidine-DNAglycosylase(EC3.2.2.23)	Ontology_term=KEGG_ENZYME:3.2.2.23
fig|754476.27	peg.156	K02338 dnaN; DNA polymerase III subunit beta [EC:2.7.7.7]			82.4855	93.722	121.924	72.4608	1.13835	1.29342	1.68262	DNApolymeraseIIIbetasubunit(EC2.7.7.7)	Ontology_term=KEGG_ENZYME:2.7.7.7
fig|754476.27	peg.156	K02338 dnaN; DNA polymerase III subunit beta [EC:2.7.7.7]			82.4855	93.722	121.924	72.4608	1.13835	1.29342	1.68262	DNApolymeraseIIIbetasubunit(EC2.7.7.7)	Ontology_term=KEGG_ENZYME:2.7.7.7
fig|754476.27	peg.156	K02338 dnaN; DNA polymerase III subunit beta [EC:2.7.7.7]			82.4855	93.722	121.924	72.4608	1.13835	1.29342	1.68262	DNApolymeraseIIIbetasubunit(EC2.7.7.7)	Ontology_term=KEGG_ENZYME:2.7.7.7
fig|754476.27	peg.154	K02914 RP-L34, MRPL34, rpmH; large subunit ribosomal protein L34			919.555	863.762	2314.17	1360.69	0.675803	0.634799	1.70074	LSUribosomalproteinL34p	0
fig|754476.27	peg.960	K02342 dnaQ; DNA polymerase III subunit epsilon [EC:2.7.7.7]			80.325	118.071	138.44	80.4936	0.997905	1.46683	1.71988	DNApolymeraseIIIepsilonsubunit(EC2.7.7.7)	Ontology_term=KEGG_ENZYME:2.7.7.7
fig|754476.27	peg.960	K02342 dnaQ; DNA polymerase III subunit epsilon [EC:2.7.7.7]			80.325	118.071	138.44	80.4936	0.997905	1.46683	1.71988	DNApolymeraseIIIepsilonsubunit(EC2.7.7.7)	Ontology_term=KEGG_ENZYME:2.7.7.7
fig|754476.27	peg.960	K02342 dnaQ; DNA polymerase III subunit epsilon [EC:2.7.7.7]			80.325	118.071	138.44	80.4936	0.997905	1.46683	1.71988	DNApolymeraseIIIepsilonsubunit(EC2.7.7.7)	Ontology_term=KEGG_ENZYME:2.7.7.7
fig|754476.27	peg.2858	K02950 RP-S12, MRPS12, rpsL; small subunit ribosomal protein S12			1791.79	2016.55	3553.39	2044.99	0.876184	0.98609	1.73761	SSUribosomalproteinS12p(S23e)	0
fig|754476.27	peg.2883	K03210 yajC; preprotein translocase subunit YajC			205.805	199.491	356.931	205.04	1.00373	0.972937	1.74079	PreproteintranslocasesubunitYajC(TC3.A.5.1.1)	0
fig|754476.27	peg.1039	K03070 secA; preprotein translocase subunit SecA			139.435	146.414	213.664	121.979	1.14311	1.20032	1.75165	ProteinexportcytoplasmproteinSecAATPaseRNAhelicase(TC3.A.5.1.1)	0
fig|754476.27	peg.1367	K03100 lepB; signal peptidase I [EC:3.4.21.89]			34.6219	28.0548	55.4841	31.1687	1.11079	0.900093	1.78012	SignalpeptidaseI(EC3.4.21.89)	Ontology_term=KEGG_ENZYME:3.4.21.89
fig|754476.27	peg.443	K03831 mogA; molybdopterin adenylyltransferase [EC:2.7.7.75]			248.789	244.886	256.763	141.814	1.75433	1.72681	1.81056	MolybdopterinbiosynthesismolybdochelataseMogA	0
fig|754476.27	peg.1324	K02945 RP-S1, rpsA; small subunit ribosomal protein S1			939.775	1309.35	1425.59	775.251	1.21222	1.68894	1.83887	SSUribosomalproteinS1p	0
fig|754476.27	peg.1069	K02959 RP-S16, MRPS16, rpsP; small subunit ribosomal protein S16			1975.42	1828.5	2473.98	1328.74	1.48668	1.37611	1.8619	SSUribosomalproteinS16p	0
fig|754476.27	peg.2881	K03074 secF; preprotein translocase subunit SecF			107.811	105.964	129.75	68.2602	1.57941	1.55235	1.90082	Protein-exportmembraneproteinSecF(TC3.A.5.1.1)	0
fig|754476.27	peg.1172	K03602 xseB; exodeoxyribonuclease VII small subunit [EC:3.1.11.6]			187.303	147.306	336.876	176.072	1.06378	0.836619	1.91328	ExodeoxyribonucleaseVIIsmallsubunit(EC3.1.11.6)	Ontology_term=KEGG_ENZYME:3.1.11.6
fig|754476.27	peg.68	K02909 RP-L31, rpmE; large subunit ribosomal protein L31			1485.1	1233.04	2312.71	1206.74	1.23067	1.0218	1.91649	LSUribosomalproteinL31p	0
fig|754476.27	peg.231	K00604 MTFMT, fmt; methionyl-tRNA formyltransferase [EC:2.1.2.9]			118.92	147.144	220.873	111.755	1.06411	1.31666	1.97639	Methionyl-tRNAformyltransferase(EC2.1.2.9)	Ontology_term=KEGG_ENZYME:2.1.2.9
fig|754476.27	peg.572	K03111 ssb; single-strand DNA-binding protein			246.836	238.662	308.588	154.923	1.59327	1.54051	1.99187	Single-strandedDNA-bindingprotein	0
fig|754476.27	peg.572	K03111 ssb; single-strand DNA-binding protein			246.836	238.662	308.588	154.923	1.59327	1.54051	1.99187	Single-strandedDNA-bindingprotein	0
fig|754476.27	peg.572	K03111 ssb; single-strand DNA-binding protein			246.836	238.662	308.588	154.923	1.59327	1.54051	1.99187	Single-strandedDNA-bindingprotein	0
fig|754476.27	peg.628	K02342 dnaQ; DNA polymerase III subunit epsilon [EC:2.7.7.7]			22.3426	26.1607	31.6532	15.6831	1.42463	1.66808	2.0183	DNApolymeraseIIIepsilonsubunit(EC2.7.7.7)	Ontology_term=KEGG_ENZYME:2.7.7.7
fig|754476.27	peg.628	K02342 dnaQ; DNA polymerase III subunit epsilon [EC:2.7.7.7]			22.3426	26.1607	31.6532	15.6831	1.42463	1.66808	2.0183	DNApolymeraseIIIepsilonsubunit(EC2.7.7.7)	Ontology_term=KEGG_ENZYME:2.7.7.7
fig|754476.27	peg.628	K02342 dnaQ; DNA polymerase III subunit epsilon [EC:2.7.7.7]			22.3426	26.1607	31.6532	15.6831	1.42463	1.66808	2.0183	DNApolymeraseIIIepsilonsubunit(EC2.7.7.7)	Ontology_term=KEGG_ENZYME:2.7.7.7
fig|754476.27	peg.2749	K03060 rpoZ; DNA-directed RNA polymerase subunit omega [EC:2.7.7.6]			501.408	549.604	798.929	372.227	1.34705	1.47653	2.14635	DNA-directedRNApolymeraseomegasubunit(EC2.7.7.6)	Ontology_term=KEGG_ENZYME:2.7.7.6
fig|754476.27	peg.413	K03639 moaA, CNX2; GTP 3',8-cyclase [EC:4.1.99.22]			139.008	174.525	207.078	96.3393	1.4429	1.81157	2.14946	MolybdenumcofactorbiosynthesisproteinMoaA	0
fig|754476.27	peg.2882	K03072 secD; preprotein translocase subunit SecD			100.023	86.862	163.426	71.2434	1.40396	1.21923	2.29391	Protein-exportmembraneproteinSecD(TC3.A.5.1.1)	0
fig|754476.27	peg.1544	K01874 MARS, metG; methionyl-tRNA synthetase [EC:6.1.1.10]			67.0746	66.6859	168.477	73.3729	0.914161	0.908864	2.29618	Methionyl-tRNAsynthetase(EC6.1.1.10)	Ontology_term=KEGG_ENZYME:6.1.1.10
fig|754476.27	peg.592	K01885 EARS, gltX; glutamyl-tRNA synthetase [EC:6.1.1.17]			42.3203	56.5378	76.7379	32.6919	1.29452	1.72941	2.3473	Glutamyl-tRNAsynthetase(EC6.1.1.17)	Ontology_term=KEGG_ENZYME:6.1.1.17
fig|754476.27	peg.1619	K03553 recA; recombination protein RecA			231.153	236.484	437.009	181.005	1.27706	1.30651	2.41435	RecAprotein	0
fig|754476.27	peg.2366	K03703 uvrC; excinuclease ABC subunit C			21.5507	25.4795	51.4502	14.9179	1.44463	1.70799	3.4489	ExcinucleaseABCsubunitC	0
fig|754476.27	peg.1542	K13993 HSP20; HSP20 family protein			121.548	347.496	355.903	37.5603	3.23608	9.25169	9.47552	heatshockprotein%2CHsp20family	0
09122 Translation
03010 Ribosome [PATH:ko03010]
00970 Aminoacyl-tRNA biosynthesis [PATH:ko00970]
03013 RNA transport [PATH:ko03013]
03008 Ribosome biogenesis in eukaryotes [PATH:ko03008]
09123 Folding, sorting and degradation
03060 Protein export [PATH:ko03060]
04141 Protein processing in endoplasmic reticulum [PATH:ko04141]
04122 Sulfur relay system [PATH:ko04122]
03018 RNA degradation [PATH:ko03018]
09124 Replication and repair
03030 DNA replication [PATH:ko03030]
03410 Base excision repair [PATH:ko03410]
03420 Nucleotide excision repair [PATH:ko03420]
03430 Mismatch repair [PATH:ko03430]
03440 Homologous recombination [PATH:ko03440]
09130 Environmental Information Processing
09131 Membrane transport
02010 ABC transporters [PATH:ko02010]
fig|75447620	p34peg.45	K03196 virB11, lvhB11; type IV secretion system protein VirB11			14.6724	6.73032	0.562182	49.4117	0.296942	0.136209	0.0113775	ATPaserequiredforbothassemblyoftypeIVsecretioncomplexandsecretionofT-DNAcomplex%2CVirB11	0
fig|75447620	p34peg.46	K03205 virD4, lvhD4; type IV secretion system protein VirD4			16.8588	9.48185	0.672799	49.0883	0.343438	0.193159	0.0137059	CouplingproteinVirD4%2CATPaserequiredforT-DNAtransfer	0
fig|75447620	p34peg.37	K03199 virB4, lvhB4; type IV secretion system protein VirB4			26.2551	9.39853	0.796658	55.4757	0.473272	0.169417	0.0143605	ATPaseprovidesenergyforbothassemblyoftypeIVsecretioncomplexandsecretionofT-DNAcomplex(VirB4)	0
fig|75447620	p34peg.40	K03201 virB6, lvhB6; type IV secretion system protein VirB6			36.8424	13.0939	1.17121	69.9101	0.526998	0.187297	0.0167531	InnermembraneproteinoftypeIVsecretionofT-DNAcomplex%2CVirB6	0
fig|75447620	p34peg.3	K03563 csrA; carbon storage regulator			23.9867	10.4854	0.904846	53.2274	0.450646	0.196993	0.0169996	Carbonstorageregulator	0
fig|75447620	p34peg.44	K03195 virB10, lvhB10; type IV secretion system protein VirB10			22.8515	11.8057	1.16915	64.1728	0.356094	0.183967	0.0182188	InnermembraneproteinoftypeIVsecretionofT-DNAcomplex%2CTonB-like%2CVirB10	0
fig|75447620	p32peg.40	K03199 virB4, lvhB4; type IV secretion system protein VirB4			31.4713	14.2606	3.08052	161.228	0.195197	0.0884497	0.0191066	ATPaseprovidesenergyforbothassemblyoftypeIVsecretioncomplexandsecretionofT-DNAcomplex(VirB4)	0
fig|75447620	p34peg.43	K03204 virB9, lvhB9; type IV secretion system protein VirB9			23.1961	10.6557	1.12703	56.3597	0.411572	0.189065	0.0199971	OutermembraneandperiplasmcomponentoftypeIVsecretionofT-DNAcomplex%2Chassecretin-likedomain%2CVirB9	0
fig|754476.27	peg.731	K03205 virD4, lvhD4; type IV secretion system protein VirD4			1.05484	1.03429	0.0595293	2.86589	0.368067	0.360896	0.0207717	TypeIVsecretionsystemproteinVirD4	0
fig|75447620	p34peg.36	K03198 virB3, lvhB3; type IV secretion system protein VirB3			113.051	50.3568	3.25575	151.595	0.745742	0.33218	0.0214766	InnermembraneproteinformschannelfortypeIVsecretionofT-DNAcomplex%2CVirB3	0
fig|75447620	p34peg.42	K03203 virB8, lvhB8; type IV secretion system protein VirB8			36.2284	18.7177	1.80209	81.8156	0.442806	0.228779	0.0220263	InnermembraneproteinformschannelfortypeIVsecretionofT-DNAcomplex%2CVirB8	0
fig|75447620	p34peg.38	K03200 virB5, lvhB5; type IV secretion system protein VirB5			52.8287	16.139	2.45374	102.631	0.514745	0.157253	0.0239084	MinorpilinoftypeIVsecretioncomplex%2CVirB5	0
fig|754476.27	peg.3134	K03563 csrA; carbon storage regulator			36.8921	23.4938	0.659783	17.0987	2.15759	1.37401	0.0385867	Carbonstorageregulator	0
fig|75447620	p34peg.33	K03194 virB1; type IV secretion system protein VirB1			55.597	25.8934	3.20705	81.3135	0.683736	0.318439	0.0394405	PeptidoglycanhydrolaseVirB1%2CinvolvedinT-DNAtransfer	0
fig|754476.27	peg.3064	K03563 csrA; carbon storage regulator			35.5559	23.0887	1.05565	17.7862	1.99907	1.29812	0.0593523	Carbonstorageregulator	0
fig|754476.27	peg.1794	K11004 hlyB, cyaB; ATP-binding cassette, subfamily B, bacterial HlyB/CyaB			48.9096	10.0361	3.50566	24.9847	1.95758	0.401692	0.140313	typeIsecretionsystemATPase	0
fig|754476.27	peg.1795	K11003 hlyD, cyaD; hemolysin D			28.6253	3.59094	2.15313	12.4632	2.29679	0.288124	0.172759	HlyDfamilysecretionprotein	0
fig|754476.27	peg.1785	K07810 cusF; Cu(I)/Ag(I) efflux system periplasmic protein CusF			37.1551	32.9424	23.0637	75.9225	0.489382	0.433895	0.30378	ProbableCo/Zn/Cdeffluxsystemmembranefusionprotein	0
fig|754476.27	peg.2833	K03076 secY; preprotein translocase subunit SecY			376.166	441.011	329.441	934.477	0.402542	0.471934	0.352541	PreproteintranslocasesecYsubunit(TC3.A.5.1.1)	0
fig|754476.27	peg.278	K03116 tatA; sec-independent protein translocase protein TatA			217.719	125.343	89.2156	248.983	0.874433	0.50342	0.35832	Twin-argininetranslocationproteinTatA	0
fig|754476.27	peg.2901	K10942 flrB, fleS; two-component system, sensor histidine kinase FlrB [EC:2.7.13.3]			66.9528	86.1992	74.2956	206.776	0.323794	0.416872	0.359305	FlagellarsensorhistidinekinaseFleS	0
fig|754476.27	peg.1784	K07787 cusA, silA; Cu(I)/Ag(I) efflux system membrane protein CusA/SilA			8.11117	9.10305	6.78634	17.6689	0.459065	0.515201	0.384084	Cobalt-zinc-cadmiumresistanceproteinCzcA%3BCationeffluxsystemproteinCusA	0
fig|754476.27	peg.2908	K02406 fliC; flagellin			233.288	317.536	263.459	608.071	0.383653	0.522203	0.433271	FlagellinproteinFlaA	0
fig|754476.27	peg.1783	K07798 cusB, silB; membrane fusion protein, Cu(I)/Ag(I) efflux system			8.22045	10.4484	12.7656	27.2858	0.301272	0.382924	0.467846	Cobalt/zinc/cadmiumeffluxRNDtransporter%2Cmembranefusionprotein%2CCzcBfamily	0
fig|754476.27	peg.1258	K09811 ftsX; cell division transport system permease protein			51.3337	59.9576	42.4567	86.5878	0.592852	0.692448	0.490332	CelldivisionproteinFtsX	0
fig|754476.27	peg.2668	K03408 cheW; purine-binding chemotaxis protein CheW			142.34	151.049	164.484	285.426	0.498693	0.529205	0.576276	PositiveregulatorofCheAproteinactivity(CheW)	0
fig|754476.27	peg.2900	K10943 flrC, fleR; two-component system, response regulator FlrC			51.2232	53.9211	61.3513	106.213	0.482271	0.507671	0.577628	FlagellarregulatoryproteinFleQ	0
fig|754476.27	peg.814	K13816 rpfF; DSF synthase			67.3106	74.4308	79.174	135.82	0.495587	0.548011	0.582934	Enoyl-CoAhydratase(EC4.2.1.17)	Ontology_term=KEGG_ENZYME:4.2.1.17
fig|754476.27	peg.646	K07323 mlaC; phospholipid transport system substrate-binding protein			164.896	176.954	157.931	256.281	0.64342	0.690468	0.616244	UncharacterizedABCtransporter%2CauxiliarycomponentYrbC	0
fig|754476.27	peg.647	K07122 mlaB; phospholipid transport system transporter-binding protein			138.832	153.802	131.397	208.907	0.664562	0.736223	0.628973	UncharacterizedproteinYrbB	0
fig|754476.27	peg.3165	K06857 tupC, vupC; tungstate transport system ATP-binding protein [EC:3.6.3.55]			19.7577	21.7184	23.4875	32.8148	0.602096	0.661847	0.715758	SulfateandthiosulfateimportATP-bindingproteinCysA(EC3.6.3.25)	Ontology_term=KEGG_ENZYME:3.6.3.25
fig|754476.27	peg.1583	K02650 pilA; type IV pilus assembly protein PilA			653.665	384.229	389.906	540.175	1.2101	0.711305	0.721814	TypeIVpilinPilA	0
fig|754476.27	peg.309	K03071 secB; preprotein translocase subunit SecB			178.676	189.631	232.014	317.703	0.562401	0.596882	0.730287	Proteinexportcytoplasmchaperoneprotein(SecB%2Cmaintainsproteintobeexportedinunfoldedstate)	0
fig|754476.27	peg.645	K02067 mlaD, linM; phospholipid/cholesterol/gamma-HCH transport system substrate-binding protein			131.358	141.559	151.401	206.277	0.636803	0.686256	0.733971	UncharacterizedABCtransporter%2CperiplasmiccomponentYrbD	0
fig|754476.27	peg.1260	K03110 ftsY; fused signal recognition particle receptor			106.157	108.259	79.5085	106.513	0.996657	1.01639	0.74647	SignalrecognitionparticlereceptorproteinFtsY(alphasubunit)(TC3.A.5.1.1)	0
fig|754476.27	peg.1259	K09812 ftsE; cell division transport system ATP-binding protein			88.8941	102.912	80.5354	105.065	0.846085	0.979509	0.766527	Celldivisiontransporter%2CATP-bindingproteinFtsE(TC3.A.5.1.1)	0
fig|754476.27	peg.277	K03117 tatB; sec-independent protein translocase protein TatB			211.259	186.595	193.088	249.287	0.847452	0.748513	0.77456	Twin-argininetranslocationproteinTatB	0
fig|754476.27	peg.2425	K02044 phnD; phosphonate transport system substrate-binding protein			6.18579	6.98738	7.20264	8.95785	0.690544	0.780028	0.804058	PhosphonateABCtransporterphosphate-bindingperiplasmiccomponent(TC3.A.1.9.1)	0
fig|754476.27	peg.1123	K00990 glnD; [protein-PII] uridylyltransferase [EC:2.7.7.59]			53.7189	48.1655	56.2595	63.2605	0.84917	0.761383	0.889331	[Protein-PII]uridylyltransferase(EC2.7.7.59)	Ontology_term=KEGG_ENZYME:2.7.7.59
fig|754476.27	peg.3164	K05773 tupB, vupB; tungstate transport system permease protein			39.4477	45.1569	51.1032	56.7228	0.695446	0.796097	0.900928	ABC-typetungstatetransportsystem%2Cpermeaseprotein	0
fig|754476.27	peg.2424	K02042 phnE; phosphonate transport system permease protein			5.43062	7.22793	7.94683	8.51481	0.637785	0.848866	0.933295	PhosphonateABCtransporterpermeaseproteinphnE(TC3.A.1.9.1)	0
fig|754476.27	peg.246	K02010 afuC, fbpC; iron(III) transport system ATP-binding protein [EC:3.6.3.30]			58.1341	72.5554	54.3073	55.0507	1.05601	1.31797	0.986496	FerricironABCtransporter%2CATP-bindingprotein	0
fig|754476.27	peg.643	K02065 mlaF, linL, mkl; phospholipid/cholesterol/gamma-HCH transport system ATP-binding protein			199.608	235.098	204.41	206.914	0.964691	1.13621	0.987898	UncharacterizedABCtransporter%2CATP-bindingproteinYrbF	0
fig|754476.27	peg.3016	K03406 mcp; methyl-accepting chemotaxis protein			19.9144	24.6651	20.8353	20.6268	0.965466	1.19578	1.01011	Methyl-acceptingchemotaxisprotein	0
fig|754476.27	peg.3172	K08483 PTS-EI.PTSI, ptsI; phosphotransferase system, enzyme I, PtsI [EC:2.7.3.9]			70.1088	85.0762	97.4898	94.7647	0.739819	0.897763	1.02876	Phosphoenolpyruvate-proteinphosphotransferaseofPTSsystem(EC2.7.3.9)	Ontology_term=KEGG_ENZYME:2.7.3.9
fig|754476.27	peg.435	K19340 nosF; Cu-processing system ATP-binding protein			67.007	89.5033	71.8636	68.5647	0.977282	1.30539	1.04811	NitrousoxidereductasematurationproteinNosF(ATPase)	0
fig|754476.27	peg.152	K03217 yidC, spoIIIJ, OXA1, ccfA; YidC/Oxa1 family membrane protein insertase			67.347	61.4473	132.082	117.911	0.571167	0.521131	1.12018	InnermembraneproteintranslocasecomponentYidC%2Clongform	0
fig|754476.27	peg.2892	K03413 cheY; two-component system, chemotaxis family, chemotaxis protein CheY			67.5243	84.4813	106.656	95.0663	0.710287	0.888656	1.12191	Chemotaxisregulator-transmitschemoreceptorsignalstoflagelllarmotorcomponentsCheY	0
fig|754476.27	peg.3166	K03092 rpoN; RNA polymerase sigma-54 factor			163.697	191.124	189.782	169.012	0.968554	1.13083	1.12289	RNApolymerasesigma-54factorRpoN	0
fig|754476.27	peg.2506	K03406 mcp; methyl-accepting chemotaxis protein			23.6826	26.4953	48.5546	43.0394	0.550255	0.615605	1.12814	Methyl-acceptingchemotaxisproteinI(serinechemoreceptorprotein)	0
fig|754476.27	peg.247	K02011 afuB, fbpB; iron(III) transport system permease protein			45.5077	51.2122	29.2571	25.787	1.76475	1.98597	1.13457	FerricironABCtransporter%2Cpermeaseprotein	0
fig|754476.27	peg.1951	K07645 qseC; two-component system, OmpR family, sensor histidine kinase QseC [EC:2.7.13.3]			20.0168	18.9043	23.2865	20.2201	0.989943	0.934924	1.15165	Sensorhistidinekinase	0
fig|754476.27	peg.2664	K02556 motA; chemotaxis protein MotA			49.2079	60.5237	63.2751	54.6839	0.89986	1.10679	1.15711	FlagellarmotorrotationproteinMotA	0
fig|754476.27	peg.1331	K00406 ccoP; cytochrome c oxidase cbb3-type subunit III			79.5521	90.3387	99.1584	85.6311	0.92901	1.05498	1.15797	CytochromecoxidasesubunitCcoP(EC1.9.3.1)	Ontology_term=KEGG_ENZYME:1.9.3.1
fig|754476.27	peg.1329	K00405 ccoO; cytochrome c oxidase cbb3-type subunit II			137.466	164.406	175.619	150.826	0.911418	1.09004	1.16438	CytochromecoxidasesubunitCcoO(EC1.9.3.1)	Ontology_term=KEGG_ENZYME:1.9.3.1
fig|754476.27	peg.436	K19341 nosY; Cu-processing system permease protein			81.7114	92.7585	88.4062	75.4294	1.08328	1.22974	1.17204	NitrousoxidereductasematurationtransmembraneproteinNosY	0
fig|754476.27	peg.644	K02066 mlaE, linK; phospholipid/cholesterol/gamma-HCH transport system permease protein			94.3483	105.298	105.353	88.3306	1.06813	1.19209	1.19271	UncharacterizedABCtransporter%2CpermeasecomponentYrbE	0
fig|754476.27	peg.770	K06861 lptB; lipopolysaccharide export system ATP-binding protein [EC:3.6.3.-]			55.5157	56.7426	72.0418	59.8186	0.928067	0.948578	1.20434	LipopolysaccharideABCtransporter%2CATP-bindingproteinLptB	0
fig|754476.27	peg.2662	K03407 cheA; two-component system, chemotaxis family, sensor kinase CheA [EC:2.7.13.3]			114.466	124.438	137.06	113.383	1.00955	1.0975	1.20882	SignaltransductionhistidinekinaseCheA(EC2.7.3.-)	Ontology_term=KEGG_ENZYME:2.7.3.-
fig|754476.27	peg.1068	K03106 SRP54, ffh; signal recognition particle subunit SRP54 [EC:3.6.5.4]			133.745	149.716	163.06	134.079	0.997504	1.11663	1.21615	Signalrecognitionparticle%2CsubunitFfhSRP54(TC3.A.5.1.1)	0
fig|754476.27	peg.822	K10255 FAD6, desA; acyl-lipid omega-6 desaturase (Delta-12 desaturase) [EC:1.14.19.23 1.14.19.45]			32.4025	28.8754	33.649	27.615	1.17337	1.04564	1.2185	Beta-caroteneketolase(EC1.14.-.-)	Ontology_term=KEGG_ENZYME:1.14.-.-
fig|754476.27	peg.2907	K02406 fliC; flagellin			1018.24	837.262	990.615	810.647	1.25608	1.03283	1.22201	FlagellinproteinFlaA	0
fig|754476.27	peg.116	K02036 pstB; phosphate transport system ATP-binding protein [EC:3.6.3.27]			24.8365	27.2446	37.5302	30.6857	0.809385	0.887861	1.22305	PhosphatetransportATP-bindingproteinPstB(TC3.A.1.7.1)	0
fig|754476.27	peg.2682	K09810 lolD; lipoprotein-releasing system ATP-binding protein [EC:3.6.3.-]			67.0518	57.5907	101.845	82.7363	0.810428	0.696075	1.23096	LipoproteinreleasingsystemATP-bindingproteinLolD	0
fig|754476.27	peg.3155	K02488 pleD; two-component system, cell cycle response regulator [EC:2.7.7.65]			182.286	170.012	213.05	170.711	1.0678	0.995901	1.24801	diguanylatecyclase/phosphodiesterase(GGDEF&EALdomains)withPAS/PACsensor(s)	0
fig|754476.27	peg.2663	K03412 cheB; two-component system, chemotaxis family, protein-glutamate methylesterase/glutaminase [EC:3.1.1.61 3.5.1.44]			67.3022	85.1059	89.7229	71.8312	0.936948	1.1848	1.24908	Chemotaxisresponseregulatorprotein-glutamatemethylesteraseCheB(EC3.1.1.61)	Ontology_term=KEGG_ENZYME:3.1.1.61
fig|754476.27	peg.39	K06596 chpA; chemosensory pili system protein ChpA (sensor histidine kinase/response regulator)			59.0464	54.4372	60.1964	48.1651	1.22592	1.13022	1.24979	SignaltransductionhistidinekinaseCheA(EC2.7.3.-)	Ontology_term=KEGG_ENZYME:2.7.3.-
fig|754476.27	peg.301	K03413 cheY; two-component system, chemotaxis family, chemotaxis protein CheY			48.8419	57.6311	69.7795	54.4446	0.897094	1.05853	1.28166	Chemotaxisregulator-transmitschemoreceptorsignalstoflagelllarmotorcomponentsCheY	0
fig|754476.27	peg.2902	K10941 fleQ, flrA; sigma-54 dependent transcriptional regulator, flagellar regulatory protein			53.3487	134.805	109.212	85.1821	0.62629	1.58255	1.2821	FlagellarregulatoryproteinFleQ	0
fig|754476.27	peg.2659	K02405 fliA; RNA polymerase sigma factor for flagellar operon FliA			139.293	139.441	174.748	135.339	1.02921	1.03031	1.29119	RNApolymerasesigmafactorforflagellaroperon	0
fig|754476.27	peg.2426	K02041 phnC; phosphonate transport system ATP-binding protein [EC:3.6.3.28]			18.691	35.2812	37.4229	28.9036	0.646666	1.22065	1.29475	PhosphonateABCtransporterATP-bindingprotein(TC3.A.1.9.1)	0
fig|754476.27	peg.2866	K03073 secE; preprotein translocase subunit SecE			725.196	810.482	1008.45	774.975	0.935767	1.04582	1.30127	PreproteintranslocasesubunitSecE(TC3.A.5.1.1)	0
fig|754476.27	peg.3170	K02821 PTS-Ula-EIIA, ulaC, sgaA; PTS system, ascorbate-specific IIA component [EC:2.7.1.194]			114.943	144.305	174.254	133.874	0.858588	1.07791	1.30162	PTSsystem%2CIIAcomponent	0
fig|754476.27	peg.155	K02313 dnaA; chromosomal replication initiator protein			72.3028	74.2792	119.909	92.0034	0.785871	0.807353	1.30332	ChromosomalreplicationinitiatorproteinDnaA	0
fig|754476.27	peg.886	K07675 uhpB; two-component system, NarL family, sensor histidine kinase UhpB [EC:2.7.13.3]			71.9244	80.0177	83.3102	63.0849	1.14012	1.26841	1.32061	Sensorhistidinekinase	0
fig|754476.27	peg.1692	K00027 ME2, sfcA, maeA; malate dehydrogenase (oxaloacetate-decarboxylating) [EC:1.1.1.38]			22.7412	26.5437	22.1292	16.6017	1.36982	1.59886	1.33295	NAD-dependentmalicenzyme(EC1.1.1.38)	Ontology_term=KEGG_ENZYME:1.1.1.38
fig|754476.27	peg.2753	K02010 afuC, fbpC; iron(III) transport system ATP-binding protein [EC:3.6.3.30]			36.0806	42.3622	46.3766	34.7544	1.03816	1.2189	1.33441	FerricironABCtransporter%2CATP-bindingprotein	0
fig|754476.27	peg.276	K03118 tatC; sec-independent protein translocase protein TatC			265.17	245.969	239.406	177.771	1.49164	1.38363	1.34671	Twin-argininetranslocationproteinTatC	0
fig|754476.27	peg.601	K00413 CYC1, CYT1, petC; ubiquinol-cytochrome c reductase cytochrome c1 subunit			258.704	301.82	524.286	386.411	0.669504	0.781085	1.35681	ubiquinolcytochromeCoxidoreductase%2CcytochromeC1subunit	0
fig|754476.27	peg.1192	K02456 gspG; general secretion pathway protein G			93.5292	71.4265	65.1475	47.7848	1.9573	1.49475	1.36335	GeneralsecretionpathwayproteinG	0
fig|754476.27	peg.1722	K07646 kdpD; two-component system, OmpR family, sensor histidine kinase KdpD [EC:2.7.13.3]			17.3197	18.5171	20.3984	14.8373	1.16731	1.24801	1.37481	OsmosensitiveK+channelhistidinekinaseKdpD(EC2.7.3.-)	Ontology_term=KEGG_ENZYME:2.7.3.-
fig|754476.27	peg.3168	K02806 PTS-Ntr-EIIA, ptsN; PTS system, nitrogen regulatory IIA component [EC:2.7.1.-]			342.738	396.328	397.978	287.782	1.19096	1.37718	1.38292	PTSIIA-likenitrogen-regulatoryproteinPtsN	0
fig|754476.27	peg.2687	K11085 msbA; ATP-binding cassette, subfamily B, bacterial MsbA [EC:3.6.3.-]			40.9024	41.3707	51.4428	36.9447	1.10712	1.1198	1.39243	LipidAexportATP-binding/permeaseproteinMsbA	0
fig|754476.27	peg.2660	K03413 cheY; two-component system, chemotaxis family, chemotaxis protein CheY			145.261	148.572	194.159	138.729	1.04709	1.07095	1.39956	Chemotaxisregulator-transmitschemoreceptorsignalstoflagelllarmotorcomponentsCheY	0
fig|754476.27	peg.91	K02040 pstS; phosphate transport system substrate-binding protein			13.4878	16.4259	17.9266	12.7787	1.0555	1.28541	1.40285	PhosphateABCtransporter%2Cperiplasmicphosphate-bindingproteinPstS(TC3.A.1.7.1)	0
fig|754476.27	peg.2681	K09808 lolC_E; lipoprotein-releasing system permease protein			64.8659	50.7696	112.859	80.3391	0.807402	0.631941	1.40478	LipoproteinreleasingsystemtransmembraneproteinLolC	0
fig|754476.27	peg.2886	K03406 mcp; methyl-accepting chemotaxis protein			159.69	135.926	188.213	131.886	1.21081	1.03063	1.42708	Methyl-acceptingchemotaxisproteinI(serinechemoreceptorprotein)	0
fig|754476.27	peg.2608	K03075 secG; preprotein translocase subunit SecG			243.425	283.932	532.5	372.99	0.652632	0.761233	1.42765	PreproteintranslocasesubunitSecG(TC3.A.5.1.1)	0
fig|754476.27	peg.37	K02659 pilI; twitching motility protein PilI			154.446	143.274	142.556	99.4609	1.55283	1.4405	1.43329	typeIVpilisignaltransductionproteinPilI	0
fig|754476.27	peg.1328	K00404 ccoN; cytochrome c oxidase cbb3-type subunit I [EC:1.9.3.1]			193.523	244.372	254.643	177.378	1.09102	1.37769	1.43559	CytochromecoxidasesubunitCcoN(EC1.9.3.1)	Ontology_term=KEGG_ENZYME:1.9.3.1
fig|754476.27	peg.2715	K03406 mcp; methyl-accepting chemotaxis protein			25.4017	32.252	65.6592	45.3735	0.559835	0.71081	1.44708	Methyl-acceptingchemotaxisprotein	0
fig|754476.27	peg.2188	K07091 lptF; lipopolysaccharide export system permease protein			38.4898	38.0197	52.0255	35.5614	1.08235	1.06913	1.46297	FIG000988:Predictedpermease	0
fig|754476.27	peg.868	K07689 uvrY, gacA, varA; two-component system, NarL family, invasion response regulator UvrY			71.7264	71.0692	98.765	66.8032	1.0737	1.06386	1.47845	DNA-bindingresponseregulator%2CLuxRfamily	0
fig|754476.27	peg.45	K05966 citG; triphosphoribosyl-dephospho-CoA synthase [EC:2.4.2.52]			262.446	265.917	222.417	150.123	1.74821	1.77133	1.48157	Triphosphoribosyl-dephospho-CoAsynthetase	0
fig|754476.27	peg.2291	K03415 cheV; two-component system, chemotaxis family, chemotaxis protein CheV			189.979	194.195	328.597	221.745	0.856742	0.875755	1.48187	ChemotaxisproteinCheV(EC2.7.3.-)	Ontology_term=KEGG_ENZYME:2.7.3.-
fig|754476.27	peg.416	K07684 narL; two-component system, NarL family, nitrate/nitrite response regulator NarL			81.3166	87.1532	122.63	82.3359	0.98762	1.05851	1.48939	Nitrate/nitriteresponseregulatorprotein	0
[truncated: 235 more rows]

## Sheet: All genes
														300N-23C					900N-30C					0%NaCl
[truncated: 3,360 more rows]

## Sheet: Carbon flux
				TPM				Ratio Biofilm/pure cultures
[truncated: 122 more rows]

[truncated: 8 more sheets: Transport, Nitrogen, Nitrogen summary, Iron, Respiratory, Sulfur-Ectoine, Plasmid, Phage]
