# Supplementary material for: Dynamics of a methanol-fed marine denitrifying biofilm: 2—impact of environmental changes on the microbial community
Source: PeerJ. 2019 Aug 13;7:e7467. doi: 10.7717/peerj.7467 (PMC6697039; doi:10.7717/peerj.7467)
Supplement: Document S11 [file peerj-07-7467-s017.xlsx]

## Sheet: Instructions
	• Metatranscriptome analysis associated to strain JAM1
From the genome of strain JAM1 the amino acid sequences derived from RAST annotation system was submitted to the Kegg BlastKoala analysis for annotation, with the option Methylophaga as taxonmy group and Genus prokaryotes
		Results were put in the KEGG linkgenome ad KEGG link plasmid
KEGG metabolisms
	Specific KEGG metabolism pathways were selected and the TPM and the Ratio Biofilm to pure cultures were added for the correspond genes
		Carbohydrate metabolism
		Energy metabolism
		Lipid metabolism
		Nucleotide metabolism
		Amino acid metabolism
		Glycan biosynthesis and metabolism
		Metabolism of cofactors and vitamins
		Genetic Information Processing
		Environmental Information Processing
		Cellular community - prokaryotes
	Doublons were removed, and the number of genes with ratio between 2 and 5 and >5 were summed
		This data was transferred in Supplemental document 8

## Sheet: KEGGgenLink
Annotation data : Download detail
Query	KO	Definition	Score	Second best
fig|754476.26.peg.1 (222)	K06920	queC; 7-cyano-7-deazaguanine synthase [EC:6.3.4.20]	164
fig|754476.26.peg.2 (213)	K10026	queE; 7-carboxy-7-deazaguanine synthase [EC:4.3.99.3]	148
fig|754476.26.peg.3 (276)			73
fig|754476.26.peg.4 (189)	K03640	pal; peptidoglycan-associated lipoprotein	110
fig|754476.26.peg.5 (433)	K03641	tolB; TolB protein	241
fig|754476.26.peg.6 (360)	K03646	tolA; colicin import membrane protein	29
fig|754476.26.peg.7 (148)	K03560	tolR; biopolymer transport protein TolR	109
fig|754476.26.peg.8 (222)	K03562	tolQ; biopolymer transport protein TolQ	181
fig|754476.26.peg.9 (134)	K07107	ybgC; acyl-CoA thioester hydrolase [EC:3.1.2.-]	108
fig|754476.26.peg.10 (337)	K03551	ruvB; holliday junction DNA helicase RuvB [EC:3.6.4.12]	247
fig|754476.26.peg.11 (198)	K03550	ruvA; holliday junction DNA helicase RuvA [EC:3.6.4.12]	117
fig|754476.26.peg.12 (179)	K01159	ruvC; crossover junction endodeoxyribonuclease RuvC [EC:3.1.22.4]	79
fig|754476.26.peg.13 (249)			182
fig|754476.26.peg.14 (304)	K00826	E2.6.1.42; branched-chain amino acid aminotransferase [EC:2.6.1.42]	358
fig|754476.26.peg.15 (947)	K00982	glnE; [glutamine synthetase] adenylyltransferase / [glutamine synthetase]-adenylyl-L-tyrosine phosphorylase [EC:2.7.7.42 2.7.7.89]	470
fig|754476.26.peg.17 (542)	K04077	groEL; chaperonin GroEL	447
fig|754476.26.peg.18 (96)	K04078	groES; chaperonin GroES	106
fig|754476.26.peg.19 (151)	K07113	fxsA; UPF0716 protein FxsA	70
fig|754476.26.peg.20 (450)	K07221	oprO_P; phosphate-selective porin OprO and OprP	127
fig|754476.26.peg.21 (596)			280
fig|754476.26.peg.22 (140)	K03741	ARSC2; arsenate reductase [EC:1.20.4.1]	87
fig|754476.26.peg.24 (181)	K07226	hugZ; heme iron utilization protein	67
fig|754476.26.peg.27 (594)			76	K06148	72
fig|754476.26.peg.28 (617)	K01687	ilvD; dihydroxy-acid dehydratase [EC:4.2.1.9]	508
fig|754476.26.peg.29 (431)	K14682	argAB; amino-acid N-acetyltransferase [EC:2.3.1.1]	235
fig|754476.26.peg.30 (171)	K08311	nudH; putative (di)nucleoside polyphosphate hydrolase [EC:3.6.1.-]	112
fig|754476.26.peg.31 (218)			146
fig|754476.26.peg.32 (480)	K02434	gatB; aspartyl-tRNA(Asn)/glutamyl-tRNA(Gln) amidotransferase subunit B [EC:6.3.5.6 6.3.5.7]	419
fig|754476.26.peg.33 (380)			176
fig|754476.26.peg.34 (424)	K01919	gshA; glutamate--cysteine ligase [EC:6.3.2.2]	279
fig|754476.26.peg.36 (122)	K02657	pilG; twitching motility two-component system response regulator PilG	86
fig|754476.26.peg.37 (123)	K02658	pilH; twitching motility two-component system response regulator PilH	76
fig|754476.26.peg.38 (182)	K02659	pilI; twitching motility protein PilI	82
fig|754476.26.peg.39 (420)	K02660	pilJ; twitching motility protein PilJ	148
fig|754476.26.peg.40 (1901)	K02487	pilL; type IV pili sensor histidine kinase and response regulator	326
	K06596	chpA; chemosensory pili system protein ChpA (sensor histidine kinase/response regulator)
fig|754476.26.peg.42 (647)	K08309	slt; soluble lytic murein transglycosylase [EC:4.2.2.-]	258
fig|754476.26.peg.43 (413)	K00974	cca; tRNA nucleotidyltransferase (CCA-adding enzyme) [EC:2.7.7.72 3.1.3.- 3.1.4.-]	243
fig|754476.26.peg.44 (327)	K01499	mch; methenyltetrahydromethanopterin cyclohydrolase [EC:3.5.4.27]	199
fig|754476.26.peg.45 (308)			137
fig|754476.26.peg.46 (292)	K05966	citG; triphosphoribosyl-dephospho-CoA synthase [EC:2.4.2.52]	159
fig|754476.26.peg.47 (172)	K10713	fae; 5,6,7,8-tetrahydromethanopterin hydro-lyase [EC:4.2.1.147]	163
fig|754476.26.peg.50 (347)			174
fig|754476.26.peg.51 (461)	K01665	pabB; para-aminobenzoate synthetase component I [EC:2.6.1.85]	273
fig|754476.26.peg.52 (191)			60
fig|754476.26.peg.54 (567)	K03112	damX; DamX protein	11	K02450	4
fig|754476.26.peg.55 (362)	K01735	aroB; 3-dehydroquinate synthase [EC:4.2.3.4]	245
fig|754476.26.peg.56 (175)	K00891	E2.7.1.71; shikimate kinase [EC:2.7.1.71]	83	K13829	3
fig|754476.26.peg.57 (711)	K02666	pilQ; type IV pilus assembly protein PilQ	352
fig|754476.26.peg.58 (182)	K02665	pilP; type IV pilus assembly protein PilP	60
fig|754476.26.peg.59 (195)	K02664	pilO; type IV pilus assembly protein PilO	112
fig|754476.26.peg.60 (186)	K02663	pilN; type IV pilus assembly protein PilN	78
fig|754476.26.peg.61 (352)	K02662	pilM; type IV pilus assembly protein PilM	217
fig|754476.26.peg.62 (795)	K05366	mrcA; penicillin-binding protein 1A [EC:2.4.1.129 3.4.16.4]	445
fig|754476.26.peg.64 (389)	K07234	uncharacterized protein involved in response to NO	15
fig|754476.26.peg.65 (145)	K13771	nsrR; Rrf2 family transcriptional regulator, nitric oxide-sensitive transcriptional repressor	74
fig|754476.26.peg.66 (224)	K07322	ytfE; regulator of cell morphogenesis and NO signaling	126
fig|754476.26.peg.68 (491)			281
fig|754476.26.peg.69 (66)	K02909	RP-L31; large subunit ribosomal protein L31	53
fig|754476.26.peg.71 (483)	K03498	trkH; trk system potassium uptake protein	452
fig|754476.26.peg.72 (503)	K03820	lnt; apolipoprotein N-acyltransferase [EC:2.3.1.269]	271
fig|754476.26.peg.73 (289)	K06189	corC; magnesium and cobalt transporter	165
fig|754476.26.peg.74 (154)	K07042	ybeY; probable rRNA maturation factor	125
fig|754476.26.peg.75 (324)	K06217	phoH; phosphate starvation-inducible protein PhoH and related proteins	216
fig|754476.26.peg.76 (455)	K06168	miaB; tRNA-2-methylthio-N6-dimethylallyladenosine synthase [EC:2.8.4.3]	319
fig|754476.26.peg.82 (580)	K09136	ycaO; ribosomal protein S12 methylthiotransferase accessory factor	493
fig|754476.26.peg.83 (524)			276
fig|754476.26.peg.87 (203)			129
fig|754476.26.peg.89 (428)			236
fig|754476.26.peg.90 (487)			275
fig|754476.26.peg.91 (612)			266
fig|754476.26.peg.92 (351)	K02040	pstS; phosphate transport system substrate-binding protein	139
fig|754476.26.peg.93 (335)	K07058	membrane protein	140
fig|754476.26.peg.95 (314)	K00024	mdh; malate dehydrogenase [EC:1.1.1.37]	171
fig|754476.26.peg.98 (171)			69
fig|754476.26.peg.99 (202)			85
fig|754476.26.peg.102 (387)			227
fig|754476.26.peg.103 (224)	K03630	radC; DNA repair protein RadC	159
fig|754476.26.peg.104 (206)
fig|754476.26.peg.109 (277)	K00560	thyA; thymidylate synthase [EC:2.1.1.45]	195
fig|754476.26.peg.110 (312)			151
fig|754476.26.peg.111 (242)	K09792	uncharacterized protein	103
fig|754476.26.peg.115 (501)	K01524	ppx-gppA; exopolyphosphatase / guanosine-5'-triphosphate,3'-diphosphate pyrophosphatase [EC:3.6.1.11 3.6.1.40]	260
fig|754476.26.peg.116 (238)	K02039	phoU; phosphate transport system protein	155
fig|754476.26.peg.117 (280)	K02036	pstB; phosphate transport system ATP-binding protein [EC:7.3.2.1]	208
fig|754476.26.peg.118 (555)	K02038	pstA; phosphate transport system permease protein	373
fig|754476.26.peg.119 (758)	K02037	pstC; phosphate transport system permease protein	413
fig|754476.26.peg.120 (318)	K02040	pstS; phosphate transport system substrate-binding protein	226
fig|754476.26.peg.121 (429)	K07636	phoR; two-component system, OmpR family, phosphate regulon sensor histidine kinase PhoR [EC:2.7.13.3]	182
fig|754476.26.peg.122 (230)	K07657	phoB; two-component system, OmpR family, phosphate regulon response regulator PhoB	146
fig|754476.26.peg.123 (407)			327
fig|754476.26.peg.124 (549)	K03306	TC.PIT; inorganic phosphate transporter, PiT family	313
fig|754476.26.peg.125 (612)	K04084	dsbD; thiol:disulfide interchange protein DsbD [EC:1.8.1.8]	262
fig|754476.26.peg.126 (145)	K03786	aroQ; 3-dehydroquinate dehydratase II [EC:4.2.1.10]	110
fig|754476.26.peg.127 (155)	K02160	accB; acetyl-CoA carboxylase biotin carboxyl carrier protein	108
fig|754476.26.peg.128 (446)	K01961	accC; acetyl-CoA carboxylase, biotin carboxylase subunit [EC:6.4.1.2 6.3.4.14]	358
fig|754476.26.peg.129 (289)	K02687	prmA; ribosomal protein L11 methyltransferase [EC:2.1.1.-]	173
fig|754476.26.peg.130 (333)	K05540	dusB; tRNA-dihydrouridine synthase B [EC:1.-.-.-]	230
fig|754476.26.peg.131 (96)	K03557	fis; Fis family transcriptional regulator, factor for inversion stimulation protein	37
fig|754476.26.peg.132 (521)	K00602	purH; phosphoribosylaminoimidazolecarboxamide formyltransferase / IMP cyclohydrolase [EC:2.1.2.3 3.5.4.10]	434
fig|754476.26.peg.133 (877)	K05851	cyaA; adenylate cyclase, class 1 [EC:4.6.1.1]	184
fig|754476.26.peg.134 (342)	K00145	argC; N-acetyl-gamma-glutamyl-phosphate reductase [EC:1.2.1.38]	258
fig|754476.26.peg.138 (114)	K15724	erpA; iron-sulfur cluster insertion protein	113
fig|754476.26.peg.141 (390)	K03585	acrA; membrane fusion protein, multidrug efflux system	182
fig|754476.26.peg.142 (1048)	K18138	acrB; multidrug efflux pump	824
fig|754476.26.peg.143 (480)	K18139	oprM; outer membrane protein, multidrug efflux system	211
fig|754476.26.peg.145 (686)	K02168	betT; choline/glycine/proline betaine transport protein	516
fig|754476.26.peg.148 (468)			118
fig|754476.26.peg.149 (184)	K01759	GLO1; lactoylglutathione lyase [EC:4.4.1.5]	134
fig|754476.26.peg.150 (317)	K03284	corA; magnesium transporter	224
fig|754476.26.peg.152 (452)	K03650	mnmE; tRNA modification GTPase [EC:3.6.-.-]	258
fig|754476.26.peg.153 (547)	K03217	yidC; YidC/Oxa1 family membrane protein insertase	285
fig|754476.26.peg.154 (110)	K03536	rnpA; ribonuclease P protein component [EC:3.1.26.5]	42
fig|754476.26.peg.155 (44)	K02914	RP-L34; large subunit ribosomal protein L34	51
fig|754476.26.peg.156 (454)	K02313	dnaA; chromosomal replication initiator protein	297
fig|754476.26.peg.157 (367)	K02338	dnaN; DNA polymerase III subunit beta [EC:2.7.7.7]	197
fig|754476.26.peg.158 (400)	K02498	hemY; HemY protein	145
fig|754476.26.peg.160 (254)	K01719	hemD; uroporphyrinogen-III synthase [EC:4.2.1.75]	123
fig|754476.26.peg.161 (309)	K01749	hemC; hydroxymethylbilane synthase [EC:2.5.1.61]	297
fig|754476.26.peg.162 (460)	K01755	argH; argininosuccinate lyase [EC:4.3.2.1]	339
fig|754476.26.peg.163 (454)			181
fig|754476.26.peg.166 (547)			224
fig|754476.26.peg.168 (790)	K16088	TC.FEV.OM1; outer-membrane receptor for ferric coprogen and ferric-rhodotorulic acid	245
fig|754476.26.peg.171 (691)	K03781	katE; catalase [EC:1.11.1.6]	649
fig|754476.26.peg.173 (98)			55
fig|754476.26.peg.174 (818)	K16088	TC.FEV.OM1; outer-membrane receptor for ferric coprogen and ferric-rhodotorulic acid	347
fig|754476.26.peg.177 (231)			63
fig|754476.26.peg.185 (802)	K02014	TC.FEV.OM; iron complex outermembrane recepter protein	338
fig|754476.26.peg.194 (514)			420
fig|754476.26.peg.197 (782)	K02014	TC.FEV.OM; iron complex outermembrane recepter protein	250
fig|754476.26.peg.198 (332)	K07165	fecR; transmembrane sensor	70
fig|754476.26.peg.201 (808)	K02014	TC.FEV.OM; iron complex outermembrane recepter protein	309
fig|754476.26.peg.202 (317)	K07165	fecR; transmembrane sensor	88
fig|754476.26.peg.203 (165)	K03088	rpoE; RNA polymerase sigma-70 factor, ECF subfamily	78
fig|754476.26.peg.204 (815)	K02014	TC.FEV.OM; iron complex outermembrane recepter protein	289
fig|754476.26.peg.208 (376)			187
fig|754476.26.peg.211 (494)			301
fig|754476.26.peg.213 (297)	K05516	cbpA; curved DNA-binding protein	168
fig|754476.26.peg.214 (461)	K04772	degQ; serine protease DegQ [EC:3.4.21.-]	108
fig|754476.26.peg.215 (158)	K09958	uncharacterized protein	134
fig|754476.26.peg.218 (159)	K03594	bfr; bacterioferritin [EC:1.16.3.1]	111
fig|754476.26.peg.220 (455)	K04042	glmU; bifunctional UDP-N-acetylglucosamine pyrophosphorylase / Glucosamine-1-phosphate N-acetyltransferase [EC:2.7.7.23 2.3.1.157]	268
fig|754476.26.peg.221 (140)	K02114	ATPF1E; F-type H+-transporting ATPase subunit epsilon	85
fig|754476.26.peg.222 (458)	K02112	ATPF1B; F-type H+-transporting ATPase subunit beta [EC:7.1.2.2]	569
fig|754476.26.peg.223 (265)	K02115	ATPF1G; F-type H+-transporting ATPase subunit gamma	222
fig|754476.26.peg.224 (513)	K02111	ATPF1A; F-type H+-transporting ATPase subunit alpha [EC:7.1.2.2]	437
fig|754476.26.peg.225 (176)	K02113	ATPF1D; F-type H+-transporting ATPase subunit delta	101
fig|754476.26.peg.226 (156)	K02109	ATPF0B; F-type H+-transporting ATPase subunit b	105
fig|754476.26.peg.227 (77)	K02110	ATPF0C; F-type H+-transporting ATPase subunit c	71
fig|754476.26.peg.228 (299)	K02108	ATPF0A; F-type H+-transporting ATPase subunit a	263
fig|754476.26.peg.230 (287)	K03497	parB; chromosome partitioning protein, ParB family	161
fig|754476.26.peg.231 (260)	K03496	parA; chromosome partitioning protein	173
fig|754476.26.peg.232 (208)	K03501	gidB; 16S rRNA (guanine527-N7)-methyltransferase [EC:2.1.1.170]	103
fig|754476.26.peg.233 (627)	K03495	gidA; tRNA uridine 5-carboxymethylaminomethyl modification enzyme	461
fig|754476.26.peg.234 (119)	K00901	dgkA; diacylglycerol kinase (ATP) [EC:2.7.1.107]	76
fig|754476.26.peg.235 (258)	K13292	lgt; phosphatidylglycerol---prolipoprotein diacylglyceryl transferase [EC:2.5.1.145]	230
fig|754476.26.peg.236 (239)			64
fig|754476.26.peg.237 (112)	K04752	glnK; nitrogen regulatory protein P-II 2	94
fig|754476.26.peg.238 (427)	K03320	amt; ammonium transporter, Amt family	308
fig|754476.26.peg.239 (354)	K01599	hemE; uroporphyrinogen decarboxylase [EC:4.1.1.37]	387
fig|754476.26.peg.240 (468)	K00266	gltD; glutamate synthase (NADPH) small chain [EC:1.4.1.13]	364
fig|754476.26.peg.241 (1463)	K00265	gltB; glutamate synthase (NADPH) large chain [EC:1.4.1.13]	1031
fig|754476.26.peg.243 (164)	K01588	purE; 5-(carboxyamino)imidazole ribonucleotide mutase [EC:5.4.99.18]	159
fig|754476.26.peg.244 (376)	K01589	purK; 5-(carboxyamino)imidazole ribonucleotide synthase [EC:6.3.4.18]	212
fig|754476.26.peg.246 (760)	K03168	topA; DNA topoisomerase I [EC:5.99.1.2]	565
fig|754476.26.peg.247 (155)	K03747	smg; Smg protein	129
fig|754476.26.peg.248 (373)	K04096	smf; DNA processing protein	196
fig|754476.26.peg.249 (343)			171
fig|754476.26.peg.250 (105)			52
fig|754476.26.peg.251 (167)	K01462	PDF; peptide deformylase [EC:3.5.1.88]	154
fig|754476.26.peg.252 (310)	K00604	MTFMT; methionyl-tRNA formyltransferase [EC:2.1.2.9]	184
fig|754476.26.peg.253 (435)	K03500	rsmB; 16S rRNA (cytosine967-C5)-methyltransferase [EC:2.1.1.176]	212
fig|754476.26.peg.255 (719)			307
fig|754476.26.peg.256 (424)			203
fig|754476.26.peg.257 (457)	K03499	trkA; trk system potassium uptake protein	329
fig|754476.26.peg.258 (173)	K07735	algH; putative transcriptional regulator	129
fig|754476.26.peg.260 (174)	K02825	pyrR; pyrimidine operon attenuation protein / uracil phosphoribosyltransferase [EC:2.4.2.9]	87
fig|754476.26.peg.261 (323)	K00609	pyrB; aspartate carbamoyltransferase catalytic subunit [EC:2.1.3.2]	238
fig|754476.26.peg.262 (427)	K01465	URA4; dihydroorotase [EC:3.5.2.3]	331
fig|754476.26.peg.266 (739)	K00031	IDH1; isocitrate dehydrogenase [EC:1.1.1.42]	623
fig|754476.26.peg.267 (340)	K02010	afuC; iron(III) transport system ATP-binding protein [EC:3.6.3.30]	148
fig|754476.26.peg.268 (488)	K02011	afuB; iron(III) transport system permease protein	265
fig|754476.26.peg.269 (345)	K02012	afuA; iron(III) transport system substrate-binding protein	141
fig|754476.26.peg.275 (358)	K03548	perM; putative permease	233
fig|754476.26.peg.277 (1054)			619
fig|754476.26.peg.279 (85)			68
fig|754476.26.peg.281 (336)	K03841	FBP; fructose-1,6-bisphosphatase I [EC:3.1.3.11]	265
fig|754476.26.peg.282 (271)	K00202	fwdC; formylmethanofuran dehydrogenase subunit C [EC:1.2.7.12]	205
fig|754476.26.peg.283 (300)	K00672	ftr; formylmethanofuran--tetrahydromethanopterin N-formyltransferase [EC:2.3.1.101]	252
fig|754476.26.peg.284 (555)	K00200	fwdA; formylmethanofuran dehydrogenase subunit A [EC:1.2.7.12]	434
fig|754476.26.peg.285 (424)	K00201	fwdB; formylmethanofuran dehydrogenase subunit B [EC:1.2.7.12]	293
fig|754476.26.peg.287 (181)			53
fig|754476.26.peg.288 (587)	K01887	RARS; arginyl-tRNA synthetase [EC:6.1.1.19]	405
fig|754476.26.peg.289 (724)	K04066	priA; primosomal protein N' (replication factor Y) (superfamily II helicase) [EC:3.6.4.-]	354
fig|754476.26.peg.290 (516)	K03324	yjbB; phosphate:Na+ symporter	199
fig|754476.26.peg.291 (161)	K00287	DHFR; dihydrofolate reductase [EC:1.5.1.3]	126
fig|754476.26.peg.294 (114)			59
fig|754476.26.peg.295 (247)	K03118	tatC; sec-independent protein translocase protein TatC	150
fig|754476.26.peg.296 (106)	K03117	tatB; sec-independent protein translocase protein TatB	30
fig|754476.26.peg.297 (81)	K03116	tatA; sec-independent protein translocase protein TatA	32
fig|754476.26.peg.299 (106)	K01523	hisE; phosphoribosyl-ATP pyrophosphohydrolase [EC:3.6.1.31]	69
fig|754476.26.peg.300 (127)	K01496	hisI; phosphoribosyl-AMP cyclohydrolase [EC:3.5.4.19]	87
fig|754476.26.peg.301 (257)	K02500	hisF; cyclase [EC:4.1.3.-]	207
fig|754476.26.peg.302 (249)	K01814	hisA; phosphoribosylformimino-5-aminoimidazole carboxamide ribotide isomerase [EC:5.3.1.16]	186
fig|754476.26.peg.303 (211)	K02501	hisH; glutamine amidotransferase [EC:2.4.2.-]	133
fig|754476.26.peg.304 (197)	K01693	hisB; imidazoleglycerol-phosphate dehydratase [EC:4.2.1.19]	153
fig|754476.26.peg.305 (259)	K01420	fnr; CRP/FNR family transcriptional regulator, anaerobic regulatory protein	107
fig|754476.26.peg.307 (514)	K03980	murJ; putative peptidoglycan lipid II flippase	295
fig|754476.26.peg.309 (303)	K04761	oxyR; LysR family transcriptional regulator, hydrogen peroxide-inducible genes activator	145
fig|754476.26.peg.310 (54)			35	K05297	2
fig|754476.26.peg.311 (358)	K03629	recF; DNA replication and repair protein RecF	142
fig|754476.26.peg.312 (804)	K02470	gyrB; DNA gyrase subunit B [EC:5.99.1.3]	557
fig|754476.26.peg.313 (438)	K03885	ndh; NADH dehydrogenase [EC:1.6.99.3]	270
fig|754476.26.peg.314 (186)			150
fig|754476.26.peg.315 (475)			296
fig|754476.26.peg.316 (194)	K09154	uncharacterized protein	88
fig|754476.26.peg.317 (235)			62
fig|754476.26.peg.318 (759)	K00549	metE; 5-methyltetrahydropteroyltriglutamate--homocysteine methyltransferase [EC:2.1.1.14]	536
fig|754476.26.peg.319 (298)	K03576	metR; LysR family transcriptional regulator, regulator for metE and metH	166
fig|754476.26.peg.320 (267)	K03413	cheY; two-component system, chemotaxis family, chemotaxis protein CheY	137
fig|754476.26.peg.321 (184)	K03152	thiJ; protein deglycase [EC:3.5.1.124]	119
fig|754476.26.peg.322 (443)	K03797	E3.4.21.102; carboxyl-terminal processing protease [EC:3.4.21.102]	281
fig|754476.26.peg.324 (510)	K15633	gpmI; 2,3-bisphosphoglycerate-independent phosphoglycerate mutase [EC:5.4.2.12]	341
fig|754476.26.peg.325 (96)			56
fig|754476.26.peg.327 (85)	K03676	grxC; glutaredoxin 3	46
fig|754476.26.peg.328 (160)	K03071	secB; preprotein translocase subunit SecB	83
fig|754476.26.peg.329 (344)	K00057	gpsA; glycerol-3-phosphate dehydrogenase (NAD(P)+) [EC:1.1.1.94]	184
fig|754476.26.peg.330 (291)			25	K02056	1
fig|754476.26.peg.331 (387)			174
fig|754476.26.peg.332 (239)	K13938	folM; dihydromonapterin reductase / dihydrofolate reductase [EC:1.5.1.50 1.5.1.3]	107
fig|754476.26.peg.333 (117)	K01633	folB; 7,8-dihydroneopterin aldolase/epimerase/oxygenase [EC:4.1.2.25 5.1.99.8 1.13.11.81]	86
fig|754476.26.peg.335 (198)	K08591	plsY; glycerol-3-phosphate acyltransferase PlsY [EC:2.3.1.15]	90
fig|754476.26.peg.336 (338)	K01409	KAE1; N6-L-threonylcarbamoyladenine synthase [EC:2.3.1.234]	238
fig|754476.26.peg.337 (71)	K02970	RP-S21; small subunit ribosomal protein S21	81
fig|754476.26.peg.338 (153)	K09117	uncharacterized protein	78
fig|754476.26.peg.339 (574)	K02316	dnaG; DNA primase [EC:2.7.7.-]	309
fig|754476.26.peg.340 (612)	K03086	rpoD; RNA polymerase primary sigma factor	380
fig|754476.26.peg.351 (376)	K01992	ABC-2.P; ABC-2 type transport system permease protein	310
fig|754476.26.peg.352 (897)	K13926	rbbA; ribosome-dependent ATPase	739
fig|754476.26.peg.353 (359)	K01993	ABC-2.TX; HlyD family secretion protein	251
fig|754476.26.peg.354 (495)			299	K18139	24
fig|754476.26.peg.357 (263)			195
fig|754476.26.peg.362 (282)	K01803	TPI; triosephosphate isomerase (TIM) [EC:5.3.1.1]	171
fig|754476.26.peg.363 (334)	K03841	FBP; fructose-1,6-bisphosphatase I [EC:3.1.3.11]	268
fig|754476.26.peg.364 (356)	K01624	FBA; fructose-bisphosphate aldolase, class II [EC:4.1.2.13]	356
fig|754476.26.peg.371 (448)	K12543	lapE; outer membrane protein, adhesin transport system	176
fig|754476.26.peg.373 (164)	K11065	tpx; thiol peroxidase, atypical 2-Cys peroxiredoxin [EC:1.11.1.15]	119
fig|754476.26.peg.375 (154)	K07302	iorA; isoquinoline 1-oxidoreductase subunit alpha [EC:1.3.99.16]	109
fig|754476.26.peg.376 (772)	K07303	iorB; isoquinoline 1-oxidoreductase subunit beta [EC:1.3.99.16]	498
fig|754476.26.peg.377 (331)	K07402	xdhC; xanthine dehydrogenase accessory factor	176
fig|754476.26.peg.379 (243)			76
fig|754476.26.peg.386 (462)	K03307	TC.SSS; solute:Na+ symporter, SSS family	192
fig|754476.26.peg.389 (431)	K15725	czcC; outer membrane protein, cobalt-zinc-cadmium efflux system	132
fig|754476.26.peg.390 (408)	K15727	czcB; membrane fusion protein, cobalt-zinc-cadmium efflux system	189
fig|754476.26.peg.391 (1040)	K15726	czcA; cobalt-zinc-cadmium resistance protein CzcA	808
fig|754476.26.peg.396 (451)	K00383	GSR; glutathione reductase (NADPH) [EC:1.8.1.7]	295
fig|754476.26.peg.397 (174)			134
fig|754476.26.peg.398 (732)			149
fig|754476.26.peg.400 (186)			85	K01934	5
fig|754476.26.peg.401 (146)	K13771	nsrR; Rrf2 family transcriptional regulator, nitric oxide-sensitive transcriptional repressor	67
fig|754476.26.peg.402 (410)	K05916	hmp; nitric oxide dioxygenase [EC:1.14.12.17]	187
fig|754476.26.peg.407 (345)	K00574	cfa; cyclopropane-fatty-acyl-phospholipid synthase [EC:2.1.1.79]	209
fig|754476.26.peg.408 (485)	K03781	katE; catalase [EC:1.11.1.6]	568
fig|754476.26.peg.409 (156)	K04047	dps; starvation-inducible DNA-binding protein	176
fig|754476.26.peg.410 (483)			345
fig|754476.26.peg.411 (546)	K01652	E2.2.1.6L; acetolactate synthase I/II/III large subunit [EC:2.2.1.6]	406
fig|754476.26.peg.412 (293)	K02557	motB; chemotaxis protein MotB	113
fig|754476.26.peg.414 (984)			229
fig|754476.26.peg.415 (436)	K03308	TC.NSS; neurotransmitter:Na+ symporter, NSS family	241
fig|754476.26.peg.417 (705)			325
fig|754476.26.peg.418 (244)			154
fig|754476.26.peg.423 (257)	K04748	norQ; nitric oxide reductase NorQ protein	178
fig|754476.26.peg.424 (623)	K02448	norD; nitric oxide reductase NorD protein	296
fig|754476.26.peg.425 (470)	K04561	norB; nitric oxide reductase subunit B [EC:1.7.2.5]	423
fig|754476.26.peg.426 (149)	K02305	norC; nitric oxide reductase subunit C	103
fig|754476.26.peg.427 (518)	K12266	norR; anaerobic nitric oxide reductase transcription regulator	279
fig|754476.26.peg.428 (191)	K02164	norE; nitric oxide reductase NorE protein	70
fig|754476.26.peg.430 (406)	K07234	uncharacterized protein involved in response to NO	187
fig|754476.26.peg.431 (335)	K03639	moaA; GTP 3',8-cyclase [EC:4.1.99.22]	220
fig|754476.26.peg.433 (640)	K07673	narX; two-component system, NarL family, nitrate/nitrite sensor histidine kinase NarX [EC:2.7.13.3]	266
fig|754476.26.peg.434 (220)	K07684	narL; two-component system, NarL family, nitrate/nitrite response regulator NarL	130
fig|754476.26.peg.436 (421)	K02575	NRT; MFS transporter, NNP family, nitrate/nitrite transporter	292
fig|754476.26.peg.437 (536)	K02575	NRT; MFS transporter, NNP family, nitrate/nitrite transporter	558
fig|754476.26.peg.438 (1251)	K00370	narG; nitrate reductase / nitrite oxidoreductase, alpha subunit [EC:1.7.5.1 1.7.99.-]	1003
fig|754476.26.peg.439 (514)	K00371	narH; nitrate reductase / nitrite oxidoreductase, beta subunit [EC:1.7.5.1 1.7.99.-]	398
fig|754476.26.peg.440 (176)	K00373	narJ; nitrate reductase molybdenum cofactor assembly chaperone NarJ/NarW	105
fig|754476.26.peg.441 (231)	K00374	narI; nitrate reductase gamma subunit [EC:1.7.5.1 1.7.99.-]	169
fig|754476.26.peg.442 (228)	K01673	cynT; carbonic anhydrase [EC:4.2.1.1]	156
fig|754476.26.peg.443 (408)			163
fig|754476.26.peg.444 (92)	K06138	pqqD; pyrroloquinoline quinone biosynthesis protein D	32
fig|754476.26.peg.445 (386)	K06139	pqqE; pyrroloquinoline quinone biosynthesis protein E	231
fig|754476.26.peg.447 (366)	K00831	serC; phosphoserine aminotransferase [EC:2.6.1.52]	290
fig|754476.26.peg.448 (251)	K00254	DHODH; dihydroorotate dehydrogenase [EC:1.3.5.2]	44
fig|754476.26.peg.449 (282)			135
fig|754476.26.peg.450 (720)	K19339	nosR; NosR/NirI family transcriptional regulator, nitrous oxide reductase regulator	394
fig|754476.26.peg.451 (638)	K00376	nosZ; nitrous-oxide reductase [EC:1.7.2.4]	459
fig|754476.26.peg.452 (429)	K07218	nosD; nitrous oxidase accessory protein	218
fig|754476.26.peg.453 (299)	K19340	nosF; Cu-processing system ATP-binding protein	150
fig|754476.26.peg.454 (276)	K19341	nosY; Cu-processing system permease protein	135
fig|754476.26.peg.455 (170)	K19342	nosL; copper chaperone NosL	114
fig|754476.26.peg.456 (682)	K21636	nrdD; ribonucleoside-triphosphate reductase (formate) [EC:1.1.98.6]	528
fig|754476.26.peg.458 (226)	K04069	pflA; pyruvate formate lyase activating enzyme [EC:1.97.1.4]	49
fig|754476.26.peg.459 (295)	K06215	pdxS; pyridoxal 5'-phosphate synthase pdxS subunit [EC:4.3.3.6]	216
fig|754476.26.peg.460 (188)	K08681	pdxT; 5'-phosphate synthase pdxT subunit [EC:4.3.3.6]	76
fig|754476.26.peg.461 (178)	K03831	mogA; molybdopterin adenylyltransferase [EC:2.7.7.75]	210
fig|754476.26.peg.462 (171)			57
fig|754476.26.peg.463 (331)	K08303	putative protease [EC:3.4.-.-]	247
fig|754476.26.peg.464 (301)			226
fig|754476.26.peg.465 (137)			16	K00368	6
fig|754476.26.peg.467 (243)			31	K02563	1
fig|754476.26.peg.468 (147)			82
fig|754476.26.peg.469 (883)	K02575	NRT; MFS transporter, NNP family, nitrate/nitrite transporter	492
fig|754476.26.peg.471 (229)	K00374	narI; nitrate reductase gamma subunit [EC:1.7.5.1 1.7.99.-]	135
fig|754476.26.peg.472 (232)	K00373	narJ; nitrate reductase molybdenum cofactor assembly chaperone NarJ/NarW	144
fig|754476.26.peg.473 (512)	K00371	narH; nitrate reductase / nitrite oxidoreductase, beta subunit [EC:1.7.5.1 1.7.99.-]	438
fig|754476.26.peg.474 (1247)	K00370	narG; nitrate reductase / nitrite oxidoreductase, alpha subunit [EC:1.7.5.1 1.7.99.-]	1016
fig|754476.26.peg.475 (682)	K02448	norD; nitric oxide reductase NorD protein	372
fig|754476.26.peg.476 (272)	K04748	norQ; nitric oxide reductase NorQ protein	195
fig|754476.26.peg.477 (453)	K04561	norB; nitric oxide reductase subunit B [EC:1.7.2.5]	386
fig|754476.26.peg.478 (276)	K02305	norC; nitric oxide reductase subunit C	187
fig|754476.26.peg.482 (457)	K02495	hemN; oxygen-independent coproporphyrinogen III oxidase [EC:1.3.98.3]	307
fig|754476.26.peg.484 (430)	K01945	purD; phosphoribosylamine---glycine ligase [EC:6.3.4.13]	312
fig|754476.26.peg.485 (290)	K00855	PRK; phosphoribulokinase [EC:2.7.1.19]	209
fig|754476.26.peg.486 (184)	K07566	tsaC; L-threonylcarbamoyladenylate synthase [EC:2.7.7.87]	140
fig|754476.26.peg.487 (308)	K00228	CPOX; coproporphyrinogen III oxidase [EC:1.3.3.3]	326
fig|754476.26.peg.488 (362)	K02835	prfA; peptide chain release factor 1	274
fig|754476.26.peg.489 (419)	K02492	hemA; glutamyl-tRNA reductase [EC:1.2.1.70]	260
fig|754476.26.peg.490 (591)			187
fig|754476.26.peg.491 (199)	K02494	lolB; outer membrane lipoprotein LolB	76
fig|754476.26.peg.492 (289)	K00919	ispE; 4-diphosphocytidyl-2-C-methyl-D-erythritol kinase [EC:2.7.1.148]	138
fig|754476.26.peg.493 (328)	K00948	PRPS; ribose-phosphate pyrophosphokinase [EC:2.7.6.1]	232
fig|754476.26.peg.494 (224)	K02897	RP-L25; large subunit ribosomal protein L25	101
fig|754476.26.peg.495 (190)	K01056	PTH1; peptidyl-tRNA hydrolase, PTH1 family [EC:3.1.1.29]	159
fig|754476.26.peg.496 (363)	K06942	ychF; ribosome-binding ATPase	288
fig|754476.26.peg.497 (355)	K01058	pldA; phospholipase A1/A2 [EC:3.1.1.32 3.1.1.4]	199
fig|754476.26.peg.498 (370)			205
fig|754476.26.peg.500 (97)			32	K07492	1
fig|754476.26.peg.501 (157)			112
fig|754476.26.peg.506 (133)	K03282	mscL; large conductance mechanosensitive channel	92
fig|754476.26.peg.508 (316)	K21703	cbbR; LysR family transcriptional regulator, low CO2-responsive transcriptional regulator	156
fig|754476.26.peg.509 (472)	K01601	rbcL; ribulose-bisphosphate carboxylase large chain [EC:4.1.1.39]	612
fig|754476.26.peg.510 (118)	K01602	rbcS; ribulose-bisphosphate carboxylase small chain [EC:4.1.1.39]	137
fig|754476.26.peg.511 (270)	K04748	norQ; nitric oxide reductase NorQ protein	225
fig|754476.26.peg.512 (780)			508
fig|754476.26.peg.513 (113)			56
fig|754476.26.peg.514 (1418)			267
fig|754476.26.peg.515 (337)	K16259	mxaL; mxaL protein	159
fig|754476.26.peg.517 (273)	K16257	mxaC; mxaC protein	113
fig|754476.26.peg.520 (344)			206
fig|754476.26.peg.521 (91)	K14029	mdh2; methanol dehydrogenase (cytochrome c) subunit 2 [EC:1.1.2.7]	58
fig|754476.26.peg.523 (289)			24	K16254	24
fig|754476.26.peg.524 (628)	K14028	mdh1; methanol dehydrogenase (cytochrome c) subunit 1 [EC:1.1.2.7]	687
fig|754476.26.peg.525 (217)	K07689	uvrY; two-component system, NarL family, invasion response regulator UvrY	36
fig|754476.26.peg.530 (154)	K03216	trmL; tRNA (cytidine/uridine-2'-O-)-methyltransferase [EC:2.1.1.207]	110
fig|754476.26.peg.531 (535)	K08307	mltD; membrane-bound lytic murein transglycosylase D [EC:4.2.2.-]	234
fig|754476.26.peg.533 (339)	K00254	DHODH; dihydroorotate dehydrogenase [EC:1.3.5.2]	211
fig|754476.26.peg.534 (279)	K03442	mscS; small conductance mechanosensitive channel	146
fig|754476.26.peg.535 (256)	K01069	gloB; hydroxyacylglutathione hydrolase [EC:3.1.2.6]	163
fig|754476.26.peg.536 (241)			74
fig|754476.26.peg.537 (147)	K03469	rnhA; ribonuclease HI [EC:3.1.26.4]	132
fig|754476.26.peg.538 (243)	K02342	dnaQ; DNA polymerase III subunit epsilon [EC:2.7.7.7]	150
fig|754476.26.peg.539 (185)	K03687	GRPE; molecular chaperone GrpE	78
fig|754476.26.peg.540 (640)	K04043	dnaK; molecular chaperone DnaK	505
fig|754476.26.peg.541 (370)	K03686	dnaJ; molecular chaperone DnaJ	254
fig|754476.26.peg.542 (269)	K00215	dapB; 4-hydroxy-tetrahydrodipicolinate reductase [EC:1.17.1.8]	195
fig|754476.26.peg.545 (744)	K05365	mrcB; penicillin-binding protein 1B [EC:2.4.1.129 3.4.16.4]	468
fig|754476.26.peg.548 (184)			143
fig|754476.26.peg.549 (662)	K00615	E2.2.1.1; transketolase [EC:2.2.1.1]	527
fig|754476.26.peg.550 (332)	K00134	GAPDH; glyceraldehyde 3-phosphate dehydrogenase [EC:1.2.1.12]	332
fig|754476.26.peg.551 (394)	K00927	PGK; phosphoglycerate kinase [EC:2.7.2.3]	401
fig|754476.26.peg.553 (356)	K01624	FBA; fructose-bisphosphate aldolase, class II [EC:4.1.2.13]	368
fig|754476.26.peg.554 (124)	K06199	crcB; fluoride exporter	62
fig|754476.26.peg.556 (424)	K01875	SARS; seryl-tRNA synthetase [EC:6.1.1.11]	306
fig|754476.26.peg.557 (226)			154
fig|754476.26.peg.558 (405)	K01867	WARS; tryptophanyl-tRNA synthetase [EC:6.1.1.2]	316
fig|754476.26.peg.559 (306)	K06178	rluB; 23S rRNA pseudouridine2605 synthase [EC:5.4.99.22]	154
fig|754476.26.peg.561 (253)			108
fig|754476.26.peg.564 (285)	K02291	crtB; 15-cis-phytoene synthase [EC:2.5.1.32]	177
fig|754476.26.peg.566 (322)	K02523	ispB; octaprenyl-diphosphate synthase [EC:2.5.1.90]	249
fig|754476.26.peg.567 (103)	K02888	RP-L21; large subunit ribosomal protein L21	75
fig|754476.26.peg.568 (85)	K02899	RP-L27; large subunit ribosomal protein L27	91
fig|754476.26.peg.569 (361)	K03979	obgE; GTPase [EC:3.6.5.-]	198
fig|754476.26.peg.570 (376)	K00931	proB; glutamate 5-kinase [EC:2.7.2.11]	232
fig|754476.26.peg.571 (86)	K02968	RP-S20; small subunit ribosomal protein S20	51
fig|754476.26.peg.572 (259)	K01142	E3.1.11.2; exodeoxyribonuclease III [EC:3.1.11.2]	222
fig|754476.26.peg.574 (708)	K03654	recQ; ATP-dependent DNA helicase RecQ [EC:3.6.4.12]	439
fig|754476.26.peg.577 (86)			14	K07729	1
fig|754476.26.peg.580 (362)	K02346	dinB; DNA polymerase IV [EC:2.7.7.7]	211
fig|754476.26.peg.582 (541)	K08218	ampG; MFS transporter, PAT family, beta-lactamase induction signal transducer AmpG	261
fig|754476.26.peg.585 (453)	K06966	ppnN; pyrimidine/purine-5'-nucleotide nucleosidase [EC:3.2.2.10 3.2.2.-]	369
fig|754476.26.peg.586 (165)	K03111	ssb; single-strand DNA-binding protein	112
fig|754476.26.peg.587 (461)			221
fig|754476.26.peg.588 (939)	K03701	uvrA; excinuclease ABC subunit A	737
fig|754476.26.peg.590 (348)	K03832	tonB; periplasmic protein TonB	72
fig|754476.26.peg.592 (314)	K01920	gshB; glutathione synthase [EC:6.3.2.3]	227
fig|754476.26.peg.593 (309)	K01878	glyQ; glycyl-tRNA synthetase alpha chain [EC:6.1.1.14]	358
fig|754476.26.peg.594 (692)	K01879	glyS; glycyl-tRNA synthetase beta chain [EC:6.1.1.14]	408
fig|754476.26.peg.595 (179)	K03273	gmhB; D-glycero-D-manno-heptose 1,7-bisphosphate phosphatase [EC:3.1.3.82 3.1.3.83]	118
fig|754476.26.peg.596 (250)	K00655	plsC; 1-acyl-sn-glycerol-3-phosphate acyltransferase [EC:2.3.1.51]	185
fig|754476.26.peg.597 (693)	K21025	fimX; multidomain signaling protein FimX	262
fig|754476.26.peg.598 (293)	K03799	htpX; heat shock protein HtpX [EC:3.4.24.-]	211
fig|754476.26.peg.600 (301)	K10714	mtdB; methylene-tetrahydromethanopterin dehydrogenase [EC:1.5.1.-]	191
fig|754476.26.peg.601 (339)			143
fig|754476.26.peg.602 (294)			128
fig|754476.26.peg.605 (310)			188
fig|754476.26.peg.606 (467)	K01885	EARS; glutamyl-tRNA synthetase [EC:6.1.1.17]	464
fig|754476.26.peg.607 (592)			527	K00114	65
fig|754476.26.peg.613 (135)	K03600	sspB; stringent starvation protein B	102
fig|754476.26.peg.614 (206)	K03599	sspA; stringent starvation protein A	114
fig|754476.26.peg.615 (236)	K00413	CYC1; ubiquinol-cytochrome c reductase cytochrome c1 subunit	159
fig|754476.26.peg.616 (403)	K00412	CYTB; ubiquinol-cytochrome c reductase cytochrome b subunit	307
fig|754476.26.peg.617 (197)	K00411	UQCRFS1; ubiquinol-cytochrome c reductase iron-sulfur subunit [EC:1.10.2.2]	166
fig|754476.26.peg.622 (210)			172
fig|754476.26.peg.623 (592)	K01876	aspS; aspartyl-tRNA synthetase [EC:6.1.1.12]	449
fig|754476.26.peg.624 (370)	K03517	nadA; quinolinate synthase [EC:2.5.1.72]	386
fig|754476.26.peg.627 (61)	K09862	uncharacterized protein	22	K00859	1
fig|754476.26.peg.628 (256)	K18778	zapD; cell division protein ZapD	80
fig|754476.26.peg.629 (202)	K00859	coaE; dephospho-CoA kinase [EC:2.7.1.24]	93
fig|754476.26.peg.630 (289)	K02654	pilD; leader peptidase (prepilin peptidase) / N-methyltransferase [EC:3.4.23.43 2.1.1.-]	175
fig|754476.26.peg.631 (415)	K02653	pilC; type IV pilus assembly protein PilC	259
fig|754476.26.peg.632 (572)	K02652	pilB; type IV pilus assembly protein PilB	385
fig|754476.26.peg.634 (417)	K01586	lysA; diaminopimelate decarboxylase [EC:4.1.1.20]	294
fig|754476.26.peg.635 (282)	K01778	dapF; diaminopimelate epimerase [EC:5.1.1.7]	203
fig|754476.26.peg.636 (236)	K09921	uncharacterized protein	68
fig|754476.26.peg.637 (302)	K03733	xerC; integrase/recombinase XerC	173
fig|754476.26.peg.638 (339)	K07301	yrbG; cation:H+ antiporter	225
fig|754476.26.peg.639 (271)			65	K07486	10
fig|754476.26.peg.640 (465)	K01669	phrB; deoxyribodipyrimidine photo-lyase [EC:4.1.99.3]	228
fig|754476.26.peg.641 (510)	K06876	deoxyribodipyrimidine photolyase-related protein	374
fig|754476.26.peg.643 (482)	K02342	dnaQ; DNA polymerase III subunit epsilon [EC:2.7.7.7]	197
fig|754476.26.peg.644 (294)			193
fig|754476.26.peg.645 (183)	K13288	orn; oligoribonuclease [EC:3.1.-.-]	168
fig|754476.26.peg.646 (415)	K06013	STE24; STE24 endopeptidase [EC:3.4.24.84]	243
fig|754476.26.peg.649 (404)	K05939	aas; acyl-[acyl-carrier-protein]-phospholipid O-acyltransferase / long-chain-fatty-acid--[acyl-carrier-protein] ligase [EC:2.3.1.40 6.2.1.20]	110
fig|754476.26.peg.650 (148)	K06149	uspA; universal stress protein A	64
fig|754476.26.peg.651 (312)	K00384	trxB; thioredoxin reductase (NADPH) [EC:1.8.1.9]	248
fig|754476.26.peg.652 (767)	K03466	ftsK; DNA segregation ATPase FtsK/SpoIIIE, S-DNA-T family	450
fig|754476.26.peg.653 (210)	K03634	lolA; outer membrane lipoprotein carrier protein	82
fig|754476.26.peg.654 (440)	K07478	ycaJ; putative ATPase	307
fig|754476.26.peg.655 (251)	K15984	rsmJ; 16S rRNA (guanine1516-N2)-methyltransferase [EC:2.1.1.242]	113
fig|754476.26.peg.658 (268)	K02065	mlaF; phospholipid/cholesterol/gamma-HCH transport system ATP-binding protein	192
fig|754476.26.peg.659 (260)	K02066	mlaE; phospholipid/cholesterol/gamma-HCH transport system permease protein	265
fig|754476.26.peg.660 (154)	K02067	mlaD; phospholipid/cholesterol/gamma-HCH transport system substrate-binding protein	128
fig|754476.26.peg.661 (208)	K07323	mlaC; phospholipid transport system substrate-binding protein	110
fig|754476.26.peg.664 (428)	K00790	murA; UDP-N-acetylglucosamine 1-carboxyvinyltransferase [EC:2.5.1.7]	306
fig|754476.26.peg.665 (214)	K00765	hisG; ATP phosphoribosyltransferase [EC:2.4.2.17]	215
fig|754476.26.peg.666 (434)	K00013	hisD; histidinol dehydrogenase [EC:1.1.1.23]	329
fig|754476.26.peg.667 (351)	K00817	hisC; histidinol-phosphate aminotransferase [EC:2.6.1.9]	336
fig|754476.26.peg.669 (253)	K07090	uncharacterized protein	227
fig|754476.26.peg.670 (213)	K00762	pyrE; orotate phosphoribosyltransferase [EC:2.4.2.10]	155
fig|754476.26.peg.671 (200)			120
fig|754476.26.peg.672 (382)	K00641	metX; homoserine O-acetyltransferase/O-succinyltransferase [EC:2.3.1.31 2.3.1.46]	280
fig|754476.26.peg.673 (191)	K02221	yggT; YggT family protein	105
fig|754476.26.peg.674 (277)	K00286	proC; pyrroline-5-carboxylate reductase [EC:1.5.1.2]	156
fig|754476.26.peg.675 (232)	K06997	yggS; PLP dependent protein	160
fig|754476.26.peg.676 (345)	K02669	pilT; twitching motility protein PilT	293
fig|754476.26.peg.677 (380)	K02670	pilU; twitching motility protein PilU	254
fig|754476.26.peg.678 (283)	K03286	TC.OOP; OmpA-OmpF porin, OOP family	23
fig|754476.26.peg.683 (437)	K07154	hipA; serine/threonine-protein kinase HipA [EC:2.7.11.1]	272
fig|754476.26.peg.688 (96)	K07497	putative transposase	12
fig|754476.26.peg.689 (211)	K07497	putative transposase	75
fig|754476.26.peg.691 (740)			319
fig|754476.26.peg.694 (82)	K00901	dgkA; diacylglycerol kinase (ATP) [EC:2.7.1.107]	30
fig|754476.26.peg.695 (652)			339
fig|754476.26.peg.696 (202)	K06153	bacA; undecaprenyl-diphosphatase [EC:3.6.1.27]	70
fig|754476.26.peg.703 (114)	K07484	transposase	112
fig|754476.26.peg.704 (510)			202	K07484	43
fig|754476.26.peg.705 (345)	K07154	hipA; serine/threonine-protein kinase HipA [EC:2.7.11.1]	197
fig|754476.26.peg.714 (482)			134
fig|754476.26.peg.718 (393)	K14059	int; integrase	230
fig|754476.26.peg.719 (771)	K01153	hsdR; type I restriction enzyme, R subunit [EC:3.1.21.3]	411
fig|754476.26.peg.720 (584)			9	K03701	1
fig|754476.26.peg.721 (492)	K03427	hsdM; type I restriction enzyme M protein [EC:2.1.1.72]	292
fig|754476.26.peg.722 (414)	K01154	hsdS; type I restriction enzyme, S subunit [EC:3.1.21.3]	119
fig|754476.26.peg.724 (580)	K06915	uncharacterized protein	309
fig|754476.26.peg.725 (835)	K00688	PYG; glycogen phosphorylase [EC:2.4.1.1]	811
fig|754476.26.peg.726 (204)	K03978	engB; GTP-binding protein	126
fig|754476.26.peg.727 (202)			116
fig|754476.26.peg.728 (668)	K07399	resB; cytochrome c biogenesis protein	380
fig|754476.26.peg.729 (382)			296
fig|754476.26.peg.730 (213)	K03673	dsbA; thiol:disulfide interchange protein DsbA	75
fig|754476.26.peg.731 (473)	K18691	mltF; membrane-bound lytic murein transglycosylase F [EC:4.2.2.-]	225
fig|754476.26.peg.732 (149)	K11991	tadA; tRNA(adenine34) deaminase [EC:3.5.4.33]	83
fig|754476.26.peg.733 (424)	K02527	kdtA; 3-deoxy-D-manno-octulosonic-acid transferase [EC:2.4.99.12 2.4.99.13 2.4.99.14 2.4.99.15]	210
fig|754476.26.peg.734 (306)	K02517	lpxL; Kdo2-lipid IVA lauroyltransferase [EC:2.3.1.241]	206
fig|754476.26.peg.736 (129)	K02996	RP-S9; small subunit ribosomal protein S9	125
fig|754476.26.peg.737 (142)	K02871	RP-L13; large subunit ribosomal protein L13	130
fig|754476.26.peg.738 (265)	K06153	bacA; undecaprenyl-diphosphatase [EC:3.6.1.27]	177
fig|754476.26.peg.739 (1257)			870
fig|754476.26.peg.740 (115)			91
fig|754476.26.peg.741 (221)			193
fig|754476.26.peg.744 (302)	K14540	rbgA; ribosome biogenesis GTPase A	179
fig|754476.26.peg.745 (171)	K07285	slp; outer membrane lipoprotein	36
fig|754476.26.peg.751 (488)	K00033	PGD; 6-phosphogluconate dehydrogenase [EC:1.1.1.44 1.1.1.343]	355
fig|754476.26.peg.762 (525)	K01951	guaA; GMP synthase (glutamine-hydrolysing) [EC:6.3.5.2]	430
fig|754476.26.peg.763 (487)	K00088	IMPDH; IMP dehydrogenase [EC:1.1.1.205]	377
fig|754476.26.peg.764 (500)	K03601	xseA; exodeoxyribonuclease VII large subunit [EC:3.1.11.6]	215
fig|754476.26.peg.766 (894)			167
fig|754476.26.peg.767 (241)	K06861	lptB; lipopolysaccharide export system ATP-binding protein [EC:3.6.3.-]	171
fig|754476.26.peg.768 (269)	K09774	lptA; lipopolysaccharide export system protein LptA	28
fig|754476.26.peg.770 (173)	K03270	kdsC; 3-deoxy-D-manno-octulosonate 8-phosphate phosphatase (KDO 8-P phosphatase) [EC:3.1.3.45]	118
fig|754476.26.peg.771 (325)	K06041	kdsD; arabinose-5-phosphate isomerase [EC:5.3.1.13]	215
fig|754476.26.peg.772 (328)	K07301	yrbG; cation:H+ antiporter	188
fig|754476.26.peg.773 (242)	K04754	mlaA; phospholipid-binding lipoprotein MlaA	115
fig|754476.26.peg.774 (348)			193
fig|754476.26.peg.775 (264)			153
fig|754476.26.peg.776 (679)	K01414	prlC; oligopeptidase A [EC:3.4.24.70]	477
fig|754476.26.peg.779 (88)			61
fig|754476.26.peg.780 (87)	K19158	yoeB; toxin YoeB [EC:3.1.-.-]	74
fig|754476.26.peg.781 (84)	K19159	yefM; antitoxin YefM	65
fig|754476.26.peg.784 (494)	K03182	ubiD; 4-hydroxy-3-polyprenylbenzoate decarboxylase [EC:4.1.1.98]	592
fig|754476.26.peg.788 (274)	K02379	fdhD; FdhD protein	143
fig|754476.26.peg.789 (959)	K00123	fdoG; formate dehydrogenase major subunit [EC:1.17.1.9]	777
fig|754476.26.peg.790 (515)	K00124	fdoH; formate dehydrogenase iron-sulfur subunit	530
fig|754476.26.peg.791 (163)	K00127	fdoI; formate dehydrogenase subunit gamma	126
fig|754476.26.peg.793 (144)	K03635	MOCS2B; molybdopterin synthase catalytic subunit [EC:2.8.1.12]	116
fig|754476.26.peg.795 (159)	K03637	moaC; cyclic pyranopterin monophosphate synthase [EC:4.6.1.17]	162
fig|754476.26.peg.796 (441)	K07221	oprO_P; phosphate-selective porin OprO and OprP	128
fig|754476.26.peg.797 (444)	K07221	oprO_P; phosphate-selective porin OprO and OprP	195
fig|754476.26.peg.798 (268)	K05772	tupA; tungstate transport system substrate-binding protein	139
fig|754476.26.peg.799 (354)			197
fig|754476.26.peg.800 (316)	K01990	ABC-2.A; ABC-2 type transport system ATP-binding protein	163
fig|754476.26.peg.801 (246)	K01992	ABC-2.P; ABC-2 type transport system permease protein	167
fig|754476.26.peg.802 (637)			282
fig|754476.26.peg.804 (317)	K03415	cheV; two-component system, chemotaxis family, chemotaxis protein CheV	259
fig|754476.26.peg.808 (337)	K01772	hemH; protoporphyrin/coproporphyrin ferrochelatase [EC:4.99.1.1 4.99.1.9]	233
fig|754476.26.peg.809 (304)	K07071	uncharacterized protein	157
fig|754476.26.peg.810 (314)			250
fig|754476.26.peg.811 (329)			176
fig|754476.26.peg.814 (371)	K13815	rpfG; two-component system, response regulator RpfG	177	K07814	16
fig|754476.26.peg.815 (122)			13	K03795	10
fig|754476.26.peg.819 (557)	K01687	ilvD; dihydroxy-acid dehydratase [EC:4.2.1.9]	616
fig|754476.26.peg.820 (335)	K10255	FAD6; acyl-lipid omega-6 desaturase (Delta-12 desaturase) [EC:1.14.19.23 1.14.19.45]	283
fig|754476.26.peg.821 (294)			173
fig|754476.26.peg.825 (242)	K20074	prpC; PPM family protein phosphatase [EC:3.1.3.16]	56	K11915	2
fig|754476.26.peg.827 (248)			121
fig|754476.26.peg.828 (511)			253
fig|754476.26.peg.830 (163)			87
fig|754476.26.peg.835 (1295)	K02230	cobN; cobaltochelatase CobN [EC:6.6.1.2]	551
fig|754476.26.peg.838 (154)			92
fig|754476.26.peg.839 (77)	K04085	tusA; tRNA 2-thiouridine synthesizing protein A [EC:2.8.1.-]	26
fig|754476.26.peg.841 (162)	K17226	soxY; sulfur-oxidizing protein SoxY	59
fig|754476.26.peg.842 (105)	K17227	soxZ; sulfur-oxidizing protein SoxZ	55	K17226	1
fig|754476.26.peg.847 (592)			532	K00114	65
fig|754476.26.peg.848 (304)	K06136	pqqB; pyrroloquinoline quinone biosynthesis protein B	286
fig|754476.26.peg.849 (242)	K06137	pqqC; pyrroloquinoline-quinone synthase [EC:1.3.3.11]	174
fig|754476.26.peg.850 (94)	K06138	pqqD; pyrroloquinoline quinone biosynthesis protein D	36
fig|754476.26.peg.851 (397)	K06139	pqqE; pyrroloquinoline quinone biosynthesis protein E	249
fig|754476.26.peg.853 (261)	K01992	ABC-2.P; ABC-2 type transport system permease protein	72
fig|754476.26.peg.854 (271)	K00573	E2.1.1.77; protein-L-isoaspartate(D-aspartate) O-methyltransferase [EC:2.1.1.77]	68
fig|754476.26.peg.856 (438)	K12340	tolC; outer membrane protein	186
fig|754476.26.peg.857 (183)			119
fig|754476.26.peg.858 (503)			322
fig|754476.26.peg.859 (480)	K01141	sbcB; exodeoxyribonuclease I [EC:3.1.11.1]	276
fig|754476.26.peg.860 (428)	K01845	hemL; glutamate-1-semialdehyde 2,1-aminomutase [EC:5.4.3.8]	321
fig|754476.26.peg.863 (255)			123
fig|754476.26.peg.864 (453)	K03561	exbB; biopolymer transport protein ExbB	194
fig|754476.26.peg.865 (160)	K03561	exbB; biopolymer transport protein ExbB	78
fig|754476.26.peg.866 (135)	K03559	exbD; biopolymer transport protein ExbD	85
fig|754476.26.peg.867 (219)	K03832	tonB; periplasmic protein TonB	62
fig|754476.26.peg.868 (407)			123
fig|754476.26.peg.870 (715)			486
fig|754476.26.peg.871 (390)	K14155	patB; cystathione beta-lyase [EC:4.4.1.8]	293
fig|754476.26.peg.874 (632)	K02622	parE; topoisomerase IV subunit B [EC:5.99.1.-]	486
fig|754476.26.peg.875 (746)	K02621	parC; topoisomerase IV subunit A [EC:5.99.1.-]	519
fig|754476.26.peg.878 (514)			177
fig|754476.26.peg.879 (191)			105
fig|754476.26.peg.881 (957)	K00123	fdoG; formate dehydrogenase major subunit [EC:1.17.1.9]	707
fig|754476.26.peg.882 (194)	K00124	fdoH; formate dehydrogenase iron-sulfur subunit	150
fig|754476.26.peg.884 (335)	K00127	fdoI; formate dehydrogenase subunit gamma	145
fig|754476.26.peg.886 (565)	K22515	fdwB; formate dehydrogenase beta subunit [EC:1.17.1.9]	396
fig|754476.26.peg.887 (933)	K00123	fdoG; formate dehydrogenase major subunit [EC:1.17.1.9]	679
fig|754476.26.peg.888 (239)	K03787	surE; 5'-nucleotidase [EC:3.1.3.5]	230
fig|754476.26.peg.889 (220)	K00573	E2.1.1.77; protein-L-isoaspartate(D-aspartate) O-methyltransferase [EC:2.1.1.77]	136
fig|754476.26.peg.890 (191)			118
fig|754476.26.peg.891 (142)	K06194	nlpD; lipoprotein NlpD	32
fig|754476.26.peg.892 (351)	K02836	prfB; peptide chain release factor 2	257
fig|754476.26.peg.893 (499)	K04567	KARS; lysyl-tRNA synthetase, class II [EC:6.1.1.6]	381
fig|754476.26.peg.895 (316)			147
fig|754476.26.peg.901 (77)			17	K21495	1
fig|754476.26.peg.903 (112)	K03671	trxA; thioredoxin 1	58
fig|754476.26.peg.906 (281)	K10747	LIG1; DNA ligase 1 [EC:6.5.1.1 6.5.1.6 6.5.1.7]	154
fig|754476.26.peg.907 (112)	K03671	trxA; thioredoxin 1	60
fig|754476.26.peg.908 (84)	K19158	yoeB; toxin YoeB [EC:3.1.-.-]	72
fig|754476.26.peg.909 (67)	K19159	yefM; antitoxin YefM	38
fig|754476.26.peg.914 (180)			56	K07492	4
fig|754476.26.peg.915 (97)			33	K07492	1
fig|754476.26.peg.924 (814)			306
fig|754476.26.peg.925 (251)	K00573	E2.1.1.77; protein-L-isoaspartate(D-aspartate) O-methyltransferase [EC:2.1.1.77]	122
fig|754476.26.peg.929 (631)	K07182	CBS domain-containing protein	406
fig|754476.26.peg.930 (240)	K02342	dnaQ; DNA polymerase III subunit epsilon [EC:2.7.7.7]	126
fig|754476.26.peg.931 (550)	K03451	TC.BCT; betaine/carnitine transporter, BCCT family	536
fig|754476.26.peg.932 (426)			147
fig|754476.26.peg.935 (304)			153	K02291	14
fig|754476.26.peg.936 (428)	K09760	rmuC; DNA recombination protein RmuC	210
fig|754476.26.peg.937 (219)	K22292	mupP; N-acetyl-D-muramate 6-phosphate phosphatase [EC:3.1.3.105]	118
fig|754476.26.peg.938 (233)	K00568	ubiG; 2-polyprenyl-6-hydroxyphenyl methylase / 3-demethylubiquinone-9 3-methyltransferase [EC:2.1.1.222 2.1.1.64]	158
fig|754476.26.peg.939 (439)	K12960	mtaD; 5-methylthioadenosine/S-adenosylhomocysteine deaminase [EC:3.5.4.31 3.5.4.28]	275
fig|754476.26.peg.940 (350)	K08963	mtnA; methylthioribose-1-phosphate isomerase [EC:5.3.1.23]	199
fig|754476.26.peg.941 (224)			127
fig|754476.26.peg.943 (207)	K03811	pnuC; nicotinamide mononucleotide transporter	79
fig|754476.26.peg.947 (306)	K13634	cysB; LysR family transcriptional regulator, cys regulon transcriptional activator	196
fig|754476.26.peg.949 (266)	K07090	uncharacterized protein	154
fig|754476.26.peg.950 (232)	K00390	cysH; phosphoadenosine phosphosulfate reductase [EC:1.8.4.8 1.8.4.10]	200
fig|754476.26.peg.951 (300)	K00957	cysD; sulfate adenylyltransferase subunit 2 [EC:2.7.7.4]	363
fig|754476.26.peg.952 (476)	K00956	cysN; sulfate adenylyltransferase subunit 1 [EC:2.7.7.4]	265	K00955	46
fig|754476.26.peg.954 (184)			113
fig|754476.26.peg.957 (552)	K00381	cysI; sulfite reductase (NADPH) hemoprotein beta-component [EC:1.8.1.2]	551
fig|754476.26.peg.958 (160)			109
fig|754476.26.peg.959 (291)	K01525	apaH; bis(5'-nucleosyl)-tetraphosphatase (symmetrical) [EC:3.6.1.41]	148
fig|754476.26.peg.960 (160)	K00794	ribH; 6,7-dimethyl-8-ribityllumazine synthase [EC:2.5.1.78]	144
fig|754476.26.peg.961 (153)	K03625	nusB; N utilization substance protein B	82
fig|754476.26.peg.962 (324)	K00946	thiL; thiamine-monophosphate kinase [EC:2.7.4.16]	208
fig|754476.26.peg.963 (162)	K01095	pgpA; phosphatidylglycerophosphatase A [EC:3.1.3.27]	79
fig|754476.26.peg.964 (311)	K00856	E2.7.1.20; adenosine kinase [EC:2.7.1.20]	303
fig|754476.26.peg.965 (382)	K03684	rnd; ribonuclease D [EC:3.1.13.5]	190
fig|754476.26.peg.968 (171)	K03638	moaB; molybdopterin adenylyltransferase [EC:2.7.7.75]	118
fig|754476.26.peg.969 (226)			110
fig|754476.26.peg.970 (242)	K03218	rlmB; 23S rRNA (guanosine2251-2'-O)-methyltransferase [EC:2.1.1.185]	143
fig|754476.26.peg.971 (114)	K02990	RP-S6; small subunit ribosomal protein S6	75
fig|754476.26.peg.973 (302)			103
fig|754476.26.peg.974 (181)	K02939	RP-L9; large subunit ribosomal protein L9	63
fig|754476.26.peg.976 (470)	K02314	dnaB; replicative DNA helicase [EC:3.6.4.12]	318
fig|754476.26.peg.977 (362)	K01775	alr; alanine racemase [EC:5.1.1.1]	173
fig|754476.26.peg.978 (462)	K04485	radA; DNA repair protein RadA/Sms	304
fig|754476.26.peg.980 (141)	K08973	putative membrane protein	92
fig|754476.26.peg.981 (190)			79
fig|754476.26.peg.983 (621)	K07121	uncharacterized protein	182
fig|754476.26.peg.984 (281)	K07056	rsmI; 16S rRNA (cytidine1402-2'-O)-methyltransferase [EC:2.1.1.198]	218
fig|754476.26.peg.986 (446)			165
fig|754476.26.peg.987 (1034)			585
fig|754476.26.peg.989 (294)			173
fig|754476.26.peg.990 (433)			315
fig|754476.26.peg.991 (150)	K03925	mraZ; MraZ protein	88
fig|754476.26.peg.992 (312)	K03438	mraW; 16S rRNA (cytosine1402-N4)-methyltransferase [EC:2.1.1.199]	193
fig|754476.26.peg.993 (97)	K03586	ftsL; cell division protein FtsL	29
fig|754476.26.peg.994 (569)	K03587	ftsI; cell division protein FtsI (penicillin-binding protein 3) [EC:3.4.16.4]	301
fig|754476.26.peg.995 (506)	K01928	murE; UDP-N-acetylmuramoyl-L-alanyl-D-glutamate--2,6-diaminopimelate ligase [EC:6.3.2.13]	209
fig|754476.26.peg.996 (450)	K01929	murF; UDP-N-acetylmuramoyl-tripeptide--D-alanyl-D-alanine ligase [EC:6.3.2.10]	202
fig|754476.26.peg.997 (360)	K01000	mraY; phospho-N-acetylmuramoyl-pentapeptide-transferase [EC:2.7.8.13]	267
fig|754476.26.peg.998 (451)	K01925	murD; UDP-N-acetylmuramoylalanine--D-glutamate ligase [EC:6.3.2.9]	228
fig|754476.26.peg.999 (379)	K03588	ftsW; cell division protein FtsW	268
fig|754476.26.peg.1000 (359)	K02563	murG; UDP-N-acetylglucosamine--N-acetylmuramyl-(pentapeptide) pyrophosphoryl-undecaprenol N-acetylglucosamine transferase [EC:2.4.1.227]	194
fig|754476.26.peg.1001 (472)	K01924	murC; UDP-N-acetylmuramate--alanine ligase [EC:6.3.2.8]	295
fig|754476.26.peg.1002 (296)	K00075	murB; UDP-N-acetylmuramate dehydrogenase [EC:1.3.1.98]	171
fig|754476.26.peg.1003 (312)	K01921	ddl; D-alanine-D-alanine ligase [EC:6.3.2.4]	183
fig|754476.26.peg.1004 (261)	K03589	ftsQ; cell division protein FtsQ	73
fig|754476.26.peg.1005 (416)	K03590	ftsA; cell division protein FtsA	326
fig|754476.26.peg.1006 (386)	K03531	ftsZ; cell division protein FtsZ	249
fig|754476.26.peg.1007 (305)	K02535	lpxC; UDP-3-O-[3-hydroxymyristoyl] N-acetylglucosamine deacetylase [EC:3.5.1.108]	328
fig|754476.26.peg.1010 (901)	K03070	secA; preprotein translocase subunit SecA	656
fig|754476.26.peg.1011 (408)	K00620	argJ; glutamate N-acetyltransferase / amino-acid N-acetyltransferase [EC:2.3.1.35 2.3.1.1]	341
fig|754476.26.peg.1013 (183)			88
fig|754476.26.peg.1014 (187)	K01462	PDF; peptide deformylase [EC:3.5.1.88]	82
fig|754476.26.peg.1015 (213)	K07394	SM-20-related protein	116
fig|754476.26.peg.1016 (409)			394
fig|754476.26.peg.1017 (602)	K05592	deaD; ATP-dependent RNA helicase DeaD [EC:3.6.4.13]	348
fig|754476.26.peg.1018 (272)	K06212	focA; formate transporter	98
fig|754476.26.peg.1021 (532)			424
fig|754476.26.peg.1023 (134)	K07305	msrB; peptide-methionine (R)-S-oxide reductase [EC:1.8.4.12]	70
fig|754476.26.peg.1026 (227)	K03648	UNG; uracil-DNA glycosylase [EC:3.2.2.27]	201
fig|754476.26.peg.1027 (631)	K06158	ABCF3; ATP-binding cassette, subfamily F, member 3	390
fig|754476.26.peg.1028 (630)	K15738	uup; ABC transport system ATP-binding/permease protein	384
fig|754476.26.peg.1029 (254)			134
fig|754476.26.peg.1032 (88)			88
fig|754476.26.peg.1033 (349)	K03575	mutY; A/G-specific adenine glycosylase [EC:3.2.2.31]	186
fig|754476.26.peg.1034 (821)	K07289	asmA; AsmA protein	261
fig|754476.26.peg.1036 (427)			254
fig|754476.26.peg.1038 (456)	K03106	SRP54; signal recognition particle subunit SRP54 [EC:3.6.5.4]	327
fig|754476.26.peg.1039 (77)	K02959	RP-S16; small subunit ribosomal protein S16	81
fig|754476.26.peg.1040 (173)	K02860	rimM; 16S rRNA processing protein RimM	80
fig|754476.26.peg.1041 (247)	K00554	trmD; tRNA (guanine37-N1)-methyltransferase [EC:2.1.1.228]	227
fig|754476.26.peg.1042 (114)	K02884	RP-L19; large subunit ribosomal protein L19	131
fig|754476.26.peg.1043 (301)	K04763	xerD; integrase/recombinase XerD	185
fig|754476.26.peg.1044 (161)	K09767	yajQ; cyclic-di-GMP-binding protein	111
fig|754476.26.peg.1045 (239)	K03981	dsbC; thiol:disulfide interchange protein DsbC [EC:5.3.4.1]	111
fig|754476.26.peg.1046 (250)	K03269	lpxH; UDP-2,3-diacylglucosamine hydrolase [EC:3.6.1.54]	112
fig|754476.26.peg.1047 (193)	K03768	PPIB; peptidyl-prolyl cis-trans isomerase B (cyclophilin B) [EC:5.2.1.8]	139
fig|754476.26.peg.1048 (555)	K01886	QARS; glutaminyl-tRNA synthetase [EC:6.1.1.18]	525
fig|754476.26.peg.1049 (436)	K01883	CARS; cysteinyl-tRNA synthetase [EC:6.1.1.16]	282
fig|754476.26.peg.1050 (398)	K00925	ackA; acetate kinase [EC:2.7.2.1]	272
fig|754476.26.peg.1051 (793)	K01621	xfp; xylulose-5-phosphate/fructose-6-phosphate phosphoketolase [EC:4.1.2.9 4.1.2.22]	624
fig|754476.26.peg.1052 (284)	K01491	folD; methylenetetrahydrofolate dehydrogenase (NADP+) / methenyltetrahydrofolate cyclohydrolase [EC:1.5.1.5 3.5.4.9]	208
fig|754476.26.peg.1054 (505)	K05568	mnhD; multicomponent Na+:H+ antiporter subunit D	395
fig|754476.26.peg.1055 (473)			181
fig|754476.26.peg.1061 (363)	K01710	E4.2.1.46; dTDP-glucose 4,6-dehydratase [EC:4.2.1.46]	252
fig|754476.26.peg.1062 (293)	K00973	E2.7.7.24; glucose-1-phosphate thymidylyltransferase [EC:2.7.7.24]	227
fig|754476.26.peg.1063 (181)	K01790	rfbC; dTDP-4-dehydrorhamnose 3,5-epimerase [EC:5.1.3.13]	184
fig|754476.26.peg.1064 (290)	K00067	rfbD; dTDP-4-dehydrorhamnose reductase [EC:1.1.1.133]	149
fig|754476.26.peg.1065 (652)			340
fig|754476.26.peg.1066 (392)	K00012	UGDH; UDPglucose 6-dehydrogenase [EC:1.1.1.22]	305
fig|754476.26.peg.1067 (632)	K00820	glmS; glucosamine---fructose-6-phosphate aminotransferase (isomerizing) [EC:2.6.1.16]	406
fig|754476.26.peg.1068 (112)			57
fig|754476.26.peg.1069 (390)			242
fig|754476.26.peg.1071 (323)	K01784	galE; UDP-glucose 4-epimerase [EC:5.1.3.2]	21
fig|754476.26.peg.1073 (233)			28	K01082	1
fig|754476.26.peg.1075 (311)			66
fig|754476.26.peg.1078 (249)	K07011	uncharacterized protein	24
fig|754476.26.peg.1079 (483)	K01840	manB; phosphomannomutase [EC:5.4.2.8]	254	K15778	30
fig|754476.26.peg.1080 (324)			164
fig|754476.26.peg.1081 (186)			194
fig|754476.26.peg.1082 (321)	K16011	algA; mannose-1-phosphate guanylyltransferase / mannose-6-phosphate isomerase [EC:2.7.7.13 5.3.1.8]	137
fig|754476.26.peg.1084 (380)	K01666	mhpE; 4-hydroxy 2-oxovalerate aldolase [EC:4.1.3.39]	153
fig|754476.26.peg.1086 (245)	K00979	kdsB; 3-deoxy-manno-octulosonate cytidylyltransferase (CMP-KDO synthetase) [EC:2.7.7.38]	105
fig|754476.26.peg.1090 (347)	K01711	gmd; GDPmannose 4,6-dehydratase [EC:4.2.1.47]	267
fig|754476.26.peg.1091 (280)	K22252	tld; GDP-6-deoxy-D-talose 4-dehydrogenase [EC:1.1.1.135]	166
fig|754476.26.peg.1093 (376)	K12995	wbdC; N-acetyl-alpha-D-glucosaminyl-diphospho-ditrans,octacis-undecaprenol 3-alpha-mannosyltransferase / rhamnosyltransferase [EC:2.4.1.348 2.4.1.-]	234
fig|754476.26.peg.1094 (236)	K09691	ABC-2.LPSE.A; lipopolysaccharide transport system ATP-binding protein	109
fig|754476.26.peg.1097 (200)	K00860	cysC; adenylylsulfate kinase [EC:2.7.1.25]	111	K00955	9
fig|754476.26.peg.1103 (510)			218	K07484	22
fig|754476.26.peg.1104 (114)	K07484	transposase	112
fig|754476.26.peg.1107 (77)			9	K16137	1
fig|754476.26.peg.1110 (866)	K00990	glnD; [protein-PII] uridylyltransferase [EC:2.7.7.59]	416
fig|754476.26.peg.1111 (255)	K01265	map; methionyl aminopeptidase [EC:3.4.11.18]	270
fig|754476.26.peg.1112 (250)	K02967	RP-S2; small subunit ribosomal protein S2	169
fig|754476.26.peg.1113 (293)	K02357	tsf; elongation factor Ts	188
fig|754476.26.peg.1114 (241)	K09903	pyrH; uridylate kinase [EC:2.7.4.22]	192
fig|754476.26.peg.1115 (185)	K02838	frr; ribosome recycling factor	142
fig|754476.26.peg.1116 (229)	K00806	uppS; undecaprenyl diphosphate synthase [EC:2.5.1.31]	185
fig|754476.26.peg.1117 (274)	K00981	E2.7.7.41; phosphatidate cytidylyltransferase [EC:2.7.7.41]	125
fig|754476.26.peg.1118 (396)	K00099	dxr; 1-deoxy-D-xylulose-5-phosphate reductoisomerase [EC:1.1.1.267]	246
fig|754476.26.peg.1119 (445)	K11749	rseP; regulator of sigma E protease [EC:3.4.24.-]	218
fig|754476.26.peg.1120 (758)	K07277	SAM50; outer membrane protein insertion porin family	437
fig|754476.26.peg.1121 (166)	K06142	hlpA; outer membrane protein	63
fig|754476.26.peg.1122 (337)	K02536	lpxD; UDP-3-O-[3-hydroxymyristoyl] glucosamine N-acyltransferase [EC:2.3.1.191]	175
fig|754476.26.peg.1123 (149)	K02372	fabZ; 3-hydroxyacyl-[acyl-carrier-protein] dehydratase [EC:4.2.1.59]	101
fig|754476.26.peg.1124 (256)	K00677	lpxA; UDP-N-acetylglucosamine acyltransferase [EC:2.3.1.129]	180
fig|754476.26.peg.1125 (379)	K03320	amt; ammonium transporter, Amt family	355
fig|754476.26.peg.1127 (391)	K17713	bamB; outer membrane protein assembly factor BamB	165
fig|754476.26.peg.1128 (469)	K03977	engA; GTPase	258
fig|754476.26.peg.1130 (726)	K12541	lapB; ATP-binding cassette, subfamily C, bacterial LapB	432
fig|754476.26.peg.1131 (442)	K12542	lapC; membrane fusion protein, adhesin transport system	235
fig|754476.26.peg.1134 (152)	K01716	fabA; 3-hydroxyacyl-[acyl-carrier protein] dehydratase / trans-2-decenoyl-[acyl-carrier protein] isomerase [EC:4.2.1.59 5.3.3.14]	171
fig|754476.26.peg.1135 (405)	K00647	fabB; 3-oxoacyl-[acyl-carrier-protein] synthase I [EC:2.3.1.41]	315
fig|754476.26.peg.1137 (254)			105	K01175	24
fig|754476.26.peg.1139 (285)	K01433	purU; formyltetrahydrofolate deformylase [EC:3.5.1.10]	169
fig|754476.26.peg.1141 (709)	K02014	TC.FEV.OM; iron complex outermembrane recepter protein	238
fig|754476.26.peg.1143 (380)	K01439	dapE; succinyl-diaminopimelate desuccinylase [EC:3.5.1.18]	239
fig|754476.26.peg.1144 (114)			70	K00537	7
fig|754476.26.peg.1145 (273)	K00674	dapD; 2,3,4,5-tetrahydropyridine-2,6-dicarboxylate N-succinyltransferase [EC:2.3.1.117]	224
fig|754476.26.peg.1146 (399)	K14267	dapC; N-succinyldiaminopimelate aminotransferase [EC:2.6.1.17]	296
fig|754476.26.peg.1148 (163)			22	K08234	6
fig|754476.26.peg.1152 (288)	K14058	ttcA; tRNA 2-thiocytidine biosynthesis protein TtcA	251
fig|754476.26.peg.1153 (421)	K03750	moeA; molybdopterin molybdotransferase [EC:2.10.1.1]	236
fig|754476.26.peg.1154 (371)	K13818	mobAB; molybdopterin-guanine dinucleotide biosynthesis protein [EC:2.7.7.77]	124	K03752	6
fig|754476.26.peg.1156 (269)	K09007	folE2; GTP cyclohydrolase IB [EC:3.5.4.16]	203
fig|754476.26.peg.1157 (98)	K01737	queD; 6-pyruvoyltetrahydropterin/6-carboxytetrahydropterin synthase [EC:4.2.3.12 4.1.2.50]	43
fig|754476.26.peg.1158 (611)	K01662	dxs; 1-deoxy-D-xylulose-5-phosphate synthase [EC:2.2.1.7]	423
fig|754476.26.peg.1159 (288)	K00795	ispA; farnesyl diphosphate synthase [EC:2.5.1.1 2.5.1.10]	221
fig|754476.26.peg.1160 (81)	K03602	xseB; exodeoxyribonuclease VII small subunit [EC:3.1.11.6]	35
fig|754476.26.peg.1161 (313)	K11753	ribF; riboflavin kinase / FMN adenylyltransferase [EC:2.7.1.26 2.7.7.2]	192
fig|754476.26.peg.1164 (137)	K06140	rnk; regulator of nucleoside diphosphate kinase	108
fig|754476.26.peg.1168 (110)	K03297	emrE; small multidrug resistance pump	70
fig|754476.26.peg.1171 (246)	K00528	fpr; ferredoxin/flavodoxin---NADP+ reductase [EC:1.18.1.2 1.19.1.1]	139
fig|754476.26.peg.1172 (392)			252
fig|754476.26.peg.1173 (426)	K00836	ectB; diaminobutyrate-2-oxoglutarate transaminase [EC:2.6.1.76]	318
fig|754476.26.peg.1174 (419)	K01271	pepQ; Xaa-Pro dipeptidase [EC:3.4.13.9]	46
fig|754476.26.peg.1175 (453)	K00135	gabD; succinate-semialdehyde dehydrogenase / glutarate-semialdehyde dehydrogenase [EC:1.2.1.16 1.2.1.79 1.2.1.20]	294
fig|754476.26.peg.1177 (556)	K06192	pqiB; paraquat-inducible protein B	327
fig|754476.26.peg.1178 (419)	K03808	pqiA; paraquat-inducible protein A	233
fig|754476.26.peg.1181 (113)	K06193	phnA; protein PhnA	85
fig|754476.26.peg.1183 (328)	K07089	uncharacterized protein	194
fig|754476.26.peg.1186 (276)			107	K04750	2
fig|754476.26.peg.1189 (949)			203
fig|754476.26.peg.1190 (407)	K03088	rpoE; RNA polymerase sigma-70 factor, ECF subfamily	237
fig|754476.26.peg.1195 (232)			119
fig|754476.26.peg.1201 (460)	K05591	dbpA; ATP-independent RNA helicase DbpA [EC:3.6.4.13]	292
fig|754476.26.peg.1205 (175)			69
fig|754476.26.peg.1206 (116)			23	K22042	13
fig|754476.26.peg.1208 (184)			110
fig|754476.26.peg.1209 (166)			61
fig|754476.26.peg.1210 (245)	K22132	tcdA; tRNA threonylcarbamoyladenosine dehydratase	135
fig|754476.26.peg.1211 (682)	K22452	tgpA; protein-glutamine gamma-glutamyltransferase [EC:2.3.2.13]	263
fig|754476.26.peg.1212 (320)			125
fig|754476.26.peg.1213 (303)	K03924	moxR; MoxR-like ATPase [EC:3.6.3.-]	190
fig|754476.26.peg.1214 (97)	K09700	uncharacterized protein	75
fig|754476.26.peg.1215 (254)	K03424	tatD; TatD DNase family protein [EC:3.1.21.-]	167
fig|754476.26.peg.1217 (556)	K00681	ggt; gamma-glutamyltranspeptidase / glutathione hydrolase [EC:2.3.2.2 3.4.19.13]	347
fig|754476.26.peg.1218 (332)	K07146	UPF0176 protein	272
fig|754476.26.peg.1220 (192)			79
fig|754476.26.peg.1223 (305)	K02016	ABC.FEV.S; iron complex transport system substrate-binding protein	127
fig|754476.26.peg.1224 (178)	K00760	hprT; hypoxanthine phosphoribosyltransferase [EC:2.4.2.8]	116
fig|754476.26.peg.1225 (244)	K19696	mtiP; 5'-methylthioinosine phosphorylase [EC:2.4.2.44]	71	K00772	41
fig|754476.26.peg.1227 (307)			217
fig|754476.26.peg.1228 (146)	K07340	ybbJ; inner membrane protein	65
fig|754476.26.peg.1229 (199)	K02226	cobC; alpha-ribazole phosphatase [EC:3.1.3.73]	75
fig|754476.26.peg.1230 (392)	K18850	ycfD; 50S ribosomal protein L16 3-hydroxylase [EC:1.14.11.47]	147
fig|754476.26.peg.1232 (161)	K03611	dsbB; disulfide bond formation protein DsbB	79
fig|754476.26.peg.1233 (72)	K02518	infA; translation initiation factor IF-1	67
fig|754476.26.peg.1234 (237)	K21420	bpt; leucyl-tRNA---protein transferase [EC:2.3.2.29]	164
fig|754476.26.peg.1235 (208)	K00684	aat; leucyl/phenylalanyl-tRNA---protein transferase [EC:2.3.2.6]	103
fig|754476.26.peg.1236 (392)			112
fig|754476.26.peg.1237 (199)	K06187	recR; recombination protein RecR	133
fig|754476.26.peg.1238 (102)	K09747	uncharacterized protein	72
fig|754476.26.peg.1239 (596)	K02343	dnaX; DNA polymerase III subunit gamma/tau [EC:2.7.7.7]	271
fig|754476.26.peg.1240 (279)	K03525	coaX; type III pantothenate kinase [EC:2.7.1.33]	131
fig|754476.26.peg.1241 (267)	K03524	birA; BirA family transcriptional regulator, biotin operon repressor / biotin---[acetyl-CoA-carboxylase] ligase [EC:6.3.4.15]	71
fig|754476.26.peg.1244 (197)	K03809	wrbA; NAD(P)H dehydrogenase (quinone) [EC:1.6.5.2]	135
fig|754476.26.peg.1245 (116)	K00537	ARSC1; arsenate reductase [EC:1.20.4.1]	68
fig|754476.26.peg.1246 (393)	K19804	lapB; lipopolysaccharide assembly protein B	155
fig|754476.26.peg.1248 (107)	K05524	fdxA; ferredoxin	83
fig|754476.26.peg.1249 (286)	K03089	rpoH; RNA polymerase sigma-32 factor	185
fig|754476.26.peg.1250 (308)	K09811	ftsX; cell division transport system permease protein	116
fig|754476.26.peg.1251 (220)	K09812	ftsE; cell division transport system ATP-binding protein	155
fig|754476.26.peg.1252 (354)	K03110	ftsY; fused signal recognition particle receptor	196
fig|754476.26.peg.1253 (453)	K07263	pqqL; zinc protease [EC:3.4.24.-]	273
fig|754476.26.peg.1254 (433)	K07263	pqqL; zinc protease [EC:3.4.24.-]	230
fig|754476.26.peg.1255 (172)	K08316	rsmD; 16S rRNA (guanine966-N2)-methyltransferase [EC:2.1.1.171]	72
fig|754476.26.peg.1256 (165)	K00954	E2.7.7.3A; pantetheine-phosphate adenylyltransferase [EC:2.7.7.3]	144
fig|754476.26.peg.1257 (84)			65
fig|754476.26.peg.1259 (817)	K01869	LARS; leucyl-tRNA synthetase [EC:6.1.1.4]	601
fig|754476.26.peg.1261 (343)	K02340	holA; DNA polymerase III subunit delta [EC:2.7.7.7]	145
fig|754476.26.peg.1262 (418)	K00147	proA; glutamate-5-semialdehyde dehydrogenase [EC:1.2.1.41]	304
fig|754476.26.peg.1263 (221)	K00969	nadD; nicotinate-nucleotide adenylyltransferase [EC:2.7.7.18]	107
fig|754476.26.peg.1265 (118)	K09710	ybeB; ribosome-associated protein	62
fig|754476.26.peg.1266 (156)	K00783	rlmH; 23S rRNA (pseudouridine1915-N3)-methyltransferase [EC:2.1.1.177]	150
fig|754476.26.peg.1267 (195)	K06287	maf; septum formation protein	133
fig|754476.26.peg.1268 (490)	K08301	rng; ribonuclease G [EC:3.1.26.-]	321
fig|754476.26.peg.1269 (1269)			283
fig|754476.26.peg.1270 (480)	K03568	tldD; TldD protein	466
fig|754476.26.peg.1271 (350)			262
fig|754476.26.peg.1273 (469)	K01915	glnA; glutamine synthetase [EC:6.3.1.2]	407
fig|754476.26.peg.1275 (352)	K07708	glnL; two-component system, NtrC family, nitrogen regulation sensor histidine kinase GlnL [EC:2.7.13.3]	166
fig|754476.26.peg.1276 (467)	K07712	glnG; two-component system, NtrC family, nitrogen regulation response regulator GlnG	314
fig|754476.26.peg.1277 (148)	K09748	rimP; ribosome maturation factor RimP	73
fig|754476.26.peg.1278 (504)	K02600	nusA; N utilization substance protein A	334
fig|754476.26.peg.1279 (931)	K02519	infB; translation initiation factor IF-2	469
fig|754476.26.peg.1280 (133)	K02834	rbfA; ribosome-binding factor A	72
fig|754476.26.peg.1281 (309)	K03177	truB; tRNA pseudouridine55 synthase [EC:5.4.99.25]	158
fig|754476.26.peg.1282 (89)	K02956	RP-S15; small subunit ribosomal protein S15	86
fig|754476.26.peg.1283 (697)	K00962	pnp; polyribonucleotide nucleotidyltransferase [EC:2.7.7.8]	510
fig|754476.26.peg.1284 (255)	K02020	modA; molybdate transport system substrate-binding protein	69
fig|754476.26.peg.1285 (220)	K02018	modB; molybdate transport system permease protein	166
fig|754476.26.peg.1286 (355)	K02017	modC; molybdate transport system ATP-binding protein [EC:3.6.3.29]	133
fig|754476.26.peg.1287 (231)	K03561	exbB; biopolymer transport protein ExbB	123
fig|754476.26.peg.1288 (132)	K03559	exbD; biopolymer transport protein ExbD	33
fig|754476.26.peg.1289 (143)	K03559	exbD; biopolymer transport protein ExbD	32
fig|754476.26.peg.1291 (255)	K06923	uncharacterized protein	139
fig|754476.26.peg.1292 (431)			133
fig|754476.26.peg.1294 (1051)			624
fig|754476.26.peg.1295 (389)			144
fig|754476.26.peg.1296 (456)			205	K18903	9
fig|754476.26.peg.1297 (406)	K07552	bcr; MFS transporter, DHA1 family, multidrug resistance protein	187
fig|754476.26.peg.1299 (431)	K16053	ybdG; miniconductance mechanosensitive channel	248
fig|754476.26.peg.1300 (496)	K03321	TC.SULP; sulfate permease, SulP family	398
fig|754476.26.peg.1301 (286)			167
fig|754476.26.peg.1304 (279)			134
fig|754476.26.peg.1305 (304)			183
fig|754476.26.peg.1306 (528)	K02837	prfC; peptide chain release factor 3	411
fig|754476.26.peg.1307 (149)			56
fig|754476.26.peg.1309 (933)	K01870	IARS; isoleucyl-tRNA synthetase [EC:6.1.1.5]	670
fig|754476.26.peg.1310 (155)	K03101	lspA; signal peptidase II [EC:3.4.23.36]	85
fig|754476.26.peg.1312 (295)	K04517	tyrA2; prephenate dehydrogenase [EC:1.3.1.12]	146
fig|754476.26.peg.1313 (439)	K00800	aroA; 3-phosphoshikimate 1-carboxyvinyltransferase [EC:2.5.1.19]	253
fig|754476.26.peg.1314 (220)	K00945	cmk; CMP/dCMP kinase [EC:2.7.4.25]	136
fig|754476.26.peg.1315 (557)	K02945	RP-S1; small subunit ribosomal protein S1	416
fig|754476.26.peg.1316 (96)	K05788	ihfB; integration host factor subunit beta	73
fig|754476.26.peg.1319 (473)	K00404	ccoN; cytochrome c oxidase cbb3-type subunit I [EC:1.9.3.1]	514
fig|754476.26.peg.1320 (225)	K00405	ccoO; cytochrome c oxidase cbb3-type subunit II	139
fig|754476.26.peg.1322 (310)	K00406	ccoP; cytochrome c oxidase cbb3-type subunit III	147
fig|754476.26.peg.1325 (820)	K01533	copB; Cu2+-exporting ATPase [EC:3.6.3.4]	455
fig|754476.26.peg.1326 (69)			26
fig|754476.26.peg.1328 (1119)			187
fig|754476.26.peg.1330 (147)	K07560	dtd; D-aminoacyl-tRNA deacylase [EC:3.1.1.96]	135
fig|754476.26.peg.1331 (330)	K01259	pip; proline iminopeptidase [EC:3.4.11.5]	163
fig|754476.26.peg.1332 (387)	K01903	sucC; succinyl-CoA synthetase beta subunit [EC:6.2.1.5]	224
fig|754476.26.peg.1333 (290)	K01902	sucD; succinyl-CoA synthetase alpha subunit [EC:6.2.1.5]	233
fig|754476.26.peg.1334 (547)	K01950	E6.3.5.1; NAD+ synthase (glutamine-hydrolysing) [EC:6.3.5.1]	319
fig|754476.26.peg.1335 (112)	K04751	glnB; nitrogen regulatory protein P-II 1	93
fig|754476.26.peg.1336 (260)	K05807	bamD; outer membrane protein assembly factor BamD	133
fig|754476.26.peg.1337 (387)	K16291	erfK; L,D-transpeptidase ErfK/SrfK	120
fig|754476.26.peg.1339 (264)	K01092	E3.1.3.25; myo-inositol-1(or 4)-monophosphatase [EC:3.1.3.25]	176
fig|754476.26.peg.1340 (610)	K06207	typA; GTP-binding protein	468
fig|754476.26.peg.1343 (451)	K02667	pilR; two-component system, NtrC family, response regulator PilR	280
fig|754476.26.peg.1344 (302)	K06980	ygfZ; tRNA-modifying protein YgfZ	123
fig|754476.26.peg.1346 (533)	K00278	nadB; L-aspartate oxidase [EC:1.4.3.16]	357
fig|754476.26.peg.1347 (191)	K03088	rpoE; RNA polymerase sigma-70 factor, ECF subfamily	128
fig|754476.26.peg.1349 (326)	K03598	rseB; sigma-E factor negative regulatory protein RseB	119
fig|754476.26.peg.1351 (475)	K04771	degP; serine protease Do [EC:3.4.21.107]	262
fig|754476.26.peg.1353 (234)
fig|754476.26.peg.1354 (447)	K19609	pfeS; two-component system, OmpR family, sensor histidine kinase PfeS [EC:2.7.13.3]	202
fig|754476.26.peg.1356 (455)			253
fig|754476.26.peg.1357 (598)	K03596	lepA; GTP-binding protein LepA	475
fig|754476.26.peg.1358 (253)	K03100	lepB; signal peptidase I [EC:3.4.21.89]	206
fig|754476.26.peg.1360 (227)	K03685	rnc; ribonuclease III [EC:3.1.26.3]	137
fig|754476.26.peg.1361 (301)	K03595	era; GTPase	190
fig|754476.26.peg.1362 (239)	K03584	recO; DNA repair protein RecO (recombination protein O)	114
fig|754476.26.peg.1363 (243)	K03474	pdxJ; pyridoxine 5-phosphate synthase [EC:2.6.99.2]	165
fig|754476.26.peg.1364 (126)	K00997	acpS; holo-[acyl-carrier protein] synthase [EC:2.7.8.7]	73
fig|754476.26.peg.1365 (295)	K12339	cysM; S-sulfo-L-cysteine synthase (O-acetyl-L-serine-dependent) [EC:2.5.1.144]	242
fig|754476.26.peg.1366 (671)			213
fig|754476.26.peg.1367 (199)			126
fig|754476.26.peg.1368 (442)	K03215	rumA; 23S rRNA (uracil1939-C5)-methyltransferase [EC:2.1.1.190]	262
fig|754476.26.peg.1372 (296)	K09773	ppsR; [pyruvate, water dikinase]-phosphate phosphotransferase / [pyruvate, water dikinase] kinase [EC:2.7.4.28 2.7.11.33]	160
fig|754476.26.peg.1374 (281)	K00963	UGP2; UTP--glucose-1-phosphate uridylyltransferase [EC:2.7.7.9]	191
fig|754476.26.peg.1377 (285)	K00963	UGP2; UTP--glucose-1-phosphate uridylyltransferase [EC:2.7.7.9]	194
fig|754476.26.peg.1378 (326)	K01784	galE; UDP-glucose 4-epimerase [EC:5.1.3.2]	179	K12448	18
fig|754476.26.peg.1379 (466)
fig|754476.26.peg.1380 (467)	K03606	wcaJ; putative colanic acid biosysnthesis UDP-glucose lipid carrier transferase	249
fig|754476.26.peg.1395 (303)	K01784	galE; UDP-glucose 4-epimerase [EC:5.1.3.2]	116
fig|754476.26.peg.1398 (326)			38	K07011	27
fig|754476.26.peg.1399 (292)			144
fig|754476.26.peg.1400 (176)	K00640	cysE; serine O-acetyltransferase [EC:2.3.1.30]	112
fig|754476.26.peg.1401 (331)			185
fig|754476.26.peg.1403 (476)			201
fig|754476.26.peg.1406 (401)			184
fig|754476.26.peg.1407 (645)	K01953	asnB; asparagine synthase (glutamine-hydrolysing) [EC:6.3.5.4]	261
fig|754476.26.peg.1415 (192)	K00640	cysE; serine O-acetyltransferase [EC:2.3.1.30]	32
fig|754476.26.peg.1420 (388)			193
fig|754476.26.peg.1422 (367)	K05946	tagA; N-acetylglucosaminyldiphosphoundecaprenol N-acetyl-beta-D-mannosaminyltransferase [EC:2.4.1.187]	167
fig|754476.26.peg.1423 (503)			216
fig|754476.26.peg.1427 (471)	K01959	pycA; pyruvate carboxylase subunit A [EC:6.4.1.1]	386
fig|754476.26.peg.1428 (596)	K01960	pycB; pyruvate carboxylase subunit B [EC:6.4.1.1]	476
fig|754476.26.peg.1431 (391)
fig|754476.26.peg.1434 (275)	K02036	pstB; phosphate transport system ATP-binding protein [EC:7.3.2.1]	195
fig|754476.26.peg.1435 (299)	K02038	pstA; phosphate transport system permease protein	236
fig|754476.26.peg.1436 (325)	K02037	pstC; phosphate transport system permease protein	294
fig|754476.26.peg.1437 (352)	K02040	pstS; phosphate transport system substrate-binding protein	208
fig|754476.26.peg.1438 (590)			335	K00114	81
fig|754476.26.peg.1440 (395)	K00812	aspB; aspartate aminotransferase [EC:2.6.1.1]	285
fig|754476.26.peg.1441 (670)	K03702	uvrB; excinuclease ABC subunit B	512
fig|754476.26.peg.1442 (641)	K01868	TARS; threonyl-tRNA synthetase [EC:6.1.1.3]	505
fig|754476.26.peg.1443 (141)	K02520	infC; translation initiation factor IF-3	103
fig|754476.26.peg.1444 (65)	K02916	RP-L35; large subunit ribosomal protein L35	38
fig|754476.26.peg.1445 (119)	K02887	RP-L20; large subunit ribosomal protein L20	112
fig|754476.26.peg.1446 (345)	K01889	FARSA; phenylalanyl-tRNA synthetase alpha chain [EC:6.1.1.20]	248
fig|754476.26.peg.1447 (791)	K01890	FARSB; phenylalanyl-tRNA synthetase beta chain [EC:6.1.1.20]	457
fig|754476.26.peg.1448 (98)	K04764	ihfA; integration host factor subunit alpha	113
fig|754476.26.peg.1449 (120)			85
fig|754476.26.peg.1450 (348)			301
fig|754476.26.peg.1451 (704)			307
fig|754476.26.peg.1452 (196)			85
fig|754476.26.peg.1453 (173)	K06718	ectA; L-2,4-diaminobutyric acid acetyltransferase [EC:2.3.1.178]	104
fig|754476.26.peg.1454 (453)	K00836	ectB; diaminobutyrate-2-oxoglutarate transaminase [EC:2.6.1.76]	331
fig|754476.26.peg.1455 (134)	K06720	ectC; L-ectoine synthase [EC:4.2.1.108]	115
fig|754476.26.peg.1456 (480)	K00928	lysC; aspartate kinase [EC:2.7.2.4]	371
fig|754476.26.peg.1457 (302)			174
fig|754476.26.peg.1460 (97)			33	K07492	1
fig|754476.26.peg.1461 (157)			108	K07492	5
fig|754476.26.peg.1462 (310)	K00507	SCD; stearoyl-CoA desaturase (Delta-9 desaturase) [EC:1.14.19.1]	185
fig|754476.26.peg.1463 (420)			145	K06954	35
fig|754476.26.peg.1464 (262)	K09701	uncharacterized protein	120
fig|754476.26.peg.1467 (598)	K00574	cfa; cyclopropane-fatty-acyl-phospholipid synthase [EC:2.1.1.79]	101
fig|754476.26.peg.1468 (433)			178
fig|754476.26.peg.1471 (159)	K03594	bfr; bacterioferritin [EC:1.16.3.1]	119
fig|754476.26.peg.1472 (343)	K07568	queA; S-adenosylmethionine:tRNA ribosyltransferase-isomerase [EC:2.4.99.17]	317
fig|754476.26.peg.1473 (247)	K15396	trmJ; tRNA (cytidine32/uridine32-2'-O)-methyltransferase [EC:2.1.1.200]	115	K02533	11
fig|754476.26.peg.1474 (264)	K00640	cysE; serine O-acetyltransferase [EC:2.3.1.30]	189
fig|754476.26.peg.1475 (149)	K13643	iscR; Rrf2 family transcriptional regulator, iron-sulfur cluster assembly transcription factor	79
fig|754476.26.peg.1476 (380)	K04487	iscS; cysteine desulfurase [EC:2.8.1.7]	174
fig|754476.26.peg.1477 (110)	K13628	iscA; iron-sulfur cluster assembly protein	85
fig|754476.26.peg.1478 (434)	K00833	bioA; adenosylmethionine---8-amino-7-oxononanoate aminotransferase [EC:2.6.1.62]	271
fig|754476.26.peg.1479 (188)	K03386	PRDX2_4; peroxiredoxin (alkyl hydroperoxide reductase subunit C) [EC:1.11.1.15]	164
fig|754476.26.peg.1480 (525)	K03387	ahpF; alkyl hydroperoxide reductase subunit F [EC:1.6.4.-]	329
fig|754476.26.peg.1483 (339)			205
fig|754476.26.peg.1484 (294)			76
fig|754476.26.peg.1486 (338)	K16257	mxaC; mxaC protein	79
fig|754476.26.peg.1488 (312)	K16259	mxaL; mxaL protein	117
fig|754476.26.peg.1490 (161)			131
fig|754476.26.peg.1491 (349)	K01207	nagZ; beta-N-acetylhexosaminidase [EC:3.2.1.52]	202
fig|754476.26.peg.1492 (1161)	K02337	dnaE; DNA polymerase III subunit alpha [EC:2.7.7.7]	747
fig|754476.26.peg.1493 (367)	K02670	pilU; twitching motility protein PilU	226
fig|754476.26.peg.1494 (318)	K01962	accA; acetyl-CoA carboxylase carboxyl transferase subunit alpha [EC:6.4.1.2 2.1.3.15]	239
fig|754476.26.peg.1495 (442)	K04075	tilS; tRNA(Ile)-lysidine synthase [EC:6.3.4.19]	164
fig|754476.26.peg.1496 (545)	K01937	pyrG; CTP synthase [EC:6.3.4.2]	411
fig|754476.26.peg.1497 (278)	K01627	kdsA; 2-dehydro-3-deoxyphosphooctonate aldolase (KDO 8-P synthase) [EC:2.5.1.55]	304
fig|754476.26.peg.1498 (426)	K01689	ENO; enolase [EC:4.2.1.11]	307
fig|754476.26.peg.1499 (95)	K05589	ftsB; cell division protein FtsB	37
fig|754476.26.peg.1500 (236)	K00991	ispD; 2-C-methyl-D-erythritol 4-phosphate cytidylyltransferase [EC:2.7.7.60]	126
fig|754476.26.peg.1501 (160)	K01770	ispF; 2-C-methyl-D-erythritol 2,4-cyclodiphosphate synthase [EC:4.6.1.12]	145
fig|754476.26.peg.1502 (358)	K06176	truD; tRNA pseudouridine13 synthase [EC:5.4.99.27]	227
fig|754476.26.peg.1504 (464)	K02302	cysG; uroporphyrin-III C-methyltransferase / precorrin-2 dehydrogenase / sirohydrochlorin ferrochelatase [EC:2.1.1.107 1.3.1.76 4.99.1.4]	286
fig|754476.26.peg.1505 (781)			316
fig|754476.26.peg.1506 (282)	K00767	nadC; nicotinate-nucleotide pyrophosphorylase (carboxylating) [EC:2.4.2.19]	165
fig|754476.26.peg.1507 (183)	K03806	ampD; N-acetyl-anhydromuramoyl-L-alanine amidase [EC:3.5.1.28]	150
fig|754476.26.peg.1508 (207)	K03773	fklB; FKBP-type peptidyl-prolyl cis-trans isomerase FklB [EC:5.2.1.8]	103
fig|754476.26.peg.1509 (162)			60
fig|754476.26.peg.1510 (482)	K09014	sufB; Fe-S cluster assembly protein SufB	410
fig|754476.26.peg.1511 (257)	K09013	sufC; Fe-S cluster assembly ATP-binding protein	187
fig|754476.26.peg.1512 (434)	K09015	sufD; Fe-S cluster assembly protein SufD	246
fig|754476.26.peg.1513 (407)	K11717	sufS; cysteine desulfurase / selenocysteine lyase [EC:2.8.1.7 4.4.1.16]	278
fig|754476.26.peg.1514 (148)	K04488	iscU; nitrogen fixation protein NifU and related proteins	89
fig|754476.26.peg.1515 (111)			38
fig|754476.26.peg.1524 (555)	K02652	pilB; type IV pilus assembly protein PilB	75	K02454	59
fig|754476.26.peg.1525 (407)	K02653	pilC; type IV pilus assembly protein PilC	130
fig|754476.26.peg.1534 (672)	K01874	MARS; methionyl-tRNA synthetase [EC:6.1.1.10]	514
fig|754476.26.peg.1536 (195)	K00241	sdhC; succinate dehydrogenase / fumarate reductase, cytochrome b subunit	32
fig|754476.26.peg.1537 (646)	K00239	sdhA; succinate dehydrogenase / fumarate reductase, flavoprotein subunit [EC:1.3.5.1 1.3.5.4]	451
fig|754476.26.peg.1538 (241)	K00240	sdhB; succinate dehydrogenase / fumarate reductase, iron-sulfur subunit [EC:1.3.5.1 1.3.5.4]	149
fig|754476.26.peg.1541 (718)	K00696	E2.4.1.14; sucrose-phosphate synthase [EC:2.4.1.14]	460
fig|754476.26.peg.1542 (285)			140
fig|754476.26.peg.1543 (290)	K00847	E2.7.1.4; fructokinase [EC:2.7.1.4]	151
fig|754476.26.peg.1544 (651)	K05341	E2.4.1.4; amylosucrase [EC:2.4.1.4]	506
fig|754476.26.peg.1545 (128)			58
fig|754476.26.peg.1546 (437)	K01669	phrB; deoxyribodipyrimidine photo-lyase [EC:4.1.99.3]	239
fig|754476.26.peg.1548 (74)
fig|754476.26.peg.1550 (323)	K07301	yrbG; cation:H+ antiporter	225
fig|754476.26.peg.1551 (328)			127
fig|754476.26.peg.1552 (436)	K14441	rimO; ribosomal protein S12 methylthiotransferase [EC:2.8.4.4]	334
fig|754476.26.peg.1553 (259)			118
fig|754476.26.peg.1554 (262)	K06990	MEMO1; MEMO1 family protein	166
fig|754476.26.peg.1555 (218)	K07006	uncharacterized protein	84
fig|754476.26.peg.1556 (301)			144
fig|754476.26.peg.1557 (193)	K01118	acpD; FMN-dependent NADH-azoreductase [EC:1.7.1.17]	87
fig|754476.26.peg.1558 (280)	K06911	uncharacterized protein	158
fig|754476.26.peg.1559 (108)			66	K04065	3
fig|754476.26.peg.1563 (373)	K00259	ald; alanine dehydrogenase [EC:1.4.1.1]	227
fig|754476.26.peg.1566 (530)			237	K12600	3
fig|754476.26.peg.1567 (155)	K03564	BCP; peroxiredoxin Q/BCP [EC:1.11.1.15]	109
fig|754476.26.peg.1568 (293)	K01714	dapA; 4-hydroxy-tetrahydrodipicolinate synthase [EC:4.3.3.7]	201
fig|754476.26.peg.1570 (255)			150
fig|754476.26.peg.1571 (236)	K01923	purC; phosphoribosylaminoimidazole-succinocarboxamide synthase [EC:6.3.2.6]	258
fig|754476.26.peg.1573 (138)	K02650	pilA; type IV pilus assembly protein PilA	36	K02682	6
fig|754476.26.peg.1574 (165)			72
fig|754476.26.peg.1575 (301)	K05844	rimK; ribosomal protein S6--L-glutamate ligase [EC:6.3.2.-]	258
fig|754476.26.peg.1576 (351)	K06987	uncharacterized protein	210
fig|754476.26.peg.1577 (649)	K01585	speA; arginine decarboxylase [EC:4.1.1.19]	412
fig|754476.26.peg.1578 (399)	K00290	LYS1; saccharopine dehydrogenase (NAD+, L-lysine forming) [EC:1.5.1.7]	326
fig|754476.26.peg.1579 (388)	K13747	nspC; carboxynorspermidine decarboxylase [EC:4.1.1.96]	339
fig|754476.26.peg.1580 (294)	K01480	speB; agmatinase [EC:3.5.3.11]	245
fig|754476.26.peg.1581 (135)			88
fig|754476.26.peg.1582 (195)			160
fig|754476.26.peg.1583 (290)			189
fig|754476.26.peg.1584 (360)	K03593	mrp; ATP-binding protein involved in chromosome partitioning	242
fig|754476.26.peg.1585 (171)	K01494	dcd; dCTP deaminase [EC:3.5.4.13]	142
fig|754476.26.peg.1586 (343)			72
fig|754476.26.peg.1588 (883)	K01256	pepN; aminopeptidase N [EC:3.4.11.2]	533
fig|754476.26.peg.1589 (140)			70
fig|754476.26.peg.1592 (1294)	K01952	purL; phosphoribosylformylglycinamidine synthase [EC:6.3.5.3]	882
fig|754476.26.peg.1595 (969)			222
fig|754476.26.peg.1600 (596)			61
fig|754476.26.peg.1601 (477)	K00404	ccoN; cytochrome c oxidase cbb3-type subunit I [EC:1.9.3.1]	491
fig|754476.26.peg.1606 (223)			154
fig|754476.26.peg.1614 (731)			227
fig|754476.26.peg.1615 (156)	K02456	gspG; general secretion pathway protein G	84
fig|754476.26.peg.1616 (398)	K02455	gspF; general secretion pathway protein F	236
fig|754476.26.peg.1617 (571)	K02454	gspE; general secretion pathway protein E	370
fig|754476.26.peg.1623 (617)	K02453	gspD; general secretion pathway protein D	267
fig|754476.26.peg.1624 (161)	K02456	gspG; general secretion pathway protein G	85
fig|754476.26.peg.1627 (575)	K12536	hasD; ATP-binding cassette, subfamily C, bacterial exporter for protease/lipase	343
fig|754476.26.peg.1628 (444)	K12537	hasE; membrane fusion protein, protease secretion system	232
fig|754476.26.peg.1629 (443)	K12538	hasF; outer membrane protein, protease secretion system	203
fig|754476.26.peg.1630 (227)	K03561	exbB; biopolymer transport protein ExbB	118
fig|754476.26.peg.1631 (136)	K03559	exbD; biopolymer transport protein ExbD	56
fig|754476.26.peg.1632 (329)	K03832	tonB; periplasmic protein TonB	11
fig|754476.26.peg.1634 (61)	K03563	csrA; carbon storage regulator	50
fig|754476.26.peg.1635 (406)	K00928	lysC; aspartate kinase [EC:2.7.2.4]	313
fig|754476.26.peg.1636 (867)	K01872	AARS; alanyl-tRNA synthetase [EC:6.1.1.7]	615
fig|754476.26.peg.1637 (149)	K03565	recX; regulatory protein	57
fig|754476.26.peg.1638 (346)	K03553	recA; recombination protein RecA	285
fig|754476.26.peg.1639 (170)	K03743	pncC; nicotinamide-nucleotide amidase [EC:3.5.1.42]	122
fig|754476.26.peg.1640 (849)	K03555	mutS; DNA mismatch repair protein MutS	512
fig|754476.26.peg.1641 (92)	K09902	uncharacterized protein	51
fig|754476.26.peg.1642 (129)			102
fig|754476.26.peg.1643 (139)	K07397	yhfA; putative redox protein	142
fig|754476.26.peg.1644 (244)	K10914	crp; CRP/FNR family transcriptional regulator, cyclic AMP receptor protein	86
fig|754476.26.peg.1645 (265)	K01609	trpC; indole-3-glycerol phosphate synthase [EC:4.1.1.48]	181
fig|754476.26.peg.1646 (342)	K00766	trpD; anthranilate phosphoribosyltransferase [EC:2.4.2.18]	225
fig|754476.26.peg.1647 (196)	K01658	trpG; anthranilate synthase component II [EC:4.1.3.27]	161
fig|754476.26.peg.1648 (497)	K01657	trpE; anthranilate synthase component I [EC:4.1.3.27]	356
fig|754476.26.peg.1649 (222)	K01091	gph; phosphoglycolate phosphatase [EC:3.1.3.18]	157
fig|754476.26.peg.1650 (230)	K01783	rpe; ribulose-phosphate 3-epimerase [EC:5.1.3.1]	185
fig|754476.26.peg.1654 (725)			529
fig|754476.26.peg.1655 (181)			66	K12262	15
fig|754476.26.peg.1659 (228)	K14742	tsaB; tRNA threonylcarbamoyladenosine biosynthesis protein TsaB	145
fig|754476.26.peg.1660 (243)	K15256	cmoA; tRNA (cmo5U34)-methyltransferase [EC:2.1.1.-]	159
fig|754476.26.peg.1661 (323)	K15257	cmoB; tRNA (mo5U34)-methyltransferase [EC:2.1.1.-]	192
fig|754476.26.peg.1667 (561)			351
fig|754476.26.peg.1668 (174)	K03098	APOD; apolipoprotein D and lipocalin family protein	103
fig|754476.26.peg.1669 (269)	K08714	VGSC; voltage-gated sodium channel	166
fig|754476.26.peg.1671 (686)			172
fig|754476.26.peg.1673 (136)	K06204	dksA; DnaK suppressor protein	51
fig|754476.26.peg.1674 (403)			304
fig|754476.26.peg.1678 (154)	K09823	zur; Fur family transcriptional regulator, zinc uptake regulator	71
fig|754476.26.peg.1682 (294)			173
fig|754476.26.peg.1684 (472)	K01992	ABC-2.P; ABC-2 type transport system permease protein	151
fig|754476.26.peg.1686 (343)			149
fig|754476.26.peg.1687 (547)	K00200	fwdA; formylmethanofuran dehydrogenase subunit A [EC:1.2.7.12]	318
fig|754476.26.peg.1688 (192)	K09950	uncharacterized protein	117
fig|754476.26.peg.1690 (412)	K02004	ABC.CD.P; putative ABC transport system permease protein	228
fig|754476.26.peg.1693 (467)			113
fig|754476.26.peg.1695 (541)			318
fig|754476.26.peg.1700 (191)			58
fig|754476.26.peg.1706 (322)			69
fig|754476.26.peg.1709 (294)			173
fig|754476.26.peg.1713 (727)	K02014	TC.FEV.OM; iron complex outermembrane recepter protein	417
fig|754476.26.peg.1714 (560)	K00027	ME2; malate dehydrogenase (oxaloacetate-decarboxylating) [EC:1.1.1.38]	503
fig|754476.26.peg.1717 (357)	K01993	ABC-2.TX; HlyD family secretion protein	193
fig|754476.26.peg.1718 (925)	K13926	rbbA; ribosome-dependent ATPase	644
fig|754476.26.peg.1719 (373)	K01992	ABC-2.P; ABC-2 type transport system permease protein	272
fig|754476.26.peg.1721 (212)	K10804	tesA; acyl-CoA thioesterase I [EC:3.1.2.- 3.1.1.5]	104
fig|754476.26.peg.1722 (243)	K02003	ABC.CD.A; putative ABC transport system ATP-binding protein	134
fig|754476.26.peg.1723 (827)	K02004	ABC.CD.P; putative ABC transport system permease protein	363
fig|754476.26.peg.1724 (233)	K03814	mtgA; monofunctional glycosyltransferase [EC:2.4.1.129]	164
fig|754476.26.peg.1727 (444)	K01679	E4.2.1.2B; fumarate hydratase, class II [EC:4.2.1.2]	262
fig|754476.26.peg.1729 (431)	K03406	mcp; methyl-accepting chemotaxis protein	229
fig|754476.26.peg.1732 (161)			71
fig|754476.26.peg.1735 (302)	K07054	uncharacterized protein	174
fig|754476.26.peg.1736 (183)			178
fig|754476.26.peg.1737 (468)	K07259	dacB; serine-type D-Ala-D-Ala carboxypeptidase/endopeptidase (penicillin-binding protein 4) [EC:3.4.16.4 3.4.21.-]	180
fig|754476.26.peg.1740 (134)	K00033	PGD; 6-phosphogluconate dehydrogenase [EC:1.1.1.44 1.1.1.343]	24
fig|754476.26.peg.1741 (148)	K00033	PGD; 6-phosphogluconate dehydrogenase [EC:1.1.1.44 1.1.1.343]	22
fig|754476.26.peg.1742 (225)	K07667	kdpE; two-component system, OmpR family, KDP operon response regulator KdpE	147
fig|754476.26.peg.1743 (516)	K07646	kdpD; two-component system, OmpR family, sensor histidine kinase KdpD [EC:2.7.13.3]	120
fig|754476.26.peg.1745 (457)	K03499	trkA; trk system potassium uptake protein	272
fig|754476.26.peg.1746 (208)			107
fig|754476.26.peg.1755 (668)			170
fig|754476.26.peg.1757 (263)			113
fig|754476.26.peg.1758 (356)			115
fig|754476.26.peg.1759 (316)			115
fig|754476.26.peg.1764 (247)	K01061	E3.1.1.45; carboxymethylenebutenolidase [EC:3.1.1.45]	188
fig|754476.26.peg.1765 (261)			163
fig|754476.26.peg.1766 (700)			224
fig|754476.26.peg.1769 (212)			103
fig|754476.26.peg.1773 (404)	K07234	uncharacterized protein involved in response to NO	173
fig|754476.26.peg.1775 (138)			45
fig|754476.26.peg.1782 (425)			218
fig|754476.26.peg.1783 (454)	K07644	cusS; two-component system, OmpR family, heavy metal sensor histidine kinase CusS [EC:2.7.13.3]	262
fig|754476.26.peg.1786 (172)			101
fig|754476.26.peg.1787 (592)			386
fig|754476.26.peg.1788 (249)	K07233	pcoB; copper resistance protein B	129
fig|754476.26.peg.1795 (300)			147
fig|754476.26.peg.1796 (219)			147
fig|754476.26.peg.1800 (740)	K17686	copA; Cu+-exporting ATPase [EC:3.6.3.54]	463
fig|754476.26.peg.1802 (450)			205
fig|754476.26.peg.1803 (631)	K07798	cusB; membrane fusion protein, Cu(I)/Ag(I) efflux system	215
fig|754476.26.peg.1804 (1056)	K07787	cusA; Cu(I)/Ag(I) efflux system membrane protein CusA/SilA	811
fig|754476.26.peg.1809 (255)			122
fig|754476.26.peg.1810 (553)			9	K21029	2
fig|754476.26.peg.1814 (733)	K11004	hlyB; ATP-binding cassette, subfamily B, bacterial HlyB/CyaB	453
fig|754476.26.peg.1815 (466)	K11003	hlyD; hemolysin D	222
fig|754476.26.peg.1817 (3420)			378
fig|754476.26.peg.1827 (425)			126
fig|754476.26.peg.1828 (700)			10	K03546	1
fig|754476.26.peg.1830 (511)			253
fig|754476.26.peg.1831 (248)			121
fig|754476.26.peg.1832 (382)	K00526	E1.17.4.1B; ribonucleoside-diphosphate reductase beta chain [EC:1.17.4.1]	297
fig|754476.26.peg.1833 (955)	K00525	E1.17.4.1A; ribonucleoside-diphosphate reductase alpha chain [EC:1.17.4.1]	710
fig|754476.26.peg.1835 (465)	K00425	cydA; cytochrome bd ubiquinol oxidase subunit I [EC:1.10.3.14]	446
fig|754476.26.peg.1836 (332)	K00426	cydB; cytochrome bd ubiquinol oxidase subunit II [EC:1.10.3.14]	233
fig|754476.26.peg.1837 (559)	K16013	cydD; ATP-binding cassette, subfamily C, bacterial CydD	206
fig|754476.26.peg.1838 (563)	K16012	cydC; ATP-binding cassette, subfamily C, bacterial CydC	168
fig|754476.26.peg.1839 (581)			298
fig|754476.26.peg.1841 (1995)	K15125	fhaB; filamentous hemagglutinin	511
fig|754476.26.peg.1842 (294)			173
fig|754476.26.peg.1849 (48)			8	K03208	1
fig|754476.26.peg.1850 (152)			85
fig|754476.26.peg.1852 (579)			495
fig|754476.26.peg.1853 (223)	K19416	yccA; modulator of FtsH protease	163
fig|754476.26.peg.1855 (301)	K03639	moaA; GTP 3',8-cyclase [EC:4.1.99.22]	183
fig|754476.26.peg.1856 (279)	K02379	fdhD; FdhD protein	201
fig|754476.26.peg.1857 (136)	K04765	mazG; nucleoside triphosphate diphosphatase [EC:3.6.1.9]	29	K02499	3
fig|754476.26.peg.1858 (134)	K04762	hslR; ribosome-associated heat shock protein Hsp15	81
fig|754476.26.peg.1859 (653)	K01895	ACSS; acetyl-CoA synthetase [EC:6.2.1.1]	436
fig|754476.26.peg.1860 (506)	K00138	aldB; aldehyde dehydrogenase [EC:1.2.1.-]	467
fig|754476.26.peg.1862 (587)	K07278	tamA; translocation and assembly module TamA	248
fig|754476.26.peg.1864 (140)	K06204	dksA; DnaK suppressor protein	93
fig|754476.26.peg.1865 (255)			146
fig|754476.26.peg.1866 (399)			219
fig|754476.26.peg.1868 (682)	K16091	fecA; Fe(3+) dicitrate transport protein	349
fig|754476.26.peg.1869 (252)	K06203	cysZ; CysZ protein	128
fig|754476.26.peg.1870 (425)			162	K00854	35
fig|754476.26.peg.1871 (129)	K09457	queF; 7-cyano-7-deazaguanine reductase [EC:1.7.1.13]	95
fig|754476.26.peg.1872 (250)	K03528	zipA; cell division protein ZipA	26
fig|754476.26.peg.1873 (670)	K01972	E6.5.1.2; DNA ligase (NAD+) [EC:6.5.1.2]	431
fig|754476.26.peg.1874 (348)			155
fig|754476.26.peg.1875 (136)			67
fig|754476.26.peg.1881 (1295)	K03578	hrpA; ATP-dependent helicase HrpA [EC:3.6.4.13]	740
fig|754476.26.peg.1885 (97)	K07574	yhbY; RNA-binding protein	52
fig|754476.26.peg.1886 (744)	K12297	rlmL; 23S rRNA (guanine2445-N2)-methyltransferase / 23S rRNA (guanine2069-N7)-methyltransferase [EC:2.1.1.173 2.1.1.264]	370
fig|754476.26.peg.1887 (250)			128
fig|754476.26.peg.1888 (693)	K00937	ppk; polyphosphate kinase [EC:2.7.4.1]	443
fig|754476.26.peg.1890 (157)	K09160	uncharacterized protein	104
fig|754476.26.peg.1892 (457)	K01267	DNPEP; aspartyl aminopeptidase [EC:3.4.11.21]	311
fig|754476.26.peg.1896 (192)			73
fig|754476.26.peg.1897 (952)	K03580	hepA; ATP-dependent helicase HepA [EC:3.6.4.-]	472
fig|754476.26.peg.1899 (1045)			629
fig|754476.26.peg.1901 (222)			118
fig|754476.26.peg.1903 (304)	K07088	uncharacterized protein	188
fig|754476.26.peg.1905 (131)	K06886	glbN; hemoglobin	104
fig|754476.26.peg.1906 (183)			202
fig|754476.26.peg.1909 (640)	K03722	dinG; ATP-dependent DNA helicase DinG [EC:3.6.4.12]	338
fig|754476.26.peg.1911 (128)	K01724	PCBD; 4a-hydroxytetrahydrobiopterin dehydratase [EC:4.2.1.96]	131
fig|754476.26.peg.1919 (261)			63
fig|754476.26.peg.1920 (229)			104
fig|754476.26.peg.1921 (653)			336
fig|754476.26.peg.1922 (61)	K00901	dgkA; diacylglycerol kinase (ATP) [EC:2.7.1.107]	22
fig|754476.26.peg.1931 (1149)	K01153	hsdR; type I restriction enzyme, R subunit [EC:3.1.21.3]	567
fig|754476.26.peg.1932 (396)	K01154	hsdS; type I restriction enzyme, S subunit [EC:3.1.21.3]	121
fig|754476.26.peg.1933 (493)	K03427	hsdM; type I restriction enzyme M protein [EC:2.1.1.72]	320
fig|754476.26.peg.1934 (709)			539
fig|754476.26.peg.1935 (101)	K05524	fdxA; ferredoxin	42
fig|754476.26.peg.1936 (458)	K00528	fpr; ferredoxin/flavodoxin---NADP+ reductase [EC:1.18.1.2 1.19.1.1]	210
fig|754476.26.peg.1938 (592)			525	K00114	65
fig|754476.26.peg.1939 (396)	K05916	hmp; nitric oxide dioxygenase [EC:1.14.12.17]	233
fig|754476.26.peg.1945 (219)	K02483	two-component system	113	K07666	27
fig|754476.26.peg.1946 (222)			79
fig|754476.26.peg.1948 (215)			167
fig|754476.26.peg.1950 (231)			70
fig|754476.26.peg.1951 (70)			16	K19048	1
fig|754476.26.peg.1952 (582)	K03321	TC.SULP; sulfate permease, SulP family	295
fig|754476.26.peg.1953 (666)			362
fig|754476.26.peg.1954 (106)	K00901	dgkA; diacylglycerol kinase (ATP) [EC:2.7.1.107]	41
fig|754476.26.peg.1955 (323)	K07393	ECM4; glutathionyl-hydroquinone reductase [EC:1.8.5.7]	242
fig|754476.26.peg.1957 (839)	K12257	secDF; SecD/SecF fusion protein	430
fig|754476.26.peg.1958 (351)	K07301	yrbG; cation:H+ antiporter	222
fig|754476.26.peg.1959 (341)			70
fig|754476.26.peg.1960 (192)	K03744	lemA; LemA protein	104
fig|754476.26.peg.1962 (552)			445
fig|754476.26.peg.1963 (271)			65	K07486	10
fig|754476.26.peg.1964 (566)	K00381	cysI; sulfite reductase (NADPH) hemoprotein beta-component [EC:1.8.1.2]	410
fig|754476.26.peg.1965 (599)	K00380	cysJ; sulfite reductase (NADPH) flavoprotein alpha-component [EC:1.8.1.2]	333
fig|754476.26.peg.1966 (714)			145
fig|754476.26.peg.1969 (211)			80
fig|754476.26.peg.1970 (259)	K03424	tatD; TatD DNase family protein [EC:3.1.21.-]	200
fig|754476.26.peg.1971 (99)	K02676	pilZ; type IV pilus assembly protein PilZ	76
fig|754476.26.peg.1973 (320)	K02341	holB; DNA polymerase III subunit delta' [EC:2.7.7.7]	82
fig|754476.26.peg.1974 (210)	K00943	tmk; dTMP kinase [EC:2.7.4.9]	117
fig|754476.26.peg.1975 (341)	K07082	UPF0755 protein	215
fig|754476.26.peg.1976 (276)	K02619	pabC; 4-amino-4-deoxychorismate lyase [EC:4.1.3.38]	134
fig|754476.26.peg.1977 (413)	K09458	fabF; 3-oxoacyl-[acyl-carrier-protein] synthase II [EC:2.3.1.179]	306
fig|754476.26.peg.1978 (78)	K02078	acpP; acyl carrier protein	57
fig|754476.26.peg.1979 (247)	K00059	fabG; 3-oxoacyl-[acyl-carrier protein] reductase [EC:1.1.1.100]	176
fig|754476.26.peg.1980 (313)	K00645	fabD; [acyl-carrier-protein] S-malonyltransferase [EC:2.3.1.39]	240
fig|754476.26.peg.1981 (319)	K00648	fabH; 3-oxoacyl-[acyl-carrier-protein] synthase III [EC:2.3.1.180]	238
fig|754476.26.peg.1982 (330)	K03621	plsX; glycerol-3-phosphate acyltransferase PlsX [EC:2.3.1.15]	241
fig|754476.26.peg.1983 (59)	K02911	RP-L32; large subunit ribosomal protein L32	62
fig|754476.26.peg.1985 (502)	K00764	purF; amidophosphoribosyltransferase [EC:2.4.2.14]	371
fig|754476.26.peg.1986 (163)	K03558	cvpA; membrane protein required for colicin V production	77
fig|754476.26.peg.1988 (811)	K01338	lon; ATP-dependent Lon protease [EC:3.4.21.53]	552
fig|754476.26.peg.1989 (423)	K03544	clpX; ATP-dependent Clp protease ATP-binding subunit ClpX	340
fig|754476.26.peg.1990 (211)	K01358	clpP; ATP-dependent Clp protease, protease subunit [EC:3.4.21.92]	227
fig|754476.26.peg.1991 (432)	K03545	tig; trigger factor	200
fig|754476.26.peg.1993 (307)	K01081	E3.1.3.5; 5'-nucleotidase [EC:3.1.3.5]	246
fig|754476.26.peg.1995 (302)	K13283	fieF; ferrous-iron efflux pump FieF	150
fig|754476.26.peg.1996 (543)	K01835	pgm; phosphoglucomutase [EC:5.4.2.2]	384
fig|754476.26.peg.1997 (201)			123
fig|754476.26.peg.1999 (329)	K07102	amgK; N-acetylmuramate 1-kinase [EC:2.7.1.221]	159
fig|754476.26.peg.2000 (231)	K00992	murU; N-acetyl-alpha-D-muramate 1-phosphate uridylyltransferase [EC:2.7.7.99]	120
fig|754476.26.peg.2001 (298)	K00611	OTC; ornithine carbamoyltransferase [EC:2.1.3.3]	263
fig|754476.26.peg.2002 (399)	K00821	argD; acetylornithine/N-succinyldiaminopimelate aminotransferase [EC:2.6.1.11 2.6.1.17]	253
fig|754476.26.peg.2003 (193)	K04564	SOD2; superoxide dismutase, Fe-Mn family [EC:1.15.1.1]	229
fig|754476.26.peg.2004 (151)	K03789	rimI; [ribosomal protein S18]-alanine N-acetyltransferase [EC:2.3.1.266]	65
fig|754476.26.peg.2006 (510)	K01649	leuA; 2-isopropylmalate synthase [EC:2.3.3.13]	509
fig|754476.26.peg.2007 (247)	K17103	CHO1; CDP-diacylglycerol---serine O-phosphatidyltransferase [EC:2.7.8.8]	186
fig|754476.26.peg.2008 (338)	K00053	ilvC; ketol-acid reductoisomerase [EC:1.1.1.86]	292
fig|754476.26.peg.2009 (165)	K01653	E2.2.1.6S; acetolactate synthase I/III small subunit [EC:2.2.1.6]	125
fig|754476.26.peg.2010 (580)	K01652	E2.2.1.6L; acetolactate synthase I/II/III large subunit [EC:2.2.1.6]	448
fig|754476.26.peg.2011 (305)	K01465	URA4; dihydroorotase [EC:3.5.2.3]	183
fig|754476.26.peg.2013 (225)			230
fig|754476.26.peg.2014 (93)	K03769	ppiC; peptidyl-prolyl cis-trans isomerase C [EC:5.2.1.8]	76
fig|754476.26.peg.2015 (692)	K03722	dinG; ATP-dependent DNA helicase DinG [EC:3.6.4.12]	234
fig|754476.26.peg.2016 (333)	K03778	ldhA; D-lactate dehydrogenase [EC:1.1.1.28]	196
fig|754476.26.peg.2017 (316)	K16370	pfkB; 6-phosphofructokinase 2 [EC:2.7.1.11]	54	K00882	32
fig|754476.26.peg.2018 (549)	K07462	recJ; single-stranded-DNA-specific exonuclease [EC:3.1.-.-]	285
fig|754476.26.peg.2019 (312)			60
fig|754476.26.peg.2020 (234)	K10763	hda; DnaA-homolog protein	85
fig|754476.26.peg.2021 (348)			187
fig|754476.26.peg.2022 (161)	K08744	CRLS; cardiolipin synthase (CMP-forming) [EC:2.7.8.41]	78
fig|754476.26.peg.2024 (353)	K01933	purM; phosphoribosylformylglycinamidine cyclo-ligase [EC:6.3.3.1]	240
fig|754476.26.peg.2025 (194)	K11175	purN; phosphoribosylglycinamide formyltransferase 1 [EC:2.1.2.2]	110
fig|754476.26.peg.2026 (247)			60
fig|754476.26.peg.2027 (200)	K01515	nudF; ADP-ribose pyrophosphatase [EC:3.6.1.13]	166
fig|754476.26.peg.2028 (302)	K01792	E5.1.3.15; glucose-6-phosphate 1-epimerase [EC:5.1.3.15]	186
fig|754476.26.peg.2029 (160)	K03775	slyD; FKBP-type peptidyl-prolyl cis-trans isomerase SlyD [EC:5.2.1.8]	134
fig|754476.26.peg.2030 (54)
fig|754476.26.peg.2032 (232)	K06181	rluE; 23S rRNA pseudouridine2457 synthase [EC:5.4.99.20]	135
fig|754476.26.peg.2034 (367)	K00566	mnmA; tRNA-uridine 2-sulfurtransferase [EC:2.8.1.13]	239
fig|754476.26.peg.2035 (210)	K07153	hflD; high frequency lysogenization protein	116
fig|754476.26.peg.2036 (299)			186
fig|754476.26.peg.2037 (845)	K01682	acnB; aconitate hydratase 2 / 2-methylisocitrate dehydratase [EC:4.2.1.3 4.2.1.99]	651
fig|754476.26.peg.2038 (455)	K01756	purB; adenylosuccinate lyase [EC:4.3.2.2]	334
fig|754476.26.peg.2041 (216)			156
fig|754476.26.peg.2043 (402)	K01940	argG; argininosuccinate synthase [EC:6.3.4.5]	348
fig|754476.26.peg.2044 (261)	K06223	dam; DNA adenine methylase [EC:2.1.1.72]	155
fig|754476.26.peg.2045 (597)	K00382	DLD; dihydrolipoamide dehydrogenase [EC:1.8.1.4]	377
fig|754476.26.peg.2046 (439)	K00627	DLAT; pyruvate dehydrogenase E2 component (dihydrolipoamide acetyltransferase) [EC:2.3.1.12]	239
fig|754476.26.peg.2047 (884)	K00163	aceE; pyruvate dehydrogenase E1 component [EC:1.2.4.1]	658
fig|754476.26.peg.2048 (200)	K17247	msrQ; methionine sulfoxide reductase heme-binding subunit	129
fig|754476.26.peg.2049 (318)	K07147	msrP; methionine sulfoxide reductase catalytic subunit [EC:1.8.-.-]	229
fig|754476.26.peg.2050 (211)			92	K15977	5
fig|754476.26.peg.2051 (97)			11	K02237	1
fig|754476.26.peg.2052 (206)	K03088	rpoE; RNA polymerase sigma-70 factor, ECF subfamily	69
fig|754476.26.peg.2054 (81)	K09948	uncharacterized protein	64
fig|754476.26.peg.2055 (677)	K02031	ABC.PE.A; peptide/nickel transport system ATP-binding protein	400
	K02032	ABC.PE.A1; peptide/nickel transport system ATP-binding protein
fig|754476.26.peg.2056 (469)	K02034	ABC.PE.P1; peptide/nickel transport system permease protein	277
fig|754476.26.peg.2057 (320)	K03527	ispH; 4-hydroxy-3-methylbut-2-en-1-yl diphosphate reductase [EC:1.17.7.4]	217
fig|754476.26.peg.2058 (362)	K14170	pheA; chorismate mutase / prephenate dehydratase [EC:5.4.99.5 4.2.1.51]	228
fig|754476.26.peg.2059 (359)	K00831	serC; phosphoserine aminotransferase [EC:2.6.1.52]	382
fig|754476.26.peg.2060 (859)	K02469	gyrA; DNA gyrase subunit A [EC:5.99.1.3]	625
fig|754476.26.peg.2062 (171)	K00759	APRT; adenine phosphoribosyltransferase [EC:2.4.2.7]	130
fig|754476.26.peg.2064 (489)	K14153	thiDE; hydroxymethylpyrimidine kinase / phosphomethylpyrimidine kinase / thiamine-phosphate diphosphorylase [EC:2.7.1.49 2.7.4.7 2.5.1.3]	183
fig|754476.26.peg.2066 (359)	K03153	thiO; glycine oxidase [EC:1.4.3.19]	145
fig|754476.26.peg.2067 (603)	K03147	thiC; phosphomethylpyrimidine synthase [EC:4.1.99.17]	438
fig|754476.26.peg.2071 (206)			129
fig|754476.26.peg.2072 (977)			163
fig|754476.26.peg.2073 (427)			173
fig|754476.26.peg.2076 (1108)			234
fig|754476.26.peg.2078 (457)	K09157	uncharacterized protein	328
fig|754476.26.peg.2082 (50)			5	K01179	1
fig|754476.26.peg.2084 (226)			108
fig|754476.26.peg.2085 (178)	K00432	gpx; glutathione peroxidase [EC:1.11.1.9]	89
fig|754476.26.peg.2086 (550)
fig|754476.26.peg.2087 (398)	K02034	ABC.PE.P1; peptide/nickel transport system permease protein	278
fig|754476.26.peg.2088 (460)	K02033	ABC.PE.P; peptide/nickel transport system permease protein	228
fig|754476.26.peg.2089 (626)	K02035	ABC.PE.S; peptide/nickel transport system substrate-binding protein	300
fig|754476.26.peg.2090 (307)	K07001	NTE family protein	174
fig|754476.26.peg.2092 (458)	K12574	rnj; ribonuclease J [EC:3.1.-.-]	269
fig|754476.26.peg.2093 (96)	K01573	oadG; oxaloacetate decarboxylase, gamma subunit [EC:4.1.1.112]	29
fig|754476.26.peg.2094 (594)	K01571	oadA; oxaloacetate decarboxylase, alpha subunit [EC:4.1.1.112]	438
fig|754476.26.peg.2095 (377)	K01572	oadB; oxaloacetate decarboxylase, beta subunit [EC:4.1.1.112]	266
fig|754476.26.peg.2098 (73)	K14761	ybcJ; ribosome-associated protein	23
fig|754476.26.peg.2099 (90)	K03892	arsR; ArsR family transcriptional regulator, arsenate/arsenite/antimonite-responsive transcriptional repressor	36
fig|754476.26.peg.2100 (161)	K03741	ARSC2; arsenate reductase [EC:1.20.4.1]	72
fig|754476.26.peg.2101 (344)	K03325	ACR3; arsenite transporter	333
fig|754476.26.peg.2102 (333)	K00134	GAPDH; glyceraldehyde 3-phosphate dehydrogenase [EC:1.2.1.12]	264
fig|754476.26.peg.2103 (223)	K03919	alkB; DNA oxidative demethylase [EC:1.14.11.33]	161
fig|754476.26.peg.2105 (179)	K10778	ada; AraC family transcriptional regulator, regulatory protein of adaptative response / methylated-DNA-[protein]-cysteine methyltransferase [EC:2.1.1.63]	54	K00567	4
fig|754476.26.peg.2107 (365)	K10680	nemA; N-ethylmaleimide reductase [EC:1.-.-.-]	263
fig|754476.26.peg.2108 (568)	K11105	cvrA; cell volume regulation protein A	337
fig|754476.26.peg.2110 (149)			84
fig|754476.26.peg.2111 (423)	K03502	umuC; DNA polymerase V	248
fig|754476.26.peg.2112 (202)	K03503	umuD; DNA polymerase V [EC:3.4.21.-]	116
fig|754476.26.peg.2116 (1287)	K01153	hsdR; type I restriction enzyme, R subunit [EC:3.1.21.3]	490
fig|754476.26.peg.2117 (136)			68
fig|754476.26.peg.2118 (412)	K01154	hsdS; type I restriction enzyme, S subunit [EC:3.1.21.3]	65
fig|754476.26.peg.2119 (531)	K03427	hsdM; type I restriction enzyme M protein [EC:2.1.1.72]	386
fig|754476.26.peg.2120 (334)			227
fig|754476.26.peg.2123 (304)			123
fig|754476.26.peg.2124 (834)			435
fig|754476.26.peg.2125 (626)	K01083	E3.1.3.8; 3-phytase [EC:3.1.3.8]	279
fig|754476.26.peg.2126 (233)	K03562	tolQ; biopolymer transport protein TolQ	113
fig|754476.26.peg.2127 (149)	K03560	tolR; biopolymer transport protein TolR	84
fig|754476.26.peg.2128 (279)
fig|754476.26.peg.2129 (657)	K07093	uncharacterized protein	297
fig|754476.26.peg.2132 (153)	K07305	msrB; peptide-methionine (R)-S-oxide reductase [EC:1.8.4.12]	129	K12267	5
fig|754476.26.peg.2133 (166)	K07304	msrA; peptide-methionine (S)-S-oxide reductase [EC:1.8.4.11]	133
fig|754476.26.peg.2138 (621)			357
fig|754476.26.peg.2139 (158)	K03664	smpB; SsrA-binding protein	149
fig|754476.26.peg.2140 (462)	K03308	TC.NSS; neurotransmitter:Na+ symporter, NSS family	382
fig|754476.26.peg.2141 (146)			115
fig|754476.26.peg.2142 (108)	K09801	uncharacterized protein	58
fig|754476.26.peg.2143 (268)			190
fig|754476.26.peg.2144 (326)	K02033	ABC.PE.P; peptide/nickel transport system permease protein	302
fig|754476.26.peg.2147 (282)	K09930	uncharacterized protein	237
fig|754476.26.peg.2148 (247)	K09929	uncharacterized protein	113
fig|754476.26.peg.2149 (210)	K01625	eda; 2-dehydro-3-deoxyphosphogluconate aldolase / (4S)-4-hydroxy-2-oxoglutarate aldolase [EC:4.1.2.14 4.1.3.42]	125
fig|754476.26.peg.2150 (607)	K01690	edd; phosphogluconate dehydratase [EC:4.2.1.12]	624
fig|754476.26.peg.2151 (228)	K03439	trmB; tRNA (guanine-N7-)-methyltransferase [EC:2.1.1.33]	147
fig|754476.26.peg.2152 (433)	K06076	fadL; long-chain fatty acid transport protein	195
fig|754476.26.peg.2154 (434)	K11754	folC; dihydrofolate synthase / folylpolyglutamate synthase [EC:6.3.2.12 6.3.2.17]	202
fig|754476.26.peg.2155 (285)	K01963	accD; acetyl-CoA carboxylase carboxyl transferase subunit beta [EC:6.4.1.2 2.1.3.15]	211
fig|754476.26.peg.2156 (275)	K01695	trpA; tryptophan synthase alpha chain [EC:4.2.1.20]	166
fig|754476.26.peg.2157 (406)	K01696	trpB; tryptophan synthase beta chain [EC:4.2.1.20]	452
fig|754476.26.peg.2158 (204)	K01817	trpF; phosphoribosylanthranilate isomerase [EC:5.3.1.24]	153	K01696	4
fig|754476.26.peg.2159 (259)	K06173	truA; tRNA pseudouridine38-40 synthase [EC:5.4.99.12]	206
fig|754476.26.peg.2161 (346)	K00133	asd; aspartate-semialdehyde dehydrogenase [EC:1.2.1.11]	267
fig|754476.26.peg.2162 (356)	K00052	leuB; 3-isopropylmalate dehydrogenase [EC:1.1.1.85]	329
fig|754476.26.peg.2163 (199)	K01704	leuD; 3-isopropylmalate/(R)-2-methylmalate dehydratase small subunit [EC:4.2.1.33 4.2.1.35]	205
fig|754476.26.peg.2164 (298)	K02557	motB; chemotaxis protein MotB	127
fig|754476.26.peg.2165 (257)	K02556	motA; chemotaxis protein MotA	153
fig|754476.26.peg.2166 (720)			616
fig|754476.26.peg.2167 (262)	K00208	fabI; enoyl-[acyl-carrier protein] reductase I [EC:1.3.1.9 1.3.1.10]	196
fig|754476.26.peg.2168 (405)			277
fig|754476.26.peg.2170 (461)	K07154	hipA; serine/threonine-protein kinase HipA [EC:2.7.11.1]	197
fig|754476.26.peg.2171 (630)	K03770	ppiD; peptidyl-prolyl cis-trans isomerase D [EC:5.2.1.8]	242
fig|754476.26.peg.2172 (90)	K03530	hupB; DNA-binding protein HU-beta	70
fig|754476.26.peg.2173 (264)	K02528	ksgA; 16S rRNA (adenine1518-N6/adenine1519-N6)-dimethyltransferase [EC:2.1.1.182]	148
fig|754476.26.peg.2174 (331)	K00097	pdxA; 4-hydroxythreonine-4-phosphate dehydrogenase [EC:1.1.1.262]	281
fig|754476.26.peg.2175 (421)	K03771	surA; peptidyl-prolyl cis-trans isomerase SurA [EC:5.2.1.8]	213
fig|754476.26.peg.2176 (748)	K04744	lptD; LPS-assembly protein	289
fig|754476.26.peg.2178 (331)	K11720	lptG; lipopolysaccharide export system permease protein	145
fig|754476.26.peg.2179 (358)	K07091	lptF; lipopolysaccharide export system permease protein	134
fig|754476.26.peg.2180 (495)	K01255	CARP; leucyl aminopeptidase [EC:3.4.11.1]	422
fig|754476.26.peg.2181 (144)	K02339	holC; DNA polymerase III subunit chi [EC:2.7.7.7]	103
fig|754476.26.peg.2182 (917)	K01873	VARS; valyl-tRNA synthetase [EC:6.1.1.9]	677
fig|754476.26.peg.2183 (542)			443
fig|754476.26.peg.2184 (368)	K21430	yliI; aldose sugar dehydrogenase [EC:1.1.5.-]	126
fig|754476.26.peg.2185 (155)	K04760	greB; transcription elongation factor GreB	80
fig|754476.26.peg.2186 (448)	K00116	mqo; malate dehydrogenase (quinone) [EC:1.1.5.4]	271
fig|754476.26.peg.2189 (405)	K10764	metZ; O-succinylhomoserine sulfhydrylase [EC:2.5.1.-]	277
fig|754476.26.peg.2190 (628)	K16092	btuB; vitamin B12 transporter	227
fig|754476.26.peg.2191 (191)			124
fig|754476.26.peg.2192 (430)	K02224	cobB-cbiA; cobyrinic acid a,c-diamide synthase [EC:6.3.5.9 6.3.5.11]	239
fig|754476.26.peg.2193 (220)	K04719	bluB; 5,6-dimethylbenzimidazole synthase [EC:1.13.11.79]	148
fig|754476.26.peg.2194 (302)	K02227	cbiB; adenosylcobinamide-phosphate synthase [EC:6.3.1.10]	153
fig|754476.26.peg.2195 (329)	K02225	cobC1; cobalamin biosynthetic protein CobC	181
fig|754476.26.peg.2196 (488)	K02232	cobQ; adenosylcobyric acid synthase [EC:6.3.5.10]	344
fig|754476.26.peg.2197 (172)	K02231	cobP; adenosylcobinamide kinase / adenosylcobinamide-phosphate guanylyltransferase [EC:2.7.1.156 2.7.7.62]	109
fig|754476.26.peg.2198 (353)	K00768	E2.4.2.21; nicotinate-nucleotide--dimethylbenzimidazole phosphoribosyltransferase [EC:2.4.2.21]	224
fig|754476.26.peg.2200 (202)	K19221	cobA; cob(I)alamin adenosyltransferase [EC:2.5.1.17]	131
fig|754476.26.peg.2201 (749)	K03694	clpA; ATP-dependent Clp protease ATP-binding subunit ClpA	531
fig|754476.26.peg.2202 (112)	K06891	clpS; ATP-dependent Clp protease adaptor protein ClpS	72
fig|754476.26.peg.2203 (103)	K07390	grxD; monothiol glutaredoxin	76
fig|754476.26.peg.2204 (276)	K01079	serB; phosphoserine phosphatase [EC:3.1.3.3]	143
fig|754476.26.peg.2205 (175)	K01507	ppa; inorganic pyrophosphatase [EC:3.6.1.1]	125
fig|754476.26.peg.2207 (269)			58	K07090	30
fig|754476.26.peg.2208 (422)	K03327	TC.MATE; multidrug resistance protein, MATE family	202
fig|754476.26.peg.2210 (270)	K06177	rluA; tRNA pseudouridine32 synthase / 23S rRNA pseudouridine746 synthase [EC:5.4.99.28 5.4.99.29]	136
fig|754476.26.peg.2213 (571)	K01881	PARS; prolyl-tRNA synthetase [EC:6.1.1.15]	421
fig|754476.26.peg.2214 (509)	K01676	E4.2.1.2A; fumarate hydratase, class I [EC:4.2.1.2]	536
fig|754476.26.peg.2219 (226)			106
fig|754476.26.peg.2221 (910)			529
fig|754476.26.peg.2222 (246)			110
fig|754476.26.peg.2223 (152)	K09858	SEC-C motif domain protein	86
fig|754476.26.peg.2224 (571)			469
fig|754476.26.peg.2225 (126)	K01579	panD; aspartate 1-decarboxylase [EC:4.1.1.11]	133
fig|754476.26.peg.2226 (284)	K01918	panC; pantoate--beta-alanine ligase [EC:6.3.2.1]	157
fig|754476.26.peg.2227 (264)	K00606	panB; 3-methyl-2-oxobutanoate hydroxymethyltransferase [EC:2.1.2.11]	175
fig|754476.26.peg.2228 (219)			124
fig|754476.26.peg.2229 (162)	K00950	folK; 2-amino-4-hydroxy-6-hydroxymethyldihydropteridine diphosphokinase [EC:2.7.6.3]	121
fig|754476.26.peg.2230 (457)	K00970	pcnB; poly(A) polymerase [EC:2.7.7.19]	218
fig|754476.26.peg.2231 (190)	K03470	rnhB; ribonuclease HII [EC:3.1.26.4]	163
fig|754476.26.peg.2232 (376)	K00748	lpxB; lipid-A-disaccharide synthase [EC:2.4.1.182]	176
fig|754476.26.peg.2233 (368)	K14652	ribBA; 3,4-dihydroxy 2-butanone 4-phosphate synthase / GTP cyclohydrolase II [EC:4.1.99.12 3.5.4.25]	244
fig|754476.26.peg.2234 (213)	K00793	ribE; riboflavin synthase [EC:2.5.1.9]	174
fig|754476.26.peg.2235 (365)	K11752	ribD; diaminohydroxyphosphoribosylaminopyrimidine deaminase / 5-amino-6-(5-phosphoribosylamino)uracil reductase [EC:3.5.4.26 1.1.1.193]	207
fig|754476.26.peg.2236 (157)	K07738	nrdR; transcriptional repressor NrdR	97
fig|754476.26.peg.2237 (417)	K00600	glyA; glycine hydroxymethyltransferase [EC:2.1.2.1]	346
fig|754476.26.peg.2238 (287)	K00020	mmsB; 3-hydroxyisobutyrate dehydrogenase [EC:1.1.1.31]	119
fig|754476.26.peg.2239 (431)	K01939	purA; adenylosuccinate synthase [EC:6.3.4.4]	310
fig|754476.26.peg.2240 (396)	K02502	hisZ; ATP phosphoribosyltransferase regulatory subunit	277
fig|754476.26.peg.2242 (290)	K04087	hflC; membrane protease subunit HflC [EC:3.4.-.-]	163
fig|754476.26.peg.2243 (402)	K04088	hflK; membrane protease subunit HflK [EC:3.4.-.-]	202
fig|754476.26.peg.2244 (381)	K03665	hflX; GTPase	223
fig|754476.26.peg.2245 (74)	K03666	hfq; host factor-I protein	70
fig|754476.26.peg.2246 (318)	K00791	miaA; tRNA dimethylallyltransferase [EC:2.5.1.75]	177
fig|754476.26.peg.2247 (419)	K03628	rho; transcription termination factor Rho	344
fig|754476.26.peg.2248 (187)	K07285	slp; outer membrane lipoprotein	42
fig|754476.26.peg.2253 (399)	K01866	YARS; tyrosyl-tRNA synthetase [EC:6.1.1.1]	293
fig|754476.26.peg.2254 (530)			179
fig|754476.26.peg.2255 (375)	K09001	anmK; anhydro-N-acetylmuramic acid kinase [EC:2.7.1.170]	205
fig|754476.26.peg.2256 (129)	K02437	gcvH; glycine cleavage system H protein	65
fig|754476.26.peg.2257 (485)	K00705	malQ; 4-alpha-glucanotransferase [EC:2.4.1.25]	380
fig|754476.26.peg.2258 (560)			470
fig|754476.26.peg.2259 (422)	K00975	glgC; glucose-1-phosphate adenylyltransferase [EC:2.7.7.27]	331
fig|754476.26.peg.2260 (669)	K00700	GBE1; 1,4-alpha-glucan branching enzyme [EC:2.4.1.18]	437
fig|754476.26.peg.2261 (545)	K01810	GPI; glucose-6-phosphate isomerase [EC:5.3.1.9]	370
fig|754476.26.peg.2262 (422)	K01892	HARS; histidyl-tRNA synthetase [EC:6.1.1.21]	287
fig|754476.26.peg.2263 (372)	K03526	gcpE; (E)-4-hydroxy-3-methylbut-2-enyl-diphosphate synthase [EC:1.17.7.1 1.17.7.3]	372
fig|754476.26.peg.2265 (251)	K02656	pilF; type IV pilus assembly protein PilF	105
fig|754476.26.peg.2266 (368)	K06941	rlmN; 23S rRNA (adenine2503-C2)-methyltransferase [EC:2.1.1.192]	236
fig|754476.26.peg.2267 (143)	K00940	ndk; nucleoside-diphosphate kinase [EC:2.7.4.6]	171
fig|754476.26.peg.2269 (290)	K00858	ppnK; NAD+ kinase [EC:2.7.1.23]	137
fig|754476.26.peg.2270 (557)	K03631	recN; DNA repair protein RecN (Recombination protein N)	264
fig|754476.26.peg.2271 (138)	K03711	fur; Fur family transcriptional regulator, ferric uptake regulator	91
fig|754476.26.peg.2272 (192)	K06186	bamE; outer membrane protein assembly factor BamE	31
fig|754476.26.peg.2273 (208)	K01673	cynT; carbonic anhydrase [EC:4.2.1.1]	158
fig|754476.26.peg.2274 (213)	K01069	gloB; hydroxyacylglutathione hydrolase [EC:3.1.2.6]	69
fig|754476.26.peg.2277 (797)			376
fig|754476.26.peg.2279 (214)	K06134	COQ7; 3-demethoxyubiquinol 3-hydroxylase [EC:1.14.99.60]	129
fig|754476.26.peg.2280 (356)			128
fig|754476.26.peg.2281 (317)	K03415	cheV; two-component system, chemotaxis family, chemotaxis protein CheV	190
fig|754476.26.peg.2282 (722)	K12573	rnr; ribonuclease R [EC:3.1.-.-]	438
fig|754476.26.peg.2283 (526)	K03776	aer; aerotaxis receptor	106
fig|754476.26.peg.2284 (450)	K00262	E1.4.1.4; glutamate dehydrogenase (NADP+) [EC:1.4.1.4]	431
fig|754476.26.peg.2286 (583)			399
fig|754476.26.peg.2287 (200)			165
fig|754476.26.peg.2288 (330)	K03781	katE; catalase [EC:1.11.1.6]	191
fig|754476.26.peg.2290 (329)			197
fig|754476.26.peg.2291 (646)			192
fig|754476.26.peg.2296 (183)	K19130	csy4; CRISPR-associated endonuclease Csy4 [EC:3.1.-.-]	113
fig|754476.26.peg.2297 (339)			153	K01139	1
fig|754476.26.peg.2298 (314)			90	K19075	1
fig|754476.26.peg.2299 (991)	K07012	cas3; CRISPR-associated endonuclease/helicase Cas3 [EC:3.1.-.- 3.6.4.-]	183
fig|754476.26.peg.2300 (319)	K15342	cas1; CRISP-associated protein Cas1	339
fig|754476.26.peg.2302 (570)			301
fig|754476.26.peg.2303 (466)	K02575	NRT; MFS transporter, NNP family, nitrate/nitrite transporter	342
fig|754476.26.peg.2305 (410)			167
fig|754476.26.peg.2306 (883)	K00372	nasA; assimilatory nitrate reductase catalytic subunit [EC:1.7.99.-]	550
fig|754476.26.peg.2307 (102)	K00363	nirD; nitrite reductase (NADH) small subunit [EC:1.7.1.15]	64
fig|754476.26.peg.2308 (809)	K00362	nirB; nitrite reductase (NADH) large subunit [EC:1.7.1.15]	596
fig|754476.26.peg.2310 (697)			199
fig|754476.26.peg.2312 (174)			62
fig|754476.26.peg.2313 (614)			66
fig|754476.26.peg.2316 (939)			157
fig|754476.26.peg.2319 (256)			206
fig|754476.26.peg.2320 (149)			75
fig|754476.26.peg.2325 (185)	K00995	pgsA; CDP-diacylglycerol---glycerol-3-phosphate 3-phosphatidyltransferase [EC:2.7.8.5]	125	K08744	13
fig|754476.26.peg.2326 (613)	K03703	uvrC; excinuclease ABC subunit C	389
fig|754476.26.peg.2328 (1176)	K03723	mfd; transcription-repair coupling factor (superfamily II helicase) [EC:3.6.4.-]	719
fig|754476.26.peg.2329 (255)	K06219	smtA; S-adenosylmethionine-dependent methyltransferase	125
fig|754476.26.peg.2330 (289)			62
fig|754476.26.peg.2331 (503)			413
fig|754476.26.peg.2332 (333)			206
fig|754476.26.peg.2333 (239)	K09797	uncharacterized protein	186
fig|754476.26.peg.2334 (352)			204
fig|754476.26.peg.2336 (170)			104
fig|754476.26.peg.2337 (233)	K01807	rpiA; ribose 5-phosphate isomerase A [EC:5.3.1.6]	103
fig|754476.26.peg.2338 (295)			171
fig|754476.26.peg.2339 (161)	K01104	E3.1.3.48; protein-tyrosine phosphatase [EC:3.1.3.48]	133
fig|754476.26.peg.2340 (457)			310
fig|754476.26.peg.2341 (355)	K01626	E2.5.1.54; 3-deoxy-7-phosphoheptulonate synthase [EC:2.5.1.54]	335
fig|754476.26.peg.2342 (193)	K03617	rnfA; electron transport complex protein RnfA	230
fig|754476.26.peg.2343 (186)	K03616	rnfB; electron transport complex protein RnfB	122
fig|754476.26.peg.2344 (508)	K03615	rnfC; electron transport complex protein RnfC	246
fig|754476.26.peg.2345 (343)	K03614	rnfD; electron transport complex protein RnfD	266
fig|754476.26.peg.2346 (212)	K03612	rnfG; electron transport complex protein RnfG	145
fig|754476.26.peg.2347 (229)	K03613	rnfE; electron transport complex protein RnfE	180
fig|754476.26.peg.2348 (216)	K10773	NTH; endonuclease III [EC:4.2.99.18]	159
fig|754476.26.peg.2350 (334)			130	K00344	15
fig|754476.26.peg.2351 (164)			34
fig|754476.26.peg.2352 (939)	K05559	phaA; multicomponent K+:H+ antiporter subunit A	497	K00341/K05559	58
fig|754476.26.peg.2353 (130)	K05560	phaC; multicomponent K+:H+ antiporter subunit C	62	K00340/K05560	5
fig|754476.26.peg.2354 (508)	K05561	phaD; multicomponent K+:H+ antiporter subunit D	214	K00342/K05561	28
fig|754476.26.peg.2355 (165)	K05562	phaE; multicomponent K+:H+ antiporter subunit E	79
fig|754476.26.peg.2356 (89)	K05563	phaF; multicomponent K+:H+ antiporter subunit F	75
fig|754476.26.peg.2357 (105)	K05564	phaG; multicomponent K+:H+ antiporter subunit G	82
fig|754476.26.peg.2363 (87)	K07497	putative transposase	53
fig|754476.26.peg.2364 (272)	K07497	putative transposase	120
fig|754476.26.peg.2370 (116)			129
fig|754476.26.peg.2373 (268)			65	K07486	6
fig|754476.26.peg.2374 (453)	K07576	metallo-beta-lactamase family protein	296
fig|754476.26.peg.2375 (157)			51
fig|754476.26.peg.2379 (670)	K03656	rep; ATP-dependent DNA helicase Rep [EC:3.6.4.12]	424
fig|754476.26.peg.2380 (500)	K07391	comM; magnesium chelatase family protein	319
fig|754476.26.peg.2383 (291)			137
fig|754476.26.peg.2384 (566)	K03406	mcp; methyl-accepting chemotaxis protein	132
fig|754476.26.peg.2388 (338)	K18916	ptxD; phosphonate dehydrogenase [EC:1.20.1.1]	223
fig|754476.26.peg.2389 (268)	K02042	phnE; phosphonate transport system permease protein	264
fig|754476.26.peg.2390 (287)	K02044	phnD; phosphonate transport system substrate-binding protein	178
fig|754476.26.peg.2391 (299)	K02041	phnC; phosphonate transport system ATP-binding protein [EC:7.3.2.2]	141
fig|754476.26.peg.2392 (104)	K09913	ppnP; purine/pyrimidine-nucleoside phosphorylase [EC:2.4.2.1 2.4.2.2]	69
fig|754476.26.peg.2394 (256)			58
fig|754476.26.peg.2395 (486)	K06915	uncharacterized protein	288
fig|754476.26.peg.2397 (584)	K03581	recD; exodeoxyribonuclease V alpha subunit [EC:3.1.11.5]	211
fig|754476.26.peg.2398 (1158)	K03582	recB; exodeoxyribonuclease V beta subunit [EC:3.1.11.5]	420
fig|754476.26.peg.2399 (1067)	K03583	recC; exodeoxyribonuclease V gamma subunit [EC:3.1.11.5]	549
fig|754476.26.peg.2408 (1028)	K15726	czcA; cobalt-zinc-cadmium resistance protein CzcA	831
fig|754476.26.peg.2415 (330)			200
fig|754476.26.peg.2420 (257)	K07160	UPF0271 protein	185
fig|754476.26.peg.2421 (230)			138
fig|754476.26.peg.2422 (309)			204
fig|754476.26.peg.2423 (289)	K00855	PRK; phosphoribulokinase [EC:2.7.1.19]	207
fig|754476.26.peg.2424 (92)	K03841	FBP; fructose-1,6-bisphosphatase I [EC:3.1.3.11]	12	K01086	1
fig|754476.26.peg.2425 (126)	K01624	FBA; fructose-bisphosphate aldolase, class II [EC:4.1.2.13]	31
fig|754476.26.peg.2428 (133)			120
fig|754476.26.peg.2433 (234)			165
fig|754476.26.peg.2436 (45)
fig|754476.26.peg.2438 (104)	K21498	higA-1; antitoxin HigA-1	57
fig|754476.26.peg.2439 (80)	K07334	higB-1; toxin HigB-1	55
fig|754476.26.peg.2441 (260)			23
fig|754476.26.peg.2442 (242)	K07233	pcoB; copper resistance protein B	72
fig|754476.26.peg.2443 (738)	K02014	TC.FEV.OM; iron complex outermembrane recepter protein	460
fig|754476.26.peg.2444 (195)	K11068	hlyIII; hemolysin III	106
fig|754476.26.peg.2448 (305)	K03744	lemA; LemA protein	40
fig|754476.26.peg.2454 (152)	K02348	elaA; ElaA protein	71
fig|754476.26.peg.2456 (310)			205
fig|754476.26.peg.2459 (566)			370
fig|754476.26.peg.2462 (673)	K07316	mod; adenine-specific DNA-methyltransferase [EC:2.1.1.72]	37
fig|754476.26.peg.2465 (423)	K17218	sqr; sulfide:quinone oxidoreductase [EC:1.8.5.4]	283
fig|754476.26.peg.2467 (343)			208
fig|754476.26.peg.2468 (294)			174
fig|754476.26.peg.2470 (635)	K04079	HSP90A; molecular chaperone HtpG	459
fig|754476.26.peg.2471 (670)	K03406	mcp; methyl-accepting chemotaxis protein	194
fig|754476.26.peg.2472 (830)			176	K13924	8
fig|754476.26.peg.2473 (250)			137
fig|754476.26.peg.2474 (311)	K07086	uncharacterized protein	255
fig|754476.26.peg.2475 (306)	K16264	czcD; cobalt-zinc-cadmium efflux system protein	209
fig|754476.26.peg.2479 (151)			67
fig|754476.26.peg.2480 (232)			143
fig|754476.26.peg.2485 (311)	K01894	gluQ; glutamyl-Q tRNA(Asp) synthetase [EC:6.1.1.-]	231
fig|754476.26.peg.2488 (519)	K13590	dgcB; diguanylate cyclase [EC:2.7.7.65]	73
fig|754476.26.peg.2489 (739)	K17686	copA; Cu+-exporting ATPase [EC:3.6.3.54]	403
fig|754476.26.peg.2490 (509)			402
fig|754476.26.peg.2491 (477)			260
fig|754476.26.peg.2492 (463)			222
fig|754476.26.peg.2493 (862)			395
fig|754476.26.peg.2495 (474)			116	K02030	10
fig|754476.26.peg.2496 (256)	K09861	uncharacterized protein	172
fig|754476.26.peg.2498 (175)			79
fig|754476.26.peg.2499 (434)			249
fig|754476.26.peg.2500 (321)	K04568	epmA; elongation factor P--(R)-beta-lysine ligase [EC:6.3.1.-]	182
fig|754476.26.peg.2501 (190)	K02356	efp; elongation factor P	149
fig|754476.26.peg.2502 (335)	K19810	epmB; L-lysine 2,3-aminomutase [EC:5.4.3.-]	153
fig|754476.26.peg.2503 (391)	K01647	CS; citrate synthase [EC:2.3.3.1]	288
fig|754476.26.peg.2504 (423)			222
fig|754476.26.peg.2505 (319)	K03644	lipA; lipoyl synthase [EC:2.8.1.8]	205
fig|754476.26.peg.2506 (202)	K03801	lipB; lipoyl(octanoyl) transferase [EC:2.3.1.181]	153
fig|754476.26.peg.2507 (91)	K09158	uncharacterized protein	43
fig|754476.26.peg.2508 (262)	K00824	dat; D-alanine transaminase [EC:2.6.1.21]	187
fig|754476.26.peg.2509 (382)	K07258	dacC; serine-type D-Ala-D-Ala carboxypeptidase (penicillin-binding protein 5/6) [EC:3.4.16.4]	218
fig|754476.26.peg.2510 (283)	K03642	rlpA; rare lipoprotein A	183
fig|754476.26.peg.2511 (326)	K08305	mltB; membrane-bound lytic murein transglycosylase B [EC:4.2.2.-]	167
fig|754476.26.peg.2512 (358)	K05837	rodA; rod shape determining protein RodA	306
fig|754476.26.peg.2513 (622)	K05515	mrdA; penicillin-binding protein 2 [EC:3.4.16.4]	343
fig|754476.26.peg.2514 (158)	K03571	mreD; rod shape-determining protein MreD	81
fig|754476.26.peg.2515 (296)	K03570	mreC; rod shape-determining protein MreC	158
fig|754476.26.peg.2516 (348)	K03569	mreB; rod shape-determining protein MreB and related proteins	294
fig|754476.26.peg.2517 (95)	K02435	gatC; aspartyl-tRNA(Asn)/glutamyl-tRNA(Gln) amidotransferase subunit C [EC:6.3.5.6 6.3.5.7]	85
fig|754476.26.peg.2518 (484)	K02433	gatA; aspartyl-tRNA(Asn)/glutamyl-tRNA(Gln) amidotransferase subunit A [EC:6.3.5.6 6.3.5.7]	479
fig|754476.26.peg.2519 (545)	K01652	E2.2.1.6L; acetolactate synthase I/II/III large subunit [EC:2.2.1.6]	379
fig|754476.26.peg.2523 (404)			178
fig|754476.26.peg.2524 (314)	K01990	ABC-2.A; ABC-2 type transport system ATP-binding protein	177
fig|754476.26.peg.2526 (455)			168
fig|754476.26.peg.2528 (272)	K10563	mutM; formamidopyrimidine-DNA glycosylase [EC:3.2.2.23 4.2.99.18]	170
fig|754476.26.peg.2530 (321)	K06180	rluD; 23S rRNA pseudouridine1911/1915/1917 synthase [EC:5.4.99.23]	214
fig|754476.26.peg.2531 (397)	K07240	chrA; chromate transporter	226
fig|754476.26.peg.2532 (73)			4	K21061	1
fig|754476.26.peg.2533 (266)			61
fig|754476.26.peg.2534 (172)	K03088	rpoE; RNA polymerase sigma-70 factor, ECF subfamily	73
fig|754476.26.peg.2537 (143)	K03559	exbD; biopolymer transport protein ExbD	82
fig|754476.26.peg.2538 (319)	K03561	exbB; biopolymer transport protein ExbB	80
fig|754476.26.peg.2540 (207)	K07215	pigA; heme oxygenase (biliverdin-IX-beta and delta-forming) [EC:1.14.99.58]	111
fig|754476.26.peg.2542 (524)			181
fig|754476.26.peg.2543 (246)			29
fig|754476.26.peg.2544 (1013)	K16087	TC.FEV.OM3; hemoglobin/transferrin/lactoferrin receptor protein	419
fig|754476.26.peg.2546 (650)	K02355	fusA; elongation factor G	508
fig|754476.26.peg.2549 (477)	K00343	nuoN; NADH-quinone oxidoreductase subunit N [EC:7.1.1.2]	326
fig|754476.26.peg.2550 (506)	K00342	nuoM; NADH-quinone oxidoreductase subunit M [EC:7.1.1.2]	351
fig|754476.26.peg.2551 (645)	K00341	nuoL; NADH-quinone oxidoreductase subunit L [EC:7.1.1.2]	433
fig|754476.26.peg.2552 (101)	K00340	nuoK; NADH-quinone oxidoreductase subunit K [EC:7.1.1.2]	105
fig|754476.26.peg.2553 (202)	K00339	nuoJ; NADH-quinone oxidoreductase subunit J [EC:7.1.1.2]	124
fig|754476.26.peg.2554 (163)	K00338	nuoI; NADH-quinone oxidoreductase subunit I [EC:7.1.1.2]	137
fig|754476.26.peg.2555 (350)	K00337	nuoH; NADH-quinone oxidoreductase subunit H [EC:7.1.1.2]	335
fig|754476.26.peg.2556 (787)	K00336	nuoG; NADH-quinone oxidoreductase subunit G [EC:7.1.1.2]	419
fig|754476.26.peg.2557 (432)	K00335	nuoF; NADH-quinone oxidoreductase subunit F [EC:7.1.1.2]	448
fig|754476.26.peg.2558 (170)	K00334	nuoE; NADH-quinone oxidoreductase subunit E [EC:7.1.1.2]	109
fig|754476.26.peg.2559 (417)	K00333	nuoD; NADH-quinone oxidoreductase subunit D [EC:7.1.1.2]	535
fig|754476.26.peg.2560 (222)	K00332	nuoC; NADH-quinone oxidoreductase subunit C [EC:7.1.1.2]	172
fig|754476.26.peg.2561 (162)	K00331	nuoB; NADH-quinone oxidoreductase subunit B [EC:7.1.1.2]	213
fig|754476.26.peg.2562 (110)	K00330	nuoA; NADH-quinone oxidoreductase subunit A [EC:7.1.1.2]	92
fig|754476.26.peg.2563 (296)	K05786	rarD; chloramphenicol-sensitive protein RarD	148
fig|754476.26.peg.2564 (64)			5	K07497	1
fig|754476.26.peg.2566 (291)			101
fig|754476.26.peg.2571 (401)			243
fig|754476.26.peg.2572 (108)	K03075	secG; preprotein translocase subunit SecG	59
fig|754476.26.peg.2573 (259)	K01803	TPI; triosephosphate isomerase (TIM) [EC:5.3.1.1]	204
fig|754476.26.peg.2574 (449)	K03431	glmM; phosphoglucosamine mutase [EC:5.4.2.10]	301
fig|754476.26.peg.2575 (279)	K00796	folP; dihydropteroate synthase [EC:2.5.1.15]	215
fig|754476.26.peg.2576 (633)	K03798	ftsH; cell division protease FtsH [EC:3.4.24.-]	478
fig|754476.26.peg.2577 (205)	K02427	rlmE; 23S rRNA (uridine2552-2'-O)-methyltransferase [EC:2.1.1.166]	138
fig|754476.26.peg.2579 (158)	K03624	greA; transcription elongation factor GreA	108
fig|754476.26.peg.2580 (1072)	K01955	carB; carbamoyl-phosphate synthase large subunit [EC:6.3.5.5]	847
fig|754476.26.peg.2581 (376)	K01956	carA; carbamoyl-phosphate synthase small subunit [EC:6.3.5.5]	278
fig|754476.26.peg.2582 (336)	K01698	hemB; porphobilinogen synthase [EC:4.2.1.24]	276
fig|754476.26.peg.2583 (273)	K00014	aroE; shikimate dehydrogenase [EC:1.1.1.25]	159
fig|754476.26.peg.2585 (228)
fig|754476.26.peg.2586 (446)	K02484	two-component system	36
fig|754476.26.peg.2587 (170)	K04565	SOD1; superoxide dismutase, Cu-Zn family [EC:1.15.1.1]	140
fig|754476.26.peg.2588 (1058)			623	K03296	61
fig|754476.26.peg.2589 (391)			134	K18901	13
fig|754476.26.peg.2591 (101)	K09888	zapA; cell division protein ZapA	52
fig|754476.26.peg.2593 (182)	K09895	uncharacterized protein	63
fig|754476.26.peg.2594 (436)	K01262	pepP; Xaa-Pro aminopeptidase [EC:3.4.11.9]	298
fig|754476.26.peg.2595 (400)	K03185	ubiH; 2-octaprenyl-6-methoxyphenol hydroxylase [EC:1.14.13.-]	193
fig|754476.26.peg.2596 (390)	K18800	ubiI; 2-polyprenylphenol 6-hydroxylase [EC:1.14.13.240]	168
fig|754476.26.peg.2599 (438)	K03732	rhlB; ATP-dependent RNA helicase RhlB [EC:3.6.4.13]	249
fig|754476.26.peg.2600 (108)	K03671	trxA; thioredoxin 1	90
fig|754476.26.peg.2601 (720)	K03657	uvrD; DNA helicase II / ATP-dependent DNA helicase PcrA [EC:3.6.4.12]	483
fig|754476.26.peg.2602 (365)			252
fig|754476.26.peg.2604 (177)			61
fig|754476.26.peg.2605 (290)			112
fig|754476.26.peg.2606 (406)	K05590	srmB; ATP-dependent RNA helicase SrmB [EC:3.6.4.13]	174
fig|754476.26.peg.2607 (947)	K01595	ppc; phosphoenolpyruvate carboxylase [EC:4.1.1.31]	677
fig|754476.26.peg.2608 (488)	K00703	glgA; starch synthase [EC:2.4.1.21]	273
fig|754476.26.peg.2609 (489)	K00036	G6PD; glucose-6-phosphate 1-dehydrogenase [EC:1.1.1.49 1.1.1.363]	392
fig|754476.26.peg.2610 (233)	K01613	psd; phosphatidylserine decarboxylase [EC:4.1.1.65]	150
fig|754476.26.peg.2613 (340)	K02416	fliM; flagellar motor switch protein FliM	285
fig|754476.26.peg.2614 (152)	K02417	fliNY; flagellar motor switch protein FliN/FliY	71
fig|754476.26.peg.2615 (140)	K02418	fliOZ; flagellar protein FliO/FliZ	29
fig|754476.26.peg.2616 (245)	K02419	fliP; flagellar biosynthetic protein FliP	212
fig|754476.26.peg.2617 (89)	K02420	fliQ; flagellar biosynthetic protein FliQ	51
fig|754476.26.peg.2618 (260)	K02421	fliR; flagellar biosynthetic protein FliR	156
fig|754476.26.peg.2619 (379)	K02401	flhB; flagellar biosynthetic protein FlhB	223
fig|754476.26.peg.2620 (692)	K02400	flhA; flagellar biosynthesis protein FlhA	601
fig|754476.26.peg.2621 (400)	K02404	flhF; flagellar biosynthesis protein FlhF	164
fig|754476.26.peg.2622 (290)	K04562	flhG; flagellar biosynthesis protein FlhG	186
fig|754476.26.peg.2623 (237)	K02405	fliA; RNA polymerase sigma factor for flagellar operon FliA	140
fig|754476.26.peg.2624 (125)	K03413	cheY; two-component system, chemotaxis family, chemotaxis protein CheY	104
fig|754476.26.peg.2625 (247)	K03414	cheZ; chemotaxis protein CheZ	114
fig|754476.26.peg.2626 (661)	K03407	cheA; two-component system, chemotaxis family, sensor kinase CheA [EC:2.7.13.3]	363
fig|754476.26.peg.2627 (345)	K03412	cheB; two-component system, chemotaxis family, protein-glutamate methylesterase/glutaminase [EC:3.1.1.61 3.5.1.44]	256
fig|754476.26.peg.2628 (246)	K02556	motA; chemotaxis protein MotA	159
fig|754476.26.peg.2629 (303)	K02557	motB; chemotaxis protein MotB	148
fig|754476.26.peg.2630 (265)	K03496	parA; chromosome partitioning protein	155
fig|754476.26.peg.2632 (159)	K03408	cheW; purine-binding chemotaxis protein CheW	152
fig|754476.26.peg.2635 (613)			229
fig|754476.26.peg.2639 (126)	K06195	apaG; ApaG protein	71
fig|754476.26.peg.2640 (326)	K00845	glk; glucokinase [EC:2.7.1.2]	156
fig|754476.26.peg.2641 (235)	K01057	PGLS; 6-phosphogluconolactonase [EC:3.1.1.31]	112
fig|754476.26.peg.2643 (504)	K01754	E4.3.1.19; threonine dehydratase [EC:4.3.1.19]	435
fig|754476.26.peg.2644 (220)	K01807	rpiA; ribose 5-phosphate isomerase A [EC:5.3.1.6]	161
fig|754476.26.peg.2645 (388)	K09808	lolC_E; lipoprotein-releasing system permease protein	236
fig|754476.26.peg.2646 (226)	K09810	lolD; lipoprotein-releasing system ATP-binding protein [EC:3.6.3.-]	142
fig|754476.26.peg.2648 (755)	K02238	comEC; competence protein ComEC	432
fig|754476.26.peg.2649 (211)	K03561	exbB; biopolymer transport protein ExbB	134
fig|754476.26.peg.2650 (141)	K03559	exbD; biopolymer transport protein ExbD	79
fig|754476.26.peg.2651 (584)	K11085	msbA; ATP-binding cassette, subfamily B, bacterial MsbA [EC:3.6.3.-]	342
fig|754476.26.peg.2652 (326)	K00912	lpxK; tetraacyldisaccharide 4'-kinase [EC:2.7.1.130]	194
fig|754476.26.peg.2653 (59)	K09791	uncharacterized protein	36	K00912	1
fig|754476.26.peg.2654 (254)	K00979	kdsB; 3-deoxy-manno-octulosonate cytidylyltransferase (CMP-KDO synthetase) [EC:2.7.7.38]	150
fig|754476.26.peg.2656 (805)	K08300	rne; ribonuclease E [EC:3.1.26.12]	380
fig|754476.26.peg.2657 (318)	K06179	rluC; 23S rRNA pseudouridine955/2504/2580 synthase [EC:5.4.99.24]	172
fig|754476.26.peg.2658 (220)	K01091	gph; phosphoglycolate phosphatase [EC:3.1.3.18]	103
fig|754476.26.peg.2659 (327)	K04773	sppA; protease IV [EC:3.4.21.-]	193
fig|754476.26.peg.2662 (215)	K00939	adk; adenylate kinase [EC:2.7.4.3]	114
fig|754476.26.peg.2665 (666)	K06957	tmcA; tRNA(Met) cytidine acetyltransferase [EC:2.3.1.193]	209
fig|754476.26.peg.2667 (1232)	K00548	metH; 5-methyltetrahydrofolate--homocysteine methyltransferase [EC:2.1.1.13]	919
fig|754476.26.peg.2668 (249)			181
fig|754476.26.peg.2669 (446)	K07403	nfeD; membrane-bound serine protease (ClpP class)	215
fig|754476.26.peg.2671 (335)	K15629	CYP152A; fatty-acid peroxygenase [EC:1.11.2.4]	143
fig|754476.26.peg.2675 (91)			53
fig|754476.26.peg.2679 (702)	K03406	mcp; methyl-accepting chemotaxis protein	217
fig|754476.26.peg.2683 (558)	K01649	leuA; 2-isopropylmalate synthase [EC:2.3.3.13]	474
fig|754476.26.peg.2684 (156)	K03719	lrp; Lrp/AsnC family transcriptional regulator, leucine-responsive regulatory protein	114
fig|754476.26.peg.2688 (240)	K07238	TC.ZIP; zinc transporter, ZIP family	128
fig|754476.26.peg.2689 (354)	K18235	vgb; virginiamycin B lyase [EC:4.2.99.-]	143
fig|754476.26.peg.2691 (317)			166
fig|754476.26.peg.2694 (469)	K07175	phoH2; PhoH-like ATPase	329
fig|754476.26.peg.2696 (219)			112
fig|754476.26.peg.2697 (218)	K01935	bioD; dethiobiotin synthetase [EC:6.3.3.3]	113
fig|754476.26.peg.2698 (299)	K02169	bioC; malonyl-CoA O-methyltransferase [EC:2.1.1.197]	140
fig|754476.26.peg.2699 (252)	K02170	bioH; pimeloyl-[acyl-carrier protein] methyl ester esterase [EC:3.1.1.85]	103
fig|754476.26.peg.2700 (390)	K00652	bioF; 8-amino-7-oxononanoate synthase [EC:2.3.1.47]	217
fig|754476.26.peg.2701 (337)	K01012	bioB; biotin synthase [EC:2.8.1.6]	286
fig|754476.26.peg.2702 (241)			81
fig|754476.26.peg.2703 (357)			145
fig|754476.26.peg.2704 (496)			440
fig|754476.26.peg.2705 (116)			31
fig|754476.26.peg.2708 (288)	K03179	ubiA; 4-hydroxybenzoate polyprenyltransferase [EC:2.5.1.39]	211
fig|754476.26.peg.2709 (183)	K03181	ubiC; chorismate--pyruvate lyase [EC:4.1.3.40]	43
fig|754476.26.peg.2710 (693)	K03655	recG; ATP-dependent DNA helicase RecG [EC:3.6.4.12]	434
fig|754476.26.peg.2712 (719)	K01139	spoT; GTP diphosphokinase / guanosine-3',5'-bis(diphosphate) 3'-diphosphatase [EC:2.7.6.5 3.1.7.2]	432
fig|754476.26.peg.2713 (86)	K03060	rpoZ; DNA-directed RNA polymerase subunit omega [EC:2.7.7.6]	59
fig|754476.26.peg.2714 (203)	K00942	E2.7.4.8; guanylate kinase [EC:2.7.4.8]	127
fig|754476.26.peg.2715 (346)	K02012	afuA; iron(III) transport system substrate-binding protein	208
fig|754476.26.peg.2716 (530)	K02011	afuB; iron(III) transport system permease protein	423
fig|754476.26.peg.2717 (350)	K02010	afuC; iron(III) transport system ATP-binding protein [EC:3.6.3.30]	212
fig|754476.26.peg.2720 (796)			449
fig|754476.26.peg.2721 (76)	K18831	higA; HTH-type transcriptional regulator / antitoxin HigA	12
fig|754476.26.peg.2723 (63)
fig|754476.26.peg.2724 (321)	K07154	hipA; serine/threonine-protein kinase HipA [EC:2.7.11.1]	168
fig|754476.26.peg.2726 (334)			128
fig|754476.26.peg.2727 (318)			101
fig|754476.26.peg.2728 (437)	K07133	uncharacterized protein	412
fig|754476.26.peg.2729 (80)			32
fig|754476.26.peg.2731 (157)			111
fig|754476.26.peg.2732 (287)			155
fig|754476.26.peg.2733 (238)	K00989	rph; ribonuclease PH [EC:2.7.7.56]	187
fig|754476.26.peg.2734 (201)	K02428	rdgB; XTP/dITP diphosphohydrolase [EC:3.6.1.66]	132
fig|754476.26.peg.2735 (386)			237
fig|754476.26.peg.2738 (381)	K01733	thrC; threonine synthase [EC:4.2.3.1]	403
fig|754476.26.peg.2739 (436)	K00003	E1.1.1.3; homoserine dehydrogenase [EC:1.1.1.3]	318
fig|754476.26.peg.2740 (371)	K14261	alaC; alanine-synthesizing transaminase [EC:2.6.1.-]	367
fig|754476.26.peg.2742 (280)			130
fig|754476.26.peg.2744 (278)	K07115	rlmJ; 23S rRNA (adenine2030-N6)-methyltransferase [EC:2.1.1.266]	157
fig|754476.26.peg.2745 (367)			256	K00354	29
fig|754476.26.peg.2746 (263)			191
fig|754476.26.peg.2749 (396)			180
fig|754476.26.peg.2754 (398)			257
fig|754476.26.peg.2758 (117)	K13695	nlpC; probable lipoprotein NlpC	23	K13694	15
fig|754476.26.peg.2760 (684)			308	K00573	63
fig|754476.26.peg.2763 (178)			175
fig|754476.26.peg.2765 (403)			223
fig|754476.26.peg.2767 (157)			112
fig|754476.26.peg.2768 (253)	K01992	ABC-2.P; ABC-2 type transport system permease protein	253
fig|754476.26.peg.2769 (309)	K01990	ABC-2.A; ABC-2 type transport system ATP-binding protein	184
fig|754476.26.peg.2772 (294)			173
fig|754476.26.peg.2780 (420)			133
fig|754476.26.peg.2781 (299)			186
fig|754476.26.peg.2782 (230)			22	K07497	15
fig|754476.26.peg.2784 (437)	K08303	putative protease [EC:3.4.-.-]	418
fig|754476.26.peg.2785 (97)			33	K07492	1
fig|754476.26.peg.2786 (157)			108	K07492	5
fig|754476.26.peg.2792 (127)	K02879	RP-L17; large subunit ribosomal protein L17	131
fig|754476.26.peg.2793 (327)	K03040	rpoA; DNA-directed RNA polymerase subunit alpha [EC:2.7.7.6]	225
fig|754476.26.peg.2794 (206)	K02986	RP-S4; small subunit ribosomal protein S4	156
fig|754476.26.peg.2795 (129)	K02948	RP-S11; small subunit ribosomal protein S11	149
fig|754476.26.peg.2796 (117)	K02952	RP-S13; small subunit ribosomal protein S13	94
fig|754476.26.peg.2797 (450)	K03076	secY; preprotein translocase subunit SecY	395
fig|754476.26.peg.2798 (144)	K02876	RP-L15; large subunit ribosomal protein L15	135
fig|754476.26.peg.2799 (62)	K02907	RP-L30; large subunit ribosomal protein L30	61
fig|754476.26.peg.2800 (169)	K02988	RP-S5; small subunit ribosomal protein S5	129
fig|754476.26.peg.2801 (117)	K02881	RP-L18; large subunit ribosomal protein L18	76
fig|754476.26.peg.2802 (177)	K02933	RP-L6; large subunit ribosomal protein L6	128
fig|754476.26.peg.2803 (131)	K02994	RP-S8; small subunit ribosomal protein S8	137
fig|754476.26.peg.2804 (101)	K02954	RP-S14; small subunit ribosomal protein S14	85
fig|754476.26.peg.2805 (179)	K02931	RP-L5; large subunit ribosomal protein L5	151
fig|754476.26.peg.2806 (105)	K02895	RP-L24; large subunit ribosomal protein L24	68
fig|754476.26.peg.2807 (122)	K02874	RP-L14; large subunit ribosomal protein L14	145
fig|754476.26.peg.2808 (86)	K02961	RP-S17; small subunit ribosomal protein S17	77
fig|754476.26.peg.2809 (61)	K02904	RP-L29; large subunit ribosomal protein L29	35
fig|754476.26.peg.2810 (137)	K02878	RP-L16; large subunit ribosomal protein L16	166
fig|754476.26.peg.2811 (188)	K02982	RP-S3; small subunit ribosomal protein S3	128
fig|754476.26.peg.2812 (110)	K02890	RP-L22; large subunit ribosomal protein L22	108
fig|754476.26.peg.2813 (53)	K02965	RP-S19; small subunit ribosomal protein S19	36
fig|754476.26.peg.2814 (275)	K02886	RP-L2; large subunit ribosomal protein L2	214
fig|754476.26.peg.2815 (97)	K02892	RP-L23; large subunit ribosomal protein L23	54
fig|754476.26.peg.2816 (205)	K02926	RP-L4; large subunit ribosomal protein L4	150
fig|754476.26.peg.2817 (210)	K02906	RP-L3; large subunit ribosomal protein L3	223
fig|754476.26.peg.2818 (104)	K02946	RP-S10; small subunit ribosomal protein S10	128
fig|754476.26.peg.2819 (396)	K02358	tuf; elongation factor Tu	351
fig|754476.26.peg.2820 (684)	K02355	fusA; elongation factor G	546
fig|754476.26.peg.2821 (156)	K02992	RP-S7; small subunit ribosomal protein S7	173
fig|754476.26.peg.2822 (124)	K02950	RP-S12; small subunit ribosomal protein S12	128
fig|754476.26.peg.2823 (1397)	K03046	rpoC; DNA-directed RNA polymerase subunit beta' [EC:2.7.7.6]	1076
fig|754476.26.peg.2824 (1358)	K03043	rpoB; DNA-directed RNA polymerase subunit beta [EC:2.7.7.6]	1044
fig|754476.26.peg.2825 (124)	K02935	RP-L7; large subunit ribosomal protein L7/L12	74
fig|754476.26.peg.2826 (175)	K02864	RP-L10; large subunit ribosomal protein L10	154
fig|754476.26.peg.2827 (230)	K02863	RP-L1; large subunit ribosomal protein L1	247
fig|754476.26.peg.2828 (144)	K02867	RP-L11; large subunit ribosomal protein L11	126
fig|754476.26.peg.2829 (177)	K02601	nusG; transcriptional antiterminator NusG	145
fig|754476.26.peg.2830 (112)	K03073	secE; preprotein translocase subunit SecE	38
fig|754476.26.peg.2831 (396)	K02358	tuf; elongation factor Tu	351
fig|754476.26.peg.2832 (181)	K01419	hslV; ATP-dependent HslUV protease, peptidase subunit HslV [EC:3.4.25.2]	168
fig|754476.26.peg.2833 (442)	K03667	hslU; ATP-dependent HslUV protease ATP-binding subunit HslU	319
fig|754476.26.peg.2834 (121)			93
fig|754476.26.peg.2835 (248)	K03183	ubiE; demethylmenaquinone methyltransferase / 2-methoxy-6-polyprenyl-1,4-benzoquinol methylase [EC:2.1.1.163 2.1.1.201]	189
fig|754476.26.peg.2836 (200)	K03690	ubiJ; ubiquinone biosynthesis protein UbiJ	52
fig|754476.26.peg.2837 (555)	K03688	ubiB; ubiquinone biosynthesis protein	356
fig|754476.26.peg.2838 (555)	K01938	fhs; formate--tetrahydrofolate ligase [EC:6.3.4.3]	385
fig|754476.26.peg.2839 (202)	K03186	ubiX; flavin prenyltransferase [EC:2.5.1.129]	176
fig|754476.26.peg.2840 (451)	K02558	mpl; UDP-N-acetylmuramate: L-alanyl-gamma-D-glutamyl-meso-diaminopimelate ligase [EC:6.3.2.45]	295
fig|754476.26.peg.2845 (316)	K03074	secF; preprotein translocase subunit SecF	196
fig|754476.26.peg.2846 (618)	K03072	secD; preprotein translocase subunit SecD	373
fig|754476.26.peg.2847 (109)	K03210	yajC; preprotein translocase subunit YajC	55
fig|754476.26.peg.2848 (368)	K00773	tgt; queuine tRNA-ribosyltransferase [EC:2.4.2.29]	410
fig|754476.26.peg.2849 (230)	K01591	pyrF; orotidine-5'-phosphate decarboxylase [EC:4.1.1.23]	141
fig|754476.26.peg.2850 (385)	K03406	mcp; methyl-accepting chemotaxis protein	111
fig|754476.26.peg.2855 (630)	K03407	cheA; two-component system, chemotaxis family, sensor kinase CheA [EC:2.7.13.3]	168
fig|754476.26.peg.2856 (120)	K03413	cheY; two-component system, chemotaxis family, chemotaxis protein CheY	64
fig|754476.26.peg.2859 (472)	K02412	fliI; flagellum-specific ATP synthase [EC:7.1.2.2]	281
fig|754476.26.peg.2861 (336)	K02410	fliG; flagellar motor switch protein FliG	217
fig|754476.26.peg.2862 (563)	K02409	fliF; flagellar M-ring protein FliF	253
fig|754476.26.peg.2863 (110)	K02408	fliE; flagellar hook-basal body complex protein FliE	46
fig|754476.26.peg.2864 (461)	K10943	flrC; two-component system, response regulator FlrC	260
fig|754476.26.peg.2865 (395)	K10942	flrB; two-component system, sensor histidine kinase FlrB [EC:2.7.13.3]	134
fig|754476.26.peg.2866 (495)	K10941	fleQ; sigma-54 dependent transcriptional regulator, flagellar regulatory protein	263
fig|754476.26.peg.2868 (129)	K02422	fliS; flagellar protein FliS	59
fig|754476.26.peg.2869 (453)	K02407	fliD; flagellar hook-associated protein 2	165
fig|754476.26.peg.2871 (277)	K02406	fliC; flagellin	157
fig|754476.26.peg.2872 (278)	K02406	fliC; flagellin	158
fig|754476.26.peg.2873 (1391)	K20444	rfbC; O-antigen biosynthesis protein [EC:2.4.1.-]	303
fig|754476.26.peg.2874 (264)			170
fig|754476.26.peg.2880 (340)			151
fig|754476.26.peg.2881 (281)	K19180	tll; dTDP-6-deoxy-L-talose 4-dehydrogenase (NAD+) [EC:1.1.1.339]	149
fig|754476.26.peg.2882 (408)			282
fig|754476.26.peg.2883 (185)	K01790	rfbC; dTDP-4-dehydrorhamnose 3,5-epimerase [EC:5.1.3.13]	122
fig|754476.26.peg.2884 (366)	K01709	rfbG; CDP-glucose 4,6-dehydratase [EC:4.2.1.45]	200
fig|754476.26.peg.2885 (255)	K00978	rfbF; glucose-1-phosphate cytidylyltransferase [EC:2.7.7.33]	199
fig|754476.26.peg.2886 (301)	K02397	flgL; flagellar hook-associated protein 3 FlgL	110	K02396	4
fig|754476.26.peg.2887 (463)	K02396	flgK; flagellar hook-associated protein 1 FlgK	109
fig|754476.26.peg.2888 (323)	K02395	flgJ; flagellar protein FlgJ	131
fig|754476.26.peg.2889 (365)	K02394	flgI; flagellar P-ring protein precursor FlgI	296
fig|754476.26.peg.2890 (275)	K02393	flgH; flagellar L-ring protein precursor FlgH	119
fig|754476.26.peg.2891 (261)	K02392	flgG; flagellar basal-body rod protein FlgG	175
fig|754476.26.peg.2892 (247)	K02391	flgF; flagellar basal-body rod protein FlgF	150
fig|754476.26.peg.2893 (428)	K02390	flgE; flagellar hook protein FlgE	199
fig|754476.26.peg.2894 (228)	K02389	flgD; flagellar basal-body rod modification protein FlgD	82
fig|754476.26.peg.2895 (137)	K02388	flgC; flagellar basal-body rod protein FlgC	89
fig|754476.26.peg.2896 (133)	K02387	flgB; flagellar basal-body rod protein FlgB	101
fig|754476.26.peg.2899 (354)	K02672	pilW; type IV pilus assembly protein PilW	117
fig|754476.26.peg.2901 (1179)	K02674	pilY1; type IV pilus assembly protein PilY1	504
fig|754476.26.peg.2904 (267)			139
fig|754476.26.peg.2907 (204)	K05501	slmA; TetR/AcrR family transcriptional regulator	106
fig|754476.26.peg.2908 (301)	K00930	argB; acetylglutamate kinase [EC:2.7.2.8]	284
fig|754476.26.peg.2909 (747)	K15778	pmm-pgm; phosphomannomutase / phosphoglucomutase [EC:5.4.2.8 5.4.2.2]	193
fig|754476.26.peg.2910 (122)	K01520	dut; dUTP pyrophosphatase [EC:3.6.1.23]	77
fig|754476.26.peg.2911 (406)	K13038	coaBC; phosphopantothenoylcysteine decarboxylase / phosphopantothenate---cysteine ligase [EC:4.1.1.36 6.3.2.5]	265
fig|754476.26.peg.2912 (444)	K07058	membrane protein	191
fig|754476.26.peg.2913 (252)			196
fig|754476.26.peg.2914 (227)			121
fig|754476.26.peg.2915 (277)	K00575	cheR; chemotaxis protein methyltransferase CheR [EC:2.1.1.80]	153
fig|754476.26.peg.2916 (288)			171
fig|754476.26.peg.2919 (275)			246
fig|754476.26.peg.2920 (146)	K01725	cynS; cyanate lyase [EC:4.2.1.104]	91
fig|754476.26.peg.2921 (282)	K06212	focA; formate transporter	90
fig|754476.26.peg.2922 (861)	K03695	clpB; ATP-dependent Clp protease ATP-binding subunit ClpB	683
fig|754476.26.peg.2923 (307)	K02517	lpxL; Kdo2-lipid IVA lauroyltransferase [EC:2.3.1.241]	149
fig|754476.26.peg.2924 (319)	K07276	uncharacterized protein	136
fig|754476.26.peg.2925 (356)			181
fig|754476.26.peg.2926 (332)			114
fig|754476.26.peg.2927 (300)			110
fig|754476.26.peg.2928 (415)			112
fig|754476.26.peg.2929 (224)	K00655	plsC; 1-acyl-sn-glycerol-3-phosphate acyltransferase [EC:2.3.1.51]	17
fig|754476.26.peg.2930 (208)			156
fig|754476.26.peg.2931 (276)	K07053	E3.1.3.97; 3',5'-nucleoside bisphosphate phosphatase [EC:3.1.3.97]	159
fig|754476.26.peg.2932 (197)	K06190	ispZ; intracellular septation protein	89
fig|754476.26.peg.2933 (99)	K09780	uncharacterized protein	73
fig|754476.26.peg.2934 (89)	K05527	bolA; BolA family transcriptional regulator, general stress-responsive regulator	56
fig|754476.26.peg.2936 (441)	K03592	pmbA; PmbA protein	373
fig|754476.26.peg.2938 (252)	K21029	moeB; molybdopterin-synthase adenylyltransferase [EC:2.7.7.80]	150
fig|754476.26.peg.2939 (282)	K02493	hemK; release factor glutamine methyltransferase [EC:2.1.1.297]	127
fig|754476.26.peg.2942 (242)	K09761	rsmE; 16S rRNA (uracil1498-N3)-methyltransferase [EC:2.1.1.193]	153
fig|754476.26.peg.2943 (273)	K01092	E3.1.3.25; myo-inositol-1(or 4)-monophosphatase [EC:3.1.3.25]	133
fig|754476.26.peg.2944 (251)	K05810	yfiH; polyphenol oxidase [EC:1.10.3.-]	154
fig|754476.26.peg.2945 (268)	K16267	zipB; zinc and cadmium transporter	145
fig|754476.26.peg.2946 (343)	K02843	waaF; heptosyltransferase II [EC:2.4.-.-]	182
fig|754476.26.peg.2947 (381)			163	K00786	17
fig|754476.26.peg.2950 (574)	K00612	E2.1.3.-; carbamoyltransferase [EC:2.1.3.-]	497
fig|754476.26.peg.2952 (375)	K02844	waaG; UDP-glucose:(heptosyl)LPS alpha-1,3-glucosyltransferase [EC:2.4.1.-]	178
fig|754476.26.peg.2953 (459)			117
fig|754476.26.peg.2954 (269)	K02848	waaP; heptose I phosphotransferase [EC:2.7.1.-]	156
fig|754476.26.peg.2955 (187)	K03271	gmhA; D-sedoheptulose 7-phosphate isomerase [EC:5.3.1.28]	88
fig|754476.26.peg.2957 (268)			151
fig|754476.26.peg.2962 (168)			52	K05810	1
fig|754476.26.peg.2967 (481)	K03272	gmhC; D-beta-D-heptose 7-phosphate kinase / D-beta-D-heptose 1-phosphate adenosyltransferase [EC:2.7.1.167 2.7.7.70]	287
fig|754476.26.peg.2968 (345)	K02841	waaC; heptosyltransferase I [EC:2.4.-.-]	177
fig|754476.26.peg.2969 (318)	K02204	thrB2; homoserine kinase type II [EC:2.7.1.39]	202
fig|754476.26.peg.2971 (904)	K02335	polA; DNA polymerase I [EC:2.7.7.7]	609
fig|754476.26.peg.2973 (357)	K18979	queG; epoxyqueuosine reductase [EC:1.17.99.6]	241
fig|754476.26.peg.2974 (496)	K17758	nnr; ADP-dependent NAD(P)H-hydrate dehydratase [EC:4.2.1.136]	262
	K17759	AIBP; NAD(P)H-hydrate epimerase [EC:5.1.99.6]
fig|754476.26.peg.2975 (150)	K06925	tsaE; tRNA threonylcarbamoyladenosine biosynthesis protein TsaE	84
fig|754476.26.peg.2976 (461)	K01448	amiABC; N-acetylmuramoyl-L-alanine amidase [EC:3.5.1.28]	206
fig|754476.26.peg.2977 (558)	K03572	mutL; DNA mismatch repair protein MutL	176
fig|754476.26.peg.2979 (1040)			644
fig|754476.26.peg.2983 (211)	K05879	dhaL; phosphoenolpyruvate---glycerone phosphotransferase subunit DhaL [EC:2.7.1.121]	110
fig|754476.26.peg.2985 (329)	K05878	dhaK; phosphoenolpyruvate---glycerone phosphotransferase subunit DhaK [EC:2.7.1.121]	335
fig|754476.26.peg.2987 (213)	K08093	hxlA; 3-hexulose-6-phosphate synthase [EC:4.1.2.43]	119	K13831	9
fig|754476.26.peg.2989 (327)	K00616	E2.2.1.2; transaldolase [EC:2.2.1.2]	321
fig|754476.26.peg.2990 (211)	K08093	hxlA; 3-hexulose-6-phosphate synthase [EC:4.1.2.43]	114	K13831	8
fig|754476.26.peg.2991 (179)	K08094	hxlB; 6-phospho-3-hexuloisomerase [EC:5.3.1.27]	109
fig|754476.26.peg.2992 (467)	K01703	leuC; 3-isopropylmalate/(R)-2-methylmalate dehydratase large subunit [EC:4.2.1.33 4.2.1.35]	533
fig|754476.26.peg.2993 (320)	K07320	prmB; ribosomal protein L3 glutamine methyltransferase [EC:2.1.1.298]	159
fig|754476.26.peg.2994 (439)	K02488	pleD; two-component system, cell cycle response regulator [EC:2.7.7.65]	48
fig|754476.26.peg.2995 (230)	K03573	mutH; DNA mismatch repair protein MutH	144
fig|754476.26.peg.2996 (307)	K01990	ABC-2.A; ABC-2 type transport system ATP-binding protein	200
fig|754476.26.peg.2997 (259)	K01992	ABC-2.P; ABC-2 type transport system permease protein	230
fig|754476.26.peg.2998 (327)	K05539	dusA; tRNA-dihydrouridine synthase A [EC:1.-.-.-]	222
fig|754476.26.peg.3000 (387)	K00789	metK; S-adenosylmethionine synthetase [EC:2.5.1.6]	395
fig|754476.26.peg.3001 (436)	K01251	E3.3.1.1; adenosylhomocysteinase [EC:3.3.1.1]	357
fig|754476.26.peg.3002 (283)	K00297	metF; methylenetetrahydrofolate reductase (NADPH) [EC:1.5.1.20]	241
fig|754476.26.peg.3003 (235)	K05773	tupB; tungstate transport system permease protein	143
fig|754476.26.peg.3005 (470)	K03092	rpoN; RNA polymerase sigma-54 factor	273
fig|754476.26.peg.3006 (108)	K05808	yhbH; putative sigma-54 modulation protein	59
fig|754476.26.peg.3008 (170)	K06023	hprK; HPr kinase/phosphorylase [EC:2.7.11.- 2.7.4.-]	16
fig|754476.26.peg.3010 (90)	K11189	PTS-HPR; phosphocarrier protein	60
fig|754476.26.peg.3011 (583)	K08483	PTS-EI.PTSI; phosphotransferase system, enzyme I, PtsI [EC:2.7.3.9]	333
fig|754476.26.peg.3012 (294)			173
fig|754476.26.peg.3013 (452)	K06213	mgtE; magnesium transporter	266
fig|754476.26.peg.3014 (365)	K01736	aroC; chorismate synthase [EC:4.2.3.5]	373
fig|754476.26.peg.3015 (385)	K05820	hcaT; MFS transporter, PPP family, 3-phenylpropionic acid transporter	201
fig|754476.26.peg.3016 (449)	K00346	nqrA; Na+-transporting NADH:ubiquinone oxidoreductase subunit A [EC:7.2.1.1]	347
fig|754476.26.peg.3017 (402)	K00347	nqrB; Na+-transporting NADH:ubiquinone oxidoreductase subunit B [EC:7.2.1.1]	402
fig|754476.26.peg.3018 (275)	K00348	nqrC; Na+-transporting NADH:ubiquinone oxidoreductase subunit C [EC:7.2.1.1]	188
fig|754476.26.peg.3019 (220)	K00349	nqrD; Na+-transporting NADH:ubiquinone oxidoreductase subunit D [EC:7.2.1.1]	160
fig|754476.26.peg.3020 (202)	K00350	nqrE; Na+-transporting NADH:ubiquinone oxidoreductase subunit E [EC:7.2.1.1]	171
fig|754476.26.peg.3021 (405)	K00351	nqrF; Na+-transporting NADH:ubiquinone oxidoreductase subunit F [EC:7.2.1.1]	332
fig|754476.26.peg.3023 (154)			63
fig|754476.26.peg.3024 (318)	K01738	cysK; cysteine synthase [EC:2.5.1.47]	292
fig|754476.26.peg.298 (112)	K02503	HINT1; histidine triad (HIT) family protein	67
fig|754476.26.peg.1221 (320)	K02015	ABC.FEV.P; iron complex transport system permease protein	138
fig|754476.26.peg.1547 (111)
fig|754476.26.peg.1560 (120)			30
fig|754476.26.peg.1789 (419)			325
fig|754476.26.peg.2435 (49)
fig|754476.26.peg.2730 (97)			33	K07492	1
fig|754476.26.peg.2766 (97)			32	K07492	1
fig|754476.26.peg.2956 (399)			174
fig|754476.26.peg.23 (225)	K07184	ygiM; SH3 domain protein	71
fig|754476.26.peg.41 (161)	K06598	chpC; chemosensory pili system protein ChpC	43
fig|754476.26.peg.48 (231)	K01814	hisA; phosphoribosylformimino-5-aminoimidazole carboxamide ribotide isomerase [EC:5.3.1.16]	101
fig|754476.26.peg.49 (331)			70	K06914	6
fig|754476.26.peg.53 (393)			17	K01580	8
fig|754476.26.peg.63 (365)			119
fig|754476.26.peg.70 (191)			82
fig|754476.26.peg.80 (144)			155
fig|754476.26.peg.84 (98)			64
fig|754476.26.peg.105 (398)	K02014	TC.FEV.OM; iron complex outermembrane recepter protein	63	K16090	1
fig|754476.26.peg.106 (378)			137
fig|754476.26.peg.107 (244)			101	K03620	4
fig|754476.26.peg.137 (145)			62
fig|754476.26.peg.147 (305)			123
fig|754476.26.peg.159 (344)	K02496	hemX; uroporphyrin-III C-methyltransferase [EC:2.1.1.107]	57
fig|754476.26.peg.169 (335)	K07165	fecR; transmembrane sensor	56
fig|754476.26.peg.170 (171)	K03088	rpoE; RNA polymerase sigma-70 factor, ECF subfamily	61
fig|754476.26.peg.172 (390)			123
fig|754476.26.peg.175 (324)	K07165	fecR; transmembrane sensor	125
fig|754476.26.peg.176 (179)	K03088	rpoE; RNA polymerase sigma-70 factor, ECF subfamily	78
fig|754476.26.peg.179 (362)			147
fig|754476.26.peg.180 (662)	K15721	fyuA; pesticin/yersiniabactin receptor	229
fig|754476.26.peg.181 (329)			104
fig|754476.26.peg.184 (276)	K07017	uncharacterized protein	77
fig|754476.26.peg.186 (325)	K07165	fecR; transmembrane sensor	90
fig|754476.26.peg.187 (166)	K03088	rpoE; RNA polymerase sigma-70 factor, ECF subfamily	82
fig|754476.26.peg.189 (362)			79
fig|754476.26.peg.190 (740)			204
fig|754476.26.peg.192 (322)	K07165	fecR; transmembrane sensor	94
fig|754476.26.peg.193 (166)	K03088	rpoE; RNA polymerase sigma-70 factor, ECF subfamily	102
fig|754476.26.peg.199 (99)	K03088	rpoE; RNA polymerase sigma-70 factor, ECF subfamily	28
fig|754476.26.peg.205 (313)	K07165	fecR; transmembrane sensor	128
fig|754476.26.peg.206 (122)	K03088	rpoE; RNA polymerase sigma-70 factor, ECF subfamily	38
fig|754476.26.peg.207 (151)			54
fig|754476.26.peg.212 (685)			304
fig|754476.26.peg.216 (191)			68
fig|754476.26.peg.245 (71)	K07401	selenoprotein W-related protein	45
fig|754476.26.peg.254 (197)			62
fig|754476.26.peg.259 (139)	K07447	ruvX; putative holliday junction resolvase [EC:3.1.-.-]	110
fig|754476.26.peg.265 (278)			9	K02638	1
fig|754476.26.peg.272 (722)	K16091	fecA; Fe(3+) dicitrate transport protein	221
fig|754476.26.peg.274 (141)			39
fig|754476.26.peg.276 (359)			117
fig|754476.26.peg.278 (165)	K03098	APOD; apolipoprotein D and lipocalin family protein	103
fig|754476.26.peg.292 (78)			29
fig|754476.26.peg.323 (384)	K22719	envC; murein hydrolase activator	129
[truncated: 1,032 more rows]

## Sheet: KEGGmetabolisms
09101 Carbohydrate metabolism
00010 Glycolysis / Gluconeogenesis [PATH:ko00010]
00020 Citrate cycle (TCA cycle) [PATH:ko00020]
00030 Pentose phosphate pathway [PATH:ko00030]
00040 Pentose and glucuronate interconversions [PATH:ko00040]																										Ratio Biofilm/pure cult		Ratio -(pure cult/biofilm)
00051 Fructose and mannose metabolism [PATH:ko00051]																									All genes number of genes								Ratio Biofilm/pure cult		Ratio -(pure cult/biofilm)
00052 Galactose metabolism [PATH:ko00052]																									3095	2 to 5	>5	-2 to -5	>-5				2 to 5	>5	-2 to -5	>-5
00053 Ascorbate and aldarate metabolism [PATH:ko00053]																									300N-23C	311	69	354	222			300N-23C	0.100485	0.022294	-0.114378	-0.0717286
00500 Starch and sucrose metabolism [PATH:ko00500]																									900N-30C	315	63	323	201			JAM1-Total ORF and RNA genes (3095), 900N-30C	0.101777	0.0203554	-0.104362	-0.0649435
00520 Amino sugar and nucleotide sugar metabolism [PATH:ko00520]																									0%NaCl	427	93	373	287			0%NaCl	0.137964	0.0300485	-0.120517	-0.0927302
00562 Inositol phosphate metabolism [PATH:ko00562]																									Intergenic sequence
00620 Pyruvate metabolism [PATH:ko00620]																									681	2 to 5	>5	-2 to -5	>-5			300N-23C	0.133627	0.0220264	-0.0910426	-0.114537
00630 Glyoxylate and dicarboxylate metabolism [PATH:ko00630]																									300N-23C	91	15	62	78			JAM1-Intergenic sequence (681), 900N-30C	0.142438	0.0264317	-0.0910426	-0.105727
00640 Propanoate metabolism [PATH:ko00640]																									900N-30C	97	18	62	72			0%NaCl	0.17768	0.020558	-0.0807636	-0.155653
00650 Butanoate metabolism [PATH:ko00650]											TPM				Ratio Biofilm/pure cultures				140	2 to 5	>5	-2 to -5	>-5		0%NaCl	121	14	55	106
00660 C5-Branched dibasic acid metabolism [PATH:ko00660]										RAST	300N-23C	900N-30C	0%NaCl	Pure cutures	300N-23C	900N-30C	0%NaCl		30023x	7	8	14	7		09101 Carbohydrate metabolism							300N-23C	0.05	0.0571429	-0.1	-0.05
754476.26.peg.1002	K00075	murB; UDP-N-acetylmuramate dehydrogenase [EC:1.3.1.98]								UDP-N-acetylenolpyruvoylglucosamine reductase (EC 1.1.1.158)	101.7	100.904	44.4979	95.3707	1.06636	1.05802	0.466578		90030x	6	6	14	7		140	2 to 5	>5	-2 to -5	>-5			JAM1 Carbohydrate metabolism, (140), 900N-30C	0.0428571	0.0428571	-0.1	-0.05
754476.26.peg.1050	K00925	ackA; acetate kinase [EC:2.7.2.1]								Acetate kinase (EC 2.7.2.1)	39.3207	30.8096	27.8595	16.551	2.37573	1.86149	1.68325		A0%	12	11	22	6		300N-23C	7	8	14	7			0%NaCl	0.0857143	0.0785714	-0.157143	-0.0428571
754476.26.peg.1051	K01621	xfp, xpk; xylulose-5-phosphate/fructose-6-phosphate phosphoketolase [EC:4.1.2.9 4.1.2.22]								Xylulose-5-phosphate phosphoketolase (EC 4.1.2.9) @ Fructose-6-phosphate phosphoketolase (EC 4.1.2.22)	38.096	31.95	42.2754	21.6125	1.76268	1.47831	1.95607								900N-30C	6	6	14	7
754476.26.peg.1066	K00012	UGDH, ugd; UDPglucose 6-dehydrogenase [EC:1.1.1.22]								UDP-glucose dehydrogenase (EC 1.1.1.22)	42.3019	50.6184	43.6135	63.6674	0.66442	0.795045	0.685021								0%NaCl	12	11	22	6			300N-23C	0.102564	0.0641026	-0.115385	-0.0192308
754476.26.peg.1067	K00820	glmS, GFPT; glucosamine---fructose-6-phosphate aminotransferase (isomerizing) [EC:2.6.1.16]								Glucosamine--fructose-6-phosphate aminotransferase [isomerizing] (EC 2.6.1.16)	58.2697	38.5139	46.6236	108.301	0.538034	0.355619	0.4305								09102 Energy metabolism							JAM1-Energy metabolism (156), 900N-30C	0.0897436	0.0641026	-0.115385	-0.0192308
754476.26.peg.1071	K01784	galE, GALE; UDP-glucose 4-epimerase [EC:5.1.3.2]								UDP-glucose 4-epimerase (EC 5.1.3.2)	0.151992	0.101745	0.450439	96.1197	0.00158128	0.00105852	0.00468623								156	2 to 5	>5	-2 to -5	>-5			0%NaCl	0.134615	0.102564	-0.108974	-0.0192308
754476.26.peg.1079	K01840	manB; phosphomannomutase [EC:5.4.2.8]								Phosphomannomutase (EC 5.4.2.8)	9.60008	7.00295	4.02045	74.4605	0.128929	0.0940492	0.0539944								300N-23C	16	10	18	3
754476.26.peg.1082	K16011	algA, xanB, rfbA, wbpW, pslB; mannose-1-phosphate guanylyltransferase / mannose-6-phosphate isomerase [EC:2.7.7.13 5.3.1.8]								Mannose-1-phosphate guanylyltransferase (GDP) (EC 2.7.7.22)	0.197917	0.186139	0.176259	62.382	0.00317266	0.00298386	0.00282547								900N-30C	14	10	18	3			300N-23C	0.172414	0.0862069	-0.103448	0
754476.26.peg.1090	K01711	gmd, GMDS; GDPmannose 4,6-dehydratase [EC:4.2.1.47]								GDP-mannose 4%2C6-dehydratase (EC 4.2.1.47)	0.199778	0.180844	0.48927	271.806	0.000735002	0.000665341	0.00180007								0%NaCl	21	16	17	3			JAM1-Nitrogen metabolism (58), 900N-30C	0.172414	0.12069	-0.137931	-0.0517241
754476.26.peg.1091	K22252	tld; GDP-6-deoxy-D-talose 4-dehydrogenase [EC:1.1.1.135]								UDP-glucose 4-epimerase (EC 5.1.3.2)	0.226794	0.202633	0.346245	202.578	0.00111954	0.00100027	0.00170919								09103 Lipid metabolism							0%NaCl	0.241379	0.155172	-0.12069	-0.103448
754476.26.peg.1139	K01433	purU; formyltetrahydrofolate deformylase [EC:3.5.1.10]								Formyltetrahydrofolate deformylase (EC 3.5.1.10)	65.8056	75.2773	107.501	39.4431	1.66837	1.9085	2.72546								36	2 to 5	>5	-2 to -5	>-5
754476.26.peg.1175	K00135	gabD; succinate-semialdehyde dehydrogenase / glutarate-semialdehyde dehydrogenase [EC:1.2.1.16 1.2.1.79 1.2.1.20]								Succinate-semialdehyde dehydrogenase [NAD] (EC 1.2.1.24)%3B Succinate-semialdehyde dehydrogenase [NAD(P)+] (EC 1.2.1.16)	54.203	52.953	42.4504	42.6476	1.27095	1.24164	0.995376								300N-23C	6	0	2	2			300N-23C	0.258065	0.177419	-0.129032	-0.129032
754476.26.peg.127	K02160	accB, bccP; acetyl-CoA carboxylase biotin carboxyl carrier protein								Biotin carboxyl carrier protein of acetyl-CoA carboxylase	146.269	141.313	189.444	165.365	0.884521	0.854549	1.14561								900N-30C	7	0	3	2			JAM1-Iron trp/TonB (62), 900N-30C	0.306452	0.112903	-0.145161	-0.0645161
754476.26.peg.1273	K01915	glnA, GLUL; glutamine synthetase [EC:6.3.1.2]								Glutamine synthetase type I (EC 6.3.1.2)	872.856	1262.17	1721.55	764.021	1.14245	1.65201	2.25327								0%NaCl	8	0	2	2			0%NaCl	0.129032	0.0322581	-0.0322581	-0.193548
754476.26.peg.128	K01961	accC; acetyl-CoA carboxylase, biotin carboxylase subunit [EC:6.4.1.2 6.3.4.14]								Biotin carboxylase of acetyl-CoA carboxylase (EC 6.3.4.14)	106.669	107.249	109.194	188.612	0.565548	0.568626	0.578934								09104 Nucleotide metabolism
754476.26.peg.1332	K01903	sucC; succinyl-CoA synthetase beta subunit [EC:6.2.1.5]								Succinyl-CoA ligase [ADP-forming] beta chain (EC 6.2.1.5)	71.7028	53.9895	115.663	64.4591	1.11238	0.837577	1.79436								74	2 to 5	>5	-2 to -5	>-5			300N-23C	0.166667	0	-0.0555556	-0.0555556
754476.26.peg.1333	K01902	sucD; succinyl-CoA synthetase alpha subunit [EC:6.2.1.5]								Succinyl-CoA ligase [ADP-forming] alpha chain (EC 6.2.1.5)	99.4064	75.2506	132.095	58.2588	1.70629	1.29166	2.26738								300N-23C	2	0	8	1			JAM1-Lipid metabolism (36), 900N-30C	0.194444	0	-0.0833333	-0.0555556
754476.26.peg.1339	K01092	E3.1.3.25, IMPA, suhB; myo-inositol-1(or 4)-monophosphatase [EC:3.1.3.25]								Inositol-1-monophosphatase (EC 3.1.3.25)	123.184	120.247	170.449	360.334	0.341861	0.333709	0.473032								900N-30C	3	0	9	0			0%NaCl	0.222222	0	-0.0555556	-0.0555556
754476.26.peg.1371	K01007	pps, ppsA; pyruvate, water dikinase [EC:2.7.9.2]								Phosphoenolpyruvate synthase (EC 2.7.9.2)	177.58	195.126	139.615	418.557	0.424267	0.466187	0.333562								0%NaCl	4	0	12	1
754476.26.peg.1374	K00963	UGP2, galU, galF; UTP--glucose-1-phosphate uridylyltransferase [EC:2.7.7.9]								UTP--glucose-1-phosphate uridylyltransferase (EC 2.7.7.9)	77.6071	79.4376	94.6784	111.798	0.694173	0.710546	0.846871								09105 Amino acid metabolism							300N-23C	0.027027	0	-0.108108	-0.0135135
754476.26.peg.1377	K00963	UGP2, galU, galF; UTP--glucose-1-phosphate uridylyltransferase [EC:2.7.7.9]								UTP--glucose-1-phosphate uridylyltransferase (EC 2.7.7.9)	103.798	109.175	99.4777	79.2404	1.30991	1.37777	1.25539								151	2 to 5	>5	-2 to -5	>-5			JAM1-Nucleotide metabolism (74), 900N-30C	0.0405405	0	-0.121622	0
754476.26.peg.1378	K01784	galE, GALE; UDP-glucose 4-epimerase [EC:5.1.3.2]								UDP-glucose 4-epimerase (EC 5.1.3.2)	58.8392	72.5291	50.6558	165.416	0.355706	0.438466	0.306233								300N-23C	8	1	27	7			0%NaCl	0.0540541	0	-0.162162	-0.0135135
754476.26.peg.1395	K01784	galE, GALE; UDP-glucose 4-epimerase [EC:5.1.3.2]								UDP-glucose 4-epimerase (EC 5.1.3.2)	221.88	448.057	507.437	206.265	1.0757	2.17224	2.46012								900N-30C	9	1	32	10
754476.26.peg.1419	K01209	abfA; alpha-N-arabinofuranosidase [EC:3.2.1.55]								Alpha-N-arabinofuranosidase 2 (EC 3.2.1.55)	89.8336	91.0477	90.8799	70.4096	1.27587	1.29312	1.29073								0%NaCl	17	2	34	10			300N-23C	0.0529801	0.00662252	-0.178808	-0.0463576
754476.26.peg.1427	K01959	pycA; pyruvate carboxylase subunit A [EC:6.4.1.1]								Pyruvate carboxylase subunit A (EC 6.4.1.1)	52.8172	29.4795	58.0436	74.9907	0.704316	0.393109	0.77401								09107 Glycan biosynthesis and metabolism							JAM1-Amino acid metabolism (151), 900N-30C	0.0596026	0.00662252	-0.211921	-0.0662252
754476.26.peg.1428	K01960	pycB; pyruvate carboxylase subunit B [EC:6.4.1.1]								Pyruvate carboxylase subunit B (biotin-containing) (EC 6.4.1.1)	30.8214	17.4791	30.3944	18.5246	1.6638	0.943557	1.64076								40	2 to 5	>5	-2 to -5	>-5			0%NaCl	0.112583	0.013245	-0.225166	-0.0662252
754476.26.peg.149	K01759	GLO1, gloA; lactoylglutathione lyase [EC:4.4.1.5]								Lactoylglutathione lyase (EC 4.4.1.5)	125.611	150.944	169.521	121.75	1.03171	1.23978	1.39237								300N-23C	1	0	3	3
754476.26.peg.1491	K01207	nagZ; beta-N-acetylhexosaminidase [EC:3.2.1.52]								Beta N-acetyl-glucosaminidase (EC 3.2.1.52)	53.8553	58.8922	74.222	55.8717	0.96391	1.05406	1.32844								900N-30C	1	0	3	3			300N-23C	0.025	0	-0.075	-0.075
754476.26.peg.1494	K01962	accA; acetyl-CoA carboxylase carboxyl transferase subunit alpha [EC:6.4.1.2 2.1.3.15]								Acetyl-coenzyme A carboxyl transferase alpha chain (EC 6.4.1.2)	154.855	144.854	179.441	226.384	0.684038	0.639858	0.792641								0%NaCl	2	0	11	3			JAM1-Glycan biosynthesis and metabolism (40), 900N-30C	0.025	0	-0.075	-0.075
754476.26.peg.1498	K01689	ENO, eno; enolase [EC:4.2.1.11]								Enolase (EC 4.2.1.11)	106.374	134.83	92.4528	168.727	0.630448	0.799099	0.547943								09108 Metabolism of cofactors and vitamins							0%NaCl	0.05	0	-0.275	-0.075
754476.26.peg.1536	K00241	sdhC, frdC; succinate dehydrogenase / fumarate reductase, cytochrome b subunit								Succinate dehydrogenase cytochrome b subunit	69.1385	70.3952	63.1672	53.1999	1.2996	1.32322	1.18735								185	2 to 5	>5	-2 to -5	>-5
754476.26.peg.1537	K00239	sdhA, frdA; succinate dehydrogenase / fumarate reductase, flavoprotein subunit [EC:1.3.5.1 1.3.5.4]								Succinate dehydrogenase flavoprotein subunit (EC 1.3.99.1)	54.9135	57.0882	46.6799	52.4001	1.04796	1.08947	0.890836								300N-23C	15	1	29	4			300N-23C	0.0810811	0.00540541	-0.156757	-0.0216216
754476.26.peg.1538	K00240	sdhB, frdB; succinate dehydrogenase / fumarate reductase, iron-sulfur subunit [EC:1.3.5.1 1.3.5.4]								Succinate dehydrogenase iron-sulfur protein (EC 1.3.99.1)	38.4841	41.8072	34.9444	34.8446	1.10445	1.19982	1.00286								900N-30C	11	1	30	1			JAM1-Metabolism of cofactors and vitamins (185), 900N-30C	0.0594595	0.00540541	-0.162162	-0.00540541
754476.26.peg.1541	K00696	E2.4.1.14; sucrose-phosphate synthase [EC:2.4.1.14]								Sucrose phosphate synthase	61.5174	70.0444	57.7815	39.5173	1.55672	1.7725	1.46218								0%NaCl	16	1	34	4			0%NaCl	0.0864865	0.00540541	-0.183784	-0.0216216
754476.26.peg.1543	K00847	E2.7.1.4, scrK; fructokinase [EC:2.7.1.4]								Fructokinase (EC 2.7.1.4)	21.7308	26.5802	17.999	39.4597	0.55071	0.673605	0.456136								09120 Genetic Information Processing
754476.26.peg.1544	K05341	E2.4.1.4; amylosucrase [EC:2.4.1.4]								Sucrose phosphorylase (EC 2.4.1.7)	47.1083	47.2462	31.0761	79.2785	0.594212	0.595952	0.391987								178	2 to 5	>5	-2 to -5	>-5			300N-23C	0.0337079	0	-0.359551	0
754476.26.peg.1649	K01091	gph; phosphoglycolate phosphatase [EC:3.1.3.18]								Phosphoglycolate phosphatase (EC 3.1.3.18)	166.091	162.475	196.989	240.77	0.689832	0.674812	0.818163								300N-23C	6	0	64	0			JAM1-Genetic Information Processing, (178), 900N-30C	0.0168539	0.00561798	-0.320225	0
754476.26.peg.1650	K01783	rpe, RPE; ribulose-phosphate 3-epimerase [EC:5.1.3.1]								Ribulose-phosphate 3-epimerase (EC 5.1.3.1)	237.662	224.984	302.063	283.501	0.838308	0.793589	1.06547								900N-30C	3	1	57	0			0%NaCl	0.0617978	0.00561798	-0.342697	-0.0224719
754476.26.peg.171	K03781	katE, CAT, catB, srpA; catalase [EC:1.11.1.6]								Catalase (EC 1.11.1.6)	0.565124	0.792517	1.03106	9.39054	0.0601801	0.0843953	0.109798								0%NaCl	11	1	61	4
754476.26.peg.1714	K00027	ME2, sfcA, maeA; malate dehydrogenase (oxaloacetate-decarboxylating) [EC:1.1.1.38]								NAD-dependent malic enzyme (EC 1.1.1.38)	28.4257	34.2153	25.2342	19.3368	1.47003	1.76944	1.30498								09130 Environmental Information Processing							300N-23C	0.0755814	0.00581395	-0.151163	-0.0523256
754476.26.peg.1727	K01679	E4.2.1.2B, fumC, FH; fumarate hydratase, class II [EC:4.2.1.2]								Fumarate hydratase class II (EC 4.2.1.2)	69.2299	43.4441	21.4267	27.9881	2.47355	1.55223	0.765565								172	2 to 5	>5	-2 to -5	>-5			JAM1- Environmental Information Processing, (172), 900N-30C	0.0697674	0.00581395	-0.139535	-0.0581395
754476.26.peg.1740	K00033	PGD, gnd, gntZ; 6-phosphogluconate dehydrogenase [EC:1.1.1.44 1.1.1.343]								6-phosphogluconate dehydrogenase%2C decarboxylating (EC 1.1.1.44)	30.4269	34.3194	36.6957	17.3838	1.75031	1.97422	2.11092								300N-23C	13	1	26	9			0%NaCl	0.133721	0.0523256	-0.0872093	-0.0639535
754476.26.peg.1741	K00033	PGD, gnd, gntZ; 6-phosphogluconate dehydrogenase [EC:1.1.1.44 1.1.1.343]								6-phosphogluconate dehydrogenase%2C decarboxylating (EC 1.1.1.44)	28.5401	37.8527	44.2397	16.5915	1.72016	2.28145	2.66641								900N-30C	12	1	24	10
754476.26.peg.1859	K01895	ACSS, acs; acetyl-CoA synthetase [EC:6.2.1.1]								Acetyl-coenzyme A synthetase (EC 6.2.1.1)	79.5685	66.8561	92.7697	55.5542	1.43227	1.20344	1.66989								0%NaCl	23	9	15	11			300N-23C	0.0426829	0.00609756	-0.20122	-0.0426829
754476.26.peg.1860	K00138	aldB; aldehyde dehydrogenase [EC:1.2.1.-]								Aldehyde dehydrogenase (EC 1.2.1.3)	290.238	258.367	386.78	1633.14	0.177718	0.158202	0.236832								09140 Cellular Processes							JAM1-Cellular Processes (164), 900N-30C	0.0426829	0.00609756	-0.128049	-0.0426829
754476.26.peg.1996	K01835	pgm; phosphoglucomutase [EC:5.4.2.2]								Phosphoglucomutase (EC 5.4.2.2)	88.6927	96.8905	88.5907	118.684	0.747302	0.816375	0.746443								164	2 to 5	>5	-2 to -5	>-5			0%NaCl	0.0792683	0.0365854	-0.182927	-0.0426829
754476.26.peg.1999	K07102	amgK; N-acetylmuramate 1-kinase [EC:2.7.1.221]								COG3178: Predicted phosphotransferase related to Ser/Thr protein kinases	62.1843	62.407	67.9589	59.4683	1.04567	1.04942	1.14278								300N-23C	7	1	33	7
754476.26.peg.2000	K00992	murU; N-acetyl-alpha-D-muramate 1-phosphate uridylyltransferase [EC:2.7.7.99]								Glucose-1-phosphate thymidylyltransferase (EC 2.7.7.24)	174.619	207.764	150.485	170.371	1.02493	1.21948	0.883283								900N-30C	7	1	21	7			N
754476.26.peg.2006	K01649	leuA, IMS; 2-isopropylmalate synthase [EC:2.3.3.13]								2-isopropylmalate synthase (EC 2.3.3.13)	104.052	105.552	95.1369	159.56	0.652117	0.66152	0.596245								0%NaCl	13	6	30	7			Iron
754476.26.peg.2009	K01653	E2.2.1.6S, ilvH, ilvN; acetolactate synthase I/III small subunit [EC:2.2.1.6]								Acetolactate synthase small subunit (EC 2.2.1.6)	349.83	305.497	381.267	576.649	0.60666	0.52978	0.661176
754476.26.peg.2010	K01652	E2.2.1.6L, ilvB, ilvG, ilvI; acetolactate synthase I/II/III large subunit [EC:2.2.1.6]								Acetolactate synthase large subunit (EC 2.2.1.6)	309.692	287.454	375.838	391.682	0.79067	0.733897	0.959548
754476.26.peg.2016	K03778	ldhA; D-lactate dehydrogenase [EC:1.1.1.28]								D-lactate dehydrogenase (EC 1.1.1.28)	40.104	49.5286	42.7	61.5409	0.651664	0.804809	0.693848								iron
754476.26.peg.2017	K16370	pfkB; 6-phosphofructokinase 2 [EC:2.7.1.11]								Tagatose-6-phosphate kinase (EC 2.7.1.144) / 1-phosphofructokinase (EC 2.7.1.56)	95.5664	91.3233	86.885	97.0145	0.985073	0.941336	0.895587								N
754476.26.peg.2028	K01792	E5.1.3.15; glucose-6-phosphate 1-epimerase [EC:5.1.3.15]								Aldose 1-epimerase	85.0583	79.1245	83.3802	59.7253	1.42416	1.32481	1.39606
754476.26.peg.2037	K01682	acnB; aconitate hydratase 2 / 2-methylisocitrate dehydratase [EC:4.2.1.3 4.2.1.99]								Aconitate hydratase 2 (EC 4.2.1.3)	97.9188	108.981	90.4711	198.56	0.493144	0.548856	0.455636
754476.26.peg.2045	K00382	DLD, lpd, pdhD; dihydrolipoamide dehydrogenase [EC:1.8.1.4]								Dihydrolipoamide dehydrogenase of pyruvate dehydrogenase complex (EC 1.8.1.4)	142.194	135.364	94.1764	177.966	0.798998	0.760619	0.529183
754476.26.peg.2046	K00627	DLAT, aceF, pdhC; pyruvate dehydrogenase E2 component (dihydrolipoamide acetyltransferase) [EC:2.3.1.12]								Dihydrolipoamide acetyltransferase component of pyruvate dehydrogenase complex (EC 2.3.1.12)	173.261	158.69	131.956	181.931	0.952342	0.872251	0.725308
754476.26.peg.2047	K00163	aceE; pyruvate dehydrogenase E1 component [EC:1.2.4.1]								Pyruvate dehydrogenase E1 component (EC 1.2.4.1)	221.105	203.511	191.823	220.565	1.00245	0.92268	0.869688
754476.26.peg.2093	K01573	oadG; oxaloacetate decarboxylase, gamma subunit [EC:4.1.1.3]								Oxaloacetate decarboxylase gamma chain (EC 4.1.1.3)	204.477	163.652	300.577	207.687	0.984543	0.787975	1.44726
754476.26.peg.2094	K01571	oadA; oxaloacetate decarboxylase, alpha subunit [EC:4.1.1.3]								Oxaloacetate decarboxylase alpha chain (EC 4.1.1.3)	84.7467	77.7869	116.195	104.604	0.810164	0.74363	1.11081
754476.26.peg.2095	K01572	oadB; oxaloacetate decarboxylase, beta subunit [EC:4.1.1.3]								Oxaloacetate decarboxylase beta chain (EC 4.1.1.3)	72.3736	60.5552	71.6627	70.2104	1.03081	0.862483	1.02068
754476.26.peg.2102	K00134	GAPDH, gapA; glyceraldehyde 3-phosphate dehydrogenase [EC:1.2.1.12]								NAD-dependent glyceraldehyde-3-phosphate dehydrogenase (EC 1.2.1.12)	13.712	14.3113	16.3614	14.1066	0.972031	1.01451	1.15985
754476.26.peg.2125	K01083	E3.1.3.8; 3-phytase [EC:3.1.3.8]								3-phytase precursor (EC 3.1.3.8)	5.2946	5.17636	5.78027	5.32527	0.994241	0.972039	1.08544
754476.26.peg.2149	K01625	eda; 2-dehydro-3-deoxyphosphogluconate aldolase / (4S)-4-hydroxy-2-oxoglutarate aldolase [EC:4.1.2.14 4.1.3.42]								4-Hydroxy-2-oxoglutarate aldolase (EC 4.1.3.16) @ 2-dehydro-3-deoxyphosphogluconate aldolase (EC 4.1.2.14)	252.418	300.352	259.606	576.821	0.437602	0.520701	0.450064
754476.26.peg.2150	K01690	edd; phosphogluconate dehydratase [EC:4.2.1.12]								Phosphogluconate dehydratase (EC 4.2.1.12)	297.073	353.075	329.17	861.677	0.344761	0.409753	0.382011
754476.26.peg.2155	K01963	accD; acetyl-CoA carboxylase carboxyl transferase subunit beta [EC:6.4.1.2 2.1.3.15]								Acetyl-coenzyme A carboxyl transferase beta chain (EC 6.4.1.2)	98.0652	112.193	104.694	158.748	0.61774	0.706734	0.659496
754476.26.peg.2162	K00052	leuB, IMDH; 3-isopropylmalate dehydrogenase [EC:1.1.1.85]								3-isopropylmalate dehydrogenase (EC 1.1.1.85)	91.8856	91.8948	109.468	124.78	0.736383	0.736456	0.87729
754476.26.peg.2163	K01704	leuD, IPMI-S; 3-isopropylmalate/(R)-2-methylmalate dehydratase small subunit [EC:4.2.1.33 4.2.1.35]								3-isopropylmalate dehydratase small subunit (EC 4.2.1.33)	99.519	118.091	198.887	147.547	0.674489	0.800357	1.34795
754476.26.peg.2186	K00116	mqo; malate dehydrogenase (quinone) [EC:1.1.5.4]								Malate:quinone oxidoreductase (EC 1.1.5.4)	73.426	61.205	99.0825	75.7799	0.968939	0.807668	1.3075
754476.26.peg.220	K04042	glmU; bifunctional UDP-N-acetylglucosamine pyrophosphorylase / Glucosamine-1-phosphate N-acetyltransferase [EC:2.7.7.23 2.3.1.157]								N-acetylglucosamine-1-phosphate uridyltransferase (EC 2.7.7.23) / Glucosamine-1-phosphate N-acetyltransferase (EC 2.3.1.157)	49.8806	51.4655	38.8326	35.0342	1.42377	1.46901	1.10842
754476.26.peg.2214	K01676	E4.2.1.2A, fumA, fumB; fumarate hydratase, class I [EC:4.2.1.2]								Fumarate hydratase class I%2C aerobic (EC 4.2.1.2)	52.5624	63.6858	45.8971	129.293	0.406538	0.49257	0.354985
754476.26.peg.2237	K00600	glyA, SHMT; glycine hydroxymethyltransferase [EC:2.1.2.1]								Serine hydroxymethyltransferase (EC 2.1.2.1)	183.481	170.003	228.941	159.343	1.15149	1.0669	1.43679
754476.26.peg.2256	K02437	gcvH, GCSH; glycine cleavage system H protein								Glycine cleavage system H protein	320.718	295.627	303.547	298.894	1.07302	0.98907	1.01557
754476.26.peg.2257	K00705	malQ; 4-alpha-glucanotransferase [EC:2.4.1.25]								4-alpha-glucanotransferase (amylomaltase) (EC 2.4.1.25)	136.906	131.559	143.907	112.145	1.22079	1.17311	1.28322
754476.26.peg.2259	K00975	glgC; glucose-1-phosphate adenylyltransferase [EC:2.7.7.27]								Glucose-1-phosphate adenylyltransferase (EC 2.7.7.27)	80.3566	65.9589	87.6535	81.5032	0.985932	0.809279	1.07546
754476.26.peg.2260	K00700	GBE1, glgB; 1,4-alpha-glucan branching enzyme [EC:2.4.1.18]								1%2C4-alpha-glucan (glycogen) branching enzyme%2C GH-13-type (EC 2.4.1.18)	98.1058	96.3418	91.4135	121.089	0.810197	0.795629	0.75493
754476.26.peg.2261	K01810	GPI, pgi; glucose-6-phosphate isomerase [EC:5.3.1.9]								Glucose-6-phosphate isomerase (EC 5.3.1.9)	166.772	200.508	130.038	283.7	0.587847	0.706763	0.458366
754476.26.peg.2274	K01069	gloB, gloC, HAGH; hydroxyacylglutathione hydrolase [EC:3.1.2.6]								Hydroxyacylglutathione hydrolase (EC 3.1.2.6)	39.3232	32.3211	64.7495	25.4156	1.5472	1.2717	2.54763
754476.26.peg.2288	K03781	katE, CAT, catB, srpA; catalase [EC:1.11.1.6]								Catalase (EC 1.11.1.6)	109.29	143.857	151.013	56.0787	1.94887	2.56528	2.69287
754476.26.peg.2337	K01807	rpiA; ribose 5-phosphate isomerase A [EC:5.3.1.6]								Ribose 5-phosphate isomerase A (EC 5.3.1.6)	129.377	120.424	75.1886	92.0808	1.40504	1.30781	0.81655
754476.26.peg.2424	K03841	FBP, fbp; fructose-1,6-bisphosphatase I [EC:3.1.3.11]								Fructose-1%2C6-bisphosphatase%2C type I (EC 3.1.3.11)	67.685	28.1639	522.044	3.49777	19.3509	8.05195	149.251
754476.26.peg.2425	K01624	FBA, fbaA; fructose-bisphosphate aldolase, class II [EC:4.1.2.13]								Fructose-bisphosphate aldolase class II (EC 4.1.2.13)	142.718	66.2845	597.048	7.69033	18.5581	8.6192	77.6362
754476.26.peg.2503	K01647	CS, gltA; citrate synthase [EC:2.3.3.1]								Citrate synthase (si) (EC 2.3.3.1)	116.337	111.288	140.999	81.1168	1.43419	1.37195	1.73822
754476.26.peg.2519	K01652	E2.2.1.6L, ilvB, ilvG, ilvI; acetolactate synthase I/II/III large subunit [EC:2.2.1.6]								Acetolactate synthase large subunit (EC 2.2.1.6)	37.2125	41.0886	41.8611	135.176	0.27529	0.303964	0.309679
754476.26.peg.2573	K01803	TPI, tpiA; triosephosphate isomerase (TIM) [EC:5.3.1.1]								Triosephosphate isomerase (EC 5.3.1.1)	261.981	270.35	302.924	203.04	1.29029	1.33151	1.49194
754476.26.peg.2574	K03431	glmM; phosphoglucosamine mutase [EC:5.4.2.10]								Phosphoglucosamine mutase (EC 5.4.2.10)	135.434	135.59	127.078	112.454	1.20435	1.20574	1.13004
754476.26.peg.2607	K01595	ppc; phosphoenolpyruvate carboxylase [EC:4.1.1.31]								Phosphoenolpyruvate carboxylase (EC 4.1.1.31)	71.7015	78.2435	67.2836	190.207	0.376966	0.41136	0.353739
754476.26.peg.2608	K00703	glgA; starch synthase [EC:2.4.1.21]								Glycogen synthase%2C ADP-glucose transglucosylase (EC 2.4.1.21)	96.826	101.372	93.4978	321.138	0.301509	0.315664	0.291146
754476.26.peg.2609	K00036	G6PD, zwf; glucose-6-phosphate 1-dehydrogenase [EC:1.1.1.49 1.1.1.363]								Glucose-6-phosphate 1-dehydrogenase (EC 1.1.1.49)	221.362	182.459	269.844	381.682	0.579963	0.478039	0.706987
754476.26.peg.2640	K00845	glk; glucokinase [EC:2.7.1.2]								Glucokinase (EC 2.7.1.2)	43.6112	45.6675	64.2681	48.7469	0.894646	0.936828	1.3184
754476.26.peg.2641	K01057	PGLS, pgl, devB; 6-phosphogluconolactonase [EC:3.1.1.31]								6-phosphogluconolactonase (EC 3.1.1.31)%2C eukaryotic type	89.4566	91.4545	133.712	69.5645	1.28595	1.31467	1.92213
754476.26.peg.2644	K01807	rpiA; ribose 5-phosphate isomerase A [EC:5.3.1.6]								Ribose 5-phosphate isomerase A (EC 5.3.1.6)	196.404	163.402	249.254	181.168	1.0841	0.901937	1.37581
754476.26.peg.2658	K01091	gph; phosphoglycolate phosphatase [EC:3.1.3.18]								Similar to phosphoglycolate phosphatase%2C clustered with ribosomal large subunit pseudouridine synthase C	81.6998	71.7886	92.342	91.9141	0.88887	0.78104	1.00465
754476.26.peg.266	K00031	IDH1, IDH2, icd; isocitrate dehydrogenase [EC:1.1.1.42]								Isocitrate dehydrogenase [NADP] (EC 1.1.1.42)%3B Monomeric isocitrate dehydrogenase [NADP] (EC 1.1.1.42)	57.5638	66.7	56.3937	140.464	0.409812	0.474855	0.401482
754476.26.peg.2663	K00846	KHK; ketohexokinase [EC:2.7.1.3]								Ketohexokinase (EC 2.7.1.3) (Hepatic fructokinase)	61.1374	62.8706	54.1665	51.3785	1.18994	1.22367	1.05426
754476.26.peg.2683	K01649	leuA, IMS; 2-isopropylmalate synthase [EC:2.3.3.13]								2-isopropylmalate synthase (EC 2.3.3.13)	17.9041	22.1305	19.8564	32.6749	0.547946	0.677294	0.607695
754476.26.peg.281	K03841	FBP, fbp; fructose-1,6-bisphosphatase I [EC:3.1.3.11]								Fructose-1%2C6-bisphosphatase%2C type I (EC 3.1.3.11)	56.5088	62.2756	77.0852	61.6026	0.917311	1.01092	1.25133
754476.26.peg.2884	K01709	rfbG; CDP-glucose 4,6-dehydratase [EC:4.2.1.45]								Similar to CDP-glucose 4%2C6-dehydratase (EC 4.2.1.45)	74.2902	84.7526	75.7547	96.166	0.772521	0.881316	0.787749
754476.26.peg.2885	K00978	rfbF; glucose-1-phosphate cytidylyltransferase [EC:2.7.7.33]								Glucose-1-phosphate cytidylyltransferase (EC 2.7.7.33)	135.662	139.072	125.387	157.43	0.861729	0.883389	0.796463
754476.26.peg.2909	K15778	pmm-pgm; phosphomannomutase / phosphoglucomutase [EC:5.4.2.8 5.4.2.2]								Phosphomannomutase (EC 5.4.2.8)	51.1662	55.7421	66.6409	57.874	0.884097	0.963163	1.15148
754476.26.peg.2943	K01092	E3.1.3.25, IMPA, suhB; myo-inositol-1(or 4)-monophosphatase [EC:3.1.3.25]								Inositol-1-monophosphatase (EC 3.1.3.25)	59.6166	60.4509	50.3637	150.565	0.395954	0.401494	0.334498
754476.26.peg.2987	K08093	hxlA; 3-hexulose-6-phosphate synthase [EC:4.1.2.43]								D-arabino-3-hexulose 6-phosphate formaldehyde-lyase (EC 4.1.2.43)	2149.43	2720.33	2174.02	2275.77	0.944481	1.19534	0.955286
754476.26.peg.2989	K00616	E2.2.1.2, talA, talB; transaldolase [EC:2.2.1.2]								Transaldolase (EC 2.2.1.2)	973.893	1065.82	1058.5	1042.99	0.933754	1.0219	1.01487
754476.26.peg.2990	K08093	hxlA; 3-hexulose-6-phosphate synthase [EC:4.1.2.43]								D-arabino-3-hexulose 6-phosphate formaldehyde-lyase (EC 4.1.2.43)	2332.48	2536.66	2355.92	2891.46	0.806681	0.877294	0.814786
754476.26.peg.2991	K08094	hxlB; 6-phospho-3-hexuloisomerase [EC:5.3.1.27]								6-phospho-3-hexuloisomerase	3252.93	3380.95	2469.94	5620.41	0.57877	0.601549	0.439458
754476.26.peg.2992	K01703	leuC, IPMI-L; 3-isopropylmalate/(R)-2-methylmalate dehydratase large subunit [EC:4.2.1.33 4.2.1.35]								3-isopropylmalate dehydratase large subunit (EC 4.2.1.33)	127.533	126.982	184.437	170.634	0.747405	0.744175	1.0809
754476.26.peg.3009	K02821	PTS-Ula-EIIA, ulaC, sgaA; PTS system, ascorbate-specific IIA component [EC:2.7.1.194]								PTS system%2C IIA component	161.168	189.178	181.737	149.956	1.07477	1.26156	1.21193
754476.26.peg.324	K15633	gpmI; 2,3-bisphosphoglycerate-independent phosphoglycerate mutase [EC:5.4.2.12]								2%2C3-bisphosphoglycerate-independent phosphoglycerate mutase (EC 5.4.2.1)	80.4353	84.2341	73.7644	281.086	0.286159	0.299674	0.262427
754476.26.peg.362	K01803	TPI, tpiA; triosephosphate isomerase (TIM) [EC:5.3.1.1]								Triosephosphate isomerase (EC 5.3.1.1)	16.0603	11.7862	35.669	18.5722	0.864748	0.634614	1.92056
754476.26.peg.363	K03841	FBP, fbp; fructose-1,6-bisphosphatase I [EC:3.1.3.11]								Fructose-1%2C6-bisphosphatase%2C type I (EC 3.1.3.11)	26.512	9.62568	254.878	15.5655	1.70325	0.618396	16.3745
754476.26.peg.364	K01624	FBA, fbaA; fructose-bisphosphate aldolase, class II [EC:4.1.2.13]								Fructose-bisphosphate aldolase class II (EC 4.1.2.13)	140.668	47.5549	1320.97	27.1426	5.18258	1.75204	48.668
754476.26.peg.408	K03781	katE, CAT, catB, srpA; catalase [EC:1.11.1.6]								Catalase (EC 1.11.1.6)	240.04	461.199	307.75	257.356	0.932713	1.79206	1.19581
754476.26.peg.411	K01652	E2.2.1.6L, ilvB, ilvG, ilvI; acetolactate synthase I/II/III large subunit [EC:2.2.1.6]								Acetolactate synthase large subunit (EC 2.2.1.6)	84.4357	79.7094	85.5554	40.5724	2.08111	1.96462	2.10871
754476.26.peg.493	K00948	PRPS, prsA; ribose-phosphate pyrophosphokinase [EC:2.7.6.1]								Ribose-phosphate pyrophosphokinase (EC 2.7.6.1)	620.977	611.92	865.5	379.107	1.638	1.61411	2.283
754476.26.peg.509	K01601	rbcL; ribulose-bisphosphate carboxylase large chain [EC:4.1.1.39]								Ribulose bisphosphate carboxylase large chain (EC 4.1.1.39)	187.133	66.8492	2239.89	27.6386	6.77074	2.41869	81.0422
754476.26.peg.510	K01602	rbcS; ribulose-bisphosphate carboxylase small chain [EC:4.1.1.39]								Ribulose bisphosphate carboxylase small chain (EC 4.1.1.39)	104.479	39.1352	1180.89	24.3156	4.29678	1.60947	48.5651
754476.26.peg.521	K14029	mdh2, mxaI; methanol dehydrogenase (cytochrome c) subunit 2 [EC:1.1.2.7]								Methanol dehydrogenase%2C small subunit (EC 1.1.99.8)	15621.2	6516.47	22793.6	3593.99	4.34648	1.81316	6.34214
754476.26.peg.524	K14028	mdh1, mxaF; methanol dehydrogenase (cytochrome c) subunit 1 [EC:1.1.2.7]								Methanol dehydrogenase large subunit protein (EC 1.1.99.8)	6617.77	6080.92	9589.68	4814.17	1.37464	1.26313	1.99197
754476.26.peg.535	K01069	gloB, gloC, HAGH; hydroxyacylglutathione hydrolase [EC:3.1.2.6]								Hydroxyacylglutathione hydrolase (EC 3.1.2.6)	83.1839	91.1763	76.3152	104.913	0.792885	0.869066	0.727414
754476.26.peg.549	K00615	E2.2.1.1, tktA, tktB; transketolase [EC:2.2.1.1]								Transketolase (EC 2.2.1.1)	594.797	739.447	510.101	372.997	1.59465	1.98245	1.36757
754476.26.peg.550	K00134	GAPDH, gapA; glyceraldehyde 3-phosphate dehydrogenase [EC:1.2.1.12]								NAD-dependent glyceraldehyde-3-phosphate dehydrogenase (EC 1.2.1.12)	161.35	170.163	137.445	50.6612	3.18488	3.35884	2.71302
754476.26.peg.551	K00927	PGK, pgk; phosphoglycerate kinase [EC:2.7.2.3]								Phosphoglycerate kinase (EC 2.7.2.3)	111.596	120.769	136.705	90.8929	1.22777	1.3287	1.50403
754476.26.peg.552	K00873	PK, pyk; pyruvate kinase [EC:2.7.1.40]								Pyruvate kinase (EC 2.7.1.40)	63.5949	85.3732	60.1456	46.8508	1.35739	1.82223	1.28377
754476.26.peg.553	K01624	FBA, fbaA; fructose-bisphosphate aldolase, class II [EC:4.1.2.13]								Fructose-bisphosphate aldolase class II (EC 4.1.2.13)	76.8662	103.756	73.0619	54.1766	1.41881	1.91515	1.34859
754476.26.peg.664	K00790	murA; UDP-N-acetylglucosamine 1-carboxyvinyltransferase [EC:2.5.1.7]								UDP-N-acetylglucosamine 1-carboxyvinyltransferase (EC 2.5.1.7)	97.0118	117.736	71.7048	229.312	0.423056	0.513431	0.312695
754476.26.peg.725	K00688	PYG, glgP; glycogen phosphorylase [EC:2.4.1.1]								Glycogen phosphorylase (EC 2.4.1.1)	60.0216	58.0943	57.0268	46.4714	1.29158	1.25011	1.22714
754476.26.peg.751	K00033	PGD, gnd, gntZ; 6-phosphogluconate dehydrogenase [EC:1.1.1.44 1.1.1.343]								6-phosphogluconate dehydrogenase%2C decarboxylating (EC 1.1.1.44)	139.691	169.674	150.419	125.697	1.11133	1.34987	1.19668
754476.26.peg.754	K01512	acyP; acylphosphatase [EC:3.6.1.7]								Acylphosphate phosphohydrolase (EC 3.6.1.7)%2C putative	180.405	176.148	189.747	82.0308	2.19924	2.14734	2.31312
754476.26.peg.787	K00126	fdsD; formate dehydrogenase subunit delta [EC:1.17.1.9]								hypothetical protein	773.092	365.94	118.199	15.9402	48.4995	22.957	7.41518
754476.26.peg.789	K00123	fdoG, fdhF, fdwA; formate dehydrogenase major subunit [EC:1.17.1.9]								NAD-dependent formate dehydrogenase alpha subunit	855.821	949.371	772.379	40.1038	21.3402	23.6729	19.2595
754476.26.peg.790	K00124	fdoH, fdsB; formate dehydrogenase iron-sulfur subunit								NAD-dependent formate dehydrogenase beta subunit	1293.14	1477.66	1269.5	18.2834	70.7277	80.8199	69.4345
754476.26.peg.791	K00127	fdoI, fdsG; formate dehydrogenase subunit gamma								NAD-dependent formate dehydrogenase gamma subunit	2023.99	2233.98	1971.26	31.563	64.1252	70.7784	62.4547
754476.26.peg.869	K01628	fucA; L-fuculose-phosphate aldolase [EC:4.1.2.17]								Ribulose-5-phosphate 4-epimerase and related epimerases and aldolases	49.9197	66.6599	35.3487	97.5482	0.511744	0.683353	0.362372
754476.26.peg.881	K00123	fdoG, fdhF, fdwA; formate dehydrogenase major subunit [EC:1.17.1.9]								Formate dehydrogenase-O%2C major subunit (EC 1.2.1.2)	281	253.646	257.963	244.905	1.14738	1.03569	1.05332
754476.26.peg.882	K00124	fdoH, fdsB; formate dehydrogenase iron-sulfur subunit								Formate dehydrogenase-O%2C iron-sulfur subunit (EC 1.2.1.2)%3B Putative formate dehydrogenase iron-sulfur subunit (EC 1.2.1.2)	273.516	236.336	239.578	182.744	1.49672	1.29326	1.31101
754476.26.peg.884	K00127	fdoI, fdsG; formate dehydrogenase subunit gamma								Formate dehydrogenase O gamma subunit (EC 1.2.1.2)	170.367	165.245	164.161	122.311	1.3929	1.35103	1.34216
754476.26.peg.886	K22515	fdwB; formate dehydrogenase beta subunit [EC:1.17.1.9]								tungsten-containing formate dehydrogenase beta subunit	203.66	195.467	230.531	187.734	1.08483	1.04119	1.22796
754476.26.peg.887	K00123	fdoG, fdhF, fdwA; formate dehydrogenase major subunit [EC:1.17.1.9]								tungsten-containing formate dehydrogenase alpha subunit	214.669	225.337	172.697	280.237	0.766028	0.804097	0.616253
754476.26.peg.937	K22292	mupP; N-acetyl-D-muramate 6-phosphate phosphatase [EC:3.1.3.105]								Similar to phosphoglycolate phosphatase%2C clustered with ubiquinone biosynthesis SAM-dependent O-methyltransferase	63.2815	59.3102	48.2789	82.5675	0.766422	0.718324	0.58472
754476.26.peg.95	K00024	mdh; malate dehydrogenase [EC:1.1.1.37]								Malate dehydrogenase (EC 1.1.1.37)	29.0414	28.9504	27.6183	27.8845	1.04149	1.03823	0.990454
09102 Energy metabolism
00190 Oxidative phosphorylation [PATH:ko00190]
00195 Photosynthesis [PATH:ko00195]
00680 Methane metabolism [PATH:ko00680]
00710 Carbon fixation in photosynthetic organisms [PATH:ko00710]
00720 Carbon fixation pathways in prokaryotes [PATH:ko00720]
00910 Nitrogen metabolism [PATH:ko00910]
00920 Sulfur metabolism [PATH:ko00920]
754476.26.peg.1050	K00925	ackA; acetate kinase [EC:2.7.2.1]								Acetate kinase (EC 2.7.2.1)	39.3207	30.8096	27.8595	16.551	2.37573	1.86149	1.68325		156	2 to 5	>5	-2 to -5	>-5
754476.26.peg.1051	K01621	xfp, xpk; xylulose-5-phosphate/fructose-6-phosphate phosphoketolase [EC:4.1.2.9 4.1.2.22]								Xylulose-5-phosphate phosphoketolase (EC 4.1.2.9) @ Fructose-6-phosphate phosphoketolase (EC 4.1.2.22)	38.096	31.95	42.2754	21.6125	1.76268	1.47831	1.95607		30023x	16	10	18	3
754476.26.peg.1052	K01491	folD; methylenetetrahydrofolate dehydrogenase (NADP+) / methenyltetrahydrofolate cyclohydrolase [EC:1.5.1.5 3.5.4.9]								Methylenetetrahydrofolate dehydrogenase (NADP+) (EC 1.5.1.5) / Methenyltetrahydrofolate cyclohydrolase (EC 3.5.4.9)	59.1757	70.5572	109.727	85.1879	0.694649	0.828254	1.28806		90030x	14	10	18	3
754476.26.peg.1097	K00860	cysC; adenylylsulfate kinase [EC:2.7.1.25]								Adenylylsulfate kinase (EC 2.7.1.25)	56.0765	59.3554	53.3266	49.8444	1.12503	1.19081	1.06986		A0%	21	16	17	3
754476.26.peg.127	K02160	accB, bccP; acetyl-CoA carboxylase biotin carboxyl carrier protein								Biotin carboxyl carrier protein of acetyl-CoA carboxylase	146.269	141.313	189.444	165.365	0.884521	0.854549	1.14561
754476.26.peg.1273	K01915	glnA, GLUL; glutamine synthetase [EC:6.3.1.2]								Glutamine synthetase type I (EC 6.3.1.2)	872.856	1262.17	1721.55	764.021	1.14245	1.65201	2.25327
754476.26.peg.128	K01961	accC; acetyl-CoA carboxylase, biotin carboxylase subunit [EC:6.4.1.2 6.3.4.14]								Biotin carboxylase of acetyl-CoA carboxylase (EC 6.3.4.14)	106.669	107.249	109.194	188.612	0.565548	0.568626	0.578934
754476.26.peg.1319	K00404	ccoN; cytochrome c oxidase cbb3-type subunit I [EC:1.9.3.1]								Cytochrome c oxidase subunit CcoN (EC 1.9.3.1)	251.739	301.328	260.77	339.304	0.741928	0.888078	0.768544
754476.26.peg.1320	K00405	ccoO; cytochrome c oxidase cbb3-type subunit II								Cytochrome c oxidase subunit CcoO (EC 1.9.3.1)	178.819	202.724	179.845	248.999	0.718151	0.814159	0.722272
754476.26.peg.1322	K00406	ccoP; cytochrome c oxidase cbb3-type subunit III								Cytochrome c oxidase subunit CcoP (EC 1.9.3.1)	103.483	111.394	101.544	128.788	0.803513	0.864937	0.788458
754476.26.peg.1332	K01903	sucC; succinyl-CoA synthetase beta subunit [EC:6.2.1.5]								Succinyl-CoA ligase [ADP-forming] beta chain (EC 6.2.1.5)	71.7028	53.9895	115.663	64.4591	1.11238	0.837577	1.79436
754476.26.peg.1333	K01902	sucD; succinyl-CoA synthetase alpha subunit [EC:6.2.1.5]								Succinyl-CoA ligase [ADP-forming] alpha chain (EC 6.2.1.5)	99.4064	75.2506	132.095	58.2588	1.70629	1.29166	2.26738
754476.26.peg.1371	K01007	pps, ppsA; pyruvate, water dikinase [EC:2.7.9.2]								Phosphoenolpyruvate synthase (EC 2.7.9.2)	177.58	195.126	139.615	418.557	0.424267	0.466187	0.333562
754476.26.peg.1400	K00640	cysE; serine O-acetyltransferase [EC:2.3.1.30]								Serine acetyltransferase (EC 2.3.1.30)	41.0623	94.6122	99.631	26.9551	1.52336	3.50999	3.69619
754476.26.peg.1415	K00640	cysE; serine O-acetyltransferase [EC:2.3.1.30]								Serine acetyltransferase (EC 2.3.1.30)	85.1324	92.7158	86.7503	51.4565	1.65445	1.80183	1.6859
754476.26.peg.1427	K01959	pycA; pyruvate carboxylase subunit A [EC:6.4.1.1]								Pyruvate carboxylase subunit A (EC 6.4.1.1)	52.8172	29.4795	58.0436	74.9907	0.704316	0.393109	0.77401
754476.26.peg.1428	K01960	pycB; pyruvate carboxylase subunit B [EC:6.4.1.1]								Pyruvate carboxylase subunit B (biotin-containing) (EC 6.4.1.1)	30.8214	17.4791	30.3944	18.5246	1.6638	0.943557	1.64076
754476.26.peg.1474	K00640	cysE; serine O-acetyltransferase [EC:2.3.1.30]								Serine acetyltransferase (EC 2.3.1.30)	52.2623	63.0355	29.6474	115.476	0.452583	0.545877	0.256741
754476.26.peg.1485	K16256	mxaA; mxaA protein								MxaA protein	32.9509	32.901	44.0143	30.6029	1.07673	1.0751	1.43824
754476.26.peg.1486	K16257	mxaC; mxaC protein								FIG00808917: hypothetical protein	27.6263	21.3315	43.0269	24.0845	1.14706	0.885695	1.7865
754476.26.peg.1488	K16259	mxaL; mxaL protein								Uncharacterized protein containing a von Willebrand factor type A (vWA) domain	33.2528	27.2875	46.86	18.5161	1.79589	1.47372	2.53077
754476.26.peg.1494	K01962	accA; acetyl-CoA carboxylase carboxyl transferase subunit alpha [EC:6.4.1.2 2.1.3.15]								Acetyl-coenzyme A carboxyl transferase alpha chain (EC 6.4.1.2)	154.855	144.854	179.441	226.384	0.684038	0.639858	0.792641
754476.26.peg.1498	K01689	ENO, eno; enolase [EC:4.2.1.11]								Enolase (EC 4.2.1.11)	106.374	134.83	92.4528	168.727	0.630448	0.799099	0.547943
754476.26.peg.1536	K00241	sdhC, frdC; succinate dehydrogenase / fumarate reductase, cytochrome b subunit								Succinate dehydrogenase cytochrome b subunit	69.1385	70.3952	63.1672	53.1999	1.2996	1.32322	1.18735
754476.26.peg.1537	K00239	sdhA, frdA; succinate dehydrogenase / fumarate reductase, flavoprotein subunit [EC:1.3.5.1 1.3.5.4]								Succinate dehydrogenase flavoprotein subunit (EC 1.3.99.1)	54.9135	57.0882	46.6799	52.4001	1.04796	1.08947	0.890836
754476.26.peg.1538	K00240	sdhB, frdB; succinate dehydrogenase / fumarate reductase, iron-sulfur subunit [EC:1.3.5.1 1.3.5.4]								Succinate dehydrogenase iron-sulfur protein (EC 1.3.99.1)	38.4841	41.8072	34.9444	34.8446	1.10445	1.19982	1.00286
754476.26.peg.1601	K00404	ccoN; cytochrome c oxidase cbb3-type subunit I [EC:1.9.3.1]								Cytochrome c oxidase subunit CcoN (EC 1.9.3.1)	78.2798	69.7424	84.5562	33.0725	2.36692	2.10877	2.55669
754476.26.peg.1650	K01783	rpe, RPE; ribulose-phosphate 3-epimerase [EC:5.1.3.1]								Ribulose-phosphate 3-epimerase (EC 5.1.3.1)	237.662	224.984	302.063	283.501	0.838308	0.793589	1.06547
754476.26.peg.1687	K00200	fwdA, fmdA; formylmethanofuran dehydrogenase subunit A [EC:1.2.7.12]								Formylmethanofuran dehydrogenase subunit A (EC 1.2.99.5)	23.0421	39.0246	44.3567	20.8034	1.10761	1.87588	2.13219
754476.26.peg.1727	K01679	E4.2.1.2B, fumC, FH; fumarate hydratase, class II [EC:4.2.1.2]								Fumarate hydratase class II (EC 4.2.1.2)	69.2299	43.4441	21.4267	27.9881	2.47355	1.55223	0.765565
754476.26.peg.1835	K00425	cydA; cytochrome bd ubiquinol oxidase subunit I [EC:1.10.3.14]								putative Cytochrome bd2%2C subunit I	65.9546	57.3259	77.8254	71.136	0.927163	0.805863	1.09404
754476.26.peg.1836	K00426	cydB; cytochrome bd ubiquinol oxidase subunit II [EC:1.10.3.14]								putative Cytochrome bd2%2C subunit II	42.7558	36.8981	44.8004	32.5907	1.3119	1.13217	1.37464
754476.26.peg.1859	K01895	ACSS, acs; acetyl-CoA synthetase [EC:6.2.1.1]								Acetyl-coenzyme A synthetase (EC 6.2.1.1)	79.5685	66.8561	92.7697	55.5542	1.43227	1.20344	1.66989
754476.26.peg.1888	K00937	ppk; polyphosphate kinase [EC:2.7.4.1]								Polyphosphate kinase (EC 2.7.4.1)	78.6639	74.5756	70.2957	78.8312	0.997879	0.946017	0.891725
754476.26.peg.1964	K00381	cysI; sulfite reductase (NADPH) hemoprotein beta-component [EC:1.8.1.2]								Sulfite reductase [NADPH] hemoprotein beta-component (EC 1.8.1.2)	132.91	293.997	224.605	457.811	0.290316	0.642181	0.490606
754476.26.peg.1965	K00380	cysJ; sulfite reductase (NADPH) flavoprotein alpha-component [EC:1.8.1.2]								Sulfite reductase [NADPH] flavoprotein alpha-component (EC 1.8.1.2)	371.397	632.349	697.441	793.259	0.468191	0.797153	0.87921
754476.26.peg.2017	K16370	pfkB; 6-phosphofructokinase 2 [EC:2.7.1.11]								Tagatose-6-phosphate kinase (EC 2.7.1.144) / 1-phosphofructokinase (EC 2.7.1.56)	95.5664	91.3233	86.885	97.0145	0.985073	0.941336	0.895587
754476.26.peg.2037	K01682	acnB; aconitate hydratase 2 / 2-methylisocitrate dehydratase [EC:4.2.1.3 4.2.1.99]								Aconitate hydratase 2 (EC 4.2.1.3)	97.9188	108.981	90.4711	198.56	0.493144	0.548856	0.455636
754476.26.peg.2059	K00831	serC, PSAT1; phosphoserine aminotransferase [EC:2.6.1.52]								Phosphoserine aminotransferase (EC 2.6.1.52)	141.001	159.615	101.259	501.202	0.281326	0.318465	0.202032
754476.26.peg.2102	K00134	GAPDH, gapA; glyceraldehyde 3-phosphate dehydrogenase [EC:1.2.1.12]								NAD-dependent glyceraldehyde-3-phosphate dehydrogenase (EC 1.2.1.12)	13.712	14.3113	16.3614	14.1066	0.972031	1.01451	1.15985
754476.26.peg.2155	K01963	accD; acetyl-CoA carboxylase carboxyl transferase subunit beta [EC:6.4.1.2 2.1.3.15]								Acetyl-coenzyme A carboxyl transferase beta chain (EC 6.4.1.2)	98.0652	112.193	104.694	158.748	0.61774	0.706734	0.659496
754476.26.peg.2189	K10764	metZ; O-succinylhomoserine sulfhydrylase [EC:2.5.1.-]								O-acetylhomoserine sulfhydrylase (EC 2.5.1.49) / O-succinylhomoserine sulfhydrylase (EC 2.5.1.48)	75.4805	51.5073	77.6241	106.883	0.706197	0.481904	0.726254
754476.26.peg.2204	K01079	serB, PSPH; phosphoserine phosphatase [EC:3.1.3.3]								Phosphoserine phosphatase (EC 3.1.3.3)	92.6343	80.3954	74.1419	93.7459	0.988143	0.857589	0.790882
754476.26.peg.2205	K01507	ppa; inorganic pyrophosphatase [EC:3.6.1.1]								Inorganic pyrophosphatase (EC 3.6.1.1)	262.455	325.294	289.212	336.829	0.779194	0.965753	0.858633
754476.26.peg.221	K02114	ATPF1E, atpC; F-type H+-transporting ATPase subunit epsilon								ATP synthase epsilon chain (EC 3.6.3.14)	553.429	678.647	303.27	498.647	1.10986	1.36098	0.608186
754476.26.peg.2214	K01676	E4.2.1.2A, fumA, fumB; fumarate hydratase, class I [EC:4.2.1.2]								Fumarate hydratase class I%2C aerobic (EC 4.2.1.2)	52.5624	63.6858	45.8971	129.293	0.406538	0.49257	0.354985
754476.26.peg.222	K02112	ATPF1B, atpD; F-type H+-transporting ATPase subunit beta [EC:3.6.3.14]								ATP synthase beta chain (EC 3.6.3.14)	376.55	464.328	198.317	437.522	0.860642	1.06127	0.453272
754476.26.peg.223	K02115	ATPF1G, atpG; F-type H+-transporting ATPase subunit gamma								ATP synthase gamma chain (EC 3.6.3.14)	264.413	286.897	146.887	228.137	1.15901	1.25756	0.643855
754476.26.peg.2237	K00600	glyA, SHMT; glycine hydroxymethyltransferase [EC:2.1.2.1]								Serine hydroxymethyltransferase (EC 2.1.2.1)	183.481	170.003	228.941	159.343	1.15149	1.0669	1.43679
754476.26.peg.224	K02111	ATPF1A, atpA; F-type H+-transporting ATPase subunit alpha [EC:3.6.3.14]								ATP synthase alpha chain (EC 3.6.3.14)	345.602	377.363	235.602	300.188	1.15129	1.25709	0.78485
754476.26.peg.225	K02113	ATPF1D, atpH; F-type H+-transporting ATPase subunit delta								ATP synthase delta chain (EC 3.6.3.14)	580.355	572.735	464.441	365.864	1.58626	1.56543	1.26943
754476.26.peg.226	K02109	ATPF0B, atpF; F-type H+-transporting ATPase subunit b								ATP synthase F0 sector subunit b	800.785	801.627	742.828	556.803	1.43819	1.4397	1.3341
754476.26.peg.227	K02110	ATPF0C, atpE; F-type H+-transporting ATPase subunit c								ATP synthase F0 sector subunit c	524.689	480.494	591.253	290.959	1.80331	1.65141	2.03208
754476.26.peg.2273	K01673	cynT, can; carbonic anhydrase [EC:4.2.1.1]								Carbonic anhydrase (EC 4.2.1.1)	105.684	106.825	151.994	103.709	1.01905	1.03005	1.46559
754476.26.peg.228	K02108	ATPF0A, atpB; F-type H+-transporting ATPase subunit a								ATP synthase F0 sector subunit a	526.278	496.906	826.898	296.747	1.77349	1.67451	2.78654
754476.26.peg.2284	K00262	E1.4.1.4, gdhA; glutamate dehydrogenase (NADP+) [EC:1.4.1.4]								NADP-specific glutamate dehydrogenase (EC 1.4.1.4)	63.7035	73.7383	60.1171	87.464	0.72834	0.84307	0.687336
754476.26.peg.2303	K02575	NRT, narK, nrtP, nasA; MFS transporter, NNP family, nitrate/nitrite transporter								Nitrate/nitrite transporter	37.621	42.7259	88.8917	7.83139	4.80387	5.45572	11.3507
754476.26.peg.2306	K00372	nasA; assimilatory nitrate reductase catalytic subunit [EC:1.7.99.-]								Assimilatory nitrate reductase large subunit (EC:1.7.99.4)	59.7609	120.623	67.8716	12.7577	4.68429	9.45489	5.32004
754476.26.peg.2307	K00363	nirD; nitrite reductase (NADH) small subunit [EC:1.7.1.15]								Nitrite reductase [NAD(P)H] small subunit (EC 1.7.1.4)	103.89	224.647	208.365	6.48159	16.0285	34.6592	32.1472
754476.26.peg.2308	K00362	nirB; nitrite reductase (NADH) large subunit [EC:1.7.1.15]								Nitrite reductase [NAD(P)H] large subunit (EC 1.7.1.4)	148.913	218.533	429.558	10.6978	13.9199	20.4278	40.1538
754476.26.peg.2337	K01807	rpiA; ribose 5-phosphate isomerase A [EC:5.3.1.6]								Ribose 5-phosphate isomerase A (EC 5.3.1.6)	129.377	120.424	75.1886	92.0808	1.40504	1.30781	0.81655
754476.26.peg.240	K00266	gltD; glutamate synthase (NADPH) small chain [EC:1.4.1.13]								Glutamate synthase [NADPH] small chain (EC 1.4.1.13)	139.867	228.067	102.896	521.603	0.268148	0.437242	0.197269
754476.26.peg.241	K00265	gltB; glutamate synthase (NADPH) large chain [EC:1.4.1.13]								Glutamate synthase [NADPH] large chain (EC 1.4.1.13)	232.467	322.623	231.668	813.574	0.285735	0.39655	0.284753
754476.26.peg.2423	K00855	PRK, prkB; phosphoribulokinase [EC:2.7.1.19]								Phosphoribulokinase (EC 2.7.1.19)	19.2486	10.2409	124.079	6.1565	3.12656	1.66344	20.1541
754476.26.peg.2424	K03841	FBP, fbp; fructose-1,6-bisphosphatase I [EC:3.1.3.11]								Fructose-1%2C6-bisphosphatase%2C type I (EC 3.1.3.11)	67.685	28.1639	522.044	3.49777	19.3509	8.05195	149.251
754476.26.peg.2425	K01624	FBA, fbaA; fructose-bisphosphate aldolase, class II [EC:4.1.2.13]								Fructose-bisphosphate aldolase class II (EC 4.1.2.13)	142.718	66.2845	597.048	7.69033	18.5581	8.6192	77.6362
754476.26.peg.2465	K17218	sqr; sulfide:quinone oxidoreductase [EC:1.8.5.4]								FAD-dependent pyridine nucleotide-disulphide oxidoreductase	75.7468	64.2907	73.0858	99.7732	0.75919	0.644369	0.73252
754476.26.peg.2549	K00343	nuoN; NADH-quinone oxidoreductase subunit N [EC:1.6.5.3]								NADH-ubiquinone oxidoreductase chain N (EC 1.6.5.3)	47.5787	69.4101	70.4268	84.6305	0.562194	0.820155	0.832168
754476.26.peg.2550	K00342	nuoM; NADH-quinone oxidoreductase subunit M [EC:1.6.5.3]								NADH-ubiquinone oxidoreductase chain M (EC 1.6.5.3)	38.818	88.8472	79.3519	110.345	0.351788	0.805177	0.719126
754476.26.peg.2551	K00341	nuoL; NADH-quinone oxidoreductase subunit L [EC:1.6.5.3]								NADH-ubiquinone oxidoreductase chain L (EC 1.6.5.3)	48.3799	55.5854	45.9364	60.4757	0.799988	0.919136	0.759584
754476.26.peg.2552	K00340	nuoK; NADH-quinone oxidoreductase subunit K [EC:1.6.5.3]								NADH-ubiquinone oxidoreductase chain K (EC 1.6.5.3)	78.4403	76.5664	62.4785	69.0075	1.13669	1.10954	0.905387
754476.26.peg.2553	K00339	nuoJ; NADH-quinone oxidoreductase subunit J [EC:1.6.5.3]								NADH-ubiquinone oxidoreductase chain J (EC 1.6.5.3)	91.9407	107.827	79.2018	91.9418	0.999988	1.17278	0.861434
754476.26.peg.2554	K00338	nuoI; NADH-quinone oxidoreductase subunit I [EC:1.6.5.3]								NADH-ubiquinone oxidoreductase chain I (EC 1.6.5.3)	130.249	155.306	109.407	213.966	0.608739	0.725845	0.511331
754476.26.peg.2555	K00337	nuoH; NADH-quinone oxidoreductase subunit H [EC:1.6.5.3]								NADH-ubiquinone oxidoreductase chain H (EC 1.6.5.3)	100.133	114.734	89.5334	110.314	0.907711	1.04007	0.811625
754476.26.peg.2556	K00336	nuoG; NADH-quinone oxidoreductase subunit G [EC:1.6.5.3]								NADH-ubiquinone oxidoreductase chain G (EC 1.6.5.3)	128.76	161.951	99.3115	148.376	0.867791	1.09149	0.669321
754476.26.peg.2557	K00335	nuoF; NADH-quinone oxidoreductase subunit F [EC:1.6.5.3]								NADH-ubiquinone oxidoreductase chain F (EC 1.6.5.3)	94.7643	121.514	76.0607	97.8583	0.968382	1.24173	0.777253
754476.26.peg.2558	K00334	nuoE; NADH-quinone oxidoreductase subunit E [EC:1.6.5.3]								NADH-ubiquinone oxidoreductase chain E (EC 1.6.5.3)	127.187	153.522	101.61	119.785	1.0618	1.28165	0.848265
754476.26.peg.2559	K00333	nuoD; NADH-quinone oxidoreductase subunit D [EC:1.6.5.3]								NADH-ubiquinone oxidoreductase chain D (EC 1.6.5.3)	115.49	133.187	90.1567	115.655	0.998575	1.15159	0.779532
754476.26.peg.2560	K00332	nuoC; NADH-quinone oxidoreductase subunit C [EC:1.6.5.3]								NADH-ubiquinone oxidoreductase chain C (EC 1.6.5.3)	222.364	259.69	200.625	198.214	1.12184	1.31015	1.01216
754476.26.peg.2561	K00331	nuoB; NADH-quinone oxidoreductase subunit B [EC:1.6.5.3]								NADH-ubiquinone oxidoreductase chain B (EC 1.6.5.3)	204.037	236.254	202.896	219.633	0.928991	1.07568	0.923799
754476.26.peg.2562	K00330	nuoA; NADH-quinone oxidoreductase subunit A [EC:1.6.5.3]								NADH ubiquinone oxidoreductase chain A (EC 1.6.5.3)	428.28	424.688	410.873	282.675	1.5151	1.50239	1.45352
754476.26.peg.2573	K01803	TPI, tpiA; triosephosphate isomerase (TIM) [EC:5.3.1.1]								Triosephosphate isomerase (EC 5.3.1.1)	261.981	270.35	302.924	203.04	1.29029	1.33151	1.49194
754476.26.peg.2607	K01595	ppc; phosphoenolpyruvate carboxylase [EC:4.1.1.31]								Phosphoenolpyruvate carboxylase (EC 4.1.1.31)	71.7015	78.2435	67.2836	190.207	0.376966	0.41136	0.353739
754476.26.peg.2644	K01807	rpiA; ribose 5-phosphate isomerase A [EC:5.3.1.6]								Ribose 5-phosphate isomerase A (EC 5.3.1.6)	196.404	163.402	249.254	181.168	1.0841	0.901937	1.37581
754476.26.peg.266	K00031	IDH1, IDH2, icd; isocitrate dehydrogenase [EC:1.1.1.42]								Isocitrate dehydrogenase [NADP] (EC 1.1.1.42)%3B Monomeric isocitrate dehydrogenase [NADP] (EC 1.1.1.42)	57.5638	66.7	56.3937	140.464	0.409812	0.474855	0.401482
754476.26.peg.281	K03841	FBP, fbp; fructose-1,6-bisphosphatase I [EC:3.1.3.11]								Fructose-1%2C6-bisphosphatase%2C type I (EC 3.1.3.11)	56.5088	62.2756	77.0852	61.6026	0.917311	1.01092	1.25133
754476.26.peg.282	K00202	fwdC, fmdC; formylmethanofuran dehydrogenase subunit C [EC:1.2.7.12]								Formylmethanofuran dehydrogenase (tungsten) subunit C (EC 1.2.99.5)	127.096	178.687	113.212	222.006	0.572489	0.804872	0.509951
754476.26.peg.283	K00672	ftr; formylmethanofuran--tetrahydromethanopterin N-formyltransferase [EC:2.3.1.101]								Formylmethanofuran--tetrahydromethanopterin N-formyltransferase (EC 2.3.1.101)	126.766	215.972	102.063	288.975	0.438673	0.747372	0.353188
754476.26.peg.2838	K01938	fhs; formate--tetrahydrofolate ligase [EC:6.3.4.3]								Formate--tetrahydrofolate ligase (EC 6.3.4.3)	65.0213	76.1661	58.199	102.24	0.635969	0.744976	0.56924
754476.26.peg.284	K00200	fwdA, fmdA; formylmethanofuran dehydrogenase subunit A [EC:1.2.7.12]								Formylmethanofuran dehydrogenase subunit A (EC 1.2.99.5)	114.48	148.737	108.29	188.222	0.608219	0.790222	0.575331
754476.26.peg.285	K00201	fwdB, fmdB; formylmethanofuran dehydrogenase subunit B [EC:1.2.7.12]								Formylmethanofuran dehydrogenase subunit B (EC 1.2.99.5)	121.542	157.295	136.136	151.029	0.804759	1.04149	0.90139
754476.26.peg.2920	K01725	cynS; cyanate lyase [EC:4.2.1.104]								Cyanate hydratase (EC 4.2.1.104)	113.743	137.59	181.793	89.0683	1.27703	1.54477	2.04106
754476.26.peg.2987	K08093	hxlA; 3-hexulose-6-phosphate synthase [EC:4.1.2.43]								D-arabino-3-hexulose 6-phosphate formaldehyde-lyase (EC 4.1.2.43)	2149.43	2720.33	2174.02	2275.77	0.944481	1.19534	0.955286
754476.26.peg.2990	K08093	hxlA; 3-hexulose-6-phosphate synthase [EC:4.1.2.43]								D-arabino-3-hexulose 6-phosphate formaldehyde-lyase (EC 4.1.2.43)	2332.48	2536.66	2355.92	2891.46	0.806681	0.877294	0.814786
754476.26.peg.2991	K08094	hxlB; 6-phospho-3-hexuloisomerase [EC:5.3.1.27]								6-phospho-3-hexuloisomerase	3252.93	3380.95	2469.94	5620.41	0.57877	0.601549	0.439458
754476.26.peg.3002	K00297	metF, MTHFR; methylenetetrahydrofolate reductase (NADPH) [EC:1.5.1.20]								5%2C10-methylenetetrahydrofolate reductase (EC 1.5.1.20)	110.445	123.356	101.035	41.9058	2.63555	2.94365	2.411
754476.26.peg.3024	K01738	cysK; cysteine synthase [EC:2.5.1.47]								Cysteine synthase (EC 2.5.1.47)	179.201	197.773	173.24	111.813	1.60268	1.76878	1.54937
754476.26.peg.313	K03885	ndh; NADH dehydrogenase [EC:1.6.99.3]								NADH dehydrogenase (EC 1.6.99.3)	192.778	160.546	289.908	247.583	0.77864	0.648454	1.17095
754476.26.peg.324	K15633	gpmI; 2,3-bisphosphoglycerate-independent phosphoglycerate mutase [EC:5.4.2.12]								2%2C3-bisphosphoglycerate-independent phosphoglycerate mutase (EC 5.4.2.1)	80.4353	84.2341	73.7644	281.086	0.286159	0.299674	0.262427
754476.26.peg.362	K01803	TPI, tpiA; triosephosphate isomerase (TIM) [EC:5.3.1.1]								Triosephosphate isomerase (EC 5.3.1.1)	16.0603	11.7862	35.669	18.5722	0.864748	0.634614	1.92056
754476.26.peg.363	K03841	FBP, fbp; fructose-1,6-bisphosphatase I [EC:3.1.3.11]								Fructose-1%2C6-bisphosphatase%2C type I (EC 3.1.3.11)	26.512	9.62568	254.878	15.5655	1.70325	0.618396	16.3745
754476.26.peg.364	K01624	FBA, fbaA; fructose-bisphosphate aldolase, class II [EC:4.1.2.13]								Fructose-bisphosphate aldolase class II (EC 4.1.2.13)	140.668	47.5549	1320.97	27.1426	5.18258	1.75204	48.668
754476.26.peg.425	K04561	norB; nitric oxide reductase subunit B [EC:1.7.2.5]								Nitric-oxide reductase subunit B (EC 1.7.99.7)	544.607	671.114	119.708	681.154	0.799537	0.985261	0.175743
754476.26.peg.426	K02305	norC; nitric oxide reductase subunit C								Nitric-oxide reductase subunit C (EC 1.7.99.7)	785.492	818.917	182.698	770.093	1.02	1.0634	0.237242
754476.26.peg.436	K02575	NRT, narK, nrtP, nasA; MFS transporter, NNP family, nitrate/nitrite transporter								Nitrate/nitrite transporter	169.16	31.3887	296.515	447.593	0.377932	0.0701278	0.662465
754476.26.peg.437	K02575	NRT, narK, nrtP, nasA; MFS transporter, NNP family, nitrate/nitrite transporter								Nitrate/nitrite transporter	197.99	38.1051	473.444	274.236	0.721968	0.13895	1.72641
754476.26.peg.438	K00370	narG, narZ, nxrA; nitrate reductase / nitrite oxidoreductase, alpha subunit [EC:1.7.5.1 1.7.99.-]								Respiratory nitrate reductase alpha chain (EC 1.7.99.4)	339.615	60.3342	845.281	406.256	0.835964	0.148513	2.08066
754476.26.peg.439	K00371	narH, narY, nxrB; nitrate reductase / nitrite oxidoreductase, beta subunit [EC:1.7.5.1 1.7.99.-]								Respiratory nitrate reductase beta chain (EC 1.7.99.4)	352.17	66.2098	1028.43	325.308	1.08257	0.203529	3.16139
754476.26.peg.44	K01499	mch; methenyltetrahydromethanopterin cyclohydrolase [EC:3.5.4.27]								N(5)%2CN(10)-methenyltetrahydromethanopterin cyclohydrolase (EC 3.5.4.27)	112.1	113.25	101.621	198.548	0.564601	0.57039	0.51182
754476.26.peg.441	K00374	narI, narV; nitrate reductase gamma subunit [EC:1.7.5.1 1.7.99.-]								Respiratory nitrate reductase gamma chain (EC 1.7.99.4)	456.668	109.798	1445.16	374.572	1.21917	0.29313	3.85817
754476.26.peg.442	K01673	cynT, can; carbonic anhydrase [EC:4.2.1.1]								Carbonic anhydrase (EC 4.2.1.1)	389.269	98.3723	1034.2	289.267	1.34571	0.340074	3.57524
754476.26.peg.447	K00831	serC, PSAT1; phosphoserine aminotransferase [EC:2.6.1.52]								Phosphoserine aminotransferase (EC 2.6.1.52)	71.5355	72.4141	71.4467	65.1239	1.09845	1.11194	1.09709
754476.26.peg.451	K00376	nosZ; nitrous-oxide reductase [EC:1.7.2.4]								Nitrous-oxide reductase (EC 1.7.99.6)	346.68	318.115	246.917	700.691	0.494769	0.454003	0.35239
754476.26.peg.469	K02575	NRT, narK, nrtP, nasA; MFS transporter, NNP family, nitrate/nitrite transporter								Nitrate/nitrite transporter	94.7943	103.693	95.0935	48.2651	1.96404	2.1484	1.97024
754476.26.peg.47	K10713	fae; 5,6,7,8-tetrahydromethanopterin hydro-lyase [EC:4.2.1.147]								Formaldehyde activating enzyme	2353.16	2909.92	1802.81	1911.19	1.23125	1.52257	0.943293
754476.26.peg.471	K00374	narI, narV; nitrate reductase gamma subunit [EC:1.7.5.1 1.7.99.-]								Respiratory nitrate reductase gamma chain (EC 1.7.99.4)	109.561	112.759	104.239	33.1231	3.3077	3.40425	3.14703
754476.26.peg.473	K00371	narH, narY, nxrB; nitrate reductase / nitrite oxidoreductase, beta subunit [EC:1.7.5.1 1.7.99.-]								Respiratory nitrate reductase beta chain (EC 1.7.99.4)	142.88	141.932	127.909	47.1158	3.03252	3.01241	2.71477
754476.26.peg.474	K00370	narG, narZ, nxrA; nitrate reductase / nitrite oxidoreductase, alpha subunit [EC:1.7.5.1 1.7.99.-]								Respiratory nitrate reductase alpha chain (EC 1.7.99.4)	193.191	184.38	168.018	78.0168	2.47627	2.36334	2.15361
754476.26.peg.477	K04561	norB; nitric oxide reductase subunit B [EC:1.7.2.5]								Nitric-oxide reductase subunit B (EC 1.7.99.7)	177.418	244.236	156.175	57.766	3.07133	4.22802	2.70359
754476.26.peg.478	K02305	norC; nitric oxide reductase subunit C								Nitric-oxide reductase subunit C (EC 1.7.99.7)	227.675	346	217.303	92.0147	2.47433	3.76027	2.36162
754476.26.peg.485	K00855	PRK, prkB; phosphoribulokinase [EC:2.7.1.19]								Phosphoribulokinase (EC 2.7.1.19)	63.9781	59.0924	67.928	42.8859	1.49182	1.3779	1.58392
754476.26.peg.509	K01601	rbcL; ribulose-bisphosphate carboxylase large chain [EC:4.1.1.39]								Ribulose bisphosphate carboxylase large chain (EC 4.1.1.39)	187.133	66.8492	2239.89	27.6386	6.77074	2.41869	81.0422
754476.26.peg.510	K01602	rbcS; ribulose-bisphosphate carboxylase small chain [EC:4.1.1.39]								Ribulose bisphosphate carboxylase small chain (EC 4.1.1.39)	104.479	39.1352	1180.89	24.3156	4.29678	1.60947	48.5651
754476.26.peg.515	K16259	mxaL; mxaL protein								MxaL protein	98.045	129.981	130.998	83.5281	1.1738	1.55614	1.56831
754476.26.peg.516	K16258	mxaK; mxaK protein								MxaK protein	81.0794	102.019	108.219	79.0872	1.02519	1.28995	1.36835
754476.26.peg.517	K16257	mxaC; mxaC protein								MxaC%2C protein involved in Ca2+ insertion into methanol dehydrogenase	148.539	196.228	167.958	85.9059	1.72909	2.28422	1.95514
754476.26.peg.518	K16256	mxaA; mxaA protein								MxaA protein	163.785	189.164	209.597	88.4755	1.85119	2.13804	2.36898
754476.26.peg.521	K14029	mdh2, mxaI; methanol dehydrogenase (cytochrome c) subunit 2 [EC:1.1.2.7]								Methanol dehydrogenase%2C small subunit (EC 1.1.99.8)	15621.2	6516.47	22793.6	3593.99	4.34648	1.81316	6.34214
754476.26.peg.522	K16255	mxaG; cytochrome c-L								Cytochrome c-L precursor (Cytochrome c551I) (Cytochrome c552)	1575.77	1463.93	2577.95	1361.5	1.15738	1.07523	1.89346
754476.26.peg.524	K14028	mdh1, mxaF; methanol dehydrogenase (cytochrome c) subunit 1 [EC:1.1.2.7]								Methanol dehydrogenase large subunit protein (EC 1.1.99.8)	6617.77	6080.92	9589.68	4814.17	1.37464	1.26313	1.99197
754476.26.peg.549	K00615	E2.2.1.1, tktA, tktB; transketolase [EC:2.2.1.1]								Transketolase (EC 2.2.1.1)	594.797	739.447	510.101	372.997	1.59465	1.98245	1.36757
754476.26.peg.550	K00134	GAPDH, gapA; glyceraldehyde 3-phosphate dehydrogenase [EC:1.2.1.12]								NAD-dependent glyceraldehyde-3-phosphate dehydrogenase (EC 1.2.1.12)	161.35	170.163	137.445	50.6612	3.18488	3.35884	2.71302
754476.26.peg.551	K00927	PGK, pgk; phosphoglycerate kinase [EC:2.7.2.3]								Phosphoglycerate kinase (EC 2.7.2.3)	111.596	120.769	136.705	90.8929	1.22777	1.3287	1.50403
754476.26.peg.553	K01624	FBA, fbaA; fructose-bisphosphate aldolase, class II [EC:4.1.2.13]								Fructose-bisphosphate aldolase class II (EC 4.1.2.13)	76.8662	103.756	73.0619	54.1766	1.41881	1.91515	1.34859
754476.26.peg.600	K10714	mtdB; methylene-tetrahydromethanopterin dehydrogenase [EC:1.5.1.-]								Methylene tetrahydromethanopterin dehydrogenase (EC 1.5.99.9)	125.626	121.193	138.693	88.6487	1.41713	1.36712	1.56453
754476.26.peg.604	K17226	soxY; sulfur-oxidizing protein SoxY								hypothetical protein	542.841	527.134	456.982	245.707	2.2093	2.14537	1.85986
754476.26.peg.615	K00413	CYC1, CYT1, petC; ubiquinol-cytochrome c reductase cytochrome c1 subunit								ubiquinol cytochrome C oxidoreductase%2C cytochrome C1 subunit	336.528	372.165	536.9	693.061	0.485568	0.536987	0.77468
754476.26.peg.616	K00412	CYTB, petB; ubiquinol-cytochrome c reductase cytochrome b subunit								Ubiquinol--cytochrome c reductase%2C cytochrome B subunit (EC 1.10.2.2)	311.748	331.032	630.871	602.715	0.51724	0.549235	1.04671
754476.26.peg.617	K00411	UQCRFS1, RIP1, petA; ubiquinol-cytochrome c reductase iron-sulfur subunit [EC:1.10.2.2]								Ubiquinol-cytochrome C reductase iron-sulfur subunit (EC 1.10.2.2)	427.773	456.61	914.759	930.64	0.459655	0.490641	0.982936
754476.26.peg.672	K00641	metX; homoserine O-acetyltransferase/O-succinyltransferase [EC:2.3.1.31 2.3.1.46]								Homoserine O-acetyltransferase (EC 2.3.1.31)	57.323	59.8899	57.0728	68.3812	0.838286	0.875823	0.834627
754476.26.peg.787	K00126	fdsD; formate dehydrogenase subunit delta [EC:1.17.1.9]								hypothetical protein	773.092	365.94	118.199	15.9402	48.4995	22.957	7.41518
754476.26.peg.789	K00123	fdoG, fdhF, fdwA; formate dehydrogenase major subunit [EC:1.17.1.9]								NAD-dependent formate dehydrogenase alpha subunit	855.821	949.371	772.379	40.1038	21.3402	23.6729	19.2595
754476.26.peg.790	K00124	fdoH, fdsB; formate dehydrogenase iron-sulfur subunit								NAD-dependent formate dehydrogenase beta subunit	1293.14	1477.66	1269.5	18.2834	70.7277	80.8199	69.4345
754476.26.peg.791	K00127	fdoI, fdsG; formate dehydrogenase subunit gamma								NAD-dependent formate dehydrogenase gamma subunit	2023.99	2233.98	1971.26	31.563	64.1252	70.7784	62.4547
754476.26.peg.841	K17226	soxY; sulfur-oxidizing protein SoxY								Sulfur oxidation protein SoxY	99.0949	103.216	123.807	128.881	0.768888	0.800868	0.960634
754476.26.peg.842	K17227	soxZ; sulfur-oxidizing protein SoxZ								Sulfur oxidation protein SoxZ	115.871	118.856	145.407	175.67	0.659595	0.676584	0.827725
754476.26.peg.881	K00123	fdoG, fdhF, fdwA; formate dehydrogenase major subunit [EC:1.17.1.9]								Formate dehydrogenase-O%2C major subunit (EC 1.2.1.2)	281	253.646	257.963	244.905	1.14738	1.03569	1.05332
754476.26.peg.882	K00124	fdoH, fdsB; formate dehydrogenase iron-sulfur subunit								Formate dehydrogenase-O%2C iron-sulfur subunit (EC 1.2.1.2)%3B Putative formate dehydrogenase iron-sulfur subunit (EC 1.2.1.2)	273.516	236.336	239.578	182.744	1.49672	1.29326	1.31101
754476.26.peg.884	K00127	fdoI, fdsG; formate dehydrogenase subunit gamma								Formate dehydrogenase O gamma subunit (EC 1.2.1.2)	170.367	165.245	164.161	122.311	1.3929	1.35103	1.34216
754476.26.peg.886	K22515	fdwB; formate dehydrogenase beta subunit [EC:1.17.1.9]								tungsten-containing formate dehydrogenase beta subunit	203.66	195.467	230.531	187.734	1.08483	1.04119	1.22796
754476.26.peg.887	K00123	fdoG, fdhF, fdwA; formate dehydrogenase major subunit [EC:1.17.1.9]								tungsten-containing formate dehydrogenase alpha subunit	214.669	225.337	172.697	280.237	0.766028	0.804097	0.616253
754476.26.peg.95	K00024	mdh; malate dehydrogenase [EC:1.1.1.37]								Malate dehydrogenase (EC 1.1.1.37)	29.0414	28.9504	27.6183	27.8845	1.04149	1.03823	0.990454
754476.26.peg.950	K00390	cysH; phosphoadenosine phosphosulfate reductase [EC:1.8.4.8 1.8.4.10]								Phosphoadenylyl-sulfate reductase [thioredoxin] (EC 1.8.4.8) / Adenylyl-sulfate reductase [thioredoxin] (EC 1.8.4.10)	188.179	233.741	431.737	976.081	0.19279	0.239469	0.442317
754476.26.peg.951	K00957	cysD; sulfate adenylyltransferase subunit 2 [EC:2.7.7.4]								Sulfate adenylyltransferase subunit 2 (EC 2.7.7.4)	172.007	234.222	356.909	1164.08	0.147762	0.201207	0.306601
754476.26.peg.952	K00956	cysN; sulfate adenylyltransferase subunit 1 [EC:2.7.7.4]								Sulfate adenylyltransferase subunit 1 (EC 2.7.7.4)	92.5149	179.924	169.297	852.764	0.108488	0.210989	0.198527
754476.26.peg.957	K00381	cysI; sulfite reductase (NADPH) hemoprotein beta-component [EC:1.8.1.2]								Sulfite reductase [NADPH] hemoprotein beta-component (EC 1.8.1.2)	117.06	125.938	162.803	136.16	0.859725	0.924924	1.19567
09103 Lipid metabolism
00061 Fatty acid biosynthesis [PATH:ko00061]
00071 Fatty acid degradation [PATH:ko00071]
00561 Glycerolipid metabolism [PATH:ko00561]
00564 Glycerophospholipid metabolism [PATH:ko00564]
00565 Ether lipid metabolism [PATH:ko00565]
00590 Arachidonic acid metabolism [PATH:ko00590]
00591 Linoleic acid metabolism [PATH:ko00591]
00592 alpha-Linolenic acid metabolism [PATH:ko00592]
01040 Biosynthesis of unsaturated fatty acids [PATH:ko01040]
754476.26.peg.1117	K00981	E2.7.7.41, CDS1, CDS2, cdsA; phosphatidate cytidylyltransferase [EC:2.7.7.41]								Phosphatidate cytidylyltransferase (EC 2.7.7.41)	33.3393	39.6237	35.8222	64.0575	0.520459	0.618564	0.559219		36	2 to 5	>5	-2 to -5	>-5
754476.26.peg.1123	K02372	fabZ; 3-hydroxyacyl-[acyl-carrier-protein] dehydratase [EC:4.2.1.59]								3-hydroxyacyl-[acyl-carrier-protein] dehydratase%2C FabZ form (EC 4.2.1.59)	234.697	298.985	209.67	183.247	1.28077	1.6316	1.1442		30023x	6	0	2	2
754476.26.peg.1134	K01716	fabA; 3-hydroxyacyl-[acyl-carrier protein] dehydratase / trans-2-decenoyl-[acyl-carrier protein] isomerase [EC:4.2.1.59 5.3.3.14]								3-hydroxyacyl-[acyl-carrier-protein] dehydratase%2C FabA form (EC 4.2.1.59)	256.053	260.49	316.208	129.417	1.97851	2.0128	2.44333		90030x	7	0	3	2
754476.26.peg.1135	K00647	fabB; 3-oxoacyl-[acyl-carrier-protein] synthase I [EC:2.3.1.41]								3-oxoacyl-[acyl-carrier-protein] synthase%2C KASI (EC 2.3.1.41)	108.28	130.119	150.595	47.4539	2.28179	2.74201	3.1735		A0%	8	0	2	2
754476.26.peg.127	K02160	accB, bccP; acetyl-CoA carboxylase biotin carboxyl carrier protein								Biotin carboxyl carrier protein of acetyl-CoA carboxylase	146.269	141.313	189.444	165.365	0.884521	0.854549	1.14561
754476.26.peg.128	K01961	accC; acetyl-CoA carboxylase, biotin carboxylase subunit [EC:6.4.1.2 6.3.4.14]								Biotin carboxylase of acetyl-CoA carboxylase (EC 6.3.4.14)	106.669	107.249	109.194	188.612	0.565548	0.568626	0.578934
754476.26.peg.1462	K00507	SCD, desC; stearoyl-CoA desaturase (Delta-9 desaturase) [EC:1.14.19.1]								Fatty acid desaturase (EC 1.14.19.1)%3B Delta-9 fatty acid desaturase (EC 1.14.19.1)	32.6377	37.1859	42.5469	29.6016	1.10257	1.25621	1.43732
754476.26.peg.1494	K01962	accA; acetyl-CoA carboxylase carboxyl transferase subunit alpha [EC:6.4.1.2 2.1.3.15]								Acetyl-coenzyme A carboxyl transferase alpha chain (EC 6.4.1.2)	154.855	144.854	179.441	226.384	0.684038	0.639858	0.792641
754476.26.peg.1721	K10804	tesA; acyl-CoA thioesterase I [EC:3.1.2.- 3.1.1.5]								Arylesterase precursor (EC 3.1.1.2)	120.577	109.223	194.095	58.9222	2.04638	1.85368	3.29409
754476.26.peg.1922	K00901	dgkA, DGK; diacylglycerol kinase (ATP) [EC:2.7.1.107]								Diacylglycerol kinase (EC 2.7.1.107)	0.841001	1.98178	1.83082	248.657	0.00338218	0.00796995	0.00736282
754476.26.peg.1954	K00901	dgkA, DGK; diacylglycerol kinase (ATP) [EC:2.7.1.107]								Diacylglycerol kinase (EC 2.7.1.107)	24.3925	32.8252	22.5809	15.4397	1.57986	2.12603	1.46252
754476.26.peg.1977	K09458	fabF; 3-oxoacyl-[acyl-carrier-protein] synthase II [EC:2.3.1.179]								3-oxoacyl-[acyl-carrier-protein] synthase%2C KASII (EC 2.3.1.179)	129.39	105.621	117.192	77.3812	1.67211	1.36494	1.51448
754476.26.peg.1978	K02078	acpP; acyl carrier protein								Acyl carrier protein	641.949	523.916	636.111	189.269	3.39174	2.76811	3.36089
754476.26.peg.1979	K00059	fabG; 3-oxoacyl-[acyl-carrier protein] reductase [EC:1.1.1.100]								3-oxoacyl-[acyl-carrier protein] reductase (EC 1.1.1.100)	102.684	104.007	86.408	90.5632	1.13384	1.14845	0.954118
754476.26.peg.1980	K00645	fabD; [acyl-carrier-protein] S-malonyltransferase [EC:2.3.1.39]								Malonyl CoA-acyl carrier protein transacylase (EC 2.3.1.39)	94.127	102.418	90.1165	83.1697	1.13175	1.23143	1.08353
754476.26.peg.1981	K00648	fabH; 3-oxoacyl-[acyl-carrier-protein] synthase III [EC:2.3.1.180]								3-oxoacyl-[acyl-carrier-protein] synthase%2C KASIII (EC 2.3.1.180)	181.773	191.564	199.682	147.385	1.23332	1.29975	1.35484
754476.26.peg.1982	K03621	plsX; glycerol-3-phosphate acyltransferase PlsX [EC:2.3.1.15]								Phosphate:acyl-ACP acyltransferase PlsX	383.014	368.802	540.78	164.935	2.32221	2.23604	3.27875
754476.26.peg.2007	K17103	CHO1, pssA; CDP-diacylglycerol---serine O-phosphatidyltransferase [EC:2.7.8.8]								CDP-diacylglycerol--serine O-phosphatidyltransferase (EC 2.7.8.8)	99.4835	92.8296	86.1137	104.646	0.950663	0.887079	0.822902
754476.26.peg.2022	K08744	CRLS; cardiolipin synthase (CMP-forming) [EC:2.7.8.41]								CDP-diacylglycerol--glycerol-3-phosphate 3-phosphatidyltransferase (EC 2.7.8.5)	74.1719	62.7117	79.077	104.375	0.710627	0.600828	0.757621
754476.26.peg.2085	K00432	gpx; glutathione peroxidase [EC:1.11.1.9]								Glutathione peroxidase family protein	54.958	42.9603	69.4833	30.3809	1.80897	1.41406	2.28708
754476.26.peg.2153	K01897	ACSL, fadD; long-chain acyl-CoA synthetase [EC:6.2.1.3]								Long-chain-fatty-acid--CoA ligase (EC 6.2.1.3)	45.7357	43.0109	46.5836	27.2283	1.67971	1.57964	1.71085
754476.26.peg.2155	K01963	accD; acetyl-CoA carboxylase carboxyl transferase subunit beta [EC:6.4.1.2 2.1.3.15]								Acetyl-coenzyme A carboxyl transferase beta chain (EC 6.4.1.2)	98.0652	112.193	104.694	158.748	0.61774	0.706734	0.659496
754476.26.peg.2167	K00208	fabI; enoyl-[acyl-carrier protein] reductase I [EC:1.3.1.9 1.3.1.10]								Enoyl-[acyl-carrier-protein] reductase [NADH] (EC 1.3.1.9)	154.95	160.325	196.069	59.6661	2.59696	2.68704	3.28611
754476.26.peg.2325	K00995	pgsA, PGS1; CDP-diacylglycerol---glycerol-3-phosphate 3-phosphatidyltransferase [EC:2.7.8.5]								CDP-diacylglycerol--glycerol-3-phosphate 3-phosphatidyltransferase (EC 2.7.8.5)	67.4982	64.0132	78.5943	86.8524	0.777159	0.737034	0.904918
754476.26.peg.234	K00901	dgkA, DGK; diacylglycerol kinase (ATP) [EC:2.7.1.107]								Diacylglycerol kinase (EC 2.7.1.107)	139.046	154.937	101.281	79.9323	1.73954	1.93835	1.26709
754476.26.peg.2610	K01613	psd, PISD; phosphatidylserine decarboxylase [EC:4.1.1.65]								Phosphatidylserine decarboxylase (EC 4.1.1.65)	106.909	147.409	151.902	155.565	0.687228	0.947571	0.976453
754476.26.peg.2929	K00655	plsC; 1-acyl-sn-glycerol-3-phosphate acyltransferase [EC:2.3.1.51]								1-acyl-sn-glycerol-3-phosphate acyltransferase (EC 2.3.1.51)	44.8808	46.8706	40.3233	71.0028	0.632099	0.660123	0.567911
754476.26.peg.2983	K05879	dhaL; phosphoenolpyruvate---glycerone phosphotransferase subunit DhaL [EC:2.7.1.121]								Phosphoenolpyruvate-dihydroxyacetone phosphotransferase (EC 2.7.1.121)%2C ADP-binding subunit DhaL	41.2108	23.3103	13.2709	48.7018	0.846188	0.478634	0.272494
754476.26.peg.2985	K05878	dhaK; phosphoenolpyruvate---glycerone phosphotransferase subunit DhaK [EC:2.7.1.121]								Phosphoenolpyruvate-dihydroxyacetone phosphotransferase (EC 2.7.1.121)%2C dihydroxyacetone binding subunit DhaK	29.2663	38.1598	31.0066	31.8446	0.919036	1.19831	0.973685
754476.26.peg.329	K00057	gpsA; glycerol-3-phosphate dehydrogenase (NAD(P)+) [EC:1.1.1.94]								Glycerol-3-phosphate dehydrogenase [NAD(P)+] (EC 1.1.1.94)	160.549	190.347	153.886	590.742	0.271775	0.322217	0.260496
754476.26.peg.335	K08591	plsY; glycerol-3-phosphate acyltransferase PlsY [EC:2.3.1.15]								Acyl-phosphate:glycerol-3-phosphate O-acyltransferase PlsY	33.4367	38.9589	45.4694	81.3462	0.411042	0.478928	0.558962
754476.26.peg.497	K01058	pldA; phospholipase A1/A2 [EC:3.1.1.32 3.1.1.4]								Phospholipase A1 precursor (EC 3.1.1.32%2C EC 3.1.1.4)%3B Outer membrane phospholipase A	134.896	148.95	164.481	62.3959	2.16193	2.38717	2.63609
754476.26.peg.596	K00655	plsC; 1-acyl-sn-glycerol-3-phosphate acyltransferase [EC:2.3.1.51]								1-acyl-sn-glycerol-3-phosphate acyltransferase (EC 2.3.1.51)	76.1127	75.4225	58.1443	78.2673	0.972471	0.963653	0.742894
754476.26.peg.649	K05939	aas; acyl-[acyl-carrier-protein]-phospholipid O-acyltransferase / long-chain-fatty-acid--[acyl-carrier-protein] ligase [EC:2.3.1.40 6.2.1.20]								Putative 2-acylglycerophosphoethanolamine acyltransferase / acyl-acyl carrier protein synthetase (EC 6.2.1.20)	69.5943	74.7139	77.3153	85.1576	0.817241	0.87736	0.907909
754476.26.peg.694	K00901	dgkA, DGK; diacylglycerol kinase (ATP) [EC:2.7.1.107]								Diacylglycerol kinase (EC 2.7.1.107)	1.43094	1.44426	2.53982	67.3058	0.0212603	0.0214582	0.0377356
754476.26.peg.963	K01095	pgpA; phosphatidylglycerophosphatase A [EC:3.1.3.27]								Phosphatidylglycerophosphatase A (EC 3.1.3.27)	68.1366	72.9722	80.9795	72.9511	0.934004	1.00029	1.11005
09104 Nucleotide metabolism
00230 Purine metabolism [PATH:ko00230]
00240 Pyrimidine metabolism [PATH:ko00240]
754476.26.peg.109	K00560	thyA, TYMS; thymidylate synthase [EC:2.1.1.45]								Thymidylate synthase (EC 2.1.1.45)	189.177	208.744	176.274	112.16	1.68666	1.86112	1.57163		74	2 to 5	>5	-2 to -5	>-5
754476.26.peg.1097	K00860	cysC; adenylylsulfate kinase [EC:2.7.1.25]								Adenylylsulfate kinase (EC 2.7.1.25)	56.0765	59.3554	53.3266	49.8444	1.12503	1.19081	1.06986		30023x	2	0	8	1
754476.26.peg.1114	K09903	pyrH; uridylate kinase [EC:2.7.4.22]								Uridine monophosphate kinase (EC 2.7.4.22)	201.757	205.581	256.035	215.286	0.937162	0.954922	1.18928		90030x	3	0	9	0
754476.26.peg.1140	K16066	ydfG; 3-hydroxy acid dehydrogenase / malonic semialdehyde reductase [EC:1.1.1.381 1.1.1.-]								Short-chain dehydrogenase/reductase SDR	59.7832	56.9046	80.0575	29.8997	1.99946	1.90318	2.67754		A0%	4	0	12	1
754476.26.peg.115	K01524	ppx-gppA; exopolyphosphatase / guanosine-5'-triphosphate,3'-diphosphate pyrophosphatase [EC:3.6.1.11 3.6.1.40]								Exopolyphosphatase (EC 3.6.1.11)	90.3081	174.259	94.5975	113.148	0.798143	1.5401	0.836053
754476.26.peg.1224	K00760	hprT, hpt, HPRT1; hypoxanthine phosphoribosyltransferase [EC:2.4.2.8]								Hypoxanthine-guanine phosphoribosyltransferase (EC 2.4.2.8)	23.9996	22.853	29.0344	39.9361	0.600951	0.57224	0.727023
754476.26.peg.1239	K02343	dnaX; DNA polymerase III subunit gamma/tau [EC:2.7.7.7]								DNA polymerase III subunits gamma and tau (EC 2.7.7.7)	141.375	132.584	118.413	116.081	1.2179	1.14217	1.02009
754476.26.peg.1261	K02340	holA; DNA polymerase III subunit delta [EC:2.7.7.7]								DNA polymerase III delta subunit (EC 2.7.7.7)	74.6006	95.0626	84.3316	215.565	0.346071	0.440994	0.391213
754476.26.peg.1283	K00962	pnp, PNPT1; polyribonucleotide nucleotidyltransferase [EC:2.7.7.8]								Polyribonucleotide nucleotidyltransferase (EC 2.7.7.8)	211.117	205.292	223.92	239.802	0.880379	0.856091	0.93377
754476.26.peg.1314	K00945	cmk; CMP/dCMP kinase [EC:2.7.4.25]								Cytidylate kinase (EC 2.7.4.25)	459.986	512.853	651.163	226.736	2.02872	2.26189	2.8719
754476.26.peg.132	K00602	purH; phosphoribosylaminoimidazolecarboxamide formyltransferase / IMP cyclohydrolase [EC:2.1.2.3 3.5.4.10]								IMP cyclohydrolase (EC 3.5.4.10) / Phosphoribosylaminoimidazolecarboxamide formyltransferase (EC 2.1.2.3)	89.7226	107.341	94.2194	153.893	0.58302	0.697504	0.61224
754476.26.peg.133	K05851	cyaA; adenylate cyclase, class 1 [EC:4.6.1.1]								Adenylate cyclase (EC 4.6.1.1)	45.494	52.6768	55.8688	52.4164	0.867935	1.00497	1.06586
754476.26.peg.1492	K02337	dnaE; DNA polymerase III subunit alpha [EC:2.7.7.7]								DNA polymerase III alpha subunit (EC 2.7.7.7)	33.141	37.2851	32.3688	55.4042	0.598167	0.672966	0.58423
754476.26.peg.1496	K01937	pyrG, CTPS; CTP synthase [EC:6.3.4.2]								CTP synthase (EC 6.3.4.2)	153.609	179.152	196.401	160.383	0.957761	1.11702	1.22457
754476.26.peg.157	K02338	dnaN; DNA polymerase III subunit beta [EC:2.7.7.7]								DNA polymerase III beta subunit (EC 2.7.7.7)	107.299	115.566	124.857	72.6263	1.47741	1.59124	1.71917
754476.26.peg.1571	K01923	purC; phosphoribosylaminoimidazole-succinocarboxamide synthase [EC:6.3.2.6]								Phosphoribosylaminoimidazole-succinocarboxamide synthase (EC 6.3.2.6)	53.0343	58.5712	73.7237	212.647	0.249401	0.275438	0.346695
754476.26.peg.1585	K01494	dcd; dCTP deaminase [EC:3.5.4.13]								Deoxycytidine triphosphate deaminase (EC 3.5.4.13)	214.817	192.286	314.841	107.316	2.00171	1.79176	2.93376
754476.26.peg.1592	K01952	purL, PFAS; phosphoribosylformylglycinamidine synthase [EC:6.3.5.3]								Phosphoribosylformylglycinamidine synthase%2C synthetase subunit (EC 6.3.5.3) / Phosphoribosylformylglycinamidine synthase%2C glutamine amidotransferase subunit (EC 6.3.5.3)	84.2416	85.1311	71.1053	91.9821	0.915847	0.925518	0.773034
754476.26.peg.1832	K00526	E1.17.4.1B, nrdB, nrdF; ribonucleoside-diphosphate reductase beta chain [EC:1.17.4.1]								Ribonucleotide reductase of class Ia (aerobic)%2C beta subunit (EC 1.17.4.1)	268.796	501.255	162.243	223.346	1.2035	2.2443	0.72642
754476.26.peg.1833	K00525	E1.17.4.1A, nrdA, nrdE; ribonucleoside-diphosphate reductase alpha chain [EC:1.17.4.1]								Ribonucleotide reductase of class Ia (aerobic)%2C alpha subunit (EC 1.17.4.1)	222.258	360.364	124.485	183.125	1.2137	1.96786	0.679783
754476.26.peg.1857	K04765	mazG; nucleoside triphosphate diphosphatase [EC:3.6.1.9]								Nucleoside triphosphate pyrophosphohydrolase MazG (EC 3.6.1.8)	136.762	110.424	151.269	78.4904	1.7424	1.40684	1.92722
754476.26.peg.1973	K02341	holB; DNA polymerase III subunit delta' [EC:2.7.7.7]								DNA polymerase III delta prime subunit (EC 2.7.7.7)	77.5634	73.8101	77.9975	46.3862	1.67212	1.59121	1.68148
754476.26.peg.1974	K00943	tmk, DTYMK; dTMP kinase [EC:2.7.4.9]								Thymidylate kinase (EC 2.7.4.9)	68.3009	69.9358	73.9702	49.4003	1.3826	1.4157	1.49736
754476.26.peg.1985	K00764	purF, PPAT; amidophosphoribosyltransferase [EC:2.4.2.14]								Amidophosphoribosyltransferase (EC 2.4.2.14)	194.465	169.253	234.597	251.896	0.772004	0.671917	0.931327
754476.26.peg.1993	K01081	E3.1.3.5; 5'-nucleotidase [EC:3.1.3.5]								5'-nucleotidase (EC 3.1.3.5)	82.5019	83.8045	81.2106	129.374	0.6377	0.647769	0.627719
754476.26.peg.1996	K01835	pgm; phosphoglucomutase [EC:5.4.2.2]								Phosphoglucomutase (EC 5.4.2.2)	88.6927	96.8905	88.5907	118.684	0.747302	0.816375	0.746443
754476.26.peg.2011	K01465	URA4, pyrC; dihydroorotase [EC:3.5.2.3]								Dihydroorotase (EC 3.5.2.3)	96.3038	109.963	121.989	165.989	0.580183	0.66247	0.734926
754476.26.peg.2024	K01933	purM; phosphoribosylformylglycinamidine cyclo-ligase [EC:6.3.3.1]								Phosphoribosylformylglycinamidine cyclo-ligase (EC 6.3.3.1)	122.802	126.595	155.378	169.965	0.722517	0.744834	0.914181
754476.26.peg.2025	K11175	purN; phosphoribosylglycinamide formyltransferase 1 [EC:2.1.2.2]								Phosphoribosylglycinamide formyltransferase (EC 2.1.2.2)	74.4399	71.1097	88.8958	83.548	0.890984	0.851124	1.06401
754476.26.peg.2027	K01515	nudF; ADP-ribose pyrophosphatase [EC:3.6.1.13]								ADP-ribose pyrophosphatase (EC 3.6.1.13)	44.6335	38.7353	47.4776	25.2548	1.76733	1.53378	1.87994
754476.26.peg.2038	K01756	purB, ADSL; adenylosuccinate lyase [EC:4.3.2.2]								Adenylosuccinate lyase (EC 4.3.2.2)	103.452	101.308	101.349	83.5207	1.23864	1.21296	1.21346
754476.26.peg.2062	K00759	APRT, apt; adenine phosphoribosyltransferase [EC:2.4.2.7]								Adenine phosphoribosyltransferase (EC 2.4.2.7)	135.307	106.196	99.6517	166.202	0.81411	0.638959	0.599582
754476.26.peg.2181	K02339	holC; DNA polymerase III subunit chi [EC:2.7.7.7]								DNA polymerase III chi subunit (EC 2.7.7.7)	132.932	160.796	156.902	262.887	0.505664	0.611655	0.596842
754476.26.peg.2239	K01939	purA, ADSS; adenylosuccinate synthase [EC:6.3.4.4]								Adenylosuccinate synthetase (EC 6.3.4.4)	141.882	178.805	122.895	277.048	0.51212	0.645391	0.443586
754476.26.peg.2267	K00940	ndk, NME; nucleoside-diphosphate kinase [EC:2.7.4.6]								Nucleoside diphosphate kinase (EC 2.7.4.6)	412.087	337.998	452.353	484.968	0.84972	0.696949	0.932748
754476.26.peg.2392	K09913	ppnP; purine/pyrimidine-nucleoside phosphorylase [EC:2.4.2.1 2.4.2.2]								FIG074102: hypothetical protein	152.591	177.442	168.644	206.456	0.739101	0.859466	0.816855
754476.26.peg.243	K01588	purE; 5-(carboxyamino)imidazole ribonucleotide mutase [EC:5.4.99.18]								Phosphoribosylaminoimidazole carboxylase catalytic subunit (EC 4.1.1.21)	115.257	115.478	148.94	189.044	0.609683	0.610855	0.787858
754476.26.peg.244	K01589	purK; 5-(carboxyamino)imidazole ribonucleotide synthase [EC:6.3.4.18]								Phosphoribosylaminoimidazole carboxylase ATPase subunit (EC 4.1.1.21)	68.9619	66.2564	94.542	104.606	0.659252	0.633389	0.903789
754476.26.peg.2580	K01955	carB, CPA2; carbamoyl-phosphate synthase large subunit [EC:6.3.5.5]								Carbamoyl-phosphate synthase large chain (EC 6.3.5.5)	148.206	202.914	155.44	368.452	0.402239	0.55072	0.421875
754476.26.peg.2581	K01956	carA, CPA1; carbamoyl-phosphate synthase small subunit [EC:6.3.5.5]								Carbamoyl-phosphate synthase small chain (EC 6.3.5.5)	247.187	256.655	363.909	393.632	0.627965	0.652019	0.924491
754476.26.peg.260	K02825	pyrR; pyrimidine operon attenuation protein / uracil phosphoribosyltransferase [EC:2.4.2.9]								Uracil phosphoribosyltransferase (EC 2.4.2.9) / Pyrimidine operon regulatory protein PyrR	110.723	107.938	114.298	124.153	0.891833	0.869395	0.920627
754476.26.peg.261	K00609	pyrB, PYR2; aspartate carbamoyltransferase catalytic subunit [EC:2.1.3.2]								Aspartate carbamoyltransferase (EC 2.1.3.2)	75.7187	74.2181	67.716	72.6776	1.04184	1.0212	0.931731
754476.26.peg.262	K01465	URA4, pyrC; dihydroorotase [EC:3.5.2.3]								Dihydroorotase (EC 3.5.2.3)	69.7732	59.8388	41.6382	52.9074	1.31878	1.13101	0.787002
754476.26.peg.2662	K00939	adk, AK; adenylate kinase [EC:2.7.4.3]								Adenylate kinase (EC 2.7.4.3)	108.442	107.803	110.695	74.3267	1.45899	1.45039	1.48931
754476.26.peg.2712	K01139	spoT; GTP diphosphokinase / guanosine-3',5'-bis(diphosphate) 3'-diphosphatase [EC:2.7.6.5 3.1.7.2]								GTP pyrophosphokinase (EC 2.7.6.5)%2C (p)ppGpp synthetase II / Guanosine-3'%2C5'-bis(diphosphate) 3'-pyrophosphohydrolase (EC 3.1.7.2)	210.367	211.885	247.809	340.293	0.618193	0.622654	0.728222
754476.26.peg.2713	K03060	rpoZ; DNA-directed RNA polymerase subunit omega [EC:2.7.7.6]								DNA-directed RNA polymerase omega subunit (EC 2.7.7.6)	651.643	678.457	820.389	817.449	0.797166	0.829969	1.0036
754476.26.peg.2714	K00942	E2.7.4.8, gmk; guanylate kinase [EC:2.7.4.8]								Guanylate kinase (EC 2.7.4.8)	78.5255	87.6136	78.6148	85.8245	0.914955	1.02085	0.915995
754476.26.peg.2734	K02428	rdgB; XTP/dITP diphosphohydrolase [EC:3.6.1.66]								Nucleoside 5-triphosphatase RdgB (dHAPTP%2C dITP%2C XTP-specific) (EC 3.6.1.15)	197.942	173.223	232.44	212.869	0.929875	0.813754	1.09194
754476.26.peg.2793	K03040	rpoA; DNA-directed RNA polymerase subunit alpha [EC:2.7.7.6]								DNA-directed RNA polymerase alpha subunit (EC 2.7.7.6)	1379.74	1704.62	1204.52	4235.79	0.325734	0.402432	0.284366
754476.26.peg.2823	K03046	rpoC; DNA-directed RNA polymerase subunit beta' [EC:2.7.7.6]								DNA-directed RNA polymerase beta' subunit (EC 2.7.7.6)	284.27	262.016	178.252	589.026	0.482611	0.444829	0.302622
754476.26.peg.2824	K03043	rpoB; DNA-directed RNA polymerase subunit beta [EC:2.7.7.6]								DNA-directed RNA polymerase beta subunit (EC 2.7.7.6)	242.918	260.783	150.011	550.439	0.441317	0.473772	0.27253
754476.26.peg.2849	K01591	pyrF; orotidine-5'-phosphate decarboxylase [EC:4.1.1.23]								Orotidine 5'-phosphate decarboxylase (EC 4.1.1.23)	113.087	123.545	101.296	79.6403	1.41998	1.55129	1.27192
754476.26.peg.2909	K15778	pmm-pgm; phosphomannomutase / phosphoglucomutase [EC:5.4.2.8 5.4.2.2]								Phosphomannomutase (EC 5.4.2.8)	51.1662	55.7421	66.6409	57.874	0.884097	0.963163	1.15148
754476.26.peg.2910	K01520	dut, DUT; dUTP pyrophosphatase [EC:3.6.1.23]								Deoxyuridine 5'-triphosphate nucleotidohydrolase (EC 3.6.1.23)	79.6262	84.3501	101.25	105.572	0.754239	0.798985	0.959063
754476.26.peg.2971	K02335	polA; DNA polymerase I [EC:2.7.7.7]								DNA polymerase I (EC 2.7.7.7)	37.5974	37.8364	29.7976	73.2137	0.513529	0.516794	0.406996
754476.26.peg.448	K00254	DHODH, pyrD; dihydroorotate dehydrogenase [EC:1.3.5.2]								Dihydroorotate dehydrogenase (EC 1.3.3.1)	67.6606	84.9462	58.0423	74.586	0.907149	1.1389	0.778193
754476.26.peg.456	K21636	nrdD; ribonucleoside-triphosphate reductase (formate) [EC:1.1.98.6]								Ribonucleotide reductase of class III (anaerobic)%2C large subunit (EC 1.17.4.2)	492.334	323.619	108.881	264.234	1.86325	1.22474	0.412062
754476.26.peg.483	K06966	ppnN; pyrimidine/purine-5'-nucleotide nucleosidase [EC:3.2.2.10 3.2.2.-]								hypothetical protein	38.3824	40.9658	39.888	20.2892	1.89176	2.01909	1.96597
754476.26.peg.484	K01945	purD; phosphoribosylamine---glycine ligase [EC:6.3.4.13]								Phosphoribosylamine--glycine ligase (EC 6.3.4.13)	41.2405	33.9943	51.8454	38.7477	1.06433	0.877325	1.33802
754476.26.peg.493	K00948	PRPS, prsA; ribose-phosphate pyrophosphokinase [EC:2.7.6.1]								Ribose-phosphate pyrophosphokinase (EC 2.7.6.1)	620.977	611.92	865.5	379.107	1.638	1.61411	2.283
754476.26.peg.533	K00254	DHODH, pyrD; dihydroorotate dehydrogenase [EC:1.3.5.2]								Dihydroorotate dehydrogenase (EC 1.3.3.1)	41.5177	48.9014	39.7049	143.558	0.289205	0.340638	0.276577
754476.26.peg.538	K02342	dnaQ; DNA polymerase III subunit epsilon [EC:2.7.7.7]								DNA polymerase III epsilon subunit (EC 2.7.7.7)	56.8909	58.2419	55.6255	87.0721	0.653377	0.668893	0.638844
754476.26.peg.552	K00873	PK, pyk; pyruvate kinase [EC:2.7.1.40]								Pyruvate kinase (EC 2.7.1.40)	63.5949	85.3732	60.1456	46.8508	1.35739	1.82223	1.28377
754476.26.peg.585	K06966	ppnN; pyrimidine/purine-5'-nucleotide nucleosidase [EC:3.2.2.10 3.2.2.-]								Decarboxylase family protein	108.585	127.504	115.225	85.3968	1.27153	1.49308	1.34929
754476.26.peg.643	K02342	dnaQ; DNA polymerase III subunit epsilon [EC:2.7.7.7]								DNA polymerase III epsilon subunit (EC 2.7.7.7)	29.0638	32.2579	32.4148	24.2022	1.20087	1.33285	1.33933
754476.26.peg.670	K00762	pyrE; orotate phosphoribosyltransferase [EC:2.4.2.10]								Orotate phosphoribosyltransferase (EC 2.4.2.10)	64.582	74.655	60.7714	50.8641	1.2697	1.46773	1.19478
754476.26.peg.762	K01951	guaA, GMPS; GMP synthase (glutamine-hydrolysing) [EC:6.3.5.2]								GMP synthase [glutamine-hydrolyzing] (EC 6.3.5.2)	170.569	169.037	169.603	299.355	0.569788	0.56467	0.566562
754476.26.peg.763	K00088	IMPDH, guaB; IMP dehydrogenase [EC:1.1.1.205]								Inosine-5'-monophosphate dehydrogenase (EC 1.1.1.205)	252.091	235.277	301.454	883.197	0.28543	0.266392	0.341322
754476.26.peg.888	K03787	surE; 5'-nucleotidase [EC:3.1.3.5]								5-nucleotidase SurE (EC 3.1.3.5)	127.096	120.685	143.408	138.088	0.920398	0.873971	1.03853
754476.26.peg.930	K02342	dnaQ; DNA polymerase III subunit epsilon [EC:2.7.7.7]								DNA polymerase III epsilon subunit (EC 2.7.7.7)	104.489	145.589	141.77	96.7415	1.08008	1.50493	1.46546
754476.26.peg.951	K00957	cysD; sulfate adenylyltransferase subunit 2 [EC:2.7.7.4]								Sulfate adenylyltransferase subunit 2 (EC 2.7.7.4)	172.007	234.222	356.909	1164.08	0.147762	0.201207	0.306601
754476.26.peg.952	K00956	cysN; sulfate adenylyltransferase subunit 1 [EC:2.7.7.4]								Sulfate adenylyltransferase subunit 1 (EC 2.7.7.4)	92.5149	179.924	169.297	852.764	0.108488	0.210989	0.198527
754476.26.peg.959	K01525	apaH; bis(5'-nucleosyl)-tetraphosphatase (symmetrical) [EC:3.6.1.41]								Bis(5'-nucleosyl)-tetraphosphatase%2C symmetrical (EC 3.6.1.41)	106.08	112.566	113.344	128.668	0.824446	0.874859	0.880903
754476.26.peg.964	K00856	E2.7.1.20, ADK; adenosine kinase [EC:2.7.1.20]								Sugar kinase	71.2126	83.4985	77.3109	107.825	0.660447	0.774391	0.717005
09105 Amino acid metabolism
00220 Arginine biosynthesis [PATH:ko00220]
00250 Alanine, aspartate and glutamate metabolism [PATH:ko00250]
00260 Glycine, serine and threonine metabolism [PATH:ko00260]
00270 Cysteine and methionine metabolism [PATH:ko00270]
00280 Valine, leucine and isoleucine degradation [PATH:ko00280]
00290 Valine, leucine and isoleucine biosynthesis [PATH:ko00290]
00300 Lysine biosynthesis [PATH:ko00300]
00310 Lysine degradation [PATH:ko00310]
00330 Arginine and proline metabolism [PATH:ko00330]
00340 Histidine metabolism [PATH:ko00340]
00350 Tyrosine metabolism [PATH:ko00350]
00360 Phenylalanine metabolism [PATH:ko00360]
00380 Tryptophan metabolism [PATH:ko00380]
00400 Phenylalanine, tyrosine and tryptophan biosynthesis [PATH:ko00400]
00410 beta-Alanine metabolism [PATH:ko00410]
00430 Taurine and hypotaurine metabolism [PATH:ko00430]
00450 Selenocompound metabolism [PATH:ko00450]
00460 Cyanoamino acid metabolism [PATH:ko00460]
00471 D-Glutamine and D-glutamate metabolism [PATH:ko00471]
00472 D-Arginine and D-ornithine metabolism [PATH:ko00472]
00473 D-Alanine metabolism [PATH:ko00473]
00480 Glutathione metabolism [PATH:ko00480]
09106 Metabolism of other amino acids
754476.26.peg.1001	K01924	murC; UDP-N-acetylmuramate--alanine ligase [EC:6.3.2.8]								UDP-N-acetylmuramate--alanine ligase (EC 6.3.2.8)	83.2779	81.5546	35.7742	70.6226	1.1792	1.1548	0.506554		151	2 to 5	>5	-2 to -5	>-5
754476.26.peg.1003	K01921	ddl; D-alanine-D-alanine ligase [EC:6.3.2.4]								D-alanine--D-alanine ligase (EC 6.3.2.4)	93.4097	89.6084	46.8082	76.6038	1.21939	1.16977	0.611043		30023x	8	1	27	7
754476.26.peg.1011	K00620	argJ; glutamate N-acetyltransferase / amino-acid N-acetyltransferase [EC:2.3.1.35 2.3.1.1]								Glutamate N-acetyltransferase (EC 2.3.1.35) / N-acetylglutamate synthase (EC 2.3.1.1)	121.608	118.987	78.7001	134.844	0.901841	0.882402	0.583636		90030x	9	1	32	10
754476.26.peg.1050	K00925	ackA; acetate kinase [EC:2.7.2.1]								Acetate kinase (EC 2.7.2.1)	39.3207	30.8096	27.8595	16.551	2.37573	1.86149	1.68325		A0%	17	2	34	10
754476.26.peg.1067	K00820	glmS, GFPT; glucosamine---fructose-6-phosphate aminotransferase (isomerizing) [EC:2.6.1.16]								Glucosamine--fructose-6-phosphate aminotransferase [isomerizing] (EC 2.6.1.16)	58.2697	38.5139	46.6236	108.301	0.538034	0.355619	0.4305
754476.26.peg.1084	K01666	mhpE; 4-hydroxy 2-oxovalerate aldolase [EC:4.1.3.39]								4-hydroxy-2-oxovalerate aldolase (EC 4.1.3.39)	0.228093	0.204509	0.532014	102.885	0.00221697	0.00198774	0.00517097
754476.26.peg.1140	K16066	ydfG; 3-hydroxy acid dehydrogenase / malonic semialdehyde reductase [EC:1.1.1.381 1.1.1.-]								Short-chain dehydrogenase/reductase SDR	59.7832	56.9046	80.0575	29.8997	1.99946	1.90318	2.67754
754476.26.peg.1143	K01439	dapE; succinyl-diaminopimelate desuccinylase [EC:3.5.1.18]								N-succinyl-L%2CL-diaminopimelate desuccinylase (EC 3.5.1.18)	245.39	174.415	106.765	243.422	1.00809	0.716512	0.438599
754476.26.peg.1145	K00674	dapD; 2,3,4,5-tetrahydropyridine-2,6-dicarboxylate N-succinyltransferase [EC:2.3.1.117]								2%2C3%2C4%2C5-tetrahydropyridine-2%2C6-dicarboxylate N-succinyltransferase (EC 2.3.1.117)	125.725	93.9521	152.659	69.8415	1.80014	1.34522	2.1858
754476.26.peg.1146	K14267	dapC; N-succinyldiaminopimelate aminotransferase [EC:2.6.1.17]								N-succinyl-L%2CL-diaminopimelate aminotransferase alternative (EC 2.6.1.17)	122.136	111.318	184.171	73.0998	1.67081	1.52282	2.51944
754476.26.peg.1173	K00836	ectB, dat; diaminobutyrate-2-oxoglutarate transaminase [EC:2.6.1.76]								Diaminobutyrate-pyruvate aminotransferase (EC 2.6.1.46)	68.8783	58.2524	44.1472	85.3719	0.806803	0.682337	0.517117
754476.26.peg.1175	K00135	gabD; succinate-semialdehyde dehydrogenase / glutarate-semialdehyde dehydrogenase [EC:1.2.1.16 1.2.1.79 1.2.1.20]								Succinate-semialdehyde dehydrogenase [NAD] (EC 1.2.1.24)%3B Succinate-semialdehyde dehydrogenase [NAD(P)+] (EC 1.2.1.16)	54.203	52.953	42.4504	42.6476	1.27095	1.24164	0.995376
754476.26.peg.1217	K00681	ggt; gamma-glutamyltranspeptidase / glutathione hydrolase [EC:2.3.2.2 3.4.19.13]								Gamma-glutamyltranspeptidase (EC 2.3.2.2)	24.2768	27.6925	56.5078	83.6022	0.290385	0.331242	0.675914
754476.26.peg.1225	K19696	mtiP; 5'-methylthioinosine phosphorylase [EC:2.4.2.44]								5'-methylthioadenosine phosphorylase (EC 2.4.2.28)	23.7773	24.7576	28.8575	82.4755	0.288295	0.300181	0.349892
754476.26.peg.126	K03786	aroQ, qutE; 3-dehydroquinate dehydratase II [EC:4.2.1.10]								3-dehydroquinate dehydratase II (EC 4.2.1.10)	120.752	109.693	141.166	90.0656	1.34071	1.21792	1.56737
754476.26.peg.1262	K00147	proA; glutamate-5-semialdehyde dehydrogenase [EC:1.2.1.41]								Gamma-glutamyl phosphate reductase (EC 1.2.1.41)	72.9104	84.1118	72.0229	203.012	0.359144	0.41432	0.354772
754476.26.peg.1273	K01915	glnA, GLUL; glutamine synthetase [EC:6.3.1.2]								Glutamine synthetase type I (EC 6.3.1.2)	872.856	1262.17	1721.55	764.021	1.14245	1.65201	2.25327
754476.26.peg.1311	K00817	hisC; histidinol-phosphate aminotransferase [EC:2.6.1.9]								Biosynthetic Aromatic amino acid aminotransferase beta (EC 2.6.1.57)	49.831	46.5084	35.5773	61.4271	0.811222	0.757132	0.579179
754476.26.peg.1312	K04517	tyrA2; prephenate dehydrogenase [EC:1.3.1.12]								Cyclohexadienyl dehydrogenase (EC 1.3.1.12)(EC 1.3.1.43)	25.3958	23.6103	16.4349	33.457	0.759058	0.70569	0.491226
754476.26.peg.1313	K00800	aroA; 3-phosphoshikimate 1-carboxyvinyltransferase [EC:2.5.1.19]								5-Enolpyruvylshikimate-3-phosphate synthase (EC 2.5.1.19)	44.6368	46.1854	28.4698	80.3026	0.555857	0.575142	0.354531
754476.26.peg.1331	K01259	pip; proline iminopeptidase [EC:3.4.11.5]								Proline iminopeptidase (EC 3.4.11.5)	29.4754	31.5257	40.4905	27.8865	1.05698	1.1305	1.45198
754476.26.peg.134	K00145	argC; N-acetyl-gamma-glutamyl-phosphate reductase [EC:1.2.1.38]								N-acetyl-gamma-glutamyl-phosphate reductase (EC 1.2.1.38)	196.213	207.402	159.44	226.424	0.866574	0.915993	0.704165
754476.26.peg.1346	K00278	nadB; L-aspartate oxidase [EC:1.4.3.16]								L-aspartate oxidase (EC 1.4.3.16)	68.7145	61.2893	80.1376	33.8174	2.03193	1.81236	2.36972
754476.26.peg.1365	K12339	cysM; S-sulfo-L-cysteine synthase (O-acetyl-L-serine-dependent) [EC:2.5.1.144]								Cysteine synthase (EC 2.5.1.47)	47.8165	47.7976	59.1657	39.9162	1.19792	1.19745	1.48225
754476.26.peg.14	K00826	E2.6.1.42, ilvE; branched-chain amino acid aminotransferase [EC:2.6.1.42]								Branched-chain amino acid aminotransferase (EC 2.6.1.42)	124.913	161.672	178.4	214.948	0.581133	0.752147	0.829972
754476.26.peg.1400	K00640	cysE; serine O-acetyltransferase [EC:2.3.1.30]								Serine acetyltransferase (EC 2.3.1.30)	41.0623	94.6122	99.631	26.9551	1.52336	3.50999	3.69619
754476.26.peg.1407	K01953	asnB, ASNS; asparagine synthase (glutamine-hydrolysing) [EC:6.3.5.4]								Asparagine synthetase [glutamine-hydrolyzing] (EC 6.3.5.4)	39.2052	60.5492	38.6569	28.9542	1.35404	2.09121	1.3351
754476.26.peg.1415	K00640	cysE; serine O-acetyltransferase [EC:2.3.1.30]								Serine acetyltransferase (EC 2.3.1.30)	85.1324	92.7158	86.7503	51.4565	1.65445	1.80183	1.6859
754476.26.peg.1440	K00812	aspB; aspartate aminotransferase [EC:2.6.1.1]								Aspartate aminotransferase (EC 2.6.1.1)	165.043	173.302	192.604	134.762	1.2247	1.28599	1.42921
754476.26.peg.1453	K06718	ectA; L-2,4-diaminobutyric acid acetyltransferase [EC:2.3.1.178]								L-2%2C4-diaminobutyric acid acetyltransferase (EC 2.3.1.-)	475.355	596.492	132.988	1679.91	0.282965	0.355074	0.079164
754476.26.peg.1454	K00836	ectB, dat; diaminobutyrate-2-oxoglutarate transaminase [EC:2.6.1.76]								Diaminobutyrate-pyruvate aminotransferase (EC 2.6.1.46)	295.485	510.757	103.867	2358.58	0.125281	0.216553	0.0440379
754476.26.peg.1455	K06720	ectC; L-ectoine synthase [EC:4.2.1.108]								L-ectoine synthase (EC 4.2.1.-)	240.497	441.623	99.9374	2073.88	0.115965	0.212945	0.0481885
754476.26.peg.1456	K00928	lysC; aspartate kinase [EC:2.7.2.4]								Aspartokinase (EC 2.7.2.4) associated with ectoine biosynthesis	131.704	232.352	67.0039	1071.39	0.122929	0.21687	0.0625395
754476.26.peg.1474	K00640	cysE; serine O-acetyltransferase [EC:2.3.1.30]								Serine acetyltransferase (EC 2.3.1.30)	52.2623	63.0355	29.6474	115.476	0.452583	0.545877	0.256741
754476.26.peg.1513	K11717	sufS; cysteine desulfurase / selenocysteine lyase [EC:2.8.1.7 4.4.1.16]								Cysteine desulfurase (EC 2.8.1.7)%2C SufS subfamily	271.943	453.192	56.4373	412.9	0.658616	1.09758	0.136685
754476.26.peg.1534	K01874	MARS, metG; methionyl-tRNA synthetase [EC:6.1.1.10]								Methionyl-tRNA synthetase (EC 6.1.1.10)	85.5692	81.2754	170.688	84.6673	1.01065	0.959939	2.01598
754476.26.peg.1563	K00259	ald; alanine dehydrogenase [EC:1.4.1.1]								Alanine dehydrogenase (EC 1.4.1.1)	36.202	34.1912	35.1415	21.0835	1.71708	1.62171	1.66678
754476.26.peg.1568	K01714	dapA; 4-hydroxy-tetrahydrodipicolinate synthase [EC:4.3.3.7]								4-hydroxy-tetrahydrodipicolinate synthase (EC 4.3.3.7)	105.841	101.047	125.093	81.3065	1.30175	1.24279	1.53854
754476.26.peg.1577	K01585	speA; arginine decarboxylase [EC:4.1.1.19]								Biosynthetic arginine decarboxylase (EC 4.1.1.19)	40.1227	37.834	75.3161	46.0222	0.871811	0.82208	1.63652
754476.26.peg.1578	K00290	LYS1; saccharopine dehydrogenase (NAD+, L-lysine forming) [EC:1.5.1.7]								Carboxynorspermidine dehydrogenase%2C putative (EC 1.1.1.-)	43.9152	50.8564	53.6946	56.541	0.776697	0.899461	0.949657
754476.26.peg.1579	K13747	nspC; carboxynorspermidine decarboxylase [EC:4.1.1.96]								Carboxynorspermidine decarboxylase%2C putative (EC 4.1.1.-)	42.223	45.6075	47.6886	51.4269	0.82103	0.886841	0.927309
754476.26.peg.1580	K01480	speB; agmatinase [EC:3.5.3.11]								Agmatinase (EC 3.5.3.11)	62.7473	67.1902	70.1127	77.2966	0.811773	0.869252	0.907061
754476.26.peg.1588	K01256	pepN; aminopeptidase N [EC:3.4.11.2]								Membrane alanine aminopeptidase N (EC 3.4.11.2)	71.5053	80.2672	59.2684	58.6496	1.2192	1.36859	1.01055
754476.26.peg.162	K01755	argH, ASL; argininosuccinate lyase [EC:4.3.2.1]								Argininosuccinate lyase (EC 4.3.2.1)	50.59	50.1857	77.4208	93.7123	0.539844	0.53553	0.826153
754476.26.peg.1635	K00928	lysC; aspartate kinase [EC:2.7.2.4]								Aspartokinase (EC 2.7.2.4)	69.2096	78.183	60.9786	157.11	0.440516	0.497631	0.388125
754476.26.peg.1645	K01609	trpC; indole-3-glycerol phosphate synthase [EC:4.1.1.48]								Indole-3-glycerol phosphate synthase (EC 4.1.1.48)	131.738	135.669	107.994	181.624	0.725336	0.746978	0.5946
754476.26.peg.1646	K00766	trpD; anthranilate phosphoribosyltransferase [EC:2.4.2.18]								Anthranilate phosphoribosyltransferase (EC 2.4.2.18)	70.8741	81.6574	58.41	165.105	0.429267	0.49458	0.353775
754476.26.peg.1647	K01658	trpG; anthranilate synthase component II [EC:4.1.3.27]								Anthranilate synthase%2C amidotransferase component (EC 4.1.3.27) @ Para-aminobenzoate synthase%2C amidotransferase component (EC 2.6.1.85)	80.0365	85.6001	72.5184	194.874	0.410708	0.439258	0.372129
754476.26.peg.1648	K01657	trpE; anthranilate synthase component I [EC:4.1.3.27]								Anthranilate synthase%2C aminase component (EC 4.1.3.27)	113.702	116.6	134.025	245.611	0.462934	0.474735	0.545678
754476.26.peg.1652	K00797	speE, SRM; spermidine synthase [EC:2.5.1.16]								Spermidine synthase-like protein	57.9572	40.5409	36.1389	65.4097	0.886064	0.6198	0.552501
754476.26.peg.171	K03781	katE, CAT, catB, srpA; catalase [EC:1.11.1.6]								Catalase (EC 1.11.1.6)	0.565124	0.792517	1.03106	9.39054	0.0601801	0.0843953	0.109798
754476.26.peg.1740	K00033	PGD, gnd, gntZ; 6-phosphogluconate dehydrogenase [EC:1.1.1.44 1.1.1.343]								6-phosphogluconate dehydrogenase%2C decarboxylating (EC 1.1.1.44)	30.4269	34.3194	36.6957	17.3838	1.75031	1.97422	2.11092
754476.26.peg.1741	K00033	PGD, gnd, gntZ; 6-phosphogluconate dehydrogenase [EC:1.1.1.44 1.1.1.343]								6-phosphogluconate dehydrogenase%2C decarboxylating (EC 1.1.1.44)	28.5401	37.8527	44.2397	16.5915	1.72016	2.28145	2.66641
754476.26.peg.1771	K01714	dapA; 4-hydroxy-tetrahydrodipicolinate synthase [EC:4.3.3.7]								Dihydrodipicolinate synthase family	1212.91	525.868	70.965	1062.8	1.14124	0.494796	0.0667718
754476.26.peg.1985	K00764	purF, PPAT; amidophosphoribosyltransferase [EC:2.4.2.14]								Amidophosphoribosyltransferase (EC 2.4.2.14)	194.465	169.253	234.597	251.896	0.772004	0.671917	0.931327
754476.26.peg.2001	K00611	OTC, argF, argI; ornithine carbamoyltransferase [EC:2.1.3.3]								Ornithine carbamoyltransferase (EC 2.1.3.3)	179.232	181.765	218.479	231.317	0.774836	0.785784	0.944504
754476.26.peg.2002	K00821	argD; acetylornithine/N-succinyldiaminopimelate aminotransferase [EC:2.6.1.11 2.6.1.17]								Acetylornithine aminotransferase (EC 2.6.1.11)	225.71	220.68	330.093	256.828	0.878838	0.859253	1.28527
754476.26.peg.2006	K01649	leuA, IMS; 2-isopropylmalate synthase [EC:2.3.3.13]								2-isopropylmalate synthase (EC 2.3.3.13)	104.052	105.552	95.1369	159.56	0.652117	0.66152	0.596245
754476.26.peg.2007	K17103	CHO1, pssA; CDP-diacylglycerol---serine O-phosphatidyltransferase [EC:2.7.8.8]								CDP-diacylglycerol--serine O-phosphatidyltransferase (EC 2.7.8.8)	99.4835	92.8296	86.1137	104.646	0.950663	0.887079	0.822902
754476.26.peg.2008	K00053	ilvC; ketol-acid reductoisomerase [EC:1.1.1.86]								Ketol-acid reductoisomerase (EC 1.1.1.86)	372.053	379.883	310.875	849.841	0.437791	0.447004	0.365803
754476.26.peg.2009	K01653	E2.2.1.6S, ilvH, ilvN; acetolactate synthase I/III small subunit [EC:2.2.1.6]								Acetolactate synthase small subunit (EC 2.2.1.6)	349.83	305.497	381.267	576.649	0.60666	0.52978	0.661176
754476.26.peg.2010	K01652	E2.2.1.6L, ilvB, ilvG, ilvI; acetolactate synthase I/II/III large subunit [EC:2.2.1.6]								Acetolactate synthase large subunit (EC 2.2.1.6)	309.692	287.454	375.838	391.682	0.79067	0.733897	0.959548
754476.26.peg.2012	K01740	metY; O-acetylhomoserine (thiol)-lyase [EC:2.5.1.49]								O-acetylhomoserine sulfhydrylase (EC 2.5.1.49) / O-succinylhomoserine sulfhydrylase (EC 2.5.1.48)	115.728	141.516	232.911	132.731	0.871898	1.06619	1.75476
754476.26.peg.2038	K01756	purB, ADSL; adenylosuccinate lyase [EC:4.3.2.2]								Adenylosuccinate lyase (EC 4.3.2.2)	103.452	101.308	101.349	83.5207	1.23864	1.21296	1.21346
754476.26.peg.2043	K01940	argG, ASS1; argininosuccinate synthase [EC:6.3.4.5]								Argininosuccinate synthase (EC 6.3.4.5)	188.909	152.489	214.004	434.804	0.434469	0.350708	0.492185
754476.26.peg.2045	K00382	DLD, lpd, pdhD; dihydrolipoamide dehydrogenase [EC:1.8.1.4]								Dihydrolipoamide dehydrogenase of pyruvate dehydrogenase complex (EC 1.8.1.4)	142.194	135.364	94.1764	177.966	0.798998	0.760619	0.529183
754476.26.peg.2058	K14170	pheA; chorismate mutase / prephenate dehydratase [EC:5.4.99.5 4.2.1.51]								Chorismate mutase I (EC 5.4.99.5) / Prephenate dehydratase (EC 4.2.1.51)	117.619	136.889	83.3796	336.264	0.349782	0.407088	0.247959
754476.26.peg.2059	K00831	serC, PSAT1; phosphoserine aminotransferase [EC:2.6.1.52]								Phosphoserine aminotransferase (EC 2.6.1.52)	141.001	159.615	101.259	501.202	0.281326	0.318465	0.202032
754476.26.peg.2085	K00432	gpx; glutathione peroxidase [EC:1.11.1.9]								Glutathione peroxidase family protein	54.958	42.9603	69.4833	30.3809	1.80897	1.41406	2.28708
754476.26.peg.2156	K01695	trpA; tryptophan synthase alpha chain [EC:4.2.1.20]								Tryptophan synthase alpha chain (EC 4.2.1.20)	84.6994	95.1823	103.493	127.689	0.663324	0.745421	0.810508
754476.26.peg.2157	K01696	trpB; tryptophan synthase beta chain [EC:4.2.1.20]								Tryptophan synthase beta chain (EC 4.2.1.20)	149.715	196.216	196.582	204.406	0.732437	0.959931	0.961721
754476.26.peg.2158	K01817	trpF; phosphoribosylanthranilate isomerase [EC:5.3.1.24]								Phosphoribosylanthranilate isomerase (EC 5.3.1.24)	198.394	199.385	198.189	176.067	1.12681	1.13244	1.12564
754476.26.peg.2161	K00133	asd; aspartate-semialdehyde dehydrogenase [EC:1.2.1.11]								Aspartate-semialdehyde dehydrogenase (EC 1.2.1.11)	175.26	171.347	180.313	210.759	0.831565	0.813	0.855543
754476.26.peg.2162	K00052	leuB, IMDH; 3-isopropylmalate dehydrogenase [EC:1.1.1.85]								3-isopropylmalate dehydrogenase (EC 1.1.1.85)	91.8856	91.8948	109.468	124.78	0.736383	0.736456	0.87729
754476.26.peg.2163	K01704	leuD, IPMI-S; 3-isopropylmalate/(R)-2-methylmalate dehydratase small subunit [EC:4.2.1.33 4.2.1.35]								3-isopropylmalate dehydratase small subunit (EC 4.2.1.33)	99.519	118.091	198.887	147.547	0.674489	0.800357	1.34795
754476.26.peg.2180	K01255	CARP, pepA; leucyl aminopeptidase [EC:3.4.11.1]								Cytosol aminopeptidase PepA (EC 3.4.11.1)	167.038	179.351	151.059	321.257	0.519952	0.55828	0.470211
754476.26.peg.2189	K10764	metZ; O-succinylhomoserine sulfhydrylase [EC:2.5.1.-]								O-acetylhomoserine sulfhydrylase (EC 2.5.1.49) / O-succinylhomoserine sulfhydrylase (EC 2.5.1.48)	75.4805	51.5073	77.6241	106.883	0.706197	0.481904	0.726254
754476.26.peg.2204	K01079	serB, PSPH; phosphoserine phosphatase [EC:3.1.3.3]								Phosphoserine phosphatase (EC 3.1.3.3)	92.6343	80.3954	74.1419	93.7459	0.988143	0.857589	0.790882
754476.26.peg.2225	K01579	panD; aspartate 1-decarboxylase [EC:4.1.1.11]								Aspartate 1-decarboxylase (EC 4.1.1.11)	192.328	171.292	220.637	176.194	1.09157	0.972179	1.25224
754476.26.peg.2226	K01918	panC; pantoate--beta-alanine ligase [EC:6.3.2.1]								Pantoate--beta-alanine ligase (EC 6.3.2.1)	71.2304	70.1261	66.6839	35.2742	2.01933	1.98803	1.89044
754476.26.peg.2237	K00600	glyA, SHMT; glycine hydroxymethyltransferase [EC:2.1.2.1]								Serine hydroxymethyltransferase (EC 2.1.2.1)	183.481	170.003	228.941	159.343	1.15149	1.0669	1.43679
754476.26.peg.2238	K00020	mmsB, HIBADH; 3-hydroxyisobutyrate dehydrogenase [EC:1.1.1.31]								2-hydroxy-3-oxopropionate reductase (EC 1.1.1.60)	37.115	39.2087	34.2052	15.5296	2.38995	2.52476	2.20257
754476.26.peg.2239	K01939	purA, ADSS; adenylosuccinate synthase [EC:6.3.4.4]								Adenylosuccinate synthetase (EC 6.3.4.4)	141.882	178.805	122.895	277.048	0.51212	0.645391	0.443586
754476.26.peg.2240	K02502	hisZ; ATP phosphoribosyltransferase regulatory subunit								ATP phosphoribosyltransferase regulatory subunit (EC 2.4.2.17)	190.546	222.974	177.639	364.53	0.522716	0.611676	0.487309
754476.26.peg.2256	K02437	gcvH, GCSH; glycine cleavage system H protein								Glycine cleavage system H protein	320.718	295.627	303.547	298.894	1.07302	0.98907	1.01557
754476.26.peg.2284	K00262	E1.4.1.4, gdhA; glutamate dehydrogenase (NADP+) [EC:1.4.1.4]								NADP-specific glutamate dehydrogenase (EC 1.4.1.4)	63.7035	73.7383	60.1171	87.464	0.72834	0.84307	0.687336
754476.26.peg.2288	K03781	katE, CAT, catB, srpA; catalase [EC:1.11.1.6]								Catalase (EC 1.11.1.6)	109.29	143.857	151.013	56.0787	1.94887	2.56528	2.69287
754476.26.peg.2341	K01626	E2.5.1.54, aroF, aroG, aroH; 3-deoxy-7-phosphoheptulonate synthase [EC:2.5.1.54]								2-keto-3-deoxy-D-arabino-heptulosonate-7-phosphate synthase I alpha (EC 2.5.1.54)	233.183	199.315	236.769	465.101	0.50136	0.428542	0.50907
754476.26.peg.240	K00266	gltD; glutamate synthase (NADPH) small chain [EC:1.4.1.13]								Glutamate synthase [NADPH] small chain (EC 1.4.1.13)	139.867	228.067	102.896	521.603	0.268148	0.437242	0.197269
754476.26.peg.241	K00265	gltB; glutamate synthase (NADPH) large chain [EC:1.4.1.13]								Glutamate synthase [NADPH] large chain (EC 1.4.1.13)	232.467	322.623	231.668	813.574	0.285735	0.39655	0.284753
754476.26.peg.2508	K00824	dat; D-alanine transaminase [EC:2.6.1.21]								D-alanine aminotransferase (EC 2.6.1.21)	83.2027	93.6314	91.7765	154.726	0.537744	0.605145	0.593157
754476.26.peg.2519	K01652	E2.2.1.6L, ilvB, ilvG, ilvI; acetolactate synthase I/II/III large subunit [EC:2.2.1.6]								Acetolactate synthase large subunit (EC 2.2.1.6)	37.2125	41.0886	41.8611	135.176	0.27529	0.303964	0.309679
754476.26.peg.2580	K01955	carB, CPA2; carbamoyl-phosphate synthase large subunit [EC:6.3.5.5]								Carbamoyl-phosphate synthase large chain (EC 6.3.5.5)	148.206	202.914	155.44	368.452	0.402239	0.55072	0.421875
754476.26.peg.2581	K01956	carA, CPA1; carbamoyl-phosphate synthase small subunit [EC:6.3.5.5]								Carbamoyl-phosphate synthase small chain (EC 6.3.5.5)	247.187	256.655	363.909	393.632	0.627965	0.652019	0.924491
754476.26.peg.2583	K00014	aroE; shikimate dehydrogenase [EC:1.1.1.25]								Shikimate 5-dehydrogenase I alpha (EC 1.1.1.25)	73.8362	89.9818	67.9702	82.362	0.896484	1.09252	0.825262
754476.26.peg.2609	K00036	G6PD, zwf; glucose-6-phosphate 1-dehydrogenase [EC:1.1.1.49 1.1.1.363]								Glucose-6-phosphate 1-dehydrogenase (EC 1.1.1.49)	221.362	182.459	269.844	381.682	0.579963	0.478039	0.706987
754476.26.peg.261	K00609	pyrB, PYR2; aspartate carbamoyltransferase catalytic subunit [EC:2.1.3.2]								Aspartate carbamoyltransferase (EC 2.1.3.2)	75.7187	74.2181	67.716	72.6776	1.04184	1.0212	0.931731
754476.26.peg.2643	K01754	E4.3.1.19, ilvA, tdcB; threonine dehydratase [EC:4.3.1.19]								Threonine dehydratase biosynthetic (EC 4.3.1.19)	60.58	59.468	53.5442	58.2627	1.03977	1.02069	0.919014
754476.26.peg.266	K00031	IDH1, IDH2, icd; isocitrate dehydrogenase [EC:1.1.1.42]								Isocitrate dehydrogenase [NADP] (EC 1.1.1.42)%3B Monomeric isocitrate dehydrogenase [NADP] (EC 1.1.1.42)	57.5638	66.7	56.3937	140.464	0.409812	0.474855	0.401482
754476.26.peg.2667	K00548	metH, MTR; 5-methyltetrahydrofolate--homocysteine methyltransferase [EC:2.1.1.13]								5-methyltetrahydrofolate--homocysteine methyltransferase (EC 2.1.1.13)	119.198	134.948	102.306	403.376	0.295501	0.334546	0.253623
754476.26.peg.2683	K01649	leuA, IMS; 2-isopropylmalate synthase [EC:2.3.3.13]								2-isopropylmalate synthase (EC 2.3.3.13)	17.9041	22.1305	19.8564	32.6749	0.547946	0.677294	0.607695
754476.26.peg.2738	K01733	thrC; threonine synthase [EC:4.2.3.1]								Threonine synthase (EC 4.2.3.1)	122.105	129.719	111.706	180.651	0.675916	0.718067	0.618356
754476.26.peg.2739	K00003	E1.1.1.3; homoserine dehydrogenase [EC:1.1.1.3]								Homoserine dehydrogenase (EC 1.1.1.3)	136.136	123.378	147.501	122.28	1.11331	1.00898	1.20625
754476.26.peg.28	K01687	ilvD; dihydroxy-acid dehydratase [EC:4.2.1.9]								Dihydroxy-acid dehydratase (EC 4.2.1.9)	191.966	199.799	230.813	490.127	0.391666	0.407648	0.470925
754476.26.peg.29	K14682	argAB; amino-acid N-acetyltransferase [EC:2.3.1.1]								N-acetylglutamate synthase (EC 2.3.1.1)	108.81	118.354	97.1634	146.347	0.743509	0.808724	0.663924
754476.26.peg.2908	K00930	argB; acetylglutamate kinase [EC:2.7.2.8]								Acetylglutamate kinase (EC 2.7.2.8)	96.0543	98.4095	129.646	111.15	0.864183	0.885373	1.1664
754476.26.peg.2969	K02204	thrB2; homoserine kinase type II [EC:2.7.1.39]								Homoserine kinase (EC 2.7.1.39)	112.239	131.466	149.729	172.602	0.650277	0.761675	0.867484
754476.26.peg.299	K01523	hisE; phosphoribosyl-ATP pyrophosphohydrolase [EC:3.6.1.31]								Phosphoribosyl-ATP pyrophosphatase (EC 3.6.1.31)	205.563	211.627	181.632	250.962	0.819101	0.843264	0.723743
754476.26.peg.2992	K01703	leuC, IPMI-L; 3-isopropylmalate/(R)-2-methylmalate dehydratase large subunit [EC:4.2.1.33 4.2.1.35]								3-isopropylmalate dehydratase large subunit (EC 4.2.1.33)	127.533	126.982	184.437	170.634	0.747405	0.744175	1.0809
754476.26.peg.300	K01496	hisI; phosphoribosyl-AMP cyclohydrolase [EC:3.5.4.19]								Phosphoribosyl-AMP cyclohydrolase (EC 3.5.4.19)	107.815	116.877	108.316	215.585	0.500103	0.542138	0.502431
754476.26.peg.3000	K00789	metK; S-adenosylmethionine synthetase [EC:2.5.1.6]								S-adenosylmethionine synthetase (EC 2.5.1.6)	373.028	467.183	501.666	237.509	1.57058	1.96701	2.1122
754476.26.peg.3001	K01251	E3.3.1.1, ahcY; adenosylhomocysteinase [EC:3.3.1.1]								Adenosylhomocysteinase (EC 3.3.1.1)	188.755	226.594	219.229	103.39	1.82567	2.19165	2.12041
754476.26.peg.301	K02500	hisF; cyclase [EC:4.1.3.-]								Imidazole glycerol phosphate synthase cyclase subunit (EC 4.1.3.-)	121.205	148.309	120.173	323.886	0.37422	0.457905	0.371035
754476.26.peg.3014	K01736	aroC; chorismate synthase [EC:4.2.3.5]								Chorismate synthase (EC 4.2.3.5)	92.887	105.045	83.405	159.795	0.58129	0.657376	0.521952
754476.26.peg.302	K01814	hisA; phosphoribosylformimino-5-aminoimidazole carboxamide ribotide isomerase [EC:5.3.1.16]								Phosphoribosylformimino-5-aminoimidazole carboxamide ribotide isomerase (EC 5.3.1.16)	166.345	193.452	175.26	367.372	0.452797	0.526584	0.477065
754476.26.peg.3024	K01738	cysK; cysteine synthase [EC:2.5.1.47]								Cysteine synthase (EC 2.5.1.47)	179.201	197.773	173.24	111.813	1.60268	1.76878	1.54937
754476.26.peg.303	K02501	hisH; glutamine amidotransferase [EC:2.4.2.-]								Imidazole glycerol phosphate synthase amidotransferase subunit (EC 2.4.2.-)	197.883	210.217	240.216	287.397	0.688536	0.731452	0.835832
754476.26.peg.304	K01693	hisB; imidazoleglycerol-phosphate dehydratase [EC:4.2.1.19]								Imidazoleglycerol-phosphate dehydratase (EC 4.2.1.19)	252.635	236.357	319.402	339.752	0.743585	0.695674	0.940103
754476.26.peg.318	K00549	metE; 5-methyltetrahydropteroyltriglutamate--homocysteine methyltransferase [EC:2.1.1.14]								5-methyltetrahydropteroyltriglutamate--homocysteine methyltransferase (EC 2.1.1.14)	391.786	257.338	256.423	26.7955	14.6213	9.60377	9.56962
754476.26.peg.324	K15633	gpmI; 2,3-bisphosphoglycerate-independent phosphoglycerate mutase [EC:5.4.2.12]								2%2C3-bisphosphoglycerate-independent phosphoglycerate mutase (EC 5.4.2.1)	80.4353	84.2341	73.7644	281.086	0.286159	0.299674	0.262427
754476.26.peg.34	K01919	gshA; glutamate--cysteine ligase [EC:6.3.2.2]								Glutamate--cysteine ligase (EC 6.3.2.2)%2C divergent%2C of Alpha- and Beta-proteobacteria type	140.382	150.759	154.47	234.107	0.599647	0.643974	0.659826
754476.26.peg.396	K00383	GSR, gor; glutathione reductase (NADPH) [EC:1.8.1.7]								Glutathione reductase (EC 1.8.1.7)	39.5231	45.0919	143.754	17.0036	2.3244	2.65191	8.45434
754476.26.peg.408	K03781	katE, CAT, catB, srpA; catalase [EC:1.11.1.6]								Catalase (EC 1.11.1.6)	240.04	461.199	307.75	257.356	0.932713	1.79206	1.19581
754476.26.peg.411	K01652	E2.2.1.6L, ilvB, ilvG, ilvI; acetolactate synthase I/II/III large subunit [EC:2.2.1.6]								Acetolactate synthase large subunit (EC 2.2.1.6)	84.4357	79.7094	85.5554	40.5724	2.08111	1.96462	2.10871
754476.26.peg.447	K00831	serC, PSAT1; phosphoserine aminotransferase [EC:2.6.1.52]								Phosphoserine aminotransferase (EC 2.6.1.52)	71.5355	72.4141	71.4467	65.1239	1.09845	1.11194	1.09709
754476.26.peg.48	K01814	hisA; phosphoribosylformimino-5-aminoimidazole carboxamide ribotide isomerase [EC:5.3.1.16]								Phosphoribosylformimino-5-aminoimidazole carboxamide ribotide isomerase related protein	115.372	126.81	120.43	38.6063	2.98842	3.2847	3.11944
754476.26.peg.542	K00215	dapB; 4-hydroxy-tetrahydrodipicolinate reductase [EC:1.17.1.8]								4-hydroxy-tetrahydrodipicolinate reductase (EC 1.17.1.8)	64.9952	61.7016	53.8124	96.8134	0.671345	0.637325	0.555836
754476.26.peg.55	K01735	aroB; 3-dehydroquinate synthase [EC:4.2.3.4]								3-dehydroquinate synthase (EC 4.2.3.4)	92.8886	112.98	98.5456	92.8886	1	1.2163	1.0609
754476.26.peg.56	K00891	E2.7.1.71, aroK, aroL; shikimate kinase [EC:2.7.1.71]								Shikimate kinase I (EC 2.7.1.71)	144.823	158.969	145.435	118.124	1.22602	1.34578	1.23121
754476.26.peg.570	K00931	proB; glutamate 5-kinase [EC:2.7.2.11]								Glutamate 5-kinase (EC 2.7.2.11) / RNA-binding C-terminal domain PUA	368.706	348.747	375.114	129.684	2.84312	2.68921	2.89253
754476.26.peg.592	K01920	gshB; glutathione synthase [EC:6.3.2.3]								Glutathione synthetase (EC 6.3.2.3)	41.2539	41.1852	65.0948	54.9302	0.751024	0.749773	1.18505
754476.26.peg.634	K01586	lysA; diaminopimelate decarboxylase [EC:4.1.1.20]								Diaminopimelate decarboxylase (EC 4.1.1.20)	71.7404	85.1877	77.3548	101.082	0.709722	0.842755	0.765264
754476.26.peg.635	K01778	dapF; diaminopimelate epimerase [EC:5.1.1.7]								Diaminopimelate epimerase (EC 5.1.1.7)	73.0849	76.2341	72.1975	92.488	0.79021	0.82426	0.780616
754476.26.peg.651	K00384	trxB, TRR; thioredoxin reductase (NADPH) [EC:1.8.1.9]								Thioredoxin reductase (EC 1.8.1.9)	258.702	346.59	258.183	458.927	0.563711	0.755219	0.562581
754476.26.peg.665	K00765	hisG; ATP phosphoribosyltransferase [EC:2.4.2.17]								ATP phosphoribosyltransferase (EC 2.4.2.17)	77.9571	98.4637	60.9035	171.781	0.453818	0.573194	0.354543
754476.26.peg.666	K00013	hisD; histidinol dehydrogenase [EC:1.1.1.23]								Histidinol dehydrogenase (EC 1.1.1.23)	168.926	199.101	162.792	388.744	0.434543	0.512164	0.418764
754476.26.peg.667	K00817	hisC; histidinol-phosphate aminotransferase [EC:2.6.1.9]								Histidinol-phosphate aminotransferase (EC 2.6.1.9)	106.07	114.306	109.802	237.238	0.447103	0.481818	0.462834
754476.26.peg.672	K00641	metX; homoserine O-acetyltransferase/O-succinyltransferase [EC:2.3.1.31 2.3.1.46]								Homoserine O-acetyltransferase (EC 2.3.1.31)	57.323	59.8899	57.0728	68.3812	0.838286	0.875823	0.834627
754476.26.peg.674	K00286	proC; pyrroline-5-carboxylate reductase [EC:1.5.1.2]								Pyrroline-5-carboxylate reductase (EC 1.5.1.2)	67.3242	62.1899	71.4837	66.628	1.01045	0.93339	1.07288
754476.26.peg.751	K00033	PGD, gnd, gntZ; 6-phosphogluconate dehydrogenase [EC:1.1.1.44 1.1.1.343]								6-phosphogluconate dehydrogenase%2C decarboxylating (EC 1.1.1.44)	139.691	169.674	150.419	125.697	1.11133	1.34987	1.19668
754476.26.peg.819	K01687	ilvD; dihydroxy-acid dehydratase [EC:4.2.1.9]								Dihydroxy-acid dehydratase (EC 4.2.1.9)	38.9041	26.166	46.526	28.8295	1.34946	0.907612	1.61383
754476.26.peg.871	K14155	patB, malY; cystathione beta-lyase [EC:4.4.1.8]								Aspartate aminotransferase (EC 2.6.1.1)	75.5164	71.9625	76.2682	62.5059	1.20815	1.15129	1.22017
754476.26.peg.939	K12960	mtaD; 5-methylthioadenosine/S-adenosylhomocysteine deaminase [EC:3.5.4.31 3.5.4.28]								S-adenosylhomocysteine deaminase (EC 3.5.4.28)%3B Methylthioadenosine deaminase	44.7816	42.2555	42.5665	83.6716	0.535207	0.505016	0.508733
754476.26.peg.940	K08963	mtnA; methylthioribose-1-phosphate isomerase [EC:5.3.1.23]								Methylthioribose-1-phosphate isomerase (EC 5.3.1.23)	66.7581	68.7822	79.9009	99.454	0.671246	0.691599	0.803396
754476.26.peg.95	K00024	mdh; malate dehydrogenase [EC:1.1.1.37]								Malate dehydrogenase (EC 1.1.1.37)	29.0414	28.9504	27.6183	27.8845	1.04149	1.03823	0.990454
754476.26.peg.951	K00957	cysD; sulfate adenylyltransferase subunit 2 [EC:2.7.7.4]								Sulfate adenylyltransferase subunit 2 (EC 2.7.7.4)	172.007	234.222	356.909	1164.08	0.147762	0.201207	0.306601
754476.26.peg.952	K00956	cysN; sulfate adenylyltransferase subunit 1 [EC:2.7.7.4]								Sulfate adenylyltransferase subunit 1 (EC 2.7.7.4)	92.5149	179.924	169.297	852.764	0.108488	0.210989	0.198527
754476.26.peg.977	K01775	alr; alanine racemase [EC:5.1.1.1]								Alanine racemase (EC 5.1.1.1)	34.4023	41.4687	30.7787	101.928	0.337516	0.406844	0.301966
754476.26.peg.995	K01928	murE; UDP-N-acetylmuramoyl-L-alanyl-D-glutamate--2,6-diaminopimelate ligase [EC:6.3.2.13]								UDP-N-acetylmuramoylalanyl-D-glutamate--2%2C6-diaminopimelate ligase (EC 6.3.2.13)	117.225	119.147	44.3616	117.75	0.995542	1.01186	0.376743
754476.26.peg.996	K01929	murF; UDP-N-acetylmuramoyl-tripeptide--D-alanyl-D-alanine ligase [EC:6.3.2.10]								UDP-N-acetylmuramoylalanyl-D-glutamyl-2%2C6-diaminopimelate--D-alanyl-D-alanine ligase (EC 6.3.2.10)	144.12	186.641	51.0744	114.296	1.26093	1.63296	0.44686
754476.26.peg.998	K01925	murD; UDP-N-acetylmuramoylalanine--D-glutamate ligase [EC:6.3.2.9]								UDP-N-acetylmuramoylalanine--D-glutamate ligase (EC 6.3.2.9)	141.705	155.193	52.0197	132.945	1.0659	1.16735	0.391289
09107 Glycan biosynthesis and metabolism
00531 Glycosaminoglycan degradation [PATH:ko00531]
00540 Lipopolysaccharide biosynthesis [PATH:ko00540]
00550 Peptidoglycan biosynthesis [PATH:ko00550]
754476.26.peg.1000	K02563	murG; UDP-N-acetylglucosamine--N-acetylmuramyl-(pentapeptide) pyrophosphoryl-undecaprenol N-acetylglucosamine transferase [EC:2.4.1.227]								UDP-N-acetylglucosamine--N-acetylmuramyl-(pentapeptide) pyrophosphoryl-undecaprenol N-acetylglucosamine transferase (EC 2.4.1.227)	60.6071	64.2573	26.0579	60.3618	1.00406	1.06454	0.431695		40	2 to 5	>5	-2 to -5	>-5
754476.26.peg.1001	K01924	murC; UDP-N-acetylmuramate--alanine ligase [EC:6.3.2.8]								UDP-N-acetylmuramate--alanine ligase (EC 6.3.2.8)	83.2779	81.5546	35.7742	70.6226	1.1792	1.1548	0.506554		30023x	1	0	3	3
754476.26.peg.1002	K00075	murB; UDP-N-acetylmuramate dehydrogenase [EC:1.3.1.98]								UDP-N-acetylenolpyruvoylglucosamine reductase (EC 1.1.1.158)	101.7	100.904	44.4979	95.3707	1.06636	1.05802	0.466578		90030x	1	0	3	3
754476.26.peg.1003	K01921	ddl; D-alanine-D-alanine ligase [EC:6.3.2.4]								D-alanine--D-alanine ligase (EC 6.3.2.4)	93.4097	89.6084	46.8082	76.6038	1.21939	1.16977	0.611043		A0%	2	0	11	3
754476.26.peg.1007	K02535	lpxC; UDP-3-O-[3-hydroxymyristoyl] N-acetylglucosamine deacetylase [EC:3.5.1.108]								UDP-3-O-[3-hydroxymyristoyl] N-acetylglucosamine deacetylase (EC 3.5.1.108)	581.704	605.049	643.518	465.643	1.24925	1.29938	1.382
754476.26.peg.1046	K03269	lpxH; UDP-2,3-diacylglucosamine hydrolase [EC:3.6.1.54]								UDP-2%2C3-diacylglucosamine diphosphatase (EC 3.6.1.54)	80.1636	83.0877	147.202	39.6892	2.01978	2.09346	3.70887
754476.26.peg.1086	K00979	kdsB; 3-deoxy-manno-octulosonate cytidylyltransferase (CMP-KDO synthetase) [EC:2.7.7.38]								3-deoxy-manno-octulosonate cytidylyltransferase (EC 2.7.7.38)	0.21196	0.0609114	0.823973	189.481	0.00111863	0.000321465	0.00434858
754476.26.peg.1122	K02536	lpxD; UDP-3-O-[3-hydroxymyristoyl] glucosamine N-acyltransferase [EC:2.3.1.191]								UDP-3-O-[3-hydroxymyristoyl] glucosamine N-acyltransferase (EC 2.3.1.191)	320.36	329.138	286.919	261.154	1.22671	1.26032	1.09866
754476.26.peg.1124	K00677	lpxA; UDP-N-acetylglucosamine acyltransferase [EC:2.3.1.129]								Acyl-[acyl-carrier-protein]--UDP-N-acetylglucosamine O-acyltransferase (EC 2.3.1.129)	198.029	258.941	206.956	181.518	1.09096	1.42653	1.14014
754476.26.peg.1491	K01207	nagZ; beta-N-acetylhexosaminidase [EC:3.2.1.52]								Beta N-acetyl-glucosaminidase (EC 3.2.1.52)	53.8553	58.8922	74.222	55.8717	0.96391	1.05406	1.32844
754476.26.peg.1497	K01627	kdsA; 2-dehydro-3-deoxyphosphooctonate aldolase (KDO 8-P synthase) [EC:2.5.1.55]								2-Keto-3-deoxy-D-manno-octulosonate-8-phosphate synthase (EC 2.5.1.55)	112.227	135.073	120.485	136.939	0.819541	0.986373	0.879846
754476.26.peg.1724	K03814	mtgA; monofunctional glycosyltransferase [EC:2.4.1.129]								Monofunctional biosynthetic peptidoglycan transglycosylase (EC 2.4.2.-)	34.5262	49.4863	88.7018	30.5448	1.13034	1.62012	2.90399
754476.26.peg.1737	K07259	dacB; serine-type D-Ala-D-Ala carboxypeptidase/endopeptidase (penicillin-binding protein 4) [EC:3.4.16.4 3.4.21.-]								D-alanyl-D-alanine carboxypeptidase (EC 3.4.16.4)	57.1142	65.381	81.321	41.2639	1.38412	1.58446	1.97076
754476.26.peg.2232	K00748	lpxB; lipid-A-disaccharide synthase [EC:2.4.1.182]								Lipid-A-disaccharide synthase (EC 2.4.1.182)	18.9098	20.3976	28.5174	19.2836	0.980614	1.05777	1.47884
754476.26.peg.2509	K07258	dacC, dacA, dacD; serine-type D-Ala-D-Ala carboxypeptidase (penicillin-binding protein 5/6) [EC:3.4.16.4]								D-alanyl-D-alanine carboxypeptidase (EC 3.4.16.4)	106.213	115.515	122.529	175.18	0.606308	0.659411	0.699447
754476.26.peg.2513	K05515	mrdA; penicillin-binding protein 2 [EC:3.4.16.4]								Penicillin-binding protein 2 (PBP-2)	59.0702	75.0461	68.1818	78.1267	0.756082	0.960569	0.872708
754476.26.peg.2652	K00912	lpxK; tetraacyldisaccharide 4'-kinase [EC:2.7.1.130]								Tetraacyldisaccharide 4'-kinase (EC 2.7.1.130)	41.5206	38.7207	46.3911	31.1893	1.33124	1.24147	1.4874
754476.26.peg.2654	K00979	kdsB; 3-deoxy-manno-octulosonate cytidylyltransferase (CMP-KDO synthetase) [EC:2.7.7.38]								3-deoxy-manno-octulosonate cytidylyltransferase (EC 2.7.7.38)	155.438	175.215	181.458	142.469	1.09103	1.22985	1.27366
754476.26.peg.2923	K02517	lpxL, htrB; Kdo2-lipid IVA lauroyltransferase [EC:2.3.1.241]								Lipid A biosynthesis lauroyl acyltransferase (EC 2.3.1.-)	12.3019	13.6707	13.3991	11.9108	1.03283	1.14775	1.12495
754476.26.peg.2946	K02843	waaF, rfaF; heptosyltransferase II [EC:2.4.-.-]								ADP-heptose--lipooligosaccharide heptosyltransferase II (EC 2.4.1.-)	6.13882	6.0808	5.04387	104.052	0.0589976	0.05844	0.0484745
754476.26.peg.2952	K02844	waaG, rfaG; UDP-glucose:(heptosyl)LPS alpha-1,3-glucosyltransferase [EC:2.4.1.-]								UDP-glucose:(heptosyl) LPS alpha1%2C3-glucosyltransferase WaaG (EC 2.4.1.-)	35.6474	48.3958	34.2214	82.5843	0.431648	0.586017	0.414381
754476.26.peg.2954	K02848	waaP, rfaP; heptose I phosphotransferase [EC:2.7.1.-]								Lipopolysaccharide core biosynthesis protein WaaP (EC 2.7.-.-)%2C heptosyl-I-kinase	89.0922	114.69	84.0519	164.192	0.542609	0.698512	0.511912
754476.26.peg.2955	K03271	gmhA, lpcA; D-sedoheptulose 7-phosphate isomerase [EC:5.3.1.28]								Phosphoheptose isomerase 1 (EC 5.3.1.-)	87.828	94.8947	75.99	202.284	0.434181	0.469115	0.375659
754476.26.peg.2967	K03272	gmhC, hldE, waaE, rfaE; D-beta-D-heptose 7-phosphate kinase / D-beta-D-heptose 1-phosphate adenosyltransferase [EC:2.7.1.167 2.7.7.70]								ADP-heptose synthase (EC 2.7.-.-) / D-glycero-beta-D-manno-heptose 7-phosphate kinase	38.7159	26.3187	24.6769	70.0754	0.55249	0.375578	0.352149
754476.26.peg.2968	K02841	waaC, rfaC; heptosyltransferase I [EC:2.4.-.-]								Lipopolysaccharide heptosyltransferase I (EC 2.4.1.-)	36.6703	33.5802	36.7902	30.8281	1.18951	1.08927	1.1934
754476.26.peg.545	K05365	mrcB; penicillin-binding protein 1B [EC:2.4.1.129 3.4.16.4]								Multimodular transpeptidase-transglycosylase (EC 2.4.1.129) (EC 3.4.-.-)	23.3337	23.4035	28.1872	33.0918	0.705119	0.70723	0.851787
754476.26.peg.595	K03273	gmhB; D-glycero-D-manno-heptose 1,7-bisphosphate phosphatase [EC:3.1.3.82 3.1.3.83]								Histidinol-phosphatase (EC 3.1.3.15)	84.8275	85.9927	72.926	109.202	0.776797	0.787467	0.667811
754476.26.peg.62	K05366	mrcA; penicillin-binding protein 1A [EC:2.4.1.129 3.4.16.4]								Multimodular transpeptidase-transglycosylase (EC 2.4.1.129) (EC 3.4.-.-)	88.9269	103.365	95.828	150.698	0.590099	0.685905	0.635893
754476.26.peg.664	K00790	murA; UDP-N-acetylglucosamine 1-carboxyvinyltransferase [EC:2.5.1.7]								UDP-N-acetylglucosamine 1-carboxyvinyltransferase (EC 2.5.1.7)	97.0118	117.736	71.7048	229.312	0.423056	0.513431	0.312695
754476.26.peg.696	K06153	bacA; undecaprenyl-diphosphatase [EC:3.6.1.27]								Undecaprenyl-diphosphatase (EC 3.6.1.27)	1.21294	1.31389	3.11535	42.0892	0.0288183	0.0312167	0.0740178
754476.26.peg.733	K02527	kdtA, waaA; 3-deoxy-D-manno-octulosonic-acid transferase [EC:2.4.99.12 2.4.99.13 2.4.99.14 2.4.99.15]								Lipid IVA 3-deoxy-D-manno-octulosonic acid transferase (EC 2.4.99.12) [often with (EC 2.4.99.13) also]	71.7243	80.9218	68.6977	40.9016	1.75358	1.97845	1.67959
754476.26.peg.734	K02517	lpxL, htrB; Kdo2-lipid IVA lauroyltransferase [EC:2.3.1.241]								Lipid A biosynthesis lauroyl acyltransferase (EC 2.3.1.-)	136.328	116.311	111.741	70.674	1.92897	1.64573	1.58108
754476.26.peg.738	K06153	bacA; undecaprenyl-diphosphatase [EC:3.6.1.27]								Undecaprenyl-diphosphatase (EC 3.6.1.27)	131.194	125.834	118.57	191.229	0.686055	0.658025	0.620043
754476.26.peg.770	K03270	kdsC; 3-deoxy-D-manno-octulosonate 8-phosphate phosphatase (KDO 8-P phosphatase) [EC:3.1.3.45]								3-deoxy-D-manno-octulosonate 8-phosphate phosphatase (EC 3.1.3.45)	138.296	110.728	143.706	137.492	1.00585	0.80534	1.04519
754476.26.peg.771	K06041	kdsD, kpsF; arabinose-5-phosphate isomerase [EC:5.3.1.13]								Arabinose 5-phosphate isomerase (EC 5.3.1.13)	70.9623	61.4444	77.8955	137.648	0.515534	0.446388	0.565903
754476.26.peg.994	K03587	ftsI; cell division protein FtsI (penicillin-binding protein 3) [EC:3.4.16.4]								Cell division protein FtsI [Peptidoglycan synthetase] (EC 2.4.1.129)	114.631	116.104	46.1581	122.948	0.932358	0.944336	0.375429
754476.26.peg.995	K01928	murE; UDP-N-acetylmuramoyl-L-alanyl-D-glutamate--2,6-diaminopimelate ligase [EC:6.3.2.13]								UDP-N-acetylmuramoylalanyl-D-glutamate--2%2C6-diaminopimelate ligase (EC 6.3.2.13)	117.225	119.147	44.3616	117.75	0.995542	1.01186	0.376743
754476.26.peg.996	K01929	murF; UDP-N-acetylmuramoyl-tripeptide--D-alanyl-D-alanine ligase [EC:6.3.2.10]								UDP-N-acetylmuramoylalanyl-D-glutamyl-2%2C6-diaminopimelate--D-alanyl-D-alanine ligase (EC 6.3.2.10)	144.12	186.641	51.0744	114.296	1.26093	1.63296	0.44686
754476.26.peg.997	K01000	mraY; phospho-N-acetylmuramoyl-pentapeptide-transferase [EC:2.7.8.13]								Phospho-N-acetylmuramoyl-pentapeptide-transferase (EC 2.7.8.13)	118.864	140.038	43.4368	121.947	0.97472	1.14835	0.356193
754476.26.peg.998	K01925	murD; UDP-N-acetylmuramoylalanine--D-glutamate ligase [EC:6.3.2.9]								UDP-N-acetylmuramoylalanine--D-glutamate ligase (EC 6.3.2.9)	141.705	155.193	52.0197	132.945	1.0659	1.16735	0.391289
09108 Metabolism of cofactors and vitamins
00130 Ubiquinone and other terpenoid-quinone biosynthesis [PATH:ko00130]
00261 Monobactam biosynthesis [PATH:ko00261]
00332 Carbapenem biosynthesis [PATH:ko00332]
00333 Prodigiosin biosynthesis [PATH:ko00333]
00361 Chlorocyclohexane and chlorobenzene degradation [PATH:ko00361]
00362 Benzoate degradation [PATH:ko00362]
00364 Fluorobenzoate degradation [PATH:ko00364]
00401 Novobiocin biosynthesis [PATH:ko00401]
00405 Phenazine biosynthesis [PATH:ko00405]
00521 Streptomycin biosynthesis [PATH:ko00521]
00523 Polyketide sugar unit biosynthesis [PATH:ko00523]
00524 Neomycin, kanamycin and gentamicin biosynthesis [PATH:ko00524]
00525 Acarbose and validamycin biosynthesis [PATH:ko00525]
00621 Dioxin degradation [PATH:ko00621]
00622 Xylene degradation [PATH:ko00622]
00623 Toluene degradation [PATH:ko00623]
00625 Chloroalkane and chloroalkene degradation [PATH:ko00625]
00627 Aminobenzoate degradation [PATH:ko00627]
00633 Nitrotoluene degradation [PATH:ko00633]
00670 One carbon pool by folate [PATH:ko00670]
00730 Thiamine metabolism [PATH:ko00730]
00740 Riboflavin metabolism [PATH:ko00740]
00750 Vitamin B6 metabolism [PATH:ko00750]
00760 Nicotinate and nicotinamide metabolism [PATH:ko00760]
00770 Pantothenate and CoA biosynthesis [PATH:ko00770]
00780 Biotin metabolism [PATH:ko00780]
00785 Lipoic acid metabolism [PATH:ko00785]
00790 Folate biosynthesis [PATH:ko00790]
00860 Porphyrin and chlorophyll metabolism [PATH:ko00860]
00900 Terpenoid backbone biosynthesis [PATH:ko00900]
00906 Carotenoid biosynthesis [PATH:ko00906]
00908 Zeatin biosynthesis [PATH:ko00908]
00940 Phenylpropanoid biosynthesis [PATH:ko00940]
00950 Isoquinoline alkaloid biosynthesis [PATH:ko00950]
00960 Tropane, piperidine and pyridine alkaloid biosynthesis [PATH:ko00960]
00966 Glucosinolate biosynthesis [PATH:ko00966]
00983 Drug metabolism - other enzymes [PATH:ko00983]
00999 Biosynthesis of secondary metabolites - unclassified [PATH:ko00999]
01051 Biosynthesis of ansamycins [PATH:ko01051]
01055 Biosynthesis of vancomycin group antibiotics [PATH:ko01055]
09109 Metabolism of terpenoids and polyketides
09110 Biosynthesis of other secondary metabolites
09111 Xenobiotics biodegradation and metabolism
754476.26.peg.1	K06920	queC; 7-cyano-7-deazaguanine synthase [EC:6.3.4.20]								Queuosine Biosynthesis QueC ATPase	63.6903	73.2143	50.2472	64.1317	0.993116	1.14162	0.783499		185	2 to 5	>5	-2 to -5	>-5
754476.26.peg.1052	K01491	folD; methylenetetrahydrofolate dehydrogenase (NADP+) / methenyltetrahydrofolate cyclohydrolase [EC:1.5.1.5 3.5.4.9]								Methylenetetrahydrofolate dehydrogenase (NADP+) (EC 1.5.1.5) / Methenyltetrahydrofolate cyclohydrolase (EC 3.5.4.9)	59.1757	70.5572	109.727	85.1879	0.694649	0.828254	1.28806		30023x	15	1	29	4
754476.26.peg.1061	K01710	E4.2.1.46, rfbB, rffG; dTDP-glucose 4,6-dehydratase [EC:4.2.1.46]								dTDP-glucose 4%2C6-dehydratase (EC 4.2.1.46)	54.8399	67.1902	75.2654	101.649	0.539504	0.661004	0.740445		90030x	11	1	30	1
754476.26.peg.1062	K00973	E2.7.7.24, rfbA, rffH; glucose-1-phosphate thymidylyltransferase [EC:2.7.7.24]								Glucose-1-phosphate thymidylyltransferase (EC 2.7.7.24)	33.4608	39.0099	40.2361	55.5664	0.602177	0.702041	0.724109		A0%	16	1	34	4
754476.26.peg.1063	K01790	rfbC, rmlC; dTDP-4-dehydrorhamnose 3,5-epimerase [EC:5.1.3.13]								dTDP-4-dehydrorhamnose 3%2C5-epimerase (EC 5.1.3.13)	66.5942	99.9825	104.824	95.0896	0.700331	1.05146	1.10237
754476.26.peg.1064	K00067	rfbD, rmlD; dTDP-4-dehydrorhamnose reductase [EC:1.1.1.133]								dTDP-4-dehydrorhamnose reductase (EC 1.1.1.133)	40.8138	43.0371	36.4438	54.2376	0.7525	0.793493	0.671928
754476.26.peg.1084	K01666	mhpE; 4-hydroxy 2-oxovalerate aldolase [EC:4.1.3.39]								4-hydroxy-2-oxovalerate aldolase (EC 4.1.3.39)	0.228093	0.204509	0.532014	102.885	0.00221697	0.00198774	0.00517097
754476.26.peg.109	K00560	thyA, TYMS; thymidylate synthase [EC:2.1.1.45]								Thymidylate synthase (EC 2.1.1.45)	189.177	208.744	176.274	112.16	1.68666	1.86112	1.57163
754476.26.peg.1116	K00806	uppS; undecaprenyl diphosphate synthase [EC:2.5.1.31]								Undecaprenyl diphosphate synthase (EC 2.5.1.31)	125.053	151.64	128.88	181.54	0.688845	0.835299	0.709928
754476.26.peg.1118	K00099	dxr; 1-deoxy-D-xylulose-5-phosphate reductoisomerase [EC:1.1.1.267]								1-deoxy-D-xylulose 5-phosphate reductoisomerase (EC 1.1.1.267)	35.2284	45.1942	38.2725	58.0567	0.606793	0.778449	0.659227
754476.26.peg.1123	K02372	fabZ; 3-hydroxyacyl-[acyl-carrier-protein] dehydratase [EC:4.2.1.59]								3-hydroxyacyl-[acyl-carrier-protein] dehydratase%2C FabZ form (EC 4.2.1.59)	234.697	298.985	209.67	183.247	1.28077	1.6316	1.1442
754476.26.peg.1135	K00647	fabB; 3-oxoacyl-[acyl-carrier-protein] synthase I [EC:2.3.1.41]								3-oxoacyl-[acyl-carrier-protein] synthase%2C KASI (EC 2.3.1.41)	108.28	130.119	150.595	47.4539	2.28179	2.74201	3.1735
754476.26.peg.1139	K01433	purU; formyltetrahydrofolate deformylase [EC:3.5.1.10]								Formyltetrahydrofolate deformylase (EC 3.5.1.10)	65.8056	75.2773	107.501	39.4431	1.66837	1.9085	2.72546
754476.26.peg.1153	K03750	moeA; molybdopterin molybdotransferase [EC:2.10.1.1]								Molybdopterin biosynthesis protein MoeA	83.8488	89.3016	76.929	134.444	0.623672	0.66423	0.572201
754476.26.peg.1154	K13818	mobAB; molybdopterin-guanine dinucleotide biosynthesis protein [EC:2.7.7.77]								Molybdopterin-guanine dinucleotide biosynthesis protein MobA	133.307	134.415	135.306	225.252	0.591811	0.596731	0.600688
754476.26.peg.1156	K09007	folE2; GTP cyclohydrolase IB [EC:3.5.4.16]								GTP cyclohydrolase I (EC 3.5.4.16) type 2	428.735	465.665	276.539	1033.18	0.414965	0.450709	0.267658
754476.26.peg.1157	K01737	queD, ptpS, PTS; 6-pyruvoyltetrahydropterin/6-carboxytetrahydropterin synthase [EC:4.2.3.12 4.1.2.50]								6-carboxytetrahydropterin synthase (EC 4.1.2.50) @ Queuosine biosynthesis QueD%2C PTPS-I	580.907	610.781	463.133	1509.91	0.384729	0.404514	0.306728
754476.26.peg.1158	K01662	dxs; 1-deoxy-D-xylulose-5-phosphate synthase [EC:2.2.1.7]								1-deoxy-D-xylulose 5-phosphate synthase (EC 2.2.1.7)	70.744	63.7906	80.6153	93.9945	0.752639	0.678663	0.857659
754476.26.peg.1159	K00795	ispA; farnesyl diphosphate synthase [EC:2.5.1.1 2.5.1.10]								Octaprenyl diphosphate synthase (EC 2.5.1.90) / Dimethylallyltransferase (EC 2.5.1.1) / (2E%2C6E)-farnesyl diphosphate synthase (EC 2.5.1.10) / Geranylgeranyl pyrophosphate synthetase (EC 2.5.1.29)	154.231	137.305	198.545	174.828	0.882186	0.785371	1.13566
754476.26.peg.1161	K11753	ribF; riboflavin kinase / FMN adenylyltransferase [EC:2.7.1.26 2.7.7.2]								Riboflavin kinase (EC 2.7.1.26) / FMN adenylyltransferase (EC 2.7.7.2)	49.7619	47.8636	46.8399	28.7164	1.73287	1.66677	1.63112
754476.26.peg.1175	K00135	gabD; succinate-semialdehyde dehydrogenase / glutarate-semialdehyde dehydrogenase [EC:1.2.1.16 1.2.1.79 1.2.1.20]								Succinate-semialdehyde dehydrogenase [NAD] (EC 1.2.1.24)%3B Succinate-semialdehyde dehydrogenase [NAD(P)+] (EC 1.2.1.16)	54.203	52.953	42.4504	42.6476	1.27095	1.24164	0.995376
754476.26.peg.1224	K00760	hprT, hpt, HPRT1; hypoxanthine phosphoribosyltransferase [EC:2.4.2.8]								Hypoxanthine-guanine phosphoribosyltransferase (EC 2.4.2.8)	23.9996	22.853	29.0344	39.9361	0.600951	0.57224	0.727023
754476.26.peg.1229	K02226	cobC, phpB; alpha-ribazole phosphatase [EC:3.1.3.73]								Alpha-ribazole-5'-phosphate phosphatase (EC 3.1.3.73)	49.8826	36.2468	31.4181	43.4403	1.1483	0.834404	0.723247
754476.26.peg.1240	K03525	coaX; type III pantothenate kinase [EC:2.7.1.33]								Pantothenate kinase type III%2C CoaX-like (EC 2.7.1.33)	139.17	151.983	178.171	192.789	0.721875	0.788336	0.924175
754476.26.peg.1241	K03524	birA; BirA family transcriptional regulator, biotin operon repressor / biotin---[acetyl-CoA-carboxylase] ligase [EC:6.3.4.15]								Biotin--protein ligase (EC 6.3.4.9%2C EC 6.3.4.10%2C EC 6.3.4.11%2C EC 6.3.4.15) / Biotin operon repressor	192.16	215.884	208.536	234.397	0.819806	0.921019	0.88967
754476.26.peg.1244	K03809	wrbA; NAD(P)H dehydrogenase (quinone) [EC:1.6.5.2]								Flavoprotein WrbA	69.0693	45.0888	27.8044	62.5471	1.10428	0.720878	0.444534
754476.26.peg.1256	K00954	E2.7.7.3A, coaD, kdtB; pantetheine-phosphate adenylyltransferase [EC:2.7.7.3]								Phosphopantetheine adenylyltransferase (EC 2.7.7.3)	121.211	121.48	130.019	199.652	0.607112	0.608461	0.65123
754476.26.peg.1262	K00147	proA; glutamate-5-semialdehyde dehydrogenase [EC:1.2.1.41]								Gamma-glutamyl phosphate reductase (EC 1.2.1.41)	72.9104	84.1118	72.0229	203.012	0.359144	0.41432	0.354772
754476.26.peg.1263	K00969	nadD; nicotinate-nucleotide adenylyltransferase [EC:2.7.7.18]								Nicotinate-nucleotide adenylyltransferase (EC 2.7.7.18)	52.4683	66.5785	55.1118	146.825	0.357353	0.453456	0.375358
754476.26.peg.1311	K00817	hisC; histidinol-phosphate aminotransferase [EC:2.6.1.9]								Biosynthetic Aromatic amino acid aminotransferase beta (EC 2.6.1.57)	49.831	46.5084	35.5773	61.4271	0.811222	0.757132	0.579179
754476.26.peg.1312	K04517	tyrA2; prephenate dehydrogenase [EC:1.3.1.12]								Cyclohexadienyl dehydrogenase (EC 1.3.1.12)(EC 1.3.1.43)	25.3958	23.6103	16.4349	33.457	0.759058	0.70569	0.491226
754476.26.peg.132	K00602	purH; phosphoribosylaminoimidazolecarboxamide formyltransferase / IMP cyclohydrolase [EC:2.1.2.3 3.5.4.10]								IMP cyclohydrolase (EC 3.5.4.10) / Phosphoribosylaminoimidazolecarboxamide formyltransferase (EC 2.1.2.3)	89.7226	107.341	94.2194	153.893	0.58302	0.697504	0.61224
754476.26.peg.1334	K01950	E6.3.5.1, NADSYN1, QNS1, nadE; NAD+ synthase (glutamine-hydrolysing) [EC:6.3.5.1]								NAD synthetase (EC 6.3.1.5) / Glutamine amidotransferase chain of NAD synthetase	113.804	128.678	107.637	92.1662	1.23477	1.39615	1.16786
754476.26.peg.1339	K01092	E3.1.3.25, IMPA, suhB; myo-inositol-1(or 4)-monophosphatase [EC:3.1.3.25]								Inositol-1-monophosphatase (EC 3.1.3.25)	123.184	120.247	170.449	360.334	0.341861	0.333709	0.473032
754476.26.peg.1346	K00278	nadB; L-aspartate oxidase [EC:1.4.3.16]								L-aspartate oxidase (EC 1.4.3.16)	68.7145	61.2893	80.1376	33.8174	2.03193	1.81236	2.36972
754476.26.peg.1363	K03474	pdxJ; pyridoxine 5-phosphate synthase [EC:2.6.99.2]								Pyridoxine 5'-phosphate synthase (EC 2.6.99.2)	56.4873	63.8794	76.9918	44.161	1.27912	1.44651	1.74344
754476.26.peg.1364	K00997	acpS; holo-[acyl-carrier protein] synthase [EC:2.7.8.7]								Holo-[acyl-carrier protein] synthase (EC 2.7.8.7)	64.117	71.0275	73.9287	54.4643	1.17723	1.30411	1.35738
754476.26.peg.14	K00826	E2.6.1.42, ilvE; branched-chain amino acid aminotransferase [EC:2.6.1.42]								Branched-chain amino acid aminotransferase (EC 2.6.1.42)	124.913	161.672	178.4	214.948	0.581133	0.752147	0.829972
754476.26.peg.1440	K00812	aspB; aspartate aminotransferase [EC:2.6.1.1]								Aspartate aminotransferase (EC 2.6.1.1)	165.043	173.302	192.604	134.762	1.2247	1.28599	1.42921
754476.26.peg.1456	K00928	lysC; aspartate kinase [EC:2.7.2.4]								Aspartokinase (EC 2.7.2.4) associated with ectoine biosynthesis	131.704	232.352	67.0039	1071.39	0.122929	0.21687	0.0625395
754476.26.peg.1471	K03594	bfr; bacterioferritin [EC:1.16.3.1]								Bacterioferritin	642.977	832.822	685.827	293.041	2.19415	2.842	2.34038
754476.26.peg.1476	K04487	iscS, NFS1; cysteine desulfurase [EC:2.8.1.7]								Cysteine desulfurase (EC 2.8.1.7)	647.496	656.631	119.086	404.992	1.59879	1.62134	0.294046
754476.26.peg.1478	K00833	bioA; adenosylmethionine---8-amino-7-oxononanoate aminotransferase [EC:2.6.1.62]								Adenosylmethionine-8-amino-7-oxononanoate aminotransferase (EC 2.6.1.62)	105.49	121.052	77.8917	73.8084	1.42923	1.64008	1.05532
754476.26.peg.1500	K00991	ispD; 2-C-methyl-D-erythritol 4-phosphate cytidylyltransferase [EC:2.7.7.60]								2-C-methyl-D-erythritol 4-phosphate cytidylyltransferase (EC 2.7.7.60)	53.3766	70.2424	43.7895	76.2147	0.700345	0.921639	0.574554
754476.26.peg.1501	K01770	ispF; 2-C-methyl-D-erythritol 2,4-cyclodiphosphate synthase [EC:4.6.1.12]								2-C-methyl-D-erythritol 2%2C4-cyclodiphosphate synthase (EC 4.6.1.12)	44.5853	50.2204	50.1078	51.5386	0.865085	0.974423	0.972239
754476.26.peg.1504	K02302	cysG; uroporphyrin-III C-methyltransferase / precorrin-2 dehydrogenase / sirohydrochlorin ferrochelatase [EC:2.1.1.107 1.3.1.76 4.99.1.4]								Siroheme synthase / Precorrin-2 oxidase (EC 1.3.1.76) / Sirohydrochlorin ferrochelatase (EC 4.99.1.4) / Uroporphyrinogen-III methyltransferase (EC 2.1.1.107)	42.6419	37.1673	36.4245	38.453	1.10893	0.966563	0.947247
754476.26.peg.1506	K00767	nadC, QPRT; nicotinate-nucleotide pyrophosphorylase (carboxylating) [EC:2.4.2.19]								Quinolinate phosphoribosyltransferase [decarboxylating] (EC 2.4.2.19)	27.6474	28.8353	33.1765	30.6388	0.902364	0.941137	1.08282
754476.26.peg.1568	K01714	dapA; 4-hydroxy-tetrahydrodipicolinate synthase [EC:4.3.3.7]								4-hydroxy-tetrahydrodipicolinate synthase (EC 4.3.3.7)	105.841	101.047	125.093	81.3065	1.30175	1.24279	1.53854
754476.26.peg.159	K02496	hemX; uroporphyrin-III C-methyltransferase [EC:2.1.1.107]								Homolog of E. coli HemX protein	146.09	181.079	130.69	510.88	0.285958	0.354445	0.255813
754476.26.peg.160	K01719	hemD, UROS; uroporphyrinogen-III synthase [EC:4.2.1.75]								Uroporphyrinogen-III synthase (EC 4.2.1.75)	112.736	129.499	94.0834	280.27	0.402241	0.462051	0.335689
754476.26.peg.161	K01749	hemC, HMBS; hydroxymethylbilane synthase [EC:2.5.1.61]								Porphobilinogen deaminase (EC 2.5.1.61)	78.129	93.5981	60.26	217.299	0.359546	0.430734	0.277313
754476.26.peg.1635	K00928	lysC; aspartate kinase [EC:2.7.2.4]								Aspartokinase (EC 2.7.2.4)	69.2096	78.183	60.9786	157.11	0.440516	0.497631	0.388125
754476.26.peg.1639	K03743	pncC; nicotinamide-nucleotide amidase [EC:3.5.1.42]								C-terminal domain of CinA type S%3B Protein Implicated in DNA repair function with RecA and MutS	64.7626	40.9919	55.7596	46.7741	1.38458	0.87638	1.1921
754476.26.peg.1647	K01658	trpG; anthranilate synthase component II [EC:4.1.3.27]								Anthranilate synthase%2C amidotransferase component (EC 4.1.3.27) @ Para-aminobenzoate synthase%2C amidotransferase component (EC 2.6.1.85)	80.0365	85.6001	72.5184	194.874	0.410708	0.439258	0.372129
754476.26.peg.1648	K01657	trpE; anthranilate synthase component I [EC:4.1.3.27]								Anthranilate synthase%2C aminase component (EC 4.1.3.27)	113.702	116.6	134.025	245.611	0.462934	0.474735	0.545678
754476.26.peg.1764	K01061	E3.1.1.45; carboxymethylenebutenolidase [EC:3.1.1.45]								Candidate 1: dienelactone hydrolase	65.6682	67.9727	99.616	46.3824	1.4158	1.46548	2.14771
754476.26.peg.1771	K01714	dapA; 4-hydroxy-tetrahydrodipicolinate synthase [EC:4.3.3.7]								Dihydrodipicolinate synthase family	1212.91	525.868	70.965	1062.8	1.14124	0.494796	0.0667718
754476.26.peg.1855	K03639	moaA, CNX2; GTP 3',8-cyclase [EC:4.1.99.22]								Molybdenum cofactor biosynthesis protein MoaA	226.582	173.559	218.511	274.358	0.825862	0.632599	0.796442
754476.26.peg.1857	K04765	mazG; nucleoside triphosphate diphosphatase [EC:3.6.1.9]								Nucleoside triphosphate pyrophosphohydrolase MazG (EC 3.6.1.8)	136.762	110.424	151.269	78.4904	1.7424	1.40684	1.92722
754476.26.peg.1871	K09457	queF; 7-cyano-7-deazaguanine reductase [EC:1.7.1.13]								NADPH dependent preQ0 reductase (EC 1.7.1.13)	116.05	117.914	195.899	117.833	0.984863	1.00069	1.66251
754476.26.peg.1911	K01724	PCBD, phhB; 4a-hydroxytetrahydrobiopterin dehydratase [EC:4.2.1.96]								Pterin-4-alpha-carbinolamine dehydratase (EC 4.2.1.96)	189.616	177.023	184.408	155.233	1.22149	1.14037	1.18794
754476.26.peg.1976	K02619	pabC; 4-amino-4-deoxychorismate lyase [EC:4.1.3.38]								Aminodeoxychorismate lyase (EC 4.1.3.38)	66.2182	61.2676	73.5272	35.2123	1.88054	1.73995	2.08811
754476.26.peg.1977	K09458	fabF; 3-oxoacyl-[acyl-carrier-protein] synthase II [EC:2.3.1.179]								3-oxoacyl-[acyl-carrier-protein] synthase%2C KASII (EC 2.3.1.179)	129.39	105.621	117.192	77.3812	1.67211	1.36494	1.51448
754476.26.peg.1978	K02078	acpP; acyl carrier protein								Acyl carrier protein	641.949	523.916	636.111	189.269	3.39174	2.76811	3.36089
754476.26.peg.1979	K00059	fabG; 3-oxoacyl-[acyl-carrier protein] reductase [EC:1.1.1.100]								3-oxoacyl-[acyl-carrier protein] reductase (EC 1.1.1.100)	102.684	104.007	86.408	90.5632	1.13384	1.14845	0.954118
754476.26.peg.1980	K00645	fabD; [acyl-carrier-protein] S-malonyltransferase [EC:2.3.1.39]								Malonyl CoA-acyl carrier protein transacylase (EC 2.3.1.39)	94.127	102.418	90.1165	83.1697	1.13175	1.23143	1.08353
754476.26.peg.1993	K01081	E3.1.3.5; 5'-nucleotidase [EC:3.1.3.5]								5'-nucleotidase (EC 3.1.3.5)	82.5019	83.8045	81.2106	129.374	0.6377	0.647769	0.627719
754476.26.peg.1996	K01835	pgm; phosphoglucomutase [EC:5.4.2.2]								Phosphoglucomutase (EC 5.4.2.2)	88.6927	96.8905	88.5907	118.684	0.747302	0.816375	0.746443
754476.26.peg.2	K10026	queE; 7-carboxy-7-deazaguanine synthase [EC:4.3.99.3]								Queuosine Biosynthesis QueE Radical SAM	92.7647	97.0893	77.366	69.9167	1.32679	1.38864	1.10655
754476.26.peg.2008	K00053	ilvC; ketol-acid reductoisomerase [EC:1.1.1.86]								Ketol-acid reductoisomerase (EC 1.1.1.86)	372.053	379.883	310.875	849.841	0.437791	0.447004	0.365803
754476.26.peg.2009	K01653	E2.2.1.6S, ilvH, ilvN; acetolactate synthase I/III small subunit [EC:2.2.1.6]								Acetolactate synthase small subunit (EC 2.2.1.6)	349.83	305.497	381.267	576.649	0.60666	0.52978	0.661176
754476.26.peg.2010	K01652	E2.2.1.6L, ilvB, ilvG, ilvI; acetolactate synthase I/II/III large subunit [EC:2.2.1.6]								Acetolactate synthase large subunit (EC 2.2.1.6)	309.692	287.454	375.838	391.682	0.79067	0.733897	0.959548
754476.26.peg.2025	K11175	purN; phosphoribosylglycinamide formyltransferase 1 [EC:2.1.2.2]								Phosphoribosylglycinamide formyltransferase (EC 2.1.2.2)	74.4399	71.1097	88.8958	83.548	0.890984	0.851124	1.06401
754476.26.peg.2057	K03527	ispH, lytB; 4-hydroxy-3-methylbut-2-en-1-yl diphosphate reductase [EC:1.17.7.4]								4-hydroxy-3-methylbut-2-enyl diphosphate reductase (EC 1.17.1.2)	98.1567	117.922	90.6519	218.709	0.4488	0.539175	0.414486
754476.26.peg.2059	K00831	serC, PSAT1; phosphoserine aminotransferase [EC:2.6.1.52]								Phosphoserine aminotransferase (EC 2.6.1.52)	141.001	159.615	101.259	501.202	0.281326	0.318465	0.202032
754476.26.peg.2064	K14153	thiDE; hydroxymethylpyrimidine kinase / phosphomethylpyrimidine kinase / thiamine-phosphate diphosphorylase [EC:2.7.1.49 2.7.4.7 2.5.1.3]								Phosphomethylpyrimidine kinase (EC 2.7.4.7) / Thiamin-phosphate pyrophosphorylase (EC 2.5.1.3)	65.0712	89.4404	31.3064	61.1315	1.06445	1.46308	0.512116
754476.26.peg.2065	K03149	thiG; thiazole synthase [EC:2.8.1.10]								Thiazole biosynthesis protein ThiG	86.3042	115.654	38.5824	69.5802	1.24035	1.66217	0.554502
754476.26.peg.2066	K03153	thiO; glycine oxidase [EC:1.4.3.19]								Glycine oxidase ThiO (EC 1.4.3.19)	101.983	130.579	42.9719	51.7776	1.96963	2.52192	0.829932
754476.26.peg.2067	K03147	thiC; phosphomethylpyrimidine synthase [EC:4.1.99.17]								Hydroxymethylpyrimidine phosphate synthase ThiC (EC 4.1.99.17)	134.355	172.437	75.4813	64.0057	2.09911	2.69409	1.17929
754476.26.peg.2107	K10680	nemA; N-ethylmaleimide reductase [EC:1.-.-.-]								NADH:flavin oxidoreductases%2C Old Yellow Enzyme family	41.2673	35.1433	59.5022	42.6865	0.966753	0.823289	1.39394
754476.26.peg.2154	K11754	folC; dihydrofolate synthase / folylpolyglutamate synthase [EC:6.3.2.12 6.3.2.17]								Dihydrofolate synthase (EC 6.3.2.12) @ Folylpolyglutamate synthase (EC 6.3.2.17)	49.838	68.4176	76.9412	78.4346	0.635408	0.872288	0.98096
754476.26.peg.2161	K00133	asd; aspartate-semialdehyde dehydrogenase [EC:1.2.1.11]								Aspartate-semialdehyde dehydrogenase (EC 1.2.1.11)	175.26	171.347	180.313	210.759	0.831565	0.813	0.855543
754476.26.peg.2167	K00208	fabI; enoyl-[acyl-carrier protein] reductase I [EC:1.3.1.9 1.3.1.10]								Enoyl-[acyl-carrier-protein] reductase [NADH] (EC 1.3.1.9)	154.95	160.325	196.069	59.6661	2.59696	2.68704	3.28611
754476.26.peg.2174	K00097	pdxA; 4-hydroxythreonine-4-phosphate dehydrogenase [EC:1.1.1.262]								4-hydroxythreonine-4-phosphate dehydrogenase (EC 1.1.1.262)	81.6334	91.2502	78.8566	152.348	0.535836	0.59896	0.51761
754476.26.peg.218	K03594	bfr; bacterioferritin [EC:1.16.3.1]								Bacterioferritin	201.507	95.131	61.2146	162.293	1.24163	0.586168	0.377186
754476.26.peg.2192	K02224	cobB-cbiA; cobyrinic acid a,c-diamide synthase [EC:6.3.5.9 6.3.5.11]								Cobyrinic acid A%2CC-diamide synthase	54.8171	75.6511	62.3988	143.866	0.381028	0.525844	0.433728
754476.26.peg.2193	K04719	bluB; 5,6-dimethylbenzimidazole synthase [EC:1.13.11.79]								Cobalamin biosynthesis protein BluB @ 5%2C6-dimethylbenzimidazole synthase%2C flavin destructase family	7.14365	8.47523	7.88777	22.5104	0.317349	0.376503	0.350406
754476.26.peg.2194	K02227	cbiB, cobD; adenosylcobinamide-phosphate synthase [EC:6.3.1.10]								Adenosylcobinamide-phosphate synthase (EC 6.3.1.10)	23.3081	30.7597	23.4674	43.0775	0.541074	0.714054	0.544772
754476.26.peg.2195	K02225	cobC1, cobC; cobalamin biosynthetic protein CobC								L-threonine 3-O-phosphate decarboxylase (EC 4.1.1.81)	22.3755	26.2087	22.8987	38.2699	0.584675	0.68484	0.598347
754476.26.peg.2196	K02232	cobQ, cbiP; adenosylcobyric acid synthase [EC:6.3.5.10]								Cobyric acid synthase (EC 6.3.5.10)	15.2836	16.0077	18.2552	21.2183	0.720303	0.754426	0.86035
754476.26.peg.2197	K02231	cobP, cobU; adenosylcobinamide kinase / adenosylcobinamide-phosphate guanylyltransferase [EC:2.7.1.156 2.7.7.62]								Adenosylcobinamide-phosphate guanylyltransferase (EC 2.7.7.62)	27.4608	24.7023	33.7439	28.0231	0.979935	0.881497	1.20414
754476.26.peg.2198	K00768	E2.4.2.21, cobU, cobT; nicotinate-nucleotide--dimethylbenzimidazole phosphoribosyltransferase [EC:2.4.2.21]								Nicotinate-nucleotide--dimethylbenzimidazole phosphoribosyltransferase (EC 2.4.2.21)	40.9068	41.0246	51.7623	43.3171	0.944358	0.947076	1.19496
754476.26.peg.2199	K02233	E2.7.8.26, cobS, cobV; adenosylcobinamide-GDP ribazoletransferase [EC:2.7.8.26]								Cobalamin synthase	54.2419	60.9199	65.2064	44.1051	1.22983	1.38124	1.47843
754476.26.peg.2200	K19221	cobA, btuR; cob(I)alamin adenosyltransferase [EC:2.5.1.17]								Cob(I)alamin adenosyltransferase (EC 2.5.1.17)	93.3677	109.835	117.944	45.1574	2.06761	2.43227	2.61184
754476.26.peg.2225	K01579	panD; aspartate 1-decarboxylase [EC:4.1.1.11]								Aspartate 1-decarboxylase (EC 4.1.1.11)	192.328	171.292	220.637	176.194	1.09157	0.972179	1.25224
754476.26.peg.2226	K01918	panC; pantoate--beta-alanine ligase [EC:6.3.2.1]								Pantoate--beta-alanine ligase (EC 6.3.2.1)	71.2304	70.1261	66.6839	35.2742	2.01933	1.98803	1.89044
754476.26.peg.2227	K00606	panB; 3-methyl-2-oxobutanoate hydroxymethyltransferase [EC:2.1.2.11]								3-methyl-2-oxobutanoate hydroxymethyltransferase (EC 2.1.2.11)	56.3178	63.8158	54.3688	34.6653	1.62462	1.84091	1.56839
754476.26.peg.2229	K00950	folK; 2-amino-4-hydroxy-6-hydroxymethyldihydropteridine diphosphokinase [EC:2.7.6.3]								2-amino-4-hydroxy-6-hydroxymethyldihydropteridine pyrophosphokinase (EC 2.7.6.3)	73.5747	64.8458	80.5318	42.7772	1.71995	1.5159	1.88259
754476.26.peg.2233	K14652	ribBA; 3,4-dihydroxy 2-butanone 4-phosphate synthase / GTP cyclohydrolase II [EC:4.1.99.12 3.5.4.25]								3%2C4-dihydroxy-2-butanone 4-phosphate synthase / GTP cyclohydrolase II (EC 3.5.4.25)	54.2695	55.7055	53.1078	50.8314	1.06764	1.09589	1.04478
754476.26.peg.2234	K00793	ribE, RIB5; riboflavin synthase [EC:2.5.1.9]								Riboflavin synthase eubacterial/eukaryotic (EC 2.5.1.9)	86.917	84.1496	93.7334	67.6718	1.28439	1.2435	1.38512
754476.26.peg.2235	K11752	ribD; diaminohydroxyphosphoribosylaminopyrimidine deaminase / 5-amino-6-(5-phosphoribosylamino)uracil reductase [EC:3.5.4.26 1.1.1.193]								Diaminohydroxyphosphoribosylaminopyrimidine deaminase (EC 3.5.4.26) / 5-amino-6-(5-phosphoribosylamino)uracil reductase (EC 1.1.1.193)	60.1834	52.4529	61.784	35.6227	1.68947	1.47246	1.7344
754476.26.peg.2237	K00600	glyA, SHMT; glycine hydroxymethyltransferase [EC:2.1.2.1]								Serine hydroxymethyltransferase (EC 2.1.2.1)	183.481	170.003	228.941	159.343	1.15149	1.0669	1.43679
754476.26.peg.2246	K00791	miaA, TRIT1; tRNA dimethylallyltransferase [EC:2.5.1.75]								tRNA dimethylallyltransferase (EC 2.5.1.75)	243.938	285.405	303.881	405.639	0.601368	0.703593	0.749142
754476.26.peg.2263	K03526	gcpE, ispG; (E)-4-hydroxy-3-methylbut-2-enyl-diphosphate synthase [EC:1.17.7.1 1.17.7.3]								1-hydroxy-2-methyl-2-(E)-butenyl 4-diphosphate synthase (EC 1.17.7.1)	87.9286	85.3979	61.8635	201.371	0.43665	0.424083	0.307212
754476.26.peg.2267	K00940	ndk, NME; nucleoside-diphosphate kinase [EC:2.7.4.6]								Nucleoside diphosphate kinase (EC 2.7.4.6)	412.087	337.998	452.353	484.968	0.84972	0.696949	0.932748
754476.26.peg.2269	K00858	ppnK, NADK; NAD+ kinase [EC:2.7.1.23]								NAD kinase (EC 2.7.1.23)	84.594	77.0425	97.8242	95.8941	0.882161	0.803413	1.02013
754476.26.peg.2279	K06134	COQ7; 3-demethoxyubiquinol 3-hydroxylase [EC:1.14.99.60]								2-octaprenyl-3-methyl-6-methoxy-1%2C4-benzoquinol hydroxylase (EC 1.14.13.-)	112.247	119.706	117.546	92.9838	1.20717	1.28739	1.26415
754476.26.peg.239	K01599	hemE, UROD; uroporphyrinogen decarboxylase [EC:4.1.1.37]								Uroporphyrinogen III decarboxylase (EC 4.1.1.37)	59.6084	89.0104	51.1825	192.86	0.309076	0.461528	0.265387
754476.26.peg.2505	K03644	lipA; lipoyl synthase [EC:2.8.1.8]								Lipoate synthase	99.1333	105.929	77.9372	191.555	0.517519	0.552995	0.406866
754476.26.peg.2506	K03801	lipB; lipoyl(octanoyl) transferase [EC:2.3.1.181]								Octanoate-[acyl-carrier-protein]-protein-N-octanoyltransferase	106.525	110.514	114.309	168.075	0.633792	0.657529	0.68011
754476.26.peg.2519	K01652	E2.2.1.6L, ilvB, ilvG, ilvI; acetolactate synthase I/II/III large subunit [EC:2.2.1.6]								Acetolactate synthase large subunit (EC 2.2.1.6)	37.2125	41.0886	41.8611	135.176	0.27529	0.303964	0.309679
754476.26.peg.252	K00604	MTFMT, fmt; methionyl-tRNA formyltransferase [EC:2.1.2.9]								Methionyl-tRNA formyltransferase (EC 2.1.2.9)	154.694	181.439	226.187	227.626	0.679595	0.797092	0.993676
754476.26.peg.2540	K07215	pigA, hemO; heme oxygenase (biliverdin-IX-beta and delta-forming) [EC:1.14.99.58]								Heme oxygenase HemO%2C associated with heme uptake	78.7563	35.6595	12.0449	4.32379	18.2147	8.24729	2.78573
754476.26.peg.2575	K00796	folP; dihydropteroate synthase [EC:2.5.1.15]								Dihydropteroate synthase (EC 2.5.1.15)	184.96	178.398	164.417	146.982	1.25839	1.21374	1.11862
754476.26.peg.2582	K01698	hemB, ALAD; porphobilinogen synthase [EC:4.2.1.24]								Porphobilinogen synthase (EC 4.2.1.24)	85.2359	99.127	77.2295	113.817	0.748888	0.870936	0.678544
754476.26.peg.2595	K03185	ubiH; 2-octaprenyl-6-methoxyphenol hydroxylase [EC:1.14.13.-]								2-octaprenyl-6-methoxyphenol hydroxylase (EC 1.14.13.-)	49.8304	59.5557	49.4359	113.097	0.440598	0.526588	0.43711
754476.26.peg.2596	K18800	ubiI; 2-polyprenylphenol 6-hydroxylase [EC:1.14.13.240]								2-octaprenyl-3-methyl-6-methoxy-1%2C4-benzoquinol hydroxylase (EC 1.14.13.-)	58.0986	67.0802	55.6977	93.2452	0.623074	0.719396	0.597325
754476.26.peg.2640	K00845	glk; glucokinase [EC:2.7.1.2]								Glucokinase (EC 2.7.1.2)	43.6112	45.6675	64.2681	48.7469	0.894646	0.936828	1.3184
754476.26.peg.2662	K00939	adk, AK; adenylate kinase [EC:2.7.4.3]								Adenylate kinase (EC 2.7.4.3)	108.442	107.803	110.695	74.3267	1.45899	1.45039	1.48931
754476.26.peg.2667	K00548	metH, MTR; 5-methyltetrahydrofolate--homocysteine methyltransferase [EC:2.1.1.13]								5-methyltetrahydrofolate--homocysteine methyltransferase (EC 2.1.1.13)	119.198	134.948	102.306	403.376	0.295501	0.334546	0.253623
754476.26.peg.2697	K01935	bioD; dethiobiotin synthetase [EC:6.3.3.3]								Dethiobiotin synthetase (EC 6.3.3.3)	25.7536	28.5179	25.8786	28.1647	0.914393	1.01254	0.918833
754476.26.peg.2698	K02169	bioC; malonyl-CoA O-methyltransferase [EC:2.1.1.197]								Biotin synthesis protein BioC	25.4144	24.9537	24.2967	34.4622	0.737458	0.724088	0.705023
754476.26.peg.2699	K02170	bioH; pimeloyl-[acyl-carrier protein] methyl ester esterase [EC:3.1.1.85]								Biotin synthesis protein BioH	31.6814	28.5351	29.996	41.063	0.771532	0.694912	0.730488
754476.26.peg.2700	K00652	bioF; 8-amino-7-oxononanoate synthase [EC:2.3.1.47]								8-amino-7-oxononanoate synthase (EC 2.3.1.47)	35.1022	35.4946	34.5467	43.7034	0.803191	0.812169	0.790481
754476.26.peg.2701	K01012	bioB; biotin synthase [EC:2.8.1.6]								Biotin synthase (EC 2.8.1.6)	218.09	255.201	187.393	430.074	0.507098	0.593389	0.435723
754476.26.peg.2708	K03179	ubiA; 4-hydroxybenzoate polyprenyltransferase [EC:2.5.1.39]								4-hydroxybenzoate polyprenyltransferase (EC 2.5.1.39)	40.4948	48.6961	34.0307	66.6117	0.607923	0.731044	0.510882
754476.26.peg.2709	K03181	ubiC; chorismate--pyruvate lyase [EC:4.1.3.40]								Chorismate--pyruvate lyase (EC 4.1.3.40)	68.5152	81.5662	61.2058	99.9791	0.685295	0.815833	0.612186
754476.26.peg.2738	K01733	thrC; threonine synthase [EC:4.2.3.1]								Threonine synthase (EC 4.2.3.1)	122.105	129.719	111.706	180.651	0.675916	0.718067	0.618356
754476.26.peg.28	K01687	ilvD; dihydroxy-acid dehydratase [EC:4.2.1.9]								Dihydroxy-acid dehydratase (EC 4.2.1.9)	191.966	199.799	230.813	490.127	0.391666	0.407648	0.470925
754476.26.peg.2835	K03183	ubiE; demethylmenaquinone methyltransferase / 2-methoxy-6-polyprenyl-1,4-benzoquinol methylase [EC:2.1.1.163 2.1.1.201]								Ubiquinone/menaquinone biosynthesis methyltransferase UbiE (EC 2.1.1.-)	123.224	127.877	152.422	290.231	0.424572	0.440606	0.525175
754476.26.peg.2838	K01938	fhs; formate--tetrahydrofolate ligase [EC:6.3.4.3]								Formate--tetrahydrofolate ligase (EC 6.3.4.3)	65.0213	76.1661	58.199	102.24	0.635969	0.744976	0.56924
754476.26.peg.2839	K03186	ubiX, bsdB, PAD1; flavin prenyltransferase [EC:2.5.1.129]								3-polyprenyl-4-hydroxybenzoate carboxy-lyase UbiX (EC 4.1.1.-)	55.7524	57.4715	47.4492	61.5398	0.905956	0.933891	0.771032
754476.26.peg.2881	K19180	tll; dTDP-6-deoxy-L-talose 4-dehydrogenase (NAD+) [EC:1.1.1.339]								UDP-glucose 4-epimerase (EC 5.1.3.2)	40.6371	49.6604	36.9743	46.9048	0.866376	1.05875	0.788285
754476.26.peg.2883	K01790	rfbC, rmlC; dTDP-4-dehydrorhamnose 3,5-epimerase [EC:5.1.3.13]								dTDP-4-dehydrorhamnose 3%2C5-epimerase (EC 5.1.3.13)	61.3464	87.279	58.9784	109.544	0.560014	0.796746	0.538398
754476.26.peg.2909	K15778	pmm-pgm; phosphomannomutase / phosphoglucomutase [EC:5.4.2.8 5.4.2.2]								Phosphomannomutase (EC 5.4.2.8)	51.1662	55.7421	66.6409	57.874	0.884097	0.963163	1.15148
754476.26.peg.291	K00287	DHFR, folA; dihydrofolate reductase [EC:1.5.1.3]								Dihydrofolate reductase (EC 1.5.1.3)	203.973	166.195	188.534	262.411	0.777303	0.633339	0.718467
754476.26.peg.2910	K01520	dut, DUT; dUTP pyrophosphatase [EC:3.6.1.23]								Deoxyuridine 5'-triphosphate nucleotidohydrolase (EC 3.6.1.23)	79.6262	84.3501	101.25	105.572	0.754239	0.798985	0.959063
754476.26.peg.2911	K13038	coaBC, dfp; phosphopantothenoylcysteine decarboxylase / phosphopantothenate---cysteine ligase [EC:4.1.1.36 6.3.2.5]								Phosphopantothenoylcysteine decarboxylase (EC 4.1.1.36) / Phosphopantothenoylcysteine synthetase (EC 6.3.2.5)	36.5906	39.4376	43.3484	57.3805	0.637683	0.687299	0.755455
754476.26.peg.2943	K01092	E3.1.3.25, IMPA, suhB; myo-inositol-1(or 4)-monophosphatase [EC:3.1.3.25]								Inositol-1-monophosphatase (EC 3.1.3.25)	59.6166	60.4509	50.3637	150.565	0.395954	0.401494	0.334498
754476.26.peg.2986	K01101	E3.1.3.41; 4-nitrophenyl phosphatase [EC:3.1.3.41]								Hypothetical NagD-like phosphatase	24.1017	31.6609	30.3609	25.2867	0.953135	1.25208	1.20066
754476.26.peg.2992	K01703	leuC, IPMI-L; 3-isopropylmalate/(R)-2-methylmalate dehydratase large subunit [EC:4.2.1.33 4.2.1.35]								3-isopropylmalate dehydratase large subunit (EC 4.2.1.33)	127.533	126.982	184.437	170.634	0.747405	0.744175	1.0809
754476.26.peg.3002	K00297	metF, MTHFR; methylenetetrahydrofolate reductase (NADPH) [EC:1.5.1.20]								5%2C10-methylenetetrahydrofolate reductase (EC 1.5.1.20)	110.445	123.356	101.035	41.9058	2.63555	2.94365	2.411
754476.26.peg.332	K13938	folM; dihydromonapterin reductase / dihydrofolate reductase [EC:1.5.1.50 1.5.1.3]								FolM Alternative dihydrofolate reductase 1	63.1981	49.4978	38.6139	67.194	0.940532	0.73664	0.574662
754476.26.peg.333	K01633	folB; 7,8-dihydroneopterin aldolase/epimerase/oxygenase [EC:4.1.2.25 5.1.99.8 1.13.11.81]								Dihydroneopterin aldolase (EC 4.1.2.25)	71.5113	61.4607	52.2204	95.589	0.748112	0.642968	0.546301
754476.26.peg.378	K07141	mocA; molybdenum cofactor cytidylyltransferase [EC:2.7.7.76]								CTP:molybdopterin cytidylyltransferase	25.7178	26.2406	34.686	15.8329	1.62432	1.65735	2.19075
754476.26.peg.411	K01652	E2.2.1.6L, ilvB, ilvG, ilvI; acetolactate synthase I/II/III large subunit [EC:2.2.1.6]								Acetolactate synthase large subunit (EC 2.2.1.6)	84.4357	79.7094	85.5554	40.5724	2.08111	1.96462	2.10871
754476.26.peg.431	K03639	moaA, CNX2; GTP 3',8-cyclase [EC:4.1.99.22]								Molybdenum cofactor biosynthesis protein MoaA	180.816	215.157	211.891	440.51	0.41047	0.488428	0.481014
754476.26.peg.447	K00831	serC, PSAT1; phosphoserine aminotransferase [EC:2.6.1.52]								Phosphoserine aminotransferase (EC 2.6.1.52)	71.5355	72.4141	71.4467	65.1239	1.09845	1.11194	1.09709
754476.26.peg.459	K06215	pdxS, pdx1; pyridoxal 5'-phosphate synthase pdxS subunit [EC:4.3.3.6]								Pyridoxine biosynthesis glutamine amidotransferase%2C synthase subunit (EC 2.4.2.-)	399.56	376.367	247.811	305.131	1.30947	1.23346	0.812146
754476.26.peg.460	K08681	pdxT, pdx2; 5'-phosphate synthase pdxT subunit [EC:4.3.3.6]								Pyridoxine biosynthesis glutamine amidotransferase%2C glutaminase subunit (EC 2.4.2.-)	375.923	482.666	240.105	447.343	0.840346	1.07896	0.536737
754476.26.peg.461	K03831	mogA; molybdopterin adenylyltransferase [EC:2.7.7.75]								Molybdopterin biosynthesis molybdochelatase MogA	323.631	301.961	262.941	236.122	1.37061	1.27884	1.11358
754476.26.peg.482	K02495	hemN, hemZ; oxygen-independent coproporphyrinogen III oxidase [EC:1.3.98.3]								Coproporphyrinogen III oxidase%2C oxygen-independent (EC 1.3.99.22)	115.315	106.898	134.595	164.363	0.701585	0.650378	0.818886
754476.26.peg.487	K00228	CPOX, hemF; coproporphyrinogen III oxidase [EC:1.3.3.3]								Coproporphyrinogen III oxidase%2C aerobic (EC 1.3.3.3)	35.6145	34.3715	34.452	20.1962	1.76343	1.70188	1.70587
754476.26.peg.489	K02492	hemA; glutamyl-tRNA reductase [EC:1.2.1.70]								Glutamyl-tRNA reductase (EC 1.2.1.70)	130.873	127.066	134.051	140.066	0.934364	0.907188	0.957054
754476.26.peg.492	K00919	ispE; 4-diphosphocytidyl-2-C-methyl-D-erythritol kinase [EC:2.7.1.148]								4-diphosphocytidyl-2-C-methyl-D-erythritol kinase (EC 2.7.1.148)	761.005	568.398	801.675	334.038	2.2782	1.7016	2.39995
754476.26.peg.51	K01665	pabB; para-aminobenzoate synthetase component I [EC:2.6.1.85]								Para-aminobenzoate synthase%2C aminase component (EC 2.6.1.85)	31.9148	30.6365	36.0644	41.5334	0.768412	0.737636	0.868322
754476.26.peg.521	K14029	mdh2, mxaI; methanol dehydrogenase (cytochrome c) subunit 2 [EC:1.1.2.7]								Methanol dehydrogenase%2C small subunit (EC 1.1.99.8)	15621.2	6516.47	22793.6	3593.99	4.34648	1.81316	6.34214
754476.26.peg.524	K14028	mdh1, mxaF; methanol dehydrogenase (cytochrome c) subunit 1 [EC:1.1.2.7]								Methanol dehydrogenase large subunit protein (EC 1.1.99.8)	6617.77	6080.92	9589.68	4814.17	1.37464	1.26313	1.99197
754476.26.peg.542	K00215	dapB; 4-hydroxy-tetrahydrodipicolinate reductase [EC:1.17.1.8]								4-hydroxy-tetrahydrodipicolinate reductase (EC 1.17.1.8)	64.9952	61.7016	53.8124	96.8134	0.671345	0.637325	0.555836
754476.26.peg.549	K00615	E2.2.1.1, tktA, tktB; transketolase [EC:2.2.1.1]								Transketolase (EC 2.2.1.1)	594.797	739.447	510.101	372.997	1.59465	1.98245	1.36757
754476.26.peg.564	K02291	crtB; 15-cis-phytoene synthase [EC:2.5.1.32]								Phytoene synthase (EC 2.5.1.32)	100.78	97.2297	131.257	74.9027	1.34547	1.29808	1.75237
754476.26.peg.566	K02523	ispB; octaprenyl-diphosphate synthase [EC:2.5.1.90]								Octaprenyl diphosphate synthase (EC 2.5.1.90) / Dimethylallyltransferase (EC 2.5.1.1) / (2E%2C6E)-farnesyl diphosphate synthase (EC 2.5.1.10) / Geranylgeranyl pyrophosphate synthetase (EC 2.5.1.29)	111.611	98.7937	167.48	87.2939	1.27857	1.13174	1.91857
754476.26.peg.570	K00931	proB; glutamate 5-kinase [EC:2.7.2.11]								Glutamate 5-kinase (EC 2.7.2.11) / RNA-binding C-terminal domain PUA	368.706	348.747	375.114	129.684	2.84312	2.68921	2.89253
754476.26.peg.606	K01885	EARS, gltX; glutamyl-tRNA synthetase [EC:6.1.1.17]								Glutamyl-tRNA synthetase (EC 6.1.1.17)	55.0513	69.715	78.5842	55.9577	0.983801	1.24585	1.40435
754476.26.peg.624	K03517	nadA; quinolinate synthase [EC:2.5.1.72]								Quinolinate synthetase (EC 2.5.1.72)	182.7	232.607	138.512	637.845	0.286434	0.364676	0.217156
754476.26.peg.629	K00859	coaE; dephospho-CoA kinase [EC:2.7.1.24]								Dephospho-CoA kinase (EC 2.7.1.24)	78.1989	82.7748	66.0215	67.3312	1.16141	1.22937	0.980548
754476.26.peg.646	K06013	STE24; STE24 endopeptidase [EC:3.4.24.84]								macromolecule metabolism%3B macromolecule degradation%3B degradation of proteins%2C peptides%2C glycopeptides	142.513	140.059	170.5	114.667	1.24285	1.22144	1.48691
754476.26.peg.667	K00817	hisC; histidinol-phosphate aminotransferase [EC:2.6.1.9]								Histidinol-phosphate aminotransferase (EC 2.6.1.9)	106.07	114.306	109.802	237.238	0.447103	0.481818	0.462834
754476.26.peg.754	K01512	acyP; acylphosphatase [EC:3.6.1.7]								Acylphosphate phosphohydrolase (EC 3.6.1.7)%2C putative	180.405	176.148	189.747	82.0308	2.19924	2.14734	2.31312
754476.26.peg.762	K01951	guaA, GMPS; GMP synthase (glutamine-hydrolysing) [EC:6.3.5.2]								GMP synthase [glutamine-hydrolyzing] (EC 6.3.5.2)	170.569	169.037	169.603	299.355	0.569788	0.56467	0.566562
754476.26.peg.763	K00088	IMPDH, guaB; IMP dehydrogenase [EC:1.1.1.205]								Inosine-5'-monophosphate dehydrogenase (EC 1.1.1.205)	252.091	235.277	301.454	883.197	0.28543	0.266392	0.341322
754476.26.peg.784	K03182	ubiD; 4-hydroxy-3-polyprenylbenzoate decarboxylase [EC:4.1.1.98]								3-polyprenyl-4-hydroxybenzoate carboxy-lyase (EC 4.1.1.-)	54.7229	53.7131	74.347	82.0793	0.666707	0.654405	0.905794
754476.26.peg.793	K03635	MOCS2B, moaE; molybdopterin synthase catalytic subunit [EC:2.8.1.12]								Molybdenum cofactor biosynthesis protein MoaE	206.551	182.58	192.688	264.827	0.779946	0.689432	0.727602
754476.26.peg.795	K03637	moaC, CNX3; cyclic pyranopterin monophosphate synthase [EC:4.6.1.17]								Molybdenum cofactor biosynthesis protein MoaC	191.278	155.742	140.773	112.926	1.69384	1.37915	1.2466
754476.26.peg.808	K01772	hemH, FECH; protoporphyrin/coproporphyrin ferrochelatase [EC:4.99.1.1 4.99.1.9]								Ferrochelatase%2C protoheme ferro-lyase (EC 4.99.1.1)	140.914	130.877	136.131	226.169	0.623047	0.578669	0.601901
754476.26.peg.819	K01687	ilvD; dihydroxy-acid dehydratase [EC:4.2.1.9]								Dihydroxy-acid dehydratase (EC 4.2.1.9)	38.9041	26.166	46.526	28.8295	1.34946	0.907612	1.61383
754476.26.peg.835	K02230	cobN; cobaltochelatase CobN [EC:6.6.1.2]								CobN component of cobalt chelatase involved in B12 biosynthesis	90.929	86.7604	13.4443	22.2889	4.07957	3.89254	0.603186
754476.26.peg.860	K01845	hemL; glutamate-1-semialdehyde 2,1-aminomutase [EC:5.4.3.8]								Glutamate-1-semialdehyde aminotransferase (EC 5.4.3.8)	152.503	175.431	107.671	368.094	0.414305	0.476592	0.292509
754476.26.peg.888	K03787	surE; 5'-nucleotidase [EC:3.1.3.5]								5-nucleotidase SurE (EC 3.1.3.5)	127.096	120.685	143.408	138.088	0.920398	0.873971	1.03853
754476.26.peg.938	K00568	ubiG; 2-polyprenyl-6-hydroxyphenyl methylase / 3-demethylubiquinone-9 3-methyltransferase [EC:2.1.1.222 2.1.1.64]								3-demethylubiquinone-9 3-methyltransferase (EC 2.1.1.64)	66.8612	74.4984	56.0277	100.515	0.665186	0.741166	0.557405
754476.26.peg.951	K00957	cysD; sulfate adenylyltransferase subunit 2 [EC:2.7.7.4]								Sulfate adenylyltransferase subunit 2 (EC 2.7.7.4)	172.007	234.222	356.909	1164.08	0.147762	0.201207	0.306601
754476.26.peg.952	K00956	cysN; sulfate adenylyltransferase subunit 1 [EC:2.7.7.4]								Sulfate adenylyltransferase subunit 1 (EC 2.7.7.4)	92.5149	179.924	169.297	852.764	0.108488	0.210989	0.198527
754476.26.peg.960	K00794	ribH, RIB4; 6,7-dimethyl-8-ribityllumazine synthase [EC:2.5.1.78]								6%2C7-dimethyl-8-ribityllumazine synthase (EC 2.5.1.78)	207.111	202.761	259.906	205.866	1.00605	0.984919	1.2625
754476.26.peg.962	K00946	thiL; thiamine-monophosphate kinase [EC:2.7.4.16]								Thiamine-monophosphate kinase (EC 2.7.4.16)	65.601	64.1601	88.8875	46.1306	1.42207	1.39083	1.92687
754476.26.peg.968	K03638	moaB; molybdopterin adenylyltransferase [EC:2.7.7.75]								Molybdenum cofactor biosynthesis protein MoaB	100.225	94.4179	87.8199	113.771	0.880938	0.829894	0.7719
09120 Genetic Information Processing
00970 Aminoacyl-tRNA biosynthesis [PATH:ko00970]
03008 Ribosome biogenesis in eukaryotes [PATH:ko03008]
03010 Ribosome [PATH:ko03010]
03013 RNA transport [PATH:ko03013]
03018 RNA degradation [PATH:ko03018]
03020 RNA polymerase [PATH:ko03020]
03030 DNA replication [PATH:ko03030]
03060 Protein export [PATH:ko03060]
03410 Base excision repair [PATH:ko03410]
03420 Nucleotide excision repair [PATH:ko03420]
03430 Mismatch repair [PATH:ko03430]
03440 Homologous recombination [PATH:ko03440]
04122 Sulfur relay system [PATH:ko04122]
04141 Protein processing in endoplasmic reticulum [PATH:ko04141]
09121 Transcription
09122 Translation
09123 Folding, sorting and degradation
09124 Replication and repair
754476.26.peg.10	K03551	ruvB; holliday junction DNA helicase RuvB [EC:3.6.4.12]								Holliday junction DNA helicase RuvB	137.511	163.417	203.273	195.246	0.704299	0.836979	1.04111		178	2 to 5	>5	-2 to -5	>-5
754476.26.peg.1010	K03070	secA; preprotein translocase subunit SecA								Protein export cytoplasm protein SecA ATPase RNA helicase (TC 3.A.5.1.1)	181.38	180.541	218.823	161.264	1.12473	1.11954	1.35692		30023x	6	0	64	0
754476.26.peg.1017	K05592	deaD, cshA; ATP-dependent RNA helicase DeaD [EC:3.6.4.13]								DEAD-box ATP-dependent RNA helicase CshA (EC 3.6.4.13)	221.26	187.827	321.102	360.657	0.613492	0.52079	0.890325		90030x	3	1	57	0
754476.26.peg.1026	K03648	UNG, UDG; uracil-DNA glycosylase [EC:3.2.2.27]								Uracil-DNA glycosylase%2C family 1	86.1031	98.094	76.705	43.3858	1.98459	2.26097	1.76798		A0%	11	1	61	4
754476.26.peg.1033	K03575	mutY; A/G-specific adenine glycosylase [EC:3.2.2.31]								A/G-specific adenine glycosylase (EC 3.2.2.-)	105.757	99.3753	84.2063	74.743	1.41495	1.32956	1.12661
754476.26.peg.1038	K03106	SRP54, ffh; signal recognition particle subunit SRP54 [EC:3.6.5.4]								Signal recognition particle%2C subunit Ffh SRP54 (TC 3.A.5.1.1)	167.963	186.158	174.524	481.939	0.348514	0.386269	0.362128
754476.26.peg.1039	K02959	RP-S16, MRPS16, rpsP; small subunit ribosomal protein S16								SSU ribosomal protein S16p	2568.56	2255.7	2536.42	1998.93	1.28496	1.12845	1.26889
754476.26.peg.1042	K02884	RP-L19, MRPL19, rplS; large subunit ribosomal protein L19								LSU ribosomal protein L19p	1046.85	1033.47	1025.75	1525.56	0.686207	0.677437	0.672381
754476.26.peg.1048	K01886	QARS, glnS; glutaminyl-tRNA synthetase [EC:6.1.1.18]								Glutaminyl-tRNA synthetase (EC 6.1.1.18)	50.4176	49.2107	53.9992	189.006	0.266752	0.260366	0.285701
754476.26.peg.1049	K01883	CARS, cysS; cysteinyl-tRNA synthetase [EC:6.1.1.16]								Cysteinyl-tRNA synthetase (EC 6.1.1.16)	72.2406	66.5066	57.0707	134.649	0.536511	0.493926	0.423848
754476.26.peg.11	K03550	ruvA; holliday junction DNA helicase RuvA [EC:3.6.4.12]								Holliday junction DNA helicase RuvA	70.5709	76.8637	93.6279	81.5076	0.865819	0.943025	1.1487
754476.26.peg.1112	K02967	RP-S2, MRPS2, rpsB; small subunit ribosomal protein S2								SSU ribosomal protein S2p (SAe)	647.644	855.103	976.727	1340.09	0.483285	0.638094	0.728853
754476.26.peg.1160	K03602	xseB; exodeoxyribonuclease VII small subunit [EC:3.1.11.6]								Exodeoxyribonuclease VII small subunit (EC 3.1.11.6)	243.683	181.747	345.179	198.773	1.22594	0.914347	1.73655
754476.26.peg.12	K01159	ruvC; crossover junction endodeoxyribonuclease RuvC [EC:3.1.22.4]								Crossover junction endodeoxyribonuclease RuvC (EC 3.1.22.4)	105.475	106.571	123.42	131.996	0.799079	0.807382	0.935032
754476.26.peg.1237	K06187	recR; recombination protein RecR								Recombination protein RecR	168.231	162.788	158.793	107.094	1.57087	1.52005	1.48275
754476.26.peg.1239	K02343	dnaX; DNA polymerase III subunit gamma/tau [EC:2.7.7.7]								DNA polymerase III subunits gamma and tau (EC 2.7.7.7)	141.375	132.584	118.413	116.081	1.2179	1.14217	1.02009
754476.26.peg.1252	K03110	ftsY; fused signal recognition particle receptor								Signal recognition particle receptor protein FtsY (alpha subunit) (TC 3.A.5.1.1)	139.135	143.561	93.2294	403.451	0.344863	0.355834	0.23108
754476.26.peg.1259	K01869	LARS, leuS; leucyl-tRNA synthetase [EC:6.1.1.4]								Leucyl-tRNA synthetase (EC 6.1.1.4)	73.6697	90.605	106.701	277.583	0.265397	0.326407	0.384394
754476.26.peg.1261	K02340	holA; DNA polymerase III subunit delta [EC:2.7.7.7]								DNA polymerase III delta subunit (EC 2.7.7.7)	74.6006	95.0626	84.3316	215.565	0.346071	0.440994	0.391213
754476.26.peg.1282	K02956	RP-S15, MRPS15, rpsO; small subunit ribosomal protein S15								SSU ribosomal protein S15p (S13e)	635.715	822.433	707.82	583.239	1.08997	1.41011	1.2136
754476.26.peg.1283	K00962	pnp, PNPT1; polyribonucleotide nucleotidyltransferase [EC:2.7.7.8]								Polyribonucleotide nucleotidyltransferase (EC 2.7.7.8)	211.117	205.292	223.92	239.802	0.880379	0.856091	0.93377
754476.26.peg.1309	K01870	IARS, ileS; isoleucyl-tRNA synthetase [EC:6.1.1.5]								Isoleucyl-tRNA synthetase (EC 6.1.1.5)	110.652	98.2573	97.5552	121.124	0.913536	0.81121	0.805414
754476.26.peg.1310	K03101	lspA; signal peptidase II [EC:3.4.23.36]								Lipoprotein signal peptidase (EC 3.4.23.36)	90.2274	83.0471	60.1336	141.602	0.637189	0.586481	0.424665
754476.26.peg.1315	K02945	RP-S1, rpsA; small subunit ribosomal protein S1								SSU ribosomal protein S1p	1248.44	1639.49	1504.19	1144.61	1.09072	1.43236	1.31416
754476.26.peg.1358	K03100	lepB; signal peptidase I [EC:3.4.21.89]								Signal peptidase I (EC 3.4.21.89)	45.0256	34.6171	56.883	19.9396	2.2581	1.7361	2.85277
754476.26.peg.1360	K03685	rnc, DROSHA, RNT1; ribonuclease III [EC:3.1.26.3]								Ribonuclease III (EC 3.1.26.3)	30.5941	25.9201	30.049	18.9532	1.61419	1.36758	1.58543
754476.26.peg.1362	K03584	recO; DNA repair protein RecO (recombination protein O)								DNA recombination and repair protein RecO	52.8301	51.8953	54.9986	41.4628	1.27416	1.25161	1.32646
754476.26.peg.1441	K03702	uvrB; excinuclease ABC subunit B								Excinuclease ABC subunit B	30.5522	37.4449	26.3899	85.1613	0.358757	0.439694	0.309882
754476.26.peg.1442	K01868	TARS, thrS; threonyl-tRNA synthetase [EC:6.1.1.3]								Threonyl-tRNA synthetase (EC 6.1.1.3)	380.751	331.977	546.601	373.001	1.02078	0.890016	1.46541
754476.26.peg.1444	K02916	RP-L35, MRPL35, rpmI; large subunit ribosomal protein L35								LSU ribosomal protein L35p	1484.21	1735.35	2024.89	2432.73	0.610099	0.713336	0.832352
754476.26.peg.1445	K02887	RP-L20, MRPL20, rplT; large subunit ribosomal protein L20								LSU ribosomal protein L20p	974.092	1181.9	1203.08	1742.15	0.559131	0.678417	0.69057
754476.26.peg.1446	K01889	FARSA, pheS; phenylalanyl-tRNA synthetase alpha chain [EC:6.1.1.20]								Phenylalanyl-tRNA synthetase alpha chain (EC 6.1.1.20)	86.1584	106.423	86.7264	292.858	0.294199	0.363393	0.296138
754476.26.peg.1447	K01890	FARSB, pheT; phenylalanyl-tRNA synthetase beta chain [EC:6.1.1.20]								Phenylalanyl-tRNA synthetase beta chain (EC 6.1.1.20)	102.81	132.247	84.4982	184.26	0.557962	0.717718	0.458581
754476.26.peg.1476	K04487	iscS, NFS1; cysteine desulfurase [EC:2.8.1.7]								Cysteine desulfurase (EC 2.8.1.7)	647.496	656.631	119.086	404.992	1.59879	1.62134	0.294046
754476.26.peg.1492	K02337	dnaE; DNA polymerase III subunit alpha [EC:2.7.7.7]								DNA polymerase III alpha subunit (EC 2.7.7.7)	33.141	37.2851	32.3688	55.4042	0.598167	0.672966	0.58423
754476.26.peg.1498	K01689	ENO, eno; enolase [EC:4.2.1.11]								Enolase (EC 4.2.1.11)	106.374	134.83	92.4528	168.727	0.630448	0.799099	0.547943
754476.26.peg.153	K03217	yidC, spoIIIJ, OXA1, ccfA; YidC/Oxa1 family membrane protein insertase								Inner membrane protein translocase component YidC%2C long form	87.6013	75.7632	135.26	70.8371	1.23666	1.06954	1.90945
754476.26.peg.1532	K13993	HSP20; HSP20 family protein								heat shock protein%2C Hsp20 family	157.815	430.149	369.742	34.6395	4.55593	12.4179	10.674
754476.26.peg.1534	K01874	MARS, metG; methionyl-tRNA synthetase [EC:6.1.1.10]								Methionyl-tRNA synthetase (EC 6.1.1.10)	85.5692	81.2754	170.688	84.6673	1.01065	0.959939	2.01598
754476.26.peg.155	K02914	RP-L34, MRPL34, rpmH; large subunit ribosomal protein L34								LSU ribosomal protein L34p	1196.18	1065.08	2369.85	792.157	1.51003	1.34453	2.99164
754476.26.peg.157	K02338	dnaN; DNA polymerase III subunit beta [EC:2.7.7.7]								DNA polymerase III beta subunit (EC 2.7.7.7)	107.299	115.566	124.857	72.6263	1.47741	1.59124	1.71917
754476.26.peg.1636	K01872	AARS, alaS; alanyl-tRNA synthetase [EC:6.1.1.7]								Alanyl-tRNA synthetase (EC 6.1.1.7)	74.5755	88.6796	111.166	195.766	0.380942	0.452988	0.567851
754476.26.peg.1638	K03553	recA; recombination protein RecA								RecA protein	300.531	291.799	448.154	612.075	0.491003	0.476738	0.732188
754476.26.peg.1640	K03555	mutS; DNA mismatch repair protein MutS								DNA mismatch repair protein MutS	33.906	38.141	36.3806	49.5976	0.683622	0.769009	0.733516
754476.26.peg.17	K04077	groEL, HSPD1; chaperonin GroEL								Heat shock protein 60 family chaperone GroEL	537.772	385.058	256.407	696.607	0.771988	0.552763	0.36808
754476.26.peg.1855	K03639	moaA, CNX2; GTP 3',8-cyclase [EC:4.1.99.22]								Molybdenum cofactor biosynthesis protein MoaA	226.582	173.559	218.511	274.358	0.825862	0.632599	0.796442
754476.26.peg.1873	K01972	E6.5.1.2, ligA, ligB; DNA ligase (NAD+) [EC:6.5.1.2]								DNA ligase (EC 6.5.1.2)	43.9396	57.2705	39.7662	59.2022	0.742194	0.96737	0.6717
754476.26.peg.1888	K00937	ppk; polyphosphate kinase [EC:2.7.4.1]								Polyphosphate kinase (EC 2.7.4.1)	78.6639	74.5756	70.2957	78.8312	0.997879	0.946017	0.891725
754476.26.peg.1957	K12257	secDF; SecD/SecF fusion protein								Protein-export membrane protein SecD (TC 3.A.5.1.1)	12.4044	17.9489	14.9707	15.7331	0.788429	1.14084	0.951539
754476.26.peg.1973	K02341	holB; DNA polymerase III subunit delta' [EC:2.7.7.7]								DNA polymerase III delta prime subunit (EC 2.7.7.7)	77.5634	73.8101	77.9975	46.3862	1.67212	1.59121	1.68148
754476.26.peg.1983	K02911	RP-L32, MRPL32, rpmF; large subunit ribosomal protein L32								LSU ribosomal protein L32p	1096.63	1108.33	1402.13	649.18	1.68925	1.70728	2.15984
754476.26.peg.2018	K07462	recJ; single-stranded-DNA-specific exonuclease [EC:3.1.-.-]								Single-stranded-DNA-specific exonuclease RecJ (EC 3.1.-.-)	133.157	113.64	89.2016	133.509	0.997368	0.851183	0.668134
754476.26.peg.2034	K00566	mnmA, trmU; tRNA-uridine 2-sulfurtransferase [EC:2.8.1.13]								tRNA-specific 2-thiouridylase MnmA	63.9496	60.173	67.7274	146.137	0.437601	0.411758	0.463452
754476.26.peg.2044	K06223	dam; DNA adenine methylase [EC:2.1.1.72]								Methyl-directed repair DNA adenine methylase (EC 2.1.1.72)	62.0265	74.9439	57.2195	52.2207	1.18778	1.43514	1.09572
754476.26.peg.2092	K12574	rnj; ribonuclease J [EC:3.1.-.-]								Metallo-beta-lactamase family protein%2C RNA-specific	53.9786	48.3412	37.7309	40.1466	1.34454	1.20412	0.939827
754476.26.peg.2181	K02339	holC; DNA polymerase III subunit chi [EC:2.7.7.7]								DNA polymerase III chi subunit (EC 2.7.7.7)	132.932	160.796	156.902	262.887	0.505664	0.611655	0.596842
754476.26.peg.2182	K01873	VARS, valS; valyl-tRNA synthetase [EC:6.1.1.9]								Valyl-tRNA synthetase (EC 6.1.1.9)	42.3536	54.4263	65.5256	132.187	0.320407	0.411737	0.495704
754476.26.peg.2213	K01881	PARS, proS; prolyl-tRNA synthetase [EC:6.1.1.15]								Prolyl-tRNA synthetase (EC 6.1.1.15)%2C bacterial type	77.256	74.9577	70.6323	159.887	0.483191	0.468817	0.441764
754476.26.peg.2230	K00970	pcnB; poly(A) polymerase [EC:2.7.7.19]								Poly(A) polymerase (EC 2.7.7.19)	87.8649	78.5591	87.9477	71.2136	1.23382	1.10315	1.23498
754476.26.peg.2231	K03470	rnhB; ribonuclease HII [EC:3.1.26.4]								Ribonuclease HII (EC 3.1.26.4)	28.8313	30.345	33.9173	23.9277	1.20493	1.26819	1.41749
754476.26.peg.2245	K03666	hfq; host factor-I protein								RNA-binding protein Hfq	445.255	396.502	388.531	503.218	0.884815	0.787933	0.772092
754476.26.peg.2247	K03628	rho; transcription termination factor Rho								Transcription termination factor Rho	651.231	655.374	760.019	640.484	1.01678	1.02325	1.18663
754476.26.peg.2253	K01866	YARS, tyrS; tyrosyl-tRNA synthetase [EC:6.1.1.1]								Tyrosyl-tRNA synthetase (EC 6.1.1.1)	52.2724	45.8442	81.4236	51.6024	1.01298	0.888412	1.5779
754476.26.peg.2262	K01892	HARS, hisS; histidyl-tRNA synthetase [EC:6.1.1.21]								Histidyl-tRNA synthetase (EC 6.1.1.21)	117.056	131.549	90.7395	217.922	0.537147	0.603653	0.416385
754476.26.peg.2282	K12573	rnr, vacB; ribonuclease R [EC:3.1.-.-]								3'-to-5' exoribonuclease RNase R	152.997	149.452	126.037	403.315	0.379347	0.37056	0.312502
754476.26.peg.2326	K03703	uvrC; excinuclease ABC subunit C								Excinuclease ABC subunit C	26.2645	31.174	54.4444	95.9245	0.273804	0.324985	0.567576
754476.26.peg.2328	K03723	mfd; transcription-repair coupling factor (superfamily II helicase) [EC:3.6.4.-]								Transcription-repair coupling factor	28.8472	29.0391	29.7588	53.1421	0.542832	0.546442	0.559986
754476.26.peg.2348	K10773	NTH; endonuclease III [EC:4.2.99.18]								Endonuclease III (EC 4.2.99.18)	51.7817	60.6274	32.8426	141.783	0.365218	0.427607	0.23164
754476.26.peg.2397	K03581	recD; exodeoxyribonuclease V alpha subunit [EC:3.1.11.5]								Exodeoxyribonuclease V alpha chain (EC 3.1.11.5)	65.4821	64.5679	56.2009	70.0871	0.934297	0.921252	0.801873
754476.26.peg.2398	K03582	recB; exodeoxyribonuclease V beta subunit [EC:3.1.11.5]								Exodeoxyribonuclease V beta chain (EC 3.1.11.5)	23.5067	21.2209	14.6488	41.8574	0.561589	0.506982	0.349968
754476.26.peg.2399	K03583	recC; exodeoxyribonuclease V gamma subunit [EC:3.1.11.5]								Exodeoxyribonuclease V gamma chain (EC 3.1.11.5)	29.4506	25.3469	23.6708	59.6071	0.494079	0.425233	0.397114
754476.26.peg.2470	K04079	HSP90A, htpG; molecular chaperone HtpG								Chaperone protein HtpG	167.052	170.693	78.1596	242.061	0.690125	0.705164	0.322892
754476.26.peg.2517	K02435	gatC, GATC; aspartyl-tRNA(Asn)/glutamyl-tRNA(Gln) amidotransferase subunit C [EC:6.3.5.6 6.3.5.7]								Aspartyl-tRNA(Asn) amidotransferase subunit C (EC 6.3.5.6) @ Glutamyl-tRNA(Gln) amidotransferase subunit C (EC 6.3.5.7)	136.752	134.639	140.621	175.233	0.780404	0.768346	0.802483
754476.26.peg.2518	K02433	gatA, QRSL1; aspartyl-tRNA(Asn)/glutamyl-tRNA(Gln) amidotransferase subunit A [EC:6.3.5.6 6.3.5.7]								Aspartyl-tRNA(Asn) amidotransferase subunit A (EC 6.3.5.6) @ Glutamyl-tRNA(Gln) amidotransferase subunit A (EC 6.3.5.7)	91.0844	97.0235	102.828	194.325	0.468723	0.499286	0.529157
754476.26.peg.252	K00604	MTFMT, fmt; methionyl-tRNA formyltransferase [EC:2.1.2.9]								Methionyl-tRNA formyltransferase (EC 2.1.2.9)	154.694	181.439	226.187	227.626	0.679595	0.797092	0.993676
754476.26.peg.2521	K02902	RP-L28, MRPL28, rpmB; large subunit ribosomal protein L28								LSU ribosomal protein L28p	1618.49	1713.89	2487.48	1421.1	1.1389	1.20603	1.75039
754476.26.peg.2522	K02913	RP-L33, MRPL33, rpmG; large subunit ribosomal protein L33								LSU ribosomal protein L33p @ LSU ribosomal protein L33p%2C zinc-independent	1289.24	1396.18	2026.35	1011.91	1.27407	1.37975	2.00251
754476.26.peg.2528	K10563	mutM, fpg; formamidopyrimidine-DNA glycosylase [EC:3.2.2.23 4.2.99.18]								Formamidopyrimidine-DNA glycosylase (EC 3.2.2.23)	27.5672	29.2	26.2838	18.7002	1.47416	1.56148	1.40554
754476.26.peg.2572	K03075	secG; preprotein translocase subunit SecG								Preprotein translocase subunit SecG (TC 3.A.5.1.1)	316.653	350.108	545.312	326.642	0.969417	1.07184	1.66945
754476.26.peg.2599	K03732	rhlB; ATP-dependent RNA helicase RhlB [EC:3.6.4.13]								ATP-dependent RNA helicase RhlB	67.4772	64.0464	69.5174	50.2755	1.34215	1.27391	1.38273
754476.26.peg.2601	K03657	uvrD, pcrA; DNA helicase II / ATP-dependent DNA helicase PcrA [EC:3.6.4.12]								ATP-dependent DNA helicase UvrD/PcrA	52.2265	52.7793	49.8057	32.716	1.59636	1.61326	1.52237
754476.26.peg.2656	K08300	rne; ribonuclease E [EC:3.1.26.12]								Ribonuclease E (EC 3.1.26.12)	173.304	171.746	299.741	207.445	0.835421	0.827911	1.44492
754476.26.peg.2710	K03655	recG; ATP-dependent DNA helicase RecG [EC:3.6.4.12]								ATP-dependent DNA helicase RecG (EC 3.6.1.-)	59.0418	69.696	51.9303	135.715	0.435041	0.513546	0.382641
754476.26.peg.2713	K03060	rpoZ; DNA-directed RNA polymerase subunit omega [EC:2.7.7.6]								DNA-directed RNA polymerase omega subunit (EC 2.7.7.6)	651.643	678.457	820.389	817.449	0.797166	0.829969	1.0036
754476.26.peg.2792	K02879	RP-L17, MRPL17, rplQ; large subunit ribosomal protein L17								LSU ribosomal protein L17p	998.349	1191.74	718.309	2663.83	0.374779	0.447377	0.269653
754476.26.peg.2793	K03040	rpoA; DNA-directed RNA polymerase subunit alpha [EC:2.7.7.6]								DNA-directed RNA polymerase alpha subunit (EC 2.7.7.6)	1379.74	1704.62	1204.52	4235.79	0.325734	0.402432	0.284366
754476.26.peg.2794	K02986	RP-S4, rpsD; small subunit ribosomal protein S4								SSU ribosomal protein S4p (S9e)	2007.33	2321.81	1948.4	5026.32	0.399364	0.461931	0.38764
754476.26.peg.2795	K02948	RP-S11, MRPS11, rpsK; small subunit ribosomal protein S11								SSU ribosomal protein S11p (S14e)	2122.03	2457.13	2342.37	4000.93	0.530383	0.61414	0.585456
754476.26.peg.2796	K02952	RP-S13, rpsM; small subunit ribosomal protein S13								SSU ribosomal protein S13p (S18e)	2563.97	2541.42	2781.9	4656.49	0.550623	0.54578	0.597424
754476.26.peg.2797	K03076	secY; preprotein translocase subunit SecY								Preprotein translocase secY subunit (TC 3.A.5.1.1)	489.325	543.797	337.368	1627.32	0.300694	0.334167	0.207315
754476.26.peg.2798	K02876	RP-L15, MRPL15, rplO; large subunit ribosomal protein L15								LSU ribosomal protein L15p (L27Ae)	604.908	677.968	433.13	2530.24	0.239072	0.267947	0.171181
754476.26.peg.2799	K02907	RP-L30, MRPL30, rpmD; large subunit ribosomal protein L30								LSU ribosomal protein L30p (L7e)	914.924	1047.61	696.121	2871.59	0.318612	0.364819	0.242416
754476.26.peg.2800	K02988	RP-S5, MRPS5, rpsE; small subunit ribosomal protein S5								SSU ribosomal protein S5p (S2e)	645.812	717.973	455.712	1894.52	0.340883	0.378972	0.240541
754476.26.peg.2801	K02881	RP-L18, MRPL18, rplR; large subunit ribosomal protein L18								LSU ribosomal protein L18p (L5e)	573.956	674.239	393.439	1881.37	0.305074	0.358377	0.209124
754476.26.peg.2802	K02933	RP-L6, MRPL6, rplF; large subunit ribosomal protein L6								LSU ribosomal protein L6p (L9e)	684.096	783.438	438.464	1908.67	0.358415	0.410463	0.229722
754476.26.peg.2803	K02994	RP-S8, rpsH; small subunit ribosomal protein S8								SSU ribosomal protein S8p (S15Ae)	1072.27	1140.3	685.056	3149.36	0.340472	0.362073	0.217522
754476.26.peg.2804	K02954	RP-S14, MRPS14, rpsN; small subunit ribosomal protein S14								SSU ribosomal protein S14p (S29e) @ SSU ribosomal protein S14p (S29e)%2C zinc-independent	1154.45	1268.05	782.969	3334.77	0.346187	0.38025	0.234789
754476.26.peg.2805	K02931	RP-L5, MRPL5, rplE; large subunit ribosomal protein L5								LSU ribosomal protein L5p (L11e)	822.075	935.78	582.282	2487.62	0.330467	0.376175	0.234072
754476.26.peg.2806	K02895	RP-L24, MRPL24, rplX; large subunit ribosomal protein L24								LSU ribosomal protein L24p (L26e)	880.103	947.822	682.134	3427.03	0.256812	0.276572	0.199045
754476.26.peg.2807	K02874	RP-L14, MRPL14, rplN; large subunit ribosomal protein L14								LSU ribosomal protein L14p (L23e)	745.509	848.374	622.067	2688.04	0.277343	0.31561	0.23142
754476.26.peg.2808	K02961	RP-S17, MRPS17, rpsQ; small subunit ribosomal protein S17								SSU ribosomal protein S17p (S11e)	704.717	827.059	602.594	2634.36	0.26751	0.313951	0.228744
754476.26.peg.2809	K02904	RP-L29, rpmC; large subunit ribosomal protein L29								LSU ribosomal protein L29p (L35e)	1333.08	1549.85	1198.79	3776.16	0.353026	0.41043	0.317463
754476.26.peg.2810	K02878	RP-L16, MRPL16, rplP; large subunit ribosomal protein L16								LSU ribosomal protein L16p (L10e)	934.548	1023.94	937.99	2237.99	0.417584	0.457528	0.419122
754476.26.peg.2811	K02982	RP-S3, rpsC; small subunit ribosomal protein S3								SSU ribosomal protein S3p (S3e)	1537.18	1466.34	1362.77	2923.76	0.525755	0.501527	0.466102
754476.26.peg.2812	K02890	RP-L22, MRPL22, rplV; large subunit ribosomal protein L22								LSU ribosomal protein L22p (L17e)	790.169	831.097	627.376	1852.01	0.426655	0.448754	0.338754
754476.26.peg.2813	K02965	RP-S19, rpsS; small subunit ribosomal protein S19								SSU ribosomal protein S19p (S15e)	1092.52	1182.03	867.395	2451.77	0.445603	0.482114	0.353783
754476.26.peg.2814	K02886	RP-L2, MRPL2, rplB; large subunit ribosomal protein L2								LSU ribosomal protein L2p (L8e)	688.175	782.306	525.691	1695.58	0.405864	0.46138	0.310036
754476.26.peg.2815	K02892	RP-L23, MRPL23, rplW; large subunit ribosomal protein L23								LSU ribosomal protein L23p (L23Ae)	959.19	1085.8	788.369	2131.41	0.450026	0.50943	0.369881
754476.26.peg.2816	K02926	RP-L4, MRPL4, rplD; large subunit ribosomal protein L4								LSU ribosomal protein L4p (L1e)	616.818	631.112	539.648	1454.65	0.424033	0.433859	0.370982
754476.26.peg.2817	K02906	RP-L3, MRPL3, rplC; large subunit ribosomal protein L3								LSU ribosomal protein L3p (L3e)	1019.39	962.867	1048.8	2386.34	0.427179	0.403492	0.439503
754476.26.peg.2818	K02946	RP-S10, MRPS10, rpsJ; small subunit ribosomal protein S10								SSU ribosomal protein S10p (S20e)	1420.11	1377.75	1636.33	3011.8	0.471516	0.45745	0.543306
754476.26.peg.2821	K02992	RP-S7, MRPS7, rpsG; small subunit ribosomal protein S7								SSU ribosomal protein S7p (S5e)	1518.32	1735.71	2501.31	1793.03	0.84679	0.96803	1.39502
754476.26.peg.2822	K02950	RP-S12, MRPS12, rpsL; small subunit ribosomal protein S12								SSU ribosomal protein S12p (S23e)	2330.8	2486.54	3638.89	2023.01	1.15215	1.22913	1.79875
754476.26.peg.2823	K03046	rpoC; DNA-directed RNA polymerase subunit beta' [EC:2.7.7.6]								DNA-directed RNA polymerase beta' subunit (EC 2.7.7.6)	284.27	262.016	178.252	589.026	0.482611	0.444829	0.302622
754476.26.peg.2824	K03043	rpoB; DNA-directed RNA polymerase subunit beta [EC:2.7.7.6]								DNA-directed RNA polymerase beta subunit (EC 2.7.7.6)	242.918	260.783	150.011	550.439	0.441317	0.473772	0.27253
754476.26.peg.2825	K02935	RP-L7, MRPL12, rplL; large subunit ribosomal protein L7/L12								LSU ribosomal protein L7/L12 (P1/P2)	771.263	762.397	504.506	1752.27	0.440151	0.435091	0.287916
754476.26.peg.2826	K02864	RP-L10, MRPL10, rplJ; large subunit ribosomal protein L10								LSU ribosomal protein L10p (P0)	1011.78	943.137	632.048	2476.36	0.408578	0.380857	0.255233
754476.26.peg.2827	K02863	RP-L1, MRPL1, rplA; large subunit ribosomal protein L1								LSU ribosomal protein L1p (L10Ae)	704.658	1041.41	518.87	3220.59	0.218798	0.323359	0.16111
754476.26.peg.2828	K02867	RP-L11, MRPL11, rplK; large subunit ribosomal protein L11								LSU ribosomal protein L11p (L12e)	920.458	1243.46	779.756	2925.09	0.314676	0.425102	0.266575
754476.26.peg.2830	K03073	secE; preprotein translocase subunit SecE								Preprotein translocase subunit SecE (TC 3.A.5.1.1)	943.351	999.38	1032.72	1959.43	0.481441	0.510035	0.527048
754476.26.peg.2845	K03074	secF; preprotein translocase subunit SecF								Protein-export membrane protein SecF (TC 3.A.5.1.1)	140.243	130.66	132.872	66.3889	2.11244	1.96811	2.00142
754476.26.peg.2846	K03072	secD; preprotein translocase subunit SecD								Protein-export membrane protein SecD (TC 3.A.5.1.1)	130.112	107.107	167.358	48.4757	2.68406	2.2095	3.45241
754476.26.peg.2847	K03210	yajC; preprotein translocase subunit YajC								Preprotein translocase subunit YajC (TC 3.A.5.1.1)	267.715	245.986	365.519	141.894	1.88673	1.73359	2.576
754476.26.peg.288	K01887	RARS, argS; arginyl-tRNA synthetase [EC:6.1.1.19]								Arginyl-tRNA synthetase (EC 6.1.1.19)	111.817	112.004	139.268	142.175	0.786472	0.787792	0.979555
754476.26.peg.289	K04066	priA; primosomal protein N' (replication factor Y) (superfamily II helicase) [EC:3.6.4.-]								Helicase PriA essential for oriC/DnaA-independent DNA replication	60.2171	55.146	39.287	57.284	1.0512	0.962678	0.685828
754476.26.peg.2937	K21140	mec; [CysO sulfur-carrier protein]-S-L-cysteine hydrolase [EC:3.13.1.6]								Mov34/MPN/PAD-1 family protein	127.67	138.314	121.382	229.967	0.555166	0.601452	0.527823
754476.26.peg.2938	K21029	moeB; molybdopterin-synthase adenylyltransferase [EC:2.7.7.80]								Sulfur carrier protein adenylyltransferase ThiF	146.683	158.157	143.154	313.184	0.468359	0.504998	0.457092
754476.26.peg.295	K03118	tatC; sec-independent protein translocase protein TatC								Twin-arginine translocation protein TatC	344.892	303.321	245.525	234.92	1.46812	1.29117	1.04514
754476.26.peg.296	K03117	tatB; sec-independent protein translocase protein TatB								Twin-arginine translocation protein TatB	215.824	222.466	220.656	261.502	0.825323	0.850724	0.843801
754476.26.peg.297	K03116	tatA; sec-independent protein translocase protein TatA								Twin-arginine translocation protein TatA	161.019	245.851	313.637	462.97	0.347795	0.53103	0.677447
754476.26.peg.2971	K02335	polA; DNA polymerase I [EC:2.7.7.7]								DNA polymerase I (EC 2.7.7.7)	37.5974	37.8364	29.7976	73.2137	0.513529	0.516794	0.406996
754476.26.peg.2977	K03572	mutL; DNA mismatch repair protein MutL								DNA mismatch repair protein MutL	47.0377	55.9696	38.712	60.2422	0.78081	0.929077	0.642605
754476.26.peg.2995	K03573	mutH; DNA mismatch repair protein MutH								DNA mismatch repair endonuclease MutH	216.155	175.983	150.4	243.073	0.889259	0.723992	0.618742
754476.26.peg.30	K08311	nudH; putative (di)nucleoside polyphosphate hydrolase [EC:3.6.1.-]								Adenosine (5')-pentaphospho-(5'')-adenosine pyrophosphohydrolase (EC 3.6.1.-)	157.336	166.377	128.077	129.539	1.21458	1.28438	0.988711
754476.26.peg.311	K03629	recF; DNA replication and repair protein RecF								DNA recombination and repair protein RecF	46.986	55.1452	53.074	96.328	0.48777	0.572473	0.550971
754476.26.peg.32	K02434	gatB, PET112; aspartyl-tRNA(Asn)/glutamyl-tRNA(Gln) amidotransferase subunit B [EC:6.3.5.6 6.3.5.7]								Aspartyl-tRNA(Asn) amidotransferase subunit B (EC 6.3.5.6) @ Glutamyl-tRNA(Gln) amidotransferase subunit B (EC 6.3.5.7)	139.046	143.942	191.977	210.758	0.659741	0.682973	0.910888
754476.26.peg.328	K03071	secB; preprotein translocase subunit SecB								Protein export cytoplasm chaperone protein (SecB%2C maintains protein to be exported in unfolded state)	232.156	233.661	238.05	731.202	0.3175	0.319557	0.32556
754476.26.peg.337	K02970	RP-S21, MRPS21, rpsU; small subunit ribosomal protein S21								SSU ribosomal protein S21p	2890.67	3063.52	3421.42	3745.67	0.771736	0.817884	0.913434
754476.26.peg.339	K02316	dnaG; DNA primase [EC:2.7.7.-]								DNA primase (EC 2.7.7.-)	187.062	227.009	182.308	493.299	0.379206	0.460187	0.369569
754476.26.peg.43	K00974	cca; tRNA nucleotidyltransferase (CCA-adding enzyme) [EC:2.7.7.72 3.1.3.- 3.1.4.-]								tRNA nucleotidyltransferase (EC 2.7.7.21) (EC 2.7.7.25)	61.2523	60.7331	52.5251	96.2361	0.636479	0.631084	0.545794
754476.26.peg.431	K03639	moaA, CNX2; GTP 3',8-cyclase [EC:4.1.99.22]								Molybdenum cofactor biosynthesis protein MoaA	180.816	215.157	211.891	440.51	0.41047	0.488428	0.481014
754476.26.peg.461	K03831	mogA; molybdopterin adenylyltransferase [EC:2.7.7.75]								Molybdopterin biosynthesis molybdochelatase MogA	323.631	301.961	262.941	236.122	1.37061	1.27884	1.11358
754476.26.peg.494	K02897	RP-L25, rplY; large subunit ribosomal protein L25								LSU ribosomal protein L25p	476.308	483.81	467.015	250.994	1.89768	1.92757	1.86066
754476.26.peg.537	K03469	rnhA, RNASEH1; ribonuclease HI [EC:3.1.26.4]								Ribonuclease HI (EC 3.1.26.4)	66.626	68.9476	62.1788	84.2172	0.791121	0.818688	0.738315
754476.26.peg.538	K02342	dnaQ; DNA polymerase III subunit epsilon [EC:2.7.7.7]								DNA polymerase III epsilon subunit (EC 2.7.7.7)	56.8909	58.2419	55.6255	87.0721	0.653377	0.668893	0.638844
754476.26.peg.540	K04043	dnaK, HSPA9; molecular chaperone DnaK								Chaperone protein DnaK	399.037	834.627	196.297	1621.79	0.246048	0.514635	0.121038
754476.26.peg.556	K01875	SARS, serS; seryl-tRNA synthetase [EC:6.1.1.11]								Seryl-tRNA synthetase (EC 6.1.1.11)	94.7691	105.926	97.7717	154.955	0.611591	0.683592	0.630968
754476.26.peg.558	K01867	WARS, trpS; tryptophanyl-tRNA synthetase [EC:6.1.1.2]								Tryptophanyl-tRNA synthetase (EC 6.1.1.2)	61.9669	73.1938	63.5252	100.865	0.614355	0.725661	0.629804
754476.26.peg.567	K02888	RP-L21, MRPL21, rplU; large subunit ribosomal protein L21								LSU ribosomal protein L21p	1505.35	1480.87	1895.92	900.819	1.67109	1.64392	2.10467
754476.26.peg.568	K02899	RP-L27, MRPL27, rpmA; large subunit ribosomal protein L27								LSU ribosomal protein L27p	1083.6	1070.92	1370.23	477.209	2.2707	2.24413	2.87135
754476.26.peg.571	K02968	RP-S20, rpsT; small subunit ribosomal protein S20								SSU ribosomal protein S20p	1850.94	1618.78	1575.73	1154.4	1.60338	1.40226	1.36497
754476.26.peg.572	K01142	E3.1.11.2, xthA; exodeoxyribonuclease III [EC:3.1.11.2]								Exodeoxyribonuclease III (EC 3.1.11.2)	31.2741	36.4001	38.0759	25.1182	1.24508	1.44915	1.51587
754476.26.peg.574	K03654	recQ; ATP-dependent DNA helicase RecQ [EC:3.6.4.12]								ATP-dependent DNA helicase RecQ	41.9237	49.1964	38.2409	49.796	0.841908	0.987958	0.767951
754476.26.peg.586	K03111	ssb; single-strand DNA-binding protein								Single-stranded DNA-binding protein	321.089	294.286	316.013	161.204	1.99182	1.82555	1.96032
754476.26.peg.588	K03701	uvrA; excinuclease ABC subunit A								Excinuclease ABC subunit A	47.4487	46.1322	64.7597	46.495	1.02051	0.992198	1.39283
754476.26.peg.593	K01878	glyQ; glycyl-tRNA synthetase alpha chain [EC:6.1.1.14]								Glycyl-tRNA synthetase alpha chain (EC 6.1.1.14)	124.543	129.676	137.913	143.115	0.870229	0.906097	0.963649
754476.26.peg.594	K01879	glyS; glycyl-tRNA synthetase beta chain [EC:6.1.1.14]								Glycyl-tRNA synthetase beta chain (EC 6.1.1.14)	78.8945	82.878	76.3991	119.738	0.658894	0.692163	0.638054
754476.26.peg.606	K01885	EARS, gltX; glutamyl-tRNA synthetase [EC:6.1.1.17]								Glutamyl-tRNA synthetase (EC 6.1.1.17)	55.0513	69.715	78.5842	55.9577	0.983801	1.24585	1.40435
754476.26.peg.623	K01876	aspS; aspartyl-tRNA synthetase [EC:6.1.1.12]								Aspartyl-tRNA synthetase (EC 6.1.1.12) @ Aspartyl-tRNA(Asn) synthetase (EC 6.1.1.23)	163.509	186.244	154.747	569.81	0.286954	0.326853	0.271577
754476.26.peg.643	K02342	dnaQ; DNA polymerase III subunit epsilon [EC:2.7.7.7]								DNA polymerase III epsilon subunit (EC 2.7.7.7)	29.0638	32.2579	32.4148	24.2022	1.20087	1.33285	1.33933
754476.26.peg.645	K13288	orn, REX2, REXO2; oligoribonuclease [EC:3.1.-.-]								3'-to-5' oligoribonuclease (orn)	182.482	189.957	154.094	244.725	0.74566	0.776208	0.629663
754476.26.peg.69	K02909	RP-L31, rpmE; large subunit ribosomal protein L31								LSU ribosomal protein L31p	1931.85	1520.43	2368.35	843.79	2.28949	1.8019	2.80681
754476.26.peg.736	K02996	RP-S9, MRPS9, rpsI; small subunit ribosomal protein S9								SSU ribosomal protein S9p (S16e)	1093.56	1362.5	1439.9	1551.57	0.704807	0.878144	0.928028
754476.26.peg.737	K02871	RP-L13, MRPL13, rplM; large subunit ribosomal protein L13								LSU ribosomal protein L13p (L13Ae)	1997.52	2477.07	2502.51	2336.51	0.854917	1.06016	1.07104
754476.26.peg.764	K03601	xseA; exodeoxyribonuclease VII large subunit [EC:3.1.11.6]								Exodeoxyribonuclease VII large subunit (EC 3.1.11.6)	73.0787	58.3995	68.0675	61.5217	1.18785	0.949251	1.1064
754476.26.peg.793	K03635	MOCS2B, moaE; molybdopterin synthase catalytic subunit [EC:2.8.1.12]								Molybdenum cofactor biosynthesis protein MoaE	206.551	182.58	192.688	264.827	0.779946	0.689432	0.727602
754476.26.peg.794	K03636	moaD, cysO; sulfur-carrier protein								Molybdenum cofactor biosynthesis protein MoaD	306.716	260.331	247.931	395.672	0.775178	0.657947	0.626608
754476.26.peg.795	K03637	moaC, CNX3; cyclic pyranopterin monophosphate synthase [EC:4.6.1.17]								Molybdenum cofactor biosynthesis protein MoaC	191.278	155.742	140.773	112.926	1.69384	1.37915	1.2466
754476.26.peg.839	K04085	tusA, sirA; tRNA 2-thiouridine synthesizing protein A [EC:2.8.1.-]								Rhodanese-like domain protein	229.514	216.08	209.87	803.371	0.285689	0.268966	0.261236
754476.26.peg.859	K01141	sbcB, exoI; exodeoxyribonuclease I [EC:3.1.11.1]								Exodeoxyribonuclease I (EC 3.1.11.1)	103.574	119.712	79.7473	320.72	0.322941	0.37326	0.248651
754476.26.peg.893	K04567	KARS, lysS; lysyl-tRNA synthetase, class II [EC:6.1.1.6]								Lysyl-tRNA synthetase (class II) (EC 6.1.1.6)	73.613	56.8681	63.3389	91.1062	0.807992	0.624196	0.695221
754476.26.peg.906	K10747	LIG1; DNA ligase 1 [EC:6.5.1.1 6.5.1.6 6.5.1.7]								DNA ligase (ATP) (EC 6.5.1.1)	39.7024	58.8316	53.0464	145.627	0.272631	0.403989	0.364262
754476.26.peg.926	K07178	RIOK1; RIO kinase 1 [EC:2.7.11.1]								hypothetical protein	68.3581	69.4114	75.7294	67.1756	1.0176	1.03328	1.12734
754476.26.peg.930	K02342	dnaQ; DNA polymerase III subunit epsilon [EC:2.7.7.7]								DNA polymerase III epsilon subunit (EC 2.7.7.7)	104.489	145.589	141.77	96.7415	1.08008	1.50493	1.46546
754476.26.peg.971	K02990	RP-S6, MRPS6, rpsF; small subunit ribosomal protein S6								SSU ribosomal protein S6p	1894.95	1992.2	2366.52	3275.38	0.578544	0.608234	0.722518
754476.26.peg.972	K02963	RP-S18, MRPS18, rpsR; small subunit ribosomal protein S18								SSU ribosomal protein S18p @ SSU ribosomal protein S18p%2C zinc-independent	1419.08	1625.39	1681.64	3793.21	0.374111	0.4285	0.443329
754476.26.peg.974	K02939	RP-L9, MRPL9, rplI; large subunit ribosomal protein L9								LSU ribosomal protein L9p	453.681	549.443	476.228	1433.15	0.316562	0.383381	0.332294
754476.26.peg.976	K02314	dnaB; replicative DNA helicase [EC:3.6.4.12]								Replicative DNA helicase (EC 3.6.1.-)	100.323	112.219	92.5953	351.719	0.285237	0.31906	0.263265
09131 Membrane transport
02010 ABC transporters [PATH:ko02010]
02020 Two-component system [PATH:ko02020]
02060 Phosphotransferase system (PTS) [PATH:ko02060]
03070 Bacterial secretion system [PATH:ko03070]
09132 Signal transduction
754476.26.peg.1010	K03070	secA; preprotein translocase subunit SecA								Protein export cytoplasm protein SecA ATPase RNA helicase (TC 3.A.5.1.1)	181.38	180.541	218.823	161.264	1.12473	1.11954	1.35692		172	2 to 5	>5	-2 to -5	>-5
754476.26.peg.1038	K03106	SRP54, ffh; signal recognition particle subunit SRP54 [EC:3.6.5.4]								Signal recognition particle%2C subunit Ffh SRP54 (TC 3.A.5.1.1)	167.963	186.158	174.524	481.939	0.348514	0.386269	0.362128		30023x	13	1	26	9
754476.26.peg.1094	K09691	ABC-2.LPSE.A; lipopolysaccharide transport system ATP-binding protein								Teichoic acid export ATP-binding protein TagH (EC 3.6.3.40)	0.58669	0.227608	1.40263	124.644	0.00470693	0.00182607	0.0112531		90030x	12	1	24	10
754476.26.peg.1095	K09690	ABC-2.LPSE.P; lipopolysaccharide transport system permease protein								O-antigen export system permease protein RfbD	0.673817	0.293169	0.987049	130.045	0.0051814	0.00225436	0.00759003		A0%	23	9	15	11
754476.26.peg.1110	K00990	glnD; [protein-PII] uridylyltransferase [EC:2.7.7.59]								[Protein-PII] uridylyltransferase (EC 2.7.7.59)	63.4486	52.367	53.9311	97.7105	0.649353	0.53594	0.551948
754476.26.peg.1130	K12541	lapB; ATP-binding cassette, subfamily C, bacterial LapB								ABC transporter%2C transmembrane region:ABC transporter:Peptidase C39%2C bacteriocin processing	44.3722	42.9369	53.0526	24.9241	1.78029	1.72271	2.12857
754476.26.peg.117	K02036	pstB; phosphate transport system ATP-binding protein [EC:3.6.3.27]								Phosphate transport ATP-binding protein PstB (TC 3.A.1.7.1)	32.3079	33.5945	38.4332	47.3143	0.682835	0.710028	0.812295
754476.26.peg.118	K02038	pstA; phosphate transport system permease protein								Phosphate transport system permease protein PstA (TC 3.A.1.7.1)	27.6341	28.815	33.0003	35.6117	0.775982	0.809143	0.92667
754476.26.peg.1188	K02456	gspG; general secretion pathway protein G								General secretion pathway protein G	4.86321	2.0781	3.43254	50.1099	0.0970509	0.0414709	0.0685003
754476.26.peg.119	K02037	pstC; phosphate transport system permease protein								Phosphate transport system permease protein PstC (TC 3.A.1.7.1)	31.7845	34.2051	38.6808	49.603	0.640777	0.689576	0.779807
754476.26.peg.120	K02040	pstS; phosphate transport system substrate-binding protein								Phosphate ABC transporter%2C periplasmic phosphate-binding protein PstS (TC 3.A.1.7.1)	53.1955	50.3545	82.7057	33.3466	1.59523	1.51003	2.48018
754476.26.peg.121	K07636	phoR; two-component system, OmpR family, phosphate regulon sensor histidine kinase PhoR [EC:2.7.13.3]								Phosphate regulon sensor protein PhoR (SphS) (EC 2.7.13.3)	47.9586	61.8255	46.7241	76.8575	0.623994	0.804418	0.607932
754476.26.peg.122	K07657	phoB; two-component system, OmpR family, phosphate regulon response regulator PhoB								Phosphate regulon transcriptional regulatory protein PhoB (SphR)	59.591	69.1739	59.5281	67.3548	0.884733	1.02701	0.8838
754476.26.peg.1221	K02015	ABC.FEV.P; iron complex transport system permease protein								FIG00858098: hypothetical protein	26.3688	23.2465	26.8243	25.3666	1.03951	0.916423	1.05746
754476.26.peg.1222	K02013	ABC.FEV.A; iron complex transport system ATP-binding protein [EC:3.6.3.34]								iron(III) ABC transporter%2C ATP-binding protein%2C putative	10.7338	9.91978	17.2529	27.24	0.394046	0.364162	0.633365
754476.26.peg.1223	K02016	ABC.FEV.S; iron complex transport system substrate-binding protein								Vitamin B12 ABC transporter%2C B12-binding component BtuF	12.4013	10.44	21.5416	40.0827	0.309392	0.260461	0.537429
754476.26.peg.1250	K09811	ftsX; cell division transport system permease protein								Cell division protein FtsX	66.776	73.9318	43.4783	242.341	0.275546	0.305074	0.17941
754476.26.peg.1251	K09812	ftsE; cell division transport system ATP-binding protein								Cell division transporter%2C ATP-binding protein FtsE (TC 3.A.5.1.1)	115.635	126.898	82.4731	336.861	0.343273	0.376707	0.244828
754476.26.peg.1252	K03110	ftsY; fused signal recognition particle receptor								Signal recognition particle receptor protein FtsY (alpha subunit) (TC 3.A.5.1.1)	139.135	143.561	93.2294	403.451	0.344863	0.355834	0.23108
754476.26.peg.1273	K01915	glnA, GLUL; glutamine synthetase [EC:6.3.1.2]								Glutamine synthetase type I (EC 6.3.1.2)	872.856	1262.17	1721.55	764.021	1.14245	1.65201	2.25327
754476.26.peg.1275	K07708	glnL, ntrB; two-component system, NtrC family, nitrogen regulation sensor histidine kinase GlnL [EC:2.7.13.3]								Nitrogen regulation protein NtrB (EC 2.7.13.3)	43.6487	41.2596	125.661	21.9338	1.99002	1.8811	5.7291
754476.26.peg.1276	K07712	glnG, ntrC; two-component system, NtrC family, nitrogen regulation response regulator GlnG								Nitrogen regulation protein NR(I)	49.2886	71.1814	137.505	26.9312	1.83017	2.64308	5.10578
754476.26.peg.1284	K02020	modA; molybdate transport system substrate-binding protein								Molybdenum ABC transporter%2C periplasmic molybdenum-binding protein ModA (TC 3.A.1.8.1)	151.131	142.736	158.326	84.1758	1.79542	1.69569	1.88089
754476.26.peg.1285	K02018	modB; molybdate transport system permease protein								Molybdenum transport system permease protein ModB (TC 3.A.1.8.1)	78.8554	81.1995	86.5821	42.3197	1.86333	1.91872	2.04591
754476.26.peg.1286	K02017	modC; molybdate transport system ATP-binding protein [EC:3.6.3.29]								Molybdenum transport ATP-binding protein ModC (TC 3.A.1.8.1)	42.0115	51.1652	41.906	34.3781	1.22204	1.48831	1.21897
754476.26.peg.1319	K00404	ccoN; cytochrome c oxidase cbb3-type subunit I [EC:1.9.3.1]								Cytochrome c oxidase subunit CcoN (EC 1.9.3.1)	251.739	301.328	260.77	339.304	0.741928	0.888078	0.768544
754476.26.peg.1320	K00405	ccoO; cytochrome c oxidase cbb3-type subunit II								Cytochrome c oxidase subunit CcoO (EC 1.9.3.1)	178.819	202.724	179.845	248.999	0.718151	0.814159	0.722272
754476.26.peg.1322	K00406	ccoP; cytochrome c oxidase cbb3-type subunit III								Cytochrome c oxidase subunit CcoP (EC 1.9.3.1)	103.483	111.394	101.544	128.788	0.803513	0.864937	0.788458
754476.26.peg.1335	K04751	glnB; nitrogen regulatory protein P-II 1								Nitrogen regulatory protein P-II	292.139	334.824	264.547	186.445	1.56689	1.79583	1.4189
754476.26.peg.1342	K02668	pilS, pehS; two-component system, NtrC family, sensor histidine kinase PilS [EC:2.7.13.3]								Two-component sensor PilS	60.1191	51.6279	58.9347	50.1493	1.1988	1.02948	1.17518
754476.26.peg.1343	K02667	pilR, pehR; two-component system, NtrC family, response regulator PilR								Type IV fimbriae expression regulatory protein PilR	90.2168	87.1604	88.5232	68.86	1.31015	1.26576	1.28555
754476.26.peg.1351	K04771	degP, htrA; serine protease Do [EC:3.4.21.107]								Serine protease precursor MucD/AlgY associated with sigma factor RpoE	211.143	234.371	309.906	194.192	1.08729	1.2069	1.59587
754476.26.peg.1354	K19609	pfeS, pirS; two-component system, OmpR family, sensor histidine kinase PfeS [EC:2.7.13.3]								Signal transduction histidine kinase	54.263	55.7158	31.2733	10.3784	5.22843	5.36843	3.0133
754476.26.peg.1434	K02036	pstB; phosphate transport system ATP-binding protein [EC:3.6.3.27]								Phosphate transport ATP-binding protein PstB (TC 3.A.1.7.1)	14.1795	17.4164	16.3333	11.6838	1.2136	1.49064	1.39794
754476.26.peg.1435	K02038	pstA; phosphate transport system permease protein								Phosphate transport system permease protein PstA (TC 3.A.1.7.1)	3.61132	4.50525	5.70256	4.29524	0.840774	1.0489	1.32765
754476.26.peg.1436	K02037	pstC; phosphate transport system permease protein								Phosphate transport system permease protein PstC (TC 3.A.1.7.1)	4.35406	4.75266	5.44672	4.2908	1.01474	1.10764	1.26939
754476.26.peg.1437	K02040	pstS; phosphate transport system substrate-binding protein								Phosphate ABC transporter%2C periplasmic phosphate-binding protein PstS (TC 3.A.1.7.1)	18.9563	16.9708	28.0905	9.65158	1.96406	1.75834	2.91046
754476.26.peg.1527	K02453	gspD; general secretion pathway protein D								General secretion pathway protein D	0.442564	0.412066	0.4617	15.287	0.0289503	0.0269553	0.0302021
754476.26.peg.153	K03217	yidC, spoIIIJ, OXA1, ccfA; YidC/Oxa1 family membrane protein insertase								Inner membrane protein translocase component YidC%2C long form	87.6013	75.7632	135.26	70.8371	1.23666	1.06954	1.90945
754476.26.peg.1530	K07675	uhpB; two-component system, NarL family, sensor histidine kinase UhpB [EC:2.7.13.3]								Sensor histidine kinase	20.0748	16.8175	21.1574	26.957	0.744695	0.623863	0.784857
754476.26.peg.156	K02313	dnaA; chromosomal replication initiator protein								Chromosomal replication initiator protein DnaA	94.0531	91.5914	122.795	82.6101	1.13852	1.10872	1.48643
754476.26.peg.1561	K07666	qseB; two-component system, OmpR family, response regulator QseB								DNA-binding response regulator	31.3473	25.8344	31.3095	19.7673	1.58582	1.30692	1.5839
754476.26.peg.1573	K02650	pilA; type IV pilus assembly protein PilA								Type IV pilin PilA	37.1163	111.163	226.205	182.508	0.203368	0.609087	1.23942
754476.26.peg.1601	K00404	ccoN; cytochrome c oxidase cbb3-type subunit I [EC:1.9.3.1]								Cytochrome c oxidase subunit CcoN (EC 1.9.3.1)	78.2798	69.7424	84.5562	33.0725	2.36692	2.10877	2.55669
754476.26.peg.1615	K02456	gspG; general secretion pathway protein G								Predicted secretion system X protein GspG-like 3	4.22524	5.68827	30.3142	4.19228	1.00786	1.35685	7.23097
754476.26.peg.1616	K02455	gspF; general secretion pathway protein F								Predicted secretion system X protein GspF-like	4.40689	7.63857	39.7673	6.00561	0.733795	1.27191	6.6217
754476.26.peg.1617	K02454	gspE; general secretion pathway protein E								Predicted secretion system X protein GspE-like	4.82628	6.6905	45.1463	5.92977	0.813907	1.12829	7.61349
754476.26.peg.1623	K02453	gspD; general secretion pathway protein D								Predicted secretion system X protein GspD-like	1.86088	4.23825	20.5059	3.93435	0.472983	1.07724	5.21202
754476.26.peg.1624	K02456	gspG; general secretion pathway protein G								Predicted secretion system X protein GspG-like	3.50475	4.10678	40.039	2.53097	1.38474	1.62261	15.8196
754476.26.peg.1625	K02456	gspG; general secretion pathway protein G								Predicted secretion system X protein GspG-like 2	3.7501	3.76348	34.6943	3.92689	0.954979	0.958385	8.83504
754476.26.peg.1627	K12536	hasD, prtD, aprD; ATP-binding cassette, subfamily C, bacterial exporter for protease/lipase								ABC-type protease exporter%2C ATP-binding component PrtD/AprD	2.14241	2.98123	18.0739	1.96821	1.08851	1.51469	9.1829
754476.26.peg.1634	K03563	csrA; carbon storage regulator								Carbon storage regulator	2191	3258.34	2699.28	1528.44	1.43348	2.1318	1.76603
754476.26.peg.1644	K10914	crp; CRP/FNR family transcriptional regulator, cyclic AMP receptor protein								Cyclic AMP receptor protein	311.268	316.222	264.715	231.574	1.34414	1.36553	1.14311
754476.26.peg.1707	K03406	mcp; methyl-accepting chemotaxis protein								Methyl-accepting chemotaxis protein	149.034	96.3613	138.98	85.9746	1.73346	1.12081	1.61652
754476.26.peg.1714	K00027	ME2, sfcA, maeA; malate dehydrogenase (oxaloacetate-decarboxylating) [EC:1.1.1.38]								NAD-dependent malic enzyme (EC 1.1.1.38)	28.4257	34.2153	25.2342	19.3368	1.47003	1.76944	1.30498
754476.26.peg.1729	K03406	mcp; methyl-accepting chemotaxis protein								Methyl-accepting chemotaxis protein	36.411	37.2385	48.516	18.152	2.00589	2.05149	2.67277
754476.26.peg.1742	K07667	kdpE; two-component system, OmpR family, KDP operon response regulator KdpE								sensor histidine kinase	43.2723	46.65	47.7864	28.9943	1.49244	1.60894	1.64813
754476.26.peg.1743	K07646	kdpD; two-component system, OmpR family, sensor histidine kinase KdpD [EC:2.7.13.3]								Osmosensitive K+ channel histidine kinase KdpD (EC 2.7.3.-)	22.5299	22.8154	20.8892	15.8046	1.42553	1.44359	1.32172
754476.26.peg.1783	K07644	cusS, copS, silS; two-component system, OmpR family, heavy metal sensor histidine kinase CusS [EC:2.7.13.3]								Heavy metal sensor histidine kinase	52.0721	62.3211	60.9072	118.892	0.437978	0.524183	0.51229
754476.26.peg.1784	K07665	cusR, copR, silR; two-component system, OmpR family, copper resistance phosphate regulon response regulator CusR								Copper-sensing two-component system response regulator CusR	40.1537	48.8835	44.1898	62.6127	0.641302	0.780729	0.705764
754476.26.peg.1803	K07798	cusB, silB; membrane fusion protein, Cu(I)/Ag(I) efflux system								Cobalt/zinc/cadmium efflux RND transporter%2C membrane fusion protein%2C CzcB family	10.5513	12.8788	13.2523	119.207	0.0885121	0.108038	0.111171
754476.26.peg.1804	K07787	cusA, silA; Cu(I)/Ag(I) efflux system membrane protein CusA/SilA								Cobalt-zinc-cadmium resistance protein CzcA%3B Cation efflux system protein CusA	9.65777	10.3996	6.44336	76.0254	0.127033	0.136792	0.0847527
754476.26.peg.1805	K07810	cusF; Cu(I)/Ag(I) efflux system periplasmic protein CusF								hypothetical protein	39.4408	31.5053	18.9184	219.844	0.179404	0.143307	0.0860538
754476.26.peg.1814	K11004	hlyB, cyaB; ATP-binding cassette, subfamily B, bacterial HlyB/CyaB								type I secretion system ATPase	35.089	6.30807	2.84992	22.437	1.56389	0.281146	0.127019
754476.26.peg.1815	K11003	hlyD, cyaD; hemolysin D								HlyD family secretion protein	30.4193	3.69632	2.23966	8.30659	3.66207	0.444986	0.269624
754476.26.peg.1835	K00425	cydA; cytochrome bd ubiquinol oxidase subunit I [EC:1.10.3.14]								putative Cytochrome bd2%2C subunit I	65.9546	57.3259	77.8254	71.136	0.927163	0.805863	1.09404
754476.26.peg.1836	K00426	cydB; cytochrome bd ubiquinol oxidase subunit II [EC:1.10.3.14]								putative Cytochrome bd2%2C subunit II	42.7558	36.8981	44.8004	32.5907	1.3119	1.13217	1.37464
754476.26.peg.1837	K16013	cydD; ATP-binding cassette, subfamily C, bacterial CydD								Transport ATP-binding protein CydD	33.2664	26.2919	28.5948	19.7393	1.68529	1.33196	1.44862
754476.26.peg.1838	K16012	cydC; ATP-binding cassette, subfamily C, bacterial CydC								Transport ATP-binding protein CydC	14.6226	13.9002	13.0244	9.12151	1.60309	1.5239	1.42788
754476.26.peg.1877	K07637	phoQ; two-component system, OmpR family, sensor histidine kinase PhoQ [EC:2.7.13.3]								Sensor protein PhoQ (EC 2.7.13.3)	118.453	112.604	129.672	73.8495	1.60398	1.52478	1.7559
754476.26.peg.1878	K07660	phoP; two-component system, OmpR family, response regulator PhoP								Two-component system response regulator OmpR	281.116	248.95	257.802	176.633	1.59153	1.40942	1.45954
754476.26.peg.1924	K07666	qseB; two-component system, OmpR family, response regulator QseB								Two-component system response regulator QseB	1.74067	1.59921	1.85427	187.566	0.00928031	0.00852614	0.009886
754476.26.peg.1925	K07645	qseC; two-component system, OmpR family, sensor histidine kinase QseC [EC:2.7.13.3]								sensor histidine kinase	2.78343	2.62549	4.5651	139.429	0.0199631	0.0188304	0.0327415
754476.26.peg.1944	K07645	qseC; two-component system, OmpR family, sensor histidine kinase QseC [EC:2.7.13.3]								Sensor histidine kinase	24.603	23.073	24.3787	17.2355	1.42746	1.33869	1.41445
754476.26.peg.1957	K12257	secDF; SecD/SecF fusion protein								Protein-export membrane protein SecD (TC 3.A.5.1.1)	12.4044	17.9489	14.9707	15.7331	0.788429	1.14084	0.951539
754476.26.peg.1968	K03406	mcp; methyl-accepting chemotaxis protein								Methyl-accepting chemotaxis protein	73.6988	62.2864	77.0056	30.0904	2.44925	2.06998	2.55914
754476.26.peg.2165	K02556	motA; chemotaxis protein MotA								Flagellar motor rotation protein MotA	148.14	138.331	164.389	225.104	0.658097	0.614521	0.730282
754476.26.peg.2178	K11720	lptG; lipopolysaccharide export system permease protein								FIG000906: Predicted Permease	46.4794	42.362	88.845	45.4893	1.02177	0.931251	1.9531
754476.26.peg.2179	K07091	lptF; lipopolysaccharide export system permease protein								FIG000988: Predicted permease	48.8822	48.4169	56.7101	51.6978	0.945537	0.936537	1.09695
754476.26.peg.2281	K03415	cheV; two-component system, chemotaxis family, chemotaxis protein CheV								Chemotaxis protein CheV (EC 2.7.3.-)	247.128	239.455	336.503	231.549	1.06728	1.03415	1.45327
754476.26.peg.2283	K03776	aer; aerotaxis receptor								Aerotaxis sensor receptor protein	96.0721	90.7014	131.403	67.6565	1.42	1.34062	1.94221
754476.26.peg.2384	K03406	mcp; methyl-accepting chemotaxis protein								Methyl-accepting chemotaxis protein I (serine chemoreceptor protein)	98.6694	70.5394	84.2106	146.903	0.671662	0.480175	0.573238
754476.26.peg.2389	K02042	phnE; phosphonate transport system permease protein								Phosphonate ABC transporter permease protein phnE (TC 3.A.1.9.1)	7.0212	8.8457	8.04762	9.12661	0.76931	0.96922	0.881775
754476.26.peg.2390	K02044	phnD; phosphonate transport system substrate-binding protein								Phosphonate ABC transporter phosphate-binding periplasmic component (TC 3.A.1.9.1)	7.89574	8.53267	7.15072	9.33627	0.845707	0.913928	0.765907
754476.26.peg.2391	K02041	phnC; phosphonate transport system ATP-binding protein [EC:3.6.3.28]								Phosphonate ABC transporter ATP-binding protein (TC 3.A.1.9.1)	24.3137	43.5042	38.3233	14.9354	1.62792	2.91281	2.56593
754476.26.peg.2471	K03406	mcp; methyl-accepting chemotaxis protein								Methyl-accepting chemotaxis protein I (serine chemoreceptor protein)	30.8069	32.6705	49.7228	66.6106	0.462493	0.49047	0.74647
754476.26.peg.2572	K03075	secG; preprotein translocase subunit SecG								Preprotein translocase subunit SecG (TC 3.A.5.1.1)	316.653	350.108	545.312	326.642	0.969417	1.07184	1.66945
754476.26.peg.2623	K02405	fliA; RNA polymerase sigma factor for flagellar operon FliA								RNA polymerase sigma factor for flagellar operon	181.195	171.941	178.953	190.181	0.95275	0.904089	0.94096
754476.26.peg.2624	K03413	cheY; two-component system, chemotaxis family, chemotaxis protein CheY								Chemotaxis regulator - transmits chemoreceptor signals to flagelllar motor components CheY	191.349	186.28	202.311	182.509	1.04843	1.02066	1.1085
754476.26.peg.2626	K03407	cheA; two-component system, chemotaxis family, sensor kinase CheA [EC:2.7.13.3]								Signal transduction histidine kinase CheA (EC 2.7.3.-)	148.878	153.427	140.357	204.814	0.726892	0.749104	0.68529
754476.26.peg.2627	K03412	cheB; two-component system, chemotaxis family, protein-glutamate methylesterase/glutaminase [EC:3.1.1.61 3.5.1.44]								Chemotaxis response regulator protein-glutamate methylesterase CheB (EC 3.1.1.61)	87.5481	104.907	91.8817	93.8587	0.932765	1.11771	0.978936
754476.26.peg.2628	K02556	motA; chemotaxis protein MotA								Flagellar motor rotation protein MotA	62.1694	72.7007	63.1234	76.0404	0.817585	0.956081	0.830131
754476.26.peg.2631	K03408	cheW; purine-binding chemotaxis protein CheW								CheW domain protein	47.4983	47.0381	51.9073	30.3418	1.56544	1.55027	1.71075
754476.26.peg.2632	K03408	cheW; purine-binding chemotaxis protein CheW								Positive regulator of CheA protein activity (CheW)	185.141	186.235	168.442	284.719	0.650257	0.6541	0.591606
754476.26.peg.2645	K09808	lolC_E; lipoprotein-releasing system permease protein								Lipoprotein releasing system transmembrane protein LolC	81.8174	60.7149	112.114	59.7041	1.37038	1.01693	1.87783
754476.26.peg.2646	K09810	lolD; lipoprotein-releasing system ATP-binding protein [EC:3.6.3.-]								Lipoprotein releasing system ATP-binding protein LolD	74.4486	60.6893	89.0083	31.0593	2.39698	1.95398	2.86575
754476.26.peg.2651	K11085	msbA; ATP-binding cassette, subfamily B, bacterial MsbA [EC:3.6.3.-]								Lipid A export ATP-binding/permease protein MsbA	53.2067	51.0129	52.6806	43.6562	1.21877	1.16851	1.20671
754476.26.peg.267	K02010	afuC, fbpC; iron(III) transport system ATP-binding protein [EC:3.6.3.30]								Ferric iron ABC transporter%2C ATP-binding protein	75.5967	89.4834	55.6378	82.4269	0.917136	1.08561	0.674995
754476.26.peg.2679	K03406	mcp; methyl-accepting chemotaxis protein								Methyl-accepting chemotaxis protein	33.0431	39.7689	67.239	67.2502	0.491346	0.591357	0.999834
754476.26.peg.268	K02011	afuB, fbpB; iron(III) transport system permease protein								Ferric iron ABC transporter%2C permease protein	59.1856	63.1359	29.9777	56.5979	1.04572	1.11552	0.52966
754476.26.peg.269	K02012	afuA, fbpA; iron(III) transport system substrate-binding protein								Ferric iron ABC transporter%2C iron-binding protein	146.43	161.708	75.7596	80.342	1.82258	2.01275	0.942965
754476.26.peg.2715	K02012	afuA, fbpA; iron(III) transport system substrate-binding protein								Ferric iron ABC transporter%2C iron-binding protein	222.768	189.673	116.408	97.1287	2.29354	1.9528	1.19849
754476.26.peg.2716	K02011	afuB, fbpB; iron(III) transport system permease protein								Ferric iron ABC transporter%2C permease protein	63.5656	55.3936	58.557	39.9297	1.59194	1.38728	1.4665
754476.26.peg.2717	K02010	afuC, fbpC; iron(III) transport system ATP-binding protein [EC:3.6.3.30]								Ferric iron ABC transporter%2C ATP-binding protein	46.9345	52.1929	47.4924	43.4402	1.08044	1.20149	1.09328
754476.26.peg.2797	K03076	secY; preprotein translocase subunit SecY								Preprotein translocase secY subunit (TC 3.A.5.1.1)	489.325	543.797	337.368	1627.32	0.300694	0.334167	0.207315
754476.26.peg.2830	K03073	secE; preprotein translocase subunit SecE								Preprotein translocase subunit SecE (TC 3.A.5.1.1)	943.351	999.38	1032.72	1959.43	0.481441	0.510035	0.527048
754476.26.peg.2845	K03074	secF; preprotein translocase subunit SecF								Protein-export membrane protein SecF (TC 3.A.5.1.1)	140.243	130.66	132.872	66.3889	2.11244	1.96811	2.00142
754476.26.peg.2846	K03072	secD; preprotein translocase subunit SecD								Protein-export membrane protein SecD (TC 3.A.5.1.1)	130.112	107.107	167.358	48.4757	2.68406	2.2095	3.45241
754476.26.peg.2847	K03210	yajC; preprotein translocase subunit YajC								Preprotein translocase subunit YajC (TC 3.A.5.1.1)	267.715	245.986	365.519	141.894	1.88673	1.73359	2.576
754476.26.peg.2850	K03406	mcp; methyl-accepting chemotaxis protein								Methyl-accepting chemotaxis protein I (serine chemoreceptor protein)	207.743	167.614	192.762	118.466	1.7536	1.41486	1.62715
754476.26.peg.2854	K03408	cheW; purine-binding chemotaxis protein CheW								hypothetical protein	64.5889	78.7106	68.3679	45.3311	1.42483	1.73635	1.50819
754476.26.peg.2855	K03407	cheA; two-component system, chemotaxis family, sensor kinase CheA [EC:2.7.13.3]								Signal transduction histidine kinase CheA (EC 2.7.3.-)	47.2345	52.7416	54.2625	44.7443	1.05565	1.17873	1.21272
754476.26.peg.2856	K03413	cheY; two-component system, chemotaxis family, chemotaxis protein CheY								Chemotaxis regulator - transmits chemoreceptor signals to flagelllar motor components CheY	87.8372	104.171	109.222	99.5092	0.882704	1.04685	1.09761
754476.26.peg.2864	K10943	flrC, fleR; two-component system, response regulator FlrC								Flagellar regulatory protein FleQ	66.6323	66.4884	62.8274	106.416	0.62615	0.624797	0.590395
754476.26.peg.2865	K10942	flrB, fleS; two-component system, sensor histidine kinase FlrB [EC:2.7.13.3]								Flagellar sensor histidine kinase FleS	87.0937	106.29	76.0832	201.622	0.431964	0.527171	0.377355
754476.26.peg.2866	K10941	fleQ, flrA; sigma-54 dependent transcriptional regulator, flagellar regulatory protein								Flagellar regulatory protein FleQ	70.5332	163.63	111.974	157.449	0.447974	1.03926	0.711175
754476.26.peg.2871	K02406	fliC; flagellin								Flagellin protein FlaA	1324.55	1032.4	1014.45	2230.72	0.593778	0.462812	0.454764
754476.26.peg.2872	K02406	fliC; flagellin								Flagellin protein FlaA	303.467	391.544	269.798	404.606	0.75003	0.967718	0.666818
754476.26.peg.2915	K00575	cheR; chemotaxis protein methyltransferase CheR [EC:2.1.1.80]								Chemotaxis protein methyltransferase CheR (EC 2.1.1.80)	162.501	120.348	153.613	117.567	1.38221	1.02366	1.3066
754476.26.peg.295	K03118	tatC; sec-independent protein translocase protein TatC								Twin-arginine translocation protein TatC	344.892	303.321	245.525	234.92	1.46812	1.29117	1.04514
754476.26.peg.296	K03117	tatB; sec-independent protein translocase protein TatB								Twin-arginine translocation protein TatB	215.824	222.466	220.656	261.502	0.825323	0.850724	0.843801
754476.26.peg.297	K03116	tatA; sec-independent protein translocase protein TatA								Twin-arginine translocation protein TatA	161.019	245.851	313.637	462.97	0.347795	0.53103	0.677447
754476.26.peg.2972	K03406	mcp; methyl-accepting chemotaxis protein								Methyl-accepting chemotaxis protein	25.9051	30.4138	21.324	49.1613	0.526941	0.618652	0.433756
754476.26.peg.2994	K02488	pleD; two-component system, cell cycle response regulator [EC:2.7.7.65]								diguanylate cyclase/phosphodiesterase (GGDEF & EAL domains) with PAS/PAC sensor(s)	237.095	209.629	218.139	296.32	0.800131	0.707441	0.73616
754476.26.peg.3003	K05773	tupB, vupB; tungstate transport system permease protein								ABC-type tungstate transport system%2C permease protein	40.7145	44.5971	41.5014	31.0245	1.31233	1.43748	1.3377
754476.26.peg.3004	K06857	tupC, vupC; tungstate transport system ATP-binding protein [EC:3.6.3.55]								L-proline glycine betaine ABC transport system permease protein ProV (TC 3.A.1.12.1)	8.18122	8.49105	8.25532	22.0015	0.371848	0.38593	0.375215
754476.26.peg.3005	K03092	rpoN; RNA polymerase sigma-54 factor								RNA polymerase sigma-54 factor RpoN	212.923	235.662	194.331	229.666	0.927096	1.02611	0.846146
754476.26.peg.3007	K02806	PTS-Ntr-EIIA, ptsN; PTS system, nitrogen regulatory IIA component [EC:2.7.1.-]								PTS IIA-like nitrogen-regulatory protein PtsN	445.822	488.66	407.554	384.033	1.1609	1.27244	1.06125
754476.26.peg.3009	K02821	PTS-Ula-EIIA, ulaC, sgaA; PTS system, ascorbate-specific IIA component [EC:2.7.1.194]								PTS system%2C IIA component	161.168	189.178	181.737	149.956	1.07477	1.26156	1.21193
754476.26.peg.3011	K08483	PTS-EI.PTSI, ptsI; phosphotransferase system, enzyme I, PtsI [EC:2.7.3.9]								Phosphoenolpyruvate-protein phosphotransferase of PTS system (EC 2.7.3.9)	90.46	104.12	98.9469	114.361	0.791002	0.910446	0.865214
754476.26.peg.320	K03413	cheY; two-component system, chemotaxis family, chemotaxis protein CheY								Chemotaxis regulator - transmits chemoreceptor signals to flagelllar motor components CheY	63.5347	71.0632	71.4584	110.244	0.576307	0.644596	0.648181
754476.26.peg.328	K03071	secB; preprotein translocase subunit SecB								Protein export cytoplasm chaperone protein (SecB%2C maintains protein to be exported in unfolded state)	232.156	233.661	238.05	731.202	0.3175	0.319557	0.32556
754476.26.peg.36	K02657	pilG; twitching motility two-component system response regulator PilG								twitching motility protein PilG	286.24	224.495	220.495	148.483	1.92776	1.51193	1.48499
754476.26.peg.37	K02658	pilH; twitching motility two-component system response regulator PilH								twitching motility protein PilH	223.099	187.883	171.377	137.093	1.62736	1.37048	1.25008
754476.26.peg.38	K02659	pilI; twitching motility protein PilI								type IV pili signal transduction protein PilI	200.907	176.666	145.986	107.631	1.86663	1.64141	1.35636
754476.26.peg.39	K02660	pilJ; twitching motility protein PilJ								type IV pilus biogenesis protein PilJ	141.997	129.804	115.302	118.169	1.20165	1.09846	0.975735
754476.26.peg.40	K06596	chpA; chemosensory pili system protein ChpA (sensor histidine kinase/response regulator)								Signal transduction histidine kinase CheA (EC 2.7.3.-)	76.8089	67.1248	61.6448	62.8865	1.22139	1.0674	0.980254
754476.26.peg.41	K06598	chpC; chemosensory pili system protein ChpC								hypothetical protein	79.9476	71.8132	71.0692	42.1298	1.89765	1.70457	1.68691
754476.26.peg.433	K07673	narX; two-component system, NarL family, nitrate/nitrite sensor histidine kinase NarX [EC:2.7.13.3]								Nitrate/nitrite sensor protein (EC 2.7.3.-)	150.465	146.939	172.796	281.465	0.534581	0.522051	0.613916
754476.26.peg.434	K07684	narL; two-component system, NarL family, nitrate/nitrite response regulator NarL								Nitrate/nitrite response regulator protein	105.778	107.466	125.581	243.997	0.433524	0.44044	0.514681
754476.26.peg.438	K00370	narG, narZ, nxrA; nitrate reductase / nitrite oxidoreductase, alpha subunit [EC:1.7.5.1 1.7.99.-]								Respiratory nitrate reductase alpha chain (EC 1.7.99.4)	339.615	60.3342	845.281	406.256	0.835964	0.148513	2.08066
754476.26.peg.439	K00371	narH, narY, nxrB; nitrate reductase / nitrite oxidoreductase, beta subunit [EC:1.7.5.1 1.7.99.-]								Respiratory nitrate reductase beta chain (EC 1.7.99.4)	352.17	66.2098	1028.43	325.308	1.08257	0.203529	3.16139
754476.26.peg.440	K00373	narJ, narW; nitrate reductase molybdenum cofactor assembly chaperone NarJ/NarW								Respiratory nitrate reductase delta chain (EC 1.7.99.4)	513.663	115.844	1439.59	444.277	1.15618	0.260747	3.24029
754476.26.peg.441	K00374	narI, narV; nitrate reductase gamma subunit [EC:1.7.5.1 1.7.99.-]								Respiratory nitrate reductase gamma chain (EC 1.7.99.4)	456.668	109.798	1445.16	374.572	1.21917	0.29313	3.85817
754476.26.peg.453	K19340	nosF; Cu-processing system ATP-binding protein								Nitrous oxide reductase maturation protein NosF (ATPase)	87.1642	110.364	73.5927	133.475	0.653036	0.826847	0.551358
754476.26.peg.454	K19341	nosY; Cu-processing system permease protein								Nitrous oxide reductase maturation transmembrane protein NosY	106.292	114.378	90.5333	124.898	0.85103	0.915768	0.724858
754476.26.peg.46	K05966	citG; triphosphoribosyl-dephospho-CoA synthase [EC:2.4.2.52]								Triphosphoribosyl-dephospho-CoA synthetase	341.395	327.893	227.768	182.597	1.86966	1.79572	1.24738
754476.26.peg.471	K00374	narI, narV; nitrate reductase gamma subunit [EC:1.7.5.1 1.7.99.-]								Respiratory nitrate reductase gamma chain (EC 1.7.99.4)	109.561	112.759	104.239	33.1231	3.3077	3.40425	3.14703
754476.26.peg.472	K00373	narJ, narW; nitrate reductase molybdenum cofactor assembly chaperone NarJ/NarW								Respiratory nitrate reductase delta chain (EC 1.7.99.4)	176.244	186.512	148.308	56.1527	3.13865	3.32151	2.64116
754476.26.peg.473	K00371	narH, narY, nxrB; nitrate reductase / nitrite oxidoreductase, beta subunit [EC:1.7.5.1 1.7.99.-]								Respiratory nitrate reductase beta chain (EC 1.7.99.4)	142.88	141.932	127.909	47.1158	3.03252	3.01241	2.71477
754476.26.peg.474	K00370	narG, narZ, nxrA; nitrate reductase / nitrite oxidoreductase, alpha subunit [EC:1.7.5.1 1.7.99.-]								Respiratory nitrate reductase alpha chain (EC 1.7.99.4)	193.191	184.38	168.018	78.0168	2.47627	2.36334	2.15361
754476.26.peg.525	K07689	uvrY, gacA, varA; two-component system, NarL family, invasion response regulator UvrY								Nitrate/nitrite response regulator protein	531.108	454.516	599.203	777.811	0.682824	0.584353	0.770372
754476.26.peg.615	K00413	CYC1, CYT1, petC; ubiquinol-cytochrome c reductase cytochrome c1 subunit								ubiquinol cytochrome C oxidoreductase%2C cytochrome C1 subunit	336.528	372.165	536.9	693.061	0.485568	0.536987	0.77468
754476.26.peg.616	K00412	CYTB, petB; ubiquinol-cytochrome c reductase cytochrome b subunit								Ubiquinol--cytochrome c reductase%2C cytochrome B subunit (EC 1.10.2.2)	311.748	331.032	630.871	602.715	0.51724	0.549235	1.04671
754476.26.peg.617	K00411	UQCRFS1, RIP1, petA; ubiquinol-cytochrome c reductase iron-sulfur subunit [EC:1.10.2.2]								Ubiquinol-cytochrome C reductase iron-sulfur subunit (EC 1.10.2.2)	427.773	456.61	914.759	930.64	0.459655	0.490641	0.982936
754476.26.peg.658	K02065	mlaF, linL, mkl; phospholipid/cholesterol/gamma-HCH transport system ATP-binding protein								Uncharacterized ABC transporter%2C ATP-binding protein YrbF	259.655	289.892	209.328	336.476	0.771689	0.861551	0.622119
754476.26.peg.659	K02066	mlaE, linK; phospholipid/cholesterol/gamma-HCH transport system permease protein								Uncharacterized ABC transporter%2C permease component YrbE	122.73	129.84	107.888	173.6	0.706972	0.747927	0.621473
754476.26.peg.660	K02067	mlaD, linM; phospholipid/cholesterol/gamma-HCH transport system substrate-binding protein								Uncharacterized ABC transporter%2C periplasmic component YrbD	170.873	174.552	155.044	418.717	0.408087	0.416873	0.370284
754476.26.peg.661	K07323	mlaC; phospholipid transport system substrate-binding protein								Uncharacterized ABC transporter%2C auxiliary component YrbC	214.501	218.196	161.731	511.223	0.419583	0.426812	0.316362
754476.26.peg.662	K07122	mlaB; phospholipid transport system transporter-binding protein								Uncharacterized protein YrbB	180.595	189.649	134.558	369.82	0.488333	0.512813	0.363848
754476.26.peg.767	K06861	lptB; lipopolysaccharide export system ATP-binding protein [EC:3.6.3.-]								Lipopolysaccharide ABC transporter%2C ATP-binding protein LptB	72.2161	69.9676	73.7752	92.2144	0.783132	0.758749	0.80004
754476.26.peg.798	K05772	tupA, vupA; tungstate transport system substrate-binding protein								ABC-type tungstate transport system%2C periplasmic binding protein	52.7882	47.4704	56.0018	40.1856	1.31361	1.18128	1.39358
754476.26.peg.804	K03415	cheV; two-component system, chemotaxis family, chemotaxis protein CheV								Chemotaxis protein CheV (EC 2.7.3.-)	112.528	103.825	95.2041	60.5084	1.85971	1.71587	1.5734
754476.26.peg.806	K02398	flgM; negative regulator of flagellin synthesis FlgM								Negative regulator of flagellin synthesis FlgM	775.703	542.799	516.126	600.007	1.29282	0.904655	0.860199
754476.26.peg.812	K13816	rpfF; DSF synthase								Enoyl-CoA hydratase (EC 4.2.1.17) / Delta(3)-cis-delta(2)-trans-enoyl-CoA isomerase (EC 5.3.3.8) / 3-hydroxyacyl-CoA dehydrogenase (EC 1.1.1.35) / 3-hydroxybutyryl-CoA epimerase (EC 5.1.2.3)	84.3688	88.093	77.1346	200.269	0.421278	0.439874	0.385156
754476.26.peg.813	K10715	rpfC; two-component system, sensor histidine kinase RpfC [EC:2.7.13.3]								sensor histidine kinase	78.8876	72.1196	82.0134	55.2125	1.4288	1.30622	1.48541
754476.26.peg.814	K13815	rpfG; two-component system, response regulator RpfG								Response regulator	190.557	143.389	186.024	74.7647	2.54875	1.91787	2.48812
754476.26.peg.820	K10255	FAD6, desA; acyl-lipid omega-6 desaturase (Delta-12 desaturase) [EC:1.14.19.23 1.14.19.45]								Beta-carotene ketolase (EC 1.14.-.-)	42.1499	35.6053	34.4586	44.7588	0.941712	0.795493	0.769872
754476.26.peg.844	K07689	uvrY, gacA, varA; two-component system, NarL family, invasion response regulator UvrY								DNA-binding response regulator%2C LuxR family	93.3034	87.6332	101.141	129.397	0.72106	0.677241	0.781633
754476.26.peg.856	K12340	tolC; outer membrane protein								Type I secretion outer membrane protein%2C TolC precursor	391.435	262.794	375.955	533.145	0.734201	0.492912	0.705166
754476.26.peg.861	K07675	uhpB; two-component system, NarL family, sensor histidine kinase UhpB [EC:2.7.13.3]								Sensor histidine kinase	93.5609	98.6673	85.3147	206.063	0.454041	0.478821	0.414023
754476.26.peg.92	K02040	pstS; phosphate transport system substrate-binding protein								Phosphate ABC transporter%2C periplasmic phosphate-binding protein PstS (TC 3.A.1.7.1)	17.5453	20.2542	18.3579	19.8075	0.88579	1.02255	0.926818
09140 Cellular Processes
02024 Quorum sensing [PATH:ko02024]
02025 Biofilm formation - Pseudomonas aeruginosa [PATH:ko02025]
02026 Biofilm formation - Escherichia coli [PATH:ko02026]
02030 Bacterial chemotaxis [PATH:ko02030]
02040 Flagellar assembly [PATH:ko02040]
04112 Cell cycle - Caulobacter [PATH:ko04112]
04146 Peroxisome [PATH:ko04146]
04214 Apoptosis - fly [PATH:ko04214]
04216 Ferroptosis [PATH:ko04216]
04217 Necroptosis [PATH:ko04217]
05111 Biofilm formation - Vibrio cholerae [PATH:ko05111]
09141 Transport and catabolism
09142 Cell motility
09143 Cell growth and death
09145 Cellular community - prokaryotes
[truncated: 164 more rows]

## Sheet: all genes
	Ratio Biofilm/pure cultures						Ratio Biofilm/pure cultures
Gene tag and functions	300N-23C	900N-30C	0%NaCl			Intergenic sequences	300N-23C	900N-30C	0%NaCl			All genes						All genes
[truncated: 3,095 more rows]

## Sheet: Carbon flux
GP59				JAM1		TPM				Ratio Biofilm/pure cultures
[truncated: 119 more rows]

## Sheet: Nitrogen summary
						TPM				Ratio Biofilm/pure cultures
[truncated: 64 more rows]

## Sheet: Iron
							TPM				Ratio Biofilm/pure cultures
[truncated: 78 more rows]

[truncated: 3 more sheets: Transport, Respiratory, Sulfur-Ectoine]
