# Supplementary material for: Dynamics of a methanol-fed marine denitrifying biofilm: 2—impact of environmental changes on the microbial community
Source: PeerJ. 2019 Aug 13;7:e7467. doi: 10.7717/peerj.7467 (PMC6697039; doi:10.7717/peerj.7467)
Supplement: Document S12 — log10 [Taxa TPM/geometric average of TPM] [file peerj-07-7467-s018.xlsx]

## Sheet: Figure 4
	Data from Table 6 and supplemental doc 4							Data used in Figure 4
									Data were transformed by:
									log10 [TPM/geometric average of TPM]
	Reff300N-23C	900N-30C	0%NaCl						Ref300N-23C	900N-30C	0%NaCl
	TPM	TPM	TPM					Nitrate (ppm-N)	300	900	300
Aequorivita	883.14	2436.65	101					NaCl (% w/v)	3	3	0.05
Aminobacter	0.85	41.74	389.06					Temperature (°C)	23	30	23
Aquamicrobium	1.11	43.46	1649.79
Azoarcus	2.33	11.44	206.2					Aequorivita	0.802078	0.712299	-0.793362
Bradymonas	3.54	919.81	807.59					Aminobacter	-2.21453	-1.05394	-0.207666
Geofilum	3.73	10.39	857.59					Aquamicrobium	-2.09863	-1.0364	0.419746
Hoeflea	188.18	8.29	98.62					Azoarcus	-1.7766	-1.61607	-0.483394
HyphomicrobiumOthers	0.001	160	2171.57					Bradymonas	-1.59495	0.289204	0.109508
Idiomarina	249.51	97.87	37.06					Geofilum	-1.57224	-1.65788	0.135597
Ignavibacteriales	267.25	1353.79	12.35					Hoeflea	0.130622	-1.75594	-0.803718
Lentimicrobium	146.98	321.15	120.73					HyphomicrobiumOthers	-5.14395	-0.470374	0.539091
Marinicella	1771.99	11956.5	1078.23					Idiomarina	0.253137	-0.683844	-1.22878
Marinobacter	705.08	106.92	19.07					Ignavibacteriales	0.282967	0.457058	-1.70602
Maritimibacter	308.45	796.68	722.48					Lentimicrobium	0.0233071	-0.167786	-0.715868
Mesorhizobium	19.92	100.06	903.47					Marinicella	1.10451	1.40311	0.235028
MethylophagaOthers	3141.34	7487.11	5814.69					Marinobacter	0.704287	-0.645435	-1.51733
Oceanibaculum	878.14	864.44	1845.51					Maritimibacter	0.345234	0.22679	0.0611429
Paracoccus	69.18	116.17	86.99					Mesorhizobium	-0.844662	-0.674233	0.158231
Pseudomonas	299.34	127.03	1314.78					MethylophagaOthers	1.35316	1.19982	0.966844
Roseovarius	599.5	1570.4	49.56					Oceanibaculum	0.799613	0.262241	0.468433
Stappia	1935.45	2943.25	2871.51					Paracoccus	-0.303971	-0.6094	-0.858214
Streptomyces	295.85	69.47	180.55					Pseudomonas	0.332214	-0.570587	0.32117
Sunxiuqinia	10.28	48.03	190.66					Roseovarius	0.633838	0.521517	-1.10255
Tenericutes	308.65	476.77	968.78					Stappia	1.14283	0.794333	0.660427
Wenzhouxiangella	6.4	272.26	6					Streptomyces	0.32712	-0.832696	-0.541085
Winogradskyella	396.63	754.47	12.21					Sunxiuqinia	-1.13196	-0.992981	-0.517423
Xanthomarina	9.21	434.08	693.44					Tenericutes	0.345515	0.0038152	0.188542
Others	19120.5	43020.4	22604.1					Wenzhouxiangella	-1.33777	-0.23951	-2.01953
Mobile Element	4829.32	547.01	15684.8					Winogradskyella	0.454434	0.203148	-1.71097
No genes	12060	18684.2	10750					Xanthomarina	-1.17969	-0.0369239	0.043326
Hyphomicrobium	726.36	555.1	348520
Methylophaga	950798	904148	579231
Geometric average	139.321	472.621	627.551
