# Supplementary material for: Dynamics of a methanol-fed marine denitrifying biofilm: 2—impact of environmental changes on the microbial community
Source: PeerJ. 2019 Aug 13;7:e7467. doi: 10.7717/peerj.7467 (PMC6697039; doi:10.7717/peerj.7467)
Supplement: Document S13 [file peerj-07-7467-s019.fas]

>JX131369.2:1..1450 Hyphomicrobium nitrativorans (T); NL23
AACCTTACCAGCTCTTGACATTTACGGa-CCGTTTCCAGAGATGGATTCatcctagcaat
agg-CCGTAGGACAGGTGCTGCATGGCTGTCGTCAGCTCGTGTCGTGAGATGTTGGGTTA
AGTCCCGCAACGAGCGCAACCCTCGCCATTAGTTGCCATCAtttagt--TGGGCACTCTA
GTGGGACTGCCGGTGATAAGCCGGAGGAAGGTGGGGATGACGTCAAGTCATCATGGCCCT
TACGGGCTGGGCTACACACGTGCTACAATGGCGGTGACAATGGGCAGCAACACAGCGATG
TGAAGCTAATCTCA-AAAAGCCGTCTCAGTTCGGATTGGTCTCTGCAACTCGAGACCATG
AAGTTGGAATCGCTAGTAATCGCGCATCAGCATGGCGCGGTGAATACGTTCCCGGGC
>Y14305.1:<1..>1438 Hyphomicrobium zavarzinii (T); ZV-622
AACCTTACCAGCTCTTGACATTTACGGa-CCGTTTCCAGAGATGGATTCatcctagcaat
agg-CCGTAGGACAGGTGCTGCATGGCTGTCGTCAGCTCGTGTCGTGAGATGTTGGGTTA
AGTCCCGCAACGAGCGCAACCCTCGCCATTAGTTGCCATCAtttagt--TGGGCACTCTA
GTGGGACTGCCGGTGATAAGCCGGAGGAAGGTGGGGATGACGTCAAGTCATCATGGCCCT
TACGGGCTGGGCTACACACGTGCTACAATGGCGGTGACAATGGGCAGCAACACAGCAATG
TGAAGCTAATCTCA-AAAAGCCGTCTCAGTTCGGATTGGGCTCTGCAACTCGAGCCCATG
AAGTTGGAATCGCTAGTAATCGCGCATCAGCATGGCGCGGTGAATACGTTCCCGGGC
>OTU-004  - 107700 - 19419
AACCTTACCAGCTCTTGACATTTACGGa-CCGTTTCCAGAGATGGATTCatcctagcaat
agg-CCGTAGGACAGGTGCTGCATGGCTGTCGTCAGCTCGTGTCGTGAGATGTTGGGTTA
AGTCCCGCAACGAGCGCAACCCTCGCCATTAGTTGCCATCAtttagt--TGGGCACTCTA
GTGGGACTGCCGGTGATAAGCCGGAGGAAGGTGGGGATGACGTCAAGTCATCATGGCCCT
TACGGGCTGGGCTACACACGTGCTACAATGGCGGTGACAATGGGCAGCAACACAGCGATG
TGAAGCTAATCTCA-AAAAGCCGTCTCAGTTCGGATTGGTCTCTGCAACTCGAGACCATG
AAGTTGGAATCGCTAGTAATCGCGCATCAGCATGGCGCGGTGAATACGTTCCCGGGC
>OTU-257  - 22538 - 4232
AACCTTACCAGCTCTTGACATTTACGGa-CCGTTTCCAGAGATGGATTCatcctagcaat
agg-CCGTAGGACAGGTGCTGCATGGCTGTCGTCAGCTCGTGTCGTGAGATGTTGGGTTA
AGTCCCGCAACGAGCGCAACCCCTATCCTTAGTTGCCAACAttcagt--TGGGAACTCTA
AGGAGACTGCCGGTGATAAGCCGGAGGAAGGTGGGGATGACGTCAAGTCATCATGGCCCT
TACGGGCTGGGCTACACACGTGCTACAATGGCGGTGACAATGGGCAGCAACACAGCGATG
TGAAGCTAATCTCA-AAAAGCCGTCTCAGTTCGGATTGGTCTCTGCAACTCGAGACCATG
AAGTTGGAATCGCTAGTAATCGCGCATCAGCATGGCGCGGTGAATACGTTCCCGGGC
>OTU-106  - 195 - 20
AACCTTACCAGCTCTTGACATTTACGGa-CCGTTTCCAGAGATGGATTCatcctagcaat
agg-CCGTAGGACAGGTGCTGCATGGCTGTCGTCAGCTCGTGTCGTGAGATGTTGGGTTA
AGTCCCGCAACGAGCGCAACCCTCATCTTTAGTTGCCATCAgttcggc-TGGGCACTCTA
GAGAAACTGCCGGTGACAAGCCGGAGGAAGGCGGGGATGACGTCAAGTCATCATGGCCCT
TACGGGCTGGGCTACACACGTGCTACAATGGCGGTGACAATGGGCAGCAACACAGCGATG
TGAAGCTAATCTCA-AAAAGCCGTCTCAGTTCGGATTGGTCTCTGCAACTCGAGACCATG
AAGTTGGAATCGCTAGTAATCGCGCATCAGCATGGCGCGGTGAATACGTTCCCGGG-
>OTU-214  - 7237 - 1366
AACCTTACCAGCTCTTGACATTTACGGa-CCGTTTCCAGAGATGGATTCatcctagcaat
agg-CCGTAGGACAGGTGCTGCATGGCTGTCGTCAGCTCGTGTCGTGAGATGTTGGGTTA
AGTCCCGCAACGAGCGCAACCCTCGCCCTTAGTTGCCCTTAttaagt--TAGGCACTCTA
AGGGGACTGCCGGTGATAAGCCGGAGGAAGGTGGGGATGACGTCAAGTCCTCATGGCCCT
TACGGGCTGGGCTACACACGTGCTACAATGGCGGTGACAGTGGGCAGCAACACAGCGATG
TGAAGCTAATCTCA-AAAAGCCGTCTCAGTTCGGATTGGTCTCTGCAACTCGAGACCATG
AAGTTGGAATCGCTAGTAATCGCGCATCAGCATGGCGCGGTGAATACGTTCCCGGG-
>OTU-357  - 221 - 17
AACCTTACCAGCTCTTGACATTTACGGa-CCGTTTCCAGAGATGGATTCatcctagcaat
agg-CCGTAGGACAGGTGCTGCATGGCTGTCGTCAGCTCGTGTCGTGAGATGTTGGGTTA
AGTCCCGCAACGAGCGCAACCCTCGCCATTAGTTGCCATCAtttagt--TGGGCACTCTA
GTGGGACTGCCGGTGATAAGCCGGAGGAAGGTGGGGATGACGTCAAGTCCTCATGGCCCT
TACGGGCTGGGCTACACACGTGCTACAATGGCGGTGACAGTGGGCAGCAACTCCGCGAGG
AGGAGCTAATCTCC-AAAAACCGTCTCAGTTCGGATTGCACTCTGCAACTCGGGTGCATG
AAGTTGGAATCGCTAGTAATCGCAGATCAGCATGCTGCGGTGAATACGTTCCCGGGC
>OTU-285  - 64 - 0
AACCTTACCAGCTCTTGACATTTACGGa-CCGTTTCCAGAGATGGATTCatcctagcaat
agg-CCGTAGGACAGGTGCTGCATGGCTGTCGTCAGCTCGTGTCGTGAGATGTTGGGTTA
AGTCCCGCAACGAGCGCAACCCTCGCCATTAGTTGCCATCAgttcggc-TGGGCACTCTA
GAGAAACTGCCGGTGACAAGCCGGAGGAAGGCGGGGATGACGTCAAGTCCTCATGGCCCT
TATGGGCTGGGCTACACACGTGCTACAATGGCGGTGACAGTGGGCAGCAACTCAGCAATG
GGAAGCTAATCTCT-AAAAACCGTCTCAGTTCGGATTGGGCTCTGCAACTCGAGCCCATG
AAGTTGGAATCGCTAGTAATCGCGGATCAGCATGCCGCGGTGAATACGTTCCCGGG-
>OTU-123  - 2481 - 217
AACCTTACCAGCTCTTGACATTTACGGa-CCGTTTCCAGAGATGGATTCatcctagcaat
agg-CCGTAGGACAGGTGCTGCATGGCTGTCGTCAGCTCGTGTCGTGAGATGTTGGGTTA
AGTCCCGCAACGAGCGCAACCCTCGCCATTAGTTGCCATCAtttagt--TGGGCACTCTA
GTGGGACTGCCGGTGATAAGCCGGAGGAAGGTGGGGATGACGTCAAGTCATCATGGCCCT
TACGGGCTGGGCTACACACGTGCTACAATGGCGGTGACAGTGGGCAGCAACTCAGCAATG
AGGAGCTAATCTCA-AAAAACCGTCTCAGTTCGGATTGGGCTCTGCAACTCGAGCCCATG
AAGTCGGAATCGCTAGTAATCGCGGATCAGCATGCCGCGGTGAATACGTTCCCGGGC
>OTU-713  - 1288 - 2
AACCTTACCAGCTCTTGACATTTACGGa-CCGTTTCCAGAGATGGATTCatcctagcaat
agg-CCGTAGGACAGGTGCTGCATGGCTGTCGTCAGCTCGTGTCGTGAGATGTTGGGTTA
AGTCCCGCAACGAGCGCAACCCTCGCCCTTAGTTGCCAGCAttaagt--TGGGCACTCTA
AGGGGACTGCCGGTGATAAGCCGGAGGAAGGTGGGGATGACGTCAAGTCCTCATGGCCCT
TACGGGCTGGGCTACACACGTGCTACAATGGTGGTGACAGTGGGCAGCAACTCAGCAATG
GGAAGCTAATCTCT-AAAAACCGTCTCAGTTCGGATTGGGCTCTGCAACTCGAGCCCATG
AAGTTGGAATCGCTAGTAATCGCGGATCAGCATGCCGCGGTGAATACGTTCCCGGG-
>OTU-147  - 70 - 21
AACCTTACCAGCTCTTGACATTTACGGa-CCGTTTCCAGAGATGGATTCatcctagcaat
agg-CCGTAGGACAGGTGCTGCATGGCTGTCGTCAGCTCGTGTCGTGAGATGTTCGGTTA
AGTCCGGCAACGAGCGCAACCCACATCCCTAGTTGCCAGCAgttcggc-TGGGCACTCTA
TGGAAACTGCCCGTGATAAGCGGGAGGAAGGTGTGGATGACGTCAAGTCATCATGGCCCT
TACGGGCTGGGCTACACACGTGCTACAATGGCGGTGACAATGGGCAGCAACACAGCGATG
TGAAGCTAATCTCA-AAAAGCCGTCTCAGTTCGGATTGGTCTCTGCAACTCGAGACCATG
AAGTTGGAATCGCTAGTAATCGCGCATCAGCATGGCGCGGTGAATACGTTCCCGGG-
>OTU-706  - 4993 - 819
AACCTTACCAGCTCTTGACATTTACGGa-CCGTTTCCAGAGATGGATTCatcctagcaat
agg-CCGTAGGACAGGTGCTGCATGGCTGTCGTCAGCTCGTGTCGTGAGATGTTGGGTTA
AGTCCCGCAACGAGCGCAACCCTCGCCATTAGTTGCCATCGtttagt--TGGGCACTCTA
GAGAAACTGCCGGTGACAAGCCGGAGGAAGGCGGGGATGACGTCAAGTCCTCATGGCCCT
TATGGGCTGGGCTACACATGTGCTACAATGGCGGTGACAATGGGCAGCAACACAGCGATG
TGAAGCTAATCTCA-AAAAGCCGTCTCAGTTAGGATTGGTCTCTGCAACTCGAGACCATG
AAGTTGGAATCGCTAGTAATCGCGCATCAGCATGGCGCGGTGAATACGTTCCCGGGC
>OTU-848  - 383 - 126
AACCTTACCAGCTCTTGACATTTACGGa-CCGTTTCCAGAGATGGATTCatcctagcaat
agg-CCGTAGGACAGGTGCTGCACGGCTGTCGTCAGCTCGTGTCGTGAGATGTTGGGTTA
AGTCCCGCAACGAGCGCAACCCTCGCCATTAGTTGCCATCAtttagt--TGGGCACTCTA
GTGGGACTGCCGGTGATAAGCCGGAGGAAGGTGGGGATGACGTCAAGTCATCATGGCCCT
TACGGGCTGGGCTACACACGTGCTACAATGGCGGTGACAGAGGGCAGCGAGGGGGCGATC
TCAAGCTAATCCCG-AAAAACCGTCTCAGTTCGGATTGTACTCTGCAACTCGAGACCATG
AAGTTGGAATCGCTAGTAATCGCGCATCAGCATGGCGCGGTGAATACGTTCCCGGGC
>OTU-980  - 23 - 0
AACCTTACCAGCTCTTGACATTTACGGa-CCGTTTCCAGAGATGGATTCctcccagcaat
ggg-CCTGAACACAGGTGCTGCATGGCTGTCGTCAGCTCGTGTCGTGAGATGCTGGGTTA
AGTCCCGCAACGAGCGCAACCCTCGCCATTAGTTGCCATCAttaagt--TGGGCACTCTA
GTGGGACTGCCGGTGATAAGCCGGAGGAAGGTGGGGATGACGTCAAGCCATCATGGCCCT
TACGGGCTGGGCTACACACGTGCTACAATGGCGGTGACAGTGGGCAGCAACTCAGCAATG
AGGAGCTAATCTCA-AAAAACCGTCTCAGTTCGGATTGGGCTCTGCAACTCGAGACCATG
AAGTTGGAATCGCTAGTAATCGCGCATCAGCATGGCGCGGTGAATACGTTCCCGGGC
>AB543807.2:<1..>1406 Hyphomicrobium vulgare (T); JCM 6889
AACCTTACCAGCTCTTGACATGTCAGGt-CGGTTTCCAGAGATGGATTCctcccagcaat
ggg-CCTGAACACAGGTGCTGCATGGCTGTCGTCAGCTCGTGTCGTGAGATGTTGGGTTA
AGTCCCGCAACGAGCGCAACCCTCGCCATTAGTTGCCATCAttcagt--TGGGCACTCTA
GTGGGACTGCCGGTGATAAGCCGGAGGAAGGTGGGGATGACGTCAAGTCATCATGGCCCT
TACGGGCTGGGCTACACACGTGCTACAATGGCGGTGACAATGGGCAGCAACACAGCAATG
TGAAGCTAATCTCA-AAAAGCCGTCTCAGTTCGGATTGGGCTCTGCAACTCGAGCCCATG
AAGTTGGAATCGCTAGTAATCGCGCATCAGCACGGCGCGGTGAATACGTTCCCGGGC
>Y14304.1:<1..>1445 Hyphomicrobium aestuarii; DSM 1564
AACCTTACCAGCTCTTGACATGTCAGGt-CGGTTTCCAGAGATGGATTCctcccagcaat
ggg-CCTGAACACAGGTGCTGCATGGCTGTCGTCAGCTCGTGTCGTGAGATGTTGGGTTA
AGTCCCGCAACGAGCGCAACCCTCGCCATTAGTTGCCATCAttcagt--TGGGCACTCTA
GTGGGACTGCCGGTGATAAGCCGGAAGAAGGTGGGGATGACGTCAAGTCATCATGGCCCT
TACGGGCTGGGCTACACACGTGCTACAATGGCGGTGACAATGGGCAGCAACACAGCAATG
TGAAGCTAATCTCA-AAAAGCCGTCTCAGTTCGGATTGGGCTCTGCAACTCGAGCCCATG
AAGTTGGAATCGCTAGTAATCGCGCATCAGCACGGCGCGGAGAATACGTTCCCGGGC
>OTU-010  - 5273 - 29
AACCTTACCAGCTCTTGACATGTCAGGt-CGGTTTCCAGAGATGGATTCctcccagcaat
ggg-TCTGAACACAGGTGCTGCATGGCTGTCGTCAGCTCGTGTCGTGAGATGTTGGGTTA
AGTCCCGCAACGAGCGCAACCCTCGCCATTAGTTGCCATCAttaagt--TGGGCACTCTA
GTGGGACTGCCGGTGATAAGCCGGAGGAAGGTGGGGATGACGTCAAGTCATCATGGCCCT
TACGGGCTGGGCTACACACGTGCTACAATGGCGGTGACAGTGGGCAGCAACTCAGCAATG
GGAAGCTAATCTCT-AAAAACCGTCTCAGTTCGGATTGGGCTCTGCAACTCGAGCCCATG
AAGTTGGAATCGCTAGTAATCGCGGATCAGCATGCCGCGGTGAATACGTTCCCGGGC
>OTU-102  - 202 - 0
AACCTTACCAGCTCTTGACATGTCAGGt-CGGTTTCCAGAGATGGATTCctcccagcaat
ggg-TCTGAACACAGGTGCTGCATGGCTGTCGTCAGCTCGTGTCGTGAGATGTTGGGTTA
AGTCCCGCAACGAGCGCAACCCTCGCCATTAGTTGCCATCAttaagt--TGGGCACTCTA
GTGGGACTGCCGGTGATAAGCCGGAGGAAGGTGGGGATGACGTCAAGTCATCATGGCCCT
TACGGGCTGGGCTACACACGTGCTACAATGGCGGTGACAGAGGGCAGCGAGGGGGCGACC
TCAAGCTAATCCCG-AAAAACCGTCTCAGTTCGGATTGTACTCTGCAACTCGAGTGCATG
AAGGTGGAATCGCTAGTAATCGCGGATCAGCATGCCGCGGTGAATACGTTCCCGGGC
>OTU-329  - 39 - 0
AACCTTACCAGCTCTTGACATGTCAGGt-CGGTTTCCAGAGATGGATTCctcccagcaat
ggg-TCTGAACACAGGTGCTGCATGGCTGTCGTCAGCTCGTGTCGTGAGATGTTGGGTTA
AGTCCCGCAACGAGCGCAACCCTCATCTTTAGTTGCCATCAgttcggc-TGGGCACTCTA
GAGAAACTGCCGGTGACAAGCCGGAGGAAGGCGGGGATGACGTCAAGTCATCATGGCCCT
TACGGGCTGGGCTACACACGTGCTACAATGGCGGTGACAATGGGCAGCAACACAGCGATG
TGAAGCTAATCTCA-AAAAGCCGTCTCAGTTCGGATTGGTCTCTGCAACTCGAGACCATG
AAGTTGGAATCGCTAGTAATCGCGCATCAGCATGGCGCGGTGAATACGTTCCCGGG-
>OTU-353  - 17 - 0
AACCTTACCAGCTCTTGACATGTCAGGt-CGGTTTCCAGAGATGGATTCctcccagcaat
ggg-TCTGAACACAGGTGCTGCATGGCTGTCGTCAGCTCGTGTCGTGAGATGTTGGGTTA
AGTCCCGCAACGAGCGCAACCCTCGCCATTAGTTGCCATCAttaagt--TGGGCACTCTA
GTGGGACTGCCGGTGATAAGCCGGAGGAAGGTGGGGATGACGTCAAGTCATCATGGCCCT
TACGGTCTGGGCTACACACGTGCTACAATGGTGGTGACAGAGGGCAGCGACTTCGCAAGG
AGTAGCCAATCCCT-AAAAGCCATCTCAGTTCGGATTGTTCTCTGCAACTCGAGAGCATG
AAGTTGGAATCGCTAGTAATCGTGGATCAGCATGCCACGGTGAATACGTTCCCGGGC
>OTU-212  - 5264 - 501
AACCTTACCAGCTCTTGACATGTCAGGt-CGGTTTCCAGAGATGGATTCctcccagcaat
ggg-CCTGAACACAGGTGCTGCATGGCTGTCGTCAGCTCGTGTCGTGAGATGTTGGGTTA
AGTCCCGCAACGAGCGCAACCCTCGCCATTAGTTGCCATCAtttagt--TGGGCACTCTA
GTGGGACTGCCGGTGATAAGCCGGAGGAAGGTGGGGATGACGTCAAGTCATCATGGCCCT
TACGGGCTGGGCTACACACGTGCTACAATGGCGGTGACAATGGGCAGCAACACAGCGATG
TGAAGCTAATCTCA-AAAAGCCGTCTCAGTTCGGATTGGTCTCTGCAACTCGAGACCATG
AAGTTGGAATCGCTAGTAATCGCGCATCAGCATGGCGCGGTGAATACGTTCCCGGGC
>EF540455.1:<1..>1408 Pelagibacterium luteolum (T); 1_C16_27
AACCTTACCAGCCCTTGACATCCCGGTcgCGATTTCCAGAGATGGATTTcttcagttcgg
ctggACCGGTGACAGGTGCTGCATGGCTGTCGTCAGCTCGTGTCGTGAGATGTTGGGTTA
AGTCCCGCAACGAGCGCAACCCTCGCCTTTAGTTGCCATCAtttagt--TGGGCACTCTA
GAGGGACTGCCGGTGATAAGCCGGAGGAAGGTGGGGATGAGGTCAAGTCATCATGGCCCT
TACGGGCTGGGCTACACACGTGCTACAATGGCGGTGACAGAGGGCAGCTACTTGGCGACA
AGATGCTAATCCCT-AAAAACCGTCTCAGTTCGGATTGCACTCTGCAACTCGGGTGCATG
AAGTTGGAATCGCTAGTAATCGCAGATCAGCATGCTGCGGTGAATACGTTCCCGGGC
>OTU-029  - 1501 - 1
AACCTTACCGGCCCTTGACATCCCGTG--AAGCAACCAGAGATGGTTGTgttcttcgga-
----CATGGTGACAGGTGCTGCATGGCTGTCGTCAGCTCGTGTCGTGAGATGTTGGGTTA
AGTCCCGCAACGAGCGCAACCCTCGCCCTTAGTTGCCATCAtttagt--TGGGCACTCTA
GTGGGACTGCCGGTGATAAGCCGGAGGAAGGTGGGGATGACGTCAAGTCATCATGGCCCT
TACGGGCTGGGCTACACACGTGCTACAATGGCGGTGACAATGGGCAGCAACACAGCGATG
TGAAGCTAATCTCA-AAAAGCCGTCTCAGTTCGGATTGGTCTCTGCAACTCGAGACCATG
AAGTTGGAATCGCTAGTAATCGCGCATCAGCATGGCGCGGTGAATACGTTCCCGGGC
>OTU-375  - 21 - 0
AACCTTACCAACCCTTGACATCCCAGG--ACCGATCCAGAGATGGATCTttcacttcggt
ga--CCTGGTGACAGGTGCTGCATGGCTGTCGTCAGCTCGTGTCGTGAGATGTTCGGTTA
AGTCCGGCAACGAGCGCAACCCACGTCCCTAGTTGCCAGCAttcagt--TGGGCACTCTA
TGGAAACTGCCGATGATAAGCCGGAGGAAGGTGGGGATGACGTCAAGTCATCATGGCCCT
TACGGGCTGGGCTACACACGTGCTACAATGGCGGTGACAATGGGCAGCAACACAGCGATG
TGAAGCTAATCTCA-AAAAGCCGTCTCAGTTCGGATTGGTCTCTGCAACTCGAGACCATG
AAGTTGGAATCGCTAGTAATCGCGCATCAGCATGGCGCGGTGAATACGTTCCCGGGC
>OTU-274  - 15 - 50
AACCTTACCAGCCCTTGACATGGGGAGttTGGTTTCCGGAGACGGAGACcttcagttcgg
ctggCTCCCGCACAGGTGCTGCATGGCTGTCGTCAGCTCGTGTCGTGAGATGTTGGGTTA
AGTCCCGCAACGAGCGCAACCCCTGTCCTTAGTTGCCATCAttcagt--TGGGCACTCTA
AGGAGACTGCCGGTGACAAACCGGAGGAAGGTGGGGATGACGTCAAGTCATCATGGCCCT
TATGGCCAGGGCTACACACGTGCTACAATGGCGGTGACAATGGGCAGCAACACAGCGATG
TGAAGCTAATCTCA-AAAAGCCGTCTCAGTTCGGATTGGTCTCTGCAACTCGAGACCATG
AAGTTGGAATCGCTAGTAATCGCGCATCAGCATGGCGCGGTGAATACGTTCCCGG--
>AF198623.1:<1..>1447 Hyphomicrobium chloromethanicum (T); CM2
AACCTTACCAGTTCTTGACATTCACTGa-TCGCCTGGAGAGATCCGGGAgtcccagcaat
ggg-CAGTGGGACAGGTGCTGCATGGCTGTCGTCAGCTCGTGTCGTGAGATGTTGGGTTA
AGTCCCGCAACGAGCGCAACCCTCGCCATTAGTTGCCATCAttaagt--TGGGCACTCTA
GTGGGACTGCCGGTGATAAGCCGGAGGAAGGTGGGGATGACGTCAAGTCATCATGGCCCT
TACGGGCTGGGCTACACACGTGCTACAATGGCGGTGACAATGCGCAGCCACCTAGCAATA
GGGCGCTAATCGCA-AAAAGCCGTCTCAGTTCAGATTGAGGTCTGCAACTCGACCTCATG
AAGTCGGAATCGCTAGTAATCGCGCATCAGCATGGCGCGGTGAATATGTTCCCGGGC
>Y14307.1:<1..>1420 Hyphomicrobium methylovorum (T); DSM 5458
AACCTTACCAGCTCTTGACATTCACTGa-TCGCCTGGAGAGATCCGGGAattccagcaat
gga-CACTGGGACAGGTGCTGCATGGCTGTCGTCAGCTCGTGTCGTGAGATGTTGGGTTA
AGTCCCGCAACGAGCGCAACCCTCGCCATTAGTTGCCATCAtttagt--TGGGCACTCTA
ATGGGACTGCCGGTGATAAGCCGGAAGAAGGTGGGGATGACGTCAAGTCATCATGGCCCT
TACGGGCTGGGCTACACACGTGCTACAATGGCGGTGACAATGCGCAGCCACCTAGTAATA
GGGAGCTAATCGCA-AAAAGCCGTCTCAGTTCAGATTGAGGTCTGCAACTCGACCTCATG
AAGTCGGAATCGCTAGTAATCGCGCATCAGCATGGCGCGGTGAATACGTTCCCGGGC
>Y14308.1:<1..>1446 Hyphomicrobium denitrificans (T); DSM 1869
AACCTTACCAGCTCTTGACATTCACTGa-TTGCCGGTAGAGATGCCGGAgttccagcaat
gga-CAGTGGGACAGGTGCTGCATGGCTGTCGTCAGCTCGTGTCGTGAGATGTTGGGTTA
AGTCCCGCAACGAGCGCAACCCTCGCCATTAGTTGCCATCAttcagt--TGGGCACTCTA
GTGGGACTGCCGGTGATAAGCCGGAGGAAGGTGGGGATGACGTCAAGTCATCATGGCCCT
TACGGGCTGGGCTACACACGTGCTACAATGGCGGTGACAATGCGCAGCCACCTAGTAATA
GGGAGCTAATCGCA-AAAAGCCGTCTCAGTTCAGATTGAGGTCTGCAACTCGACCTCATG
AAGTCGGAATCGCTAGTAATCGCGCATCAGCATGGCGCGGTGAATACGTTCCCGGGC
>Y14309.1:<1..>1423 Hyphomicrobium facile (T); type strain: IFAM H-526
AACCTTACCAGCTCTTGACATTCACTGa-TCGCCTGGAGAGATCCGGGAattccagcaat
gga-CAGTGGGACAGGTGCTGCATGGCTGTCGTCAGCTCGTGTCGTGAGATGTTGGGTTA
AGTCCCGCAACGAGCGCAACCCTCGCCATTAGTTGCCATCAttcagt--TGGGCACTCTA
GTGGGACTGCCGGTGATAAGCCGGAGGAAGGTGGGGATGACGTCAAGTCATCATGGCCCT
TACGGGCTGGGCTACACACGTGCTACAATGGCGGTGACAATGCGCAGCCACCTAGCAATA
GGGAGCTAATCGCA-AAAAGCCGTCTCAGTTCAGATTGAGGTCTGCAACTCGACCTCATG
AAGTCGGAATCGCTAGTAATCGCGCATCAGCATGGCGCGGTGAATACGTTCCCGGGC
>FN667863.1:<1..>1421 Hyphomicrobium sp. MC1
AACCTTACCAGCTCTTGACATTCACTGa-TCGCCAGGAGAGATCCGGGAgtcccagcaat
ggg-CAGTGGGACAGGTGCTGCATGGCGGTCGTCAGCTCGTGTCGTGAGATGTTGGGTTA
AGTCCCGCAACGAGCGCAACCCTCGCCATTAGTTGCCATCAttaagt--TGGGCACTCTA
GTGGGACTGCCGGTGATAAGCCGGAGGAAGGTGGGGATGACGTCAAGTCATCATGGCCCT
TACGGGCTGGGCTACACACGTGCTACAATGGCGGTGACAATGCGCAGCCACCTAGCAATA
GGGCGCTAATCGCA-AAAAGCCGTCTCAGTTCAGATTGAGGTCTGCAACTCGACCTCATG
AAGTCGGAATCGCTAGTAATCGCGCATCAGCATGGCGCGGTGAATACGTTCCCGGGC
>Y14303.1:<1..>1425 Hyphomicrobium hollandicum (T); IFAM KB-677
AACCTTACCAGCTCTTGACATGGTCGGa-CGGTTTCCAGAGATGGATTCctcctagcaat
agg-CCGATACACAGGTGCTGCATGGCTGTCGTCAGCTCGTGTCGTGAGATGTTGGGTTA
AGTCCCGCAACGAGCGCAACCCTCGCCATTAGTTGCCATCAtttagt--TGGGCACTCTA
GTGGGACTGCCGGTGATAAGCCGGAGGAAGGTGGGGATGACGTCAAGTCATCATGGCCCT
TACGGGCTGGGCTACACACGTGCTACAATGGCGGTGACAATGGGCAGCAACACAGCGATG
TGAAGCTAATCTCA-AAAAACCGTCTCAGTTCGGATTGGTCTCTGCAACTCGAGACCATG
AAGTTGGAATCGCTAGTAATCGCGCATCAGCATGGCGCGGTGAATACGTTCCCGGGC
>AY468372.1:1..1447 Hyphomicrobium sulfonivorans; CT
AACCTTACCAGCTCTTGACATGGTCGGt-CGGTTTCCAGAGATGGATTCctcctagcaat
agg-CCGATACACAGGTGCTGCATGGCTGTCGTCAGCTCGTGTCGTGAGATGTTGGGTTA
AGTCCCGCAACGAGCGCAACCCTCGCCATTAGTTGCCATCAttaagt--TGGGCACTCTA
GTGGGACTGCCGGTGATAAGCCGGAGGAAGGTGGGGATGACGTCAAGTCATCATGGCCCT
TACGGGCTGGGCTACACACGTGCTACAATGGCGGTGACAGTGGGCAGCAACACAGCGATG
TGAAGCTAATCTCA-AAAAGCCGTCTCAGTTCGGATTGGTCTCTGCAACTCGAGACCATG
AAGTTGGAATCGCTAGTAATCGCGGATCAGCATGCCGCGGTGAATACGTTCCCGGGC
>EF117253.1:<1..>1444 Filomicrobium insigne (T); SLG5B-19
AACCTTACCAGCTCTTGACATTTCCTGa-CTGTTTCCAGAGATGGATTCgtcccagcaat
ggg-CAGGAGGACAGGTGCTGCATGGCTGTCGTCAGCTCGTGTCGTGAGATGTTGGGTTA
AGTCCCGCAACGAGCGCAACCCTCACCATTAGTTGCCATCAttaagt--TGGGCACTCTA
GTGGGACTGCCGGTGATAAGCCGGAGGAAGGTGGGGATGACGTCAAGTCATCATGGCCCT
TATGGGCTGGGCTACACACGTGCTACAATGGCAGTGACAATGGGCAGCCACTCAGCAATG
AGGCGCTAATCCCA-AAAAACTGTCTCAGTTCGGATTGGACTCTGCAACTCGAGTCCATG
AAGTCGGAATCGCTAGTAATCGCGGATCAGCATGCCGCGGTGAATACGTTCCCGGGC
>AF534573.1:<1..>1456 Nitratireductor aquibiodomus (T); NL21
AACCTTACCAGCCCTTGACATCCCGATcgCGGTTTCCAGAGATGGATTCcttcagttagg
ctggATCGGAGACAGGTGCTGCATGGCTGTCGTCAGCTCGTGTCGTGAGATGTTGGGTTA
AGTCCCGCAACGAGCGCAACCCTCGCCCTTAGTTGCCAGCCttaagt--TGGGCACTCTA
AGGGGACTGCCGGTGATAAGCCGGAGGAAGGTGGGGATGACGTCAAGTCCTCATGGCCCT
TACGGGCTGGGCTACACACGTGCTACAATGGTGGTGACAGTGGGCAGCGAGACGGCAACG
TCGAGCTAATCTCC-AAAAGCCATCTCAGTTCGGATTGGGGTCTGCAACTCGACCCCATG
AAGTTGGAATCGCTAGTAATCGCGGATCAGCATGCCGCGGTGAATACGTTCCCGGGC
>AJ549086.1:<1..>1422 Devosia riboflavina (T); type strain: DSM 7230
AACCTTACCAGCCCTTGACATGGCAGGa-CGATTTCCAGAGATGGATCTcttcacttcgg
tga-CCTGCACACAGGTGCTGCATGGCTGTCGTCAGCTCGTGTCGTGAGATGTTGGGTTA
AGTCCCGCAACGAGCGCAACCCTCGTCCTTAGTTGCCATCAtttagt--TGGGCACTCTA
AGGAGACTGCCGGTGATAAGCCGGAGGAAGGTGGGGATGACGTCAAGTCATCATGGCCCT
TATGGGCTGGGCTACACACGTGCTACAATGGCGGTGACAGAGGGCAGCTAGACCGCGAGG
TCATGCTAATCCCA-AAAAGCCGTCTCAGTTCGGATTGCACTCTGCAACTCGGGTGCATG
AAGTTGGAATCGCTAGTAATCGCAGATCAGCATGCTGCGGTGAATACGTTCCCGGGC
>AF004845.1:<1..>1337 Methylorhabdus multivorans (T); DM13
AACCTTACCAGCCTTTGACATGTCTCGgaAGTGGATCAGAGATGGACCAcgctcttcgga
gc--CGGGAACACAGGTGCTGCATGGCTGTCGTCAGCTCGTGTCGTGAGATGTTGGGTTA
AGTCCCGCAACGAGCGCAACTTTCGCCCTTAGTTGCCATCAttagt---TGGGCACTATA
GGGAGACTGCCGGTGATAAGCCGGAGGAAGGTGAAGATGACGTCAAGTCCTCATGGC--T
TACGGGCTGGGCTACACACGTGCTACAATGGCGGTGACAGTGGGAAGCGAACTCGCGAGT
GTAAGCAAATCTCC-AAAAGCCGTCTCAGTTCGGATTGCACTCTGCAACTCGAGTGCATG
AAGTTGGAATCGCTAGTAATCGTGGATCAGCACGCCACGGTGAATACGTTCCCGGGC
>D84013.1:1..1527 Pseudomonas fluorescens (T); IAM 12022
AGCCTTACCAGGCCTTGACATCCAATG--AACTTTCTAGAGATAGATTGgtgccttcggg
aa--CATTGAGACAGGTGCTGCATGGCTGTCGTCAGCTCGTGTCGTGAGATGTTGGGTTA
AGTCCCGTAACGAGCGCAACCCTTGTCCTTAGTTACCAGCAcgtaatggTGGGCACTCTA
AGGAGACTGCCGGTGACAAACCGGAGGAAGGTGGGGATGACGTCAAGTCATCATGGCCCT
TACGGCCTGGGCTACACACGTGCTACAATGGTCGGTACAGAGGGTTGCCAAGCCGCGAGG
TGGAGCTAATCCCTCAAAACCGATCGTAGTCCGGATCGTAGTCTGCAACTCGACTGCGTG
AAGTCGGAATCGCTAGTAATCGCGAATCAGAATGTCGCGGTGAATACGTTCCCGGGC
>D84020.1:1..1527 Pseudomonas putida (T); IAM 1236
AACCTTACCAGGCCTTGACATGCAGAG--AACTTTCCAGAGATGGATTGgtgccttcggg
aa--CTCTGACACAGGTGCTGCATGGCTGTCGTCAGCTCGTGTCGTGAGATGTTGGGTTA
AGTCCCGTAACGAGCGCAACCCTTGTCCTTAGTTACCAGCAcgtaatggTGGGCACTCTA
AGGAGACTGCCGGTGACAAACCGGAGGAAGGTGGGGATGACGTCAAGTCATCATGGCCCT
TACGGCCTGGGCTACACACGTGCTACAATGGTCGGTACAGAGGGTTGCCAAGCCGCGAGG
TGGAGCTAATCTCACAAAACCGAACGTAGTCCGGATCGCAGTCTGCAACTCGACTGCGTG
AAGTCGGAATCGCTAGTAATCGCGAATCAGAATGTCGCGGTGAATACGTTCCCGGGC
>EF211830.2:<1..>1358 Cucumibacter marinus (T); CL-GR60
AACCTTACCAGCTCTTGACATCCTGATcgCGGTTAGTGGAGACACTTTCcttcagttcgg
ctggATCAGTGACAGGTATTGCATGGCTGTCGTCAGCTCGTGTCGTGAGATGTTGGGTTA
AGTCCCGCAACGAGCGCAACCCTCGCCCTTAGTTGCCAGCAtttagt--TGGGCACTCTA
AGGGGACCGCCGGTGATAAGCCGGAGGAAGGTGGGGATGAGGTCAAGTCATCATGGTCCT
TACGGGCTGGGCTACACACGTGCTACAATGGCGGTGACAGAGGGCAGCTACACAGCGATG
TGACGCTAATCCCT-AAAAACCGTCTCAGTTCGGATTGCACTCTGCAACTCGGGTGCATG
AAGTTGGAATCGCTAGTAATCGTGGATCAGCATGCCACGGTGAATACGTTCCCGGGC
>EU255260.1:<1..>1448 Maritalea mobilis (T); E6
AACCTTACCAGCTCTTGACATACCAATcgCGGATAGTGGAGACACTTTCtttcagttcgg
ctggATTGGATACAGGTGCTGCACGGCTGTCGTCAGCTCGTGTCGTGAGATGTTGGGTTA
AGTCCCGCAACGAGCGCAACCCTCGCCCTTAGTTGCCAGCAtttagt--TGGGCACTCTA
GGGGGACTGCCGGTGATAAGCCGGAGGAAGGTGGGGACGACGTCAAGTCATCATGGCCCT
TACGGGCTGGGCTACACACGTGCTACAATGGCGGTGACAGAGGGCAGCCACTCCGCGAGG
AGGAGCTAATCCCT-AAAAACCGTCTCAGTTCGGATTGCACTCTGCAACTCGAGTGCATG
AAGTTGGAATCGCTAGTAATCGTGGGTCAGCATACCACGGTGAATACGTTCCCGGGC
>FN666247.1:<1..>1470 Rhodomicrobium vannielii (T); DSM 162
AACCTTACCAGCTCTTGACATGTCGTG--CTACGTGGAGAGATTCACGGttcccttcggg
ga--CGCGAACACAGGTGCTGCATGGCTGTCGTCAGCTCGTGTCGTGAGATGTTGGGTTA
AGTCCCGCAACGAGCGCAACCCTCGCCCTTAGTTGCTACCAtttagt--TGAGCACTCTA
AGGGGACCGCCGGTGATAAGCCGGAGGAAGGTGGGGATGACGTCAAGTCATCATGGCCCT
TACGGGCTGGGCTACACACGTGCTACAATGGCGGTGACAGTGGGCAGCGACACAGCGATG
TGATGCTAATCCCA-AAAAGCCGTCTCAGTTCAGATTGCACTCTGCAACTCGAGTGCATG
AAGTCGGAATCGCTAGTAATCGCGGATCAGCATGCCGCGGTGAATACGTTCCCGGGC
>FR733686.1:<1..>1474 Aquabacter spiritensis (T); type strain: DSM9035
AACCTTACCAGCCTTTGACATGGCAGGa-CGATTTCCAGAGATGGATCTcttccagcaat
gga-CCTGCACACAGGTGCTGCATGGCTGTCGTCAGCTCGTGTCGTGAGATGTTGGGTTA
AGTCCCGCAACGAGCGCAACCCTCGCCCTTAGTTGCCAGCAttcagt--TGGGCACTCTA
AGGGGACTGCCGGTGATAAGCCGGAGGAAGGTGGGGATGACGTCAAGTCCTCATGGCCCT
TACGGGCTGGGCTACACACGTGCTACAATGGTGGTGACAATGGGTAGCGAAAGGGCGACC
TCGAGCTAATCTCC-AAAAGCCATCTCAGTTCGGATTGCACTCTGCAACTCGAGTGCATG
AAGTTGGAATCGCTAGTAATCGTGGATCAGCATGCCACGGTGAATACGTTCCCGGGC
>HM037994.1:<1..>1463 Prosthecomicrobium hirschii (T); 16
AACCTTACCAGCTCTTGACATGCCGTG--CACCCTCCAGAGATGGAGGTtccccttcggg
gg--CGCGGACACAGGTGCTGCATGGCTGTCGTCAGCTCGTGTCGTGAGATGTTGGGTTA
AGTCCCGCAACGAGCGCAACCCTCGCCCCTAGTTGCCATCAttcagt--TGGGCACTCTA
GGGGGACTGCCGGTGATAAGCCGGAGGAAGGTGGGGATGACGTCAAGTCCTCATGGCCCT
TACGGGCTGGGCTACACACGTGCTACAATGGCGGTGACAGTGGGCAGCGAACTCGCGAGA
GTGAGCTAATCCCC-AAAAGCCGTCTCAGTTCGGATTGCACTCTGCAACTCGAGTGCATG
AAGTCGGAATCGCTAGTAATCGCGCAACAGCATGGCGCGGTGAATACGTTCCCGGGC
>U96939.1:<1..1600 Burkholderia graminis (T); C4D1M (type strain)
AACCTTACCTACCCTTGACATGTACGG--AAGTCCGCTGAGAGGTGGATgtgcccgaaag
ggagCCGTAACACAGGTGCTGCATGGCTGTCGTCAGCTCGTGTCGTGAGATGTTGGGTTA
AGTCCCGCAACGAGCGCAACCCTTGTCCCTAGTTGCTAC-Gca------AGAGCACTCCA
GGGAGACTGCCGGTGACAAACCGGAGGAAGGTGGGGATGACGTCAAGTCCTCATGGCCCT
TATGGGTAGGGCTTCACACGTCATACAATGGTCGGAACAGAGGGTCGCCAAGCCGCGAGG
TGGAGCCAATCCCAGAAAACCGATCGTAGTCCGGATCGCACTCTGCAACTCGAGTGCGTG
AAGCTGGAATCGCTAGTAATCGCGGATCAGCATGCCGCGGTGAATACGTTCCCGGGT
>X97693.1:1..1454 Pedomicrobium australicum (T); IFAM ST1306
AACCTTACCAGCCCTTGACATGCCCGGa-CGGTTTCCAGAGATGGATTCctcctagcaat
agg-TCGGGACACAGGTGCTGCATGGCTGTCGTCAGCTCGTGTCGTGAGATGTTGGGTTA
AGTCCCGCAACGAGCGCAACCCTCGCCATTAGTTGCCCTTAttaagt--TAGGCACTCTA
GTGGGACTGCCGGTGATAAGCCGGAGGAAGGTGGGGATGACGTCAAGTCATCATGGCCCT
TACGGGCTGGGCTACACACGTGCTACAATGGCGGTGACAGTGGGCAGCCACCCAGCGATG
GGCAGCTAATCCCA-AAAAGCCGTCTCAGTTCGGATTGGAGTCTGCAACTCGACTCCATG
AAGTCGGAATCGCTAGTAATCGCAGATCAGCACGCTGCGGTGAATACGTTCCCGGGC
>Y09638.1:<1..>1442 Sphingomonas mali (T); IFO 10550-T
AACCTTACCAGCGTTTGACATGTCCGGa-CGATTTCCAGAGATGGATCTcttcccttcgg
gga-CTGGAACACAGGTGCTGCATGGCTGTCGTCAGCTCGTGTCGTGAGATGTTGGGTTA
AGTCCCGCAACGAGCGCAACCCTCGCCTTTAGTTACCATCAtttagt--TGGGTACTCTA
AAGGAACCGCCGGTGATAAGCCGGAGGAAGGTGGGGATGACGTCAAGTCCTCATGGCCCT
TACGCGCTGGGCTACACACGTGCTACAATGGCGGTGACAGTGGGCAGCAATCCCGCGAGG
GTGAGCTAATCTCC-AAAAGCCGTCTCAGTTCGGATTGTTCTCTGCAACTCGAGAGCATG
AAGGCGGAATCGCTAGTAATCGCGGATCAGCATGCCGCGGTGAATACGTTCCCAGGC
