# Supplementary material for: Dynamics of a methanol-fed marine denitrifying biofilm: 2—impact of environmental changes on the microbial community
Source: PeerJ. 2019 Aug 13;7:e7467. doi: 10.7717/peerj.7467 (PMC6697039; doi:10.7717/peerj.7467)
Supplement: Document S14 [file peerj-07-7467-s020.fas]

>Methylophaga nitratireducenticrescens (T); JAM1; CP003390
AACCTTACCTGGCCTTGACATGTACGGAAGACTGCAGAGATG-CGGTTgtgccttcggga
aCCGTAACACAGGTGCTGCATGGCTGTCGTCAGCTCGTGTCGTGAGATGTTGGGTTAAGT
CCCGCAACGAGCGCAACCCCTGTCCTTAGTTGCCATCAttcagt--TGGG-CACTCTAAG
GAGACTGCCGGTGACAAACCGGAGGAAGGTGGGGATGACGTCAAGTCATCATGGCCCTTA
TGGCCAGGGCTACACACGTGCTACAATGGCTAGTACAAAGGGTTGCCAACTCGCGAGAGT
GCGCTAATCCCATAAAGCTAGTCGTAGTCCGGATCGGAGTCTGCAACTCGACTCCGTGAA
GTCGGAATCGCTAGTAATCGCAGATCAGAATGCTGCGGTGAATACGTTCCCGGGCC
>005 - 10486 - 120034; 
AACCTTACCTGGCCTTGACATGTACGGAAGACTGCAGAGATG-CGGTTgtgccttcggga
aCCGTAACACAGGTGCTGCATGGCTGTCGTCAGCTCGTGTCGTGAGATGTTGGGTTAAGT
CCCGCAACGAGCGCAACCCCTGTCCTTAGTTGCCATCAttcagt--TGGG-CACTCTAAG
GAGACTGCCGGTGACAAACCGGAGGAAGGTGGGGATGACGTCAAGTCATCATGGCCCTTA
TGGCCAGGGCTACACACGTGCTACAATGGCTAGTACAAAGGGTTGCCAACTCGCGAGAGT
GCGCTAATCCCATAAAGCTAGTCGTAGTCCGGATCGGAGTCTGCAACTCGACTCCGTGAA
GTCGGAATCGCTAGTAATCGCAGATCAGAATGCTGCGGTGAATACGTTCCCGGGCC
>258 - 139 - 1817; 
AACCTTACCTGGCCTTGACATGTACGGAAGACTGCAGAGATG-CGGTTgtgccttcggga
aCCGTAACACAGGTGCTGCATGGCTGTCGTCAGCTCGTGTCGTGAGATGTTGGGTTAAGT
CCCGCAACGAGCGCAACCCCTGTCCTTAGTTGCCATCAttcagt--TGGG-CACTCTAAA
GAAACTGCCCGTGATAAGCGGGAGGAAGGTGTGGATGACGTCAAGTCCTCATGGCCCTTA
CGGGTTGGGCTACACACGTGCTACAATGGCTAGTACAAAGGGTTGCCAACTCGCGAGAGT
GCGCTAATCCCATAAAGCTAGTCGTAGTCCGGATCGGAGTCTGCAACTCGACTCCGTGAA
GTCGGAATCGCTAGTAATCGCAGATCAGAATGCTGCGGTGAATACGTTCCCGGGCC
>826 - 1055 - 11840; 
AACCTTACCTGGCCTTGACATGTACGGAAGACTGCAGAGATG-CGGTTgtgccttcggga
aCCGTAACACAGGTGCTGCATGGCTGTCGTCAGCTCGTGTCGTGAGATGTTGGGTTAAGT
CCCGCAACGAGCGCAACCCCTGTCCTTAGTTGCCACCAttcagt--TGGG-CACTCTAAG
GAGACTGCCGGTGACAAACAGGAGGAAGGTGGGGATGACGTCAAGTCATCATGGCCCTTA
TGGCCAGGGCTACACACGTGCTACAATGGCTAGTACAAAGGGCTGCCAACTCGCGAGAGT
GCGCTAATCCCATAAAGCTAGTCGTAGTCCGGATCGGAGTCTGCAACTCGACTCCGTGAA
GTCGGAATCGCTAGTAATCGCAGATCAGAATGCTGCGGTGAATACGTTCCCGGGCC
>645 - 19 - 78; 
AACCTTACCTGGCCTTGACATGTACGGAAGACTGCAGAGATG-CGGTTgtgccttcggga
aCCGTAACACAGGTGCTGCATGGCTGTCGTCAGCTCGTGTCGTGAGATGTTGGGTTAAGT
CCCGCAACGAGCGCAACCCCTGTCCTTAGTTGCCATCAttaagt--TGGG-CACTCTAAG
GAGACTGCCGGTGACAAACCGGAGGAAGGTGGGGATGACGTCAAGTCATCATGGCCCTTA
TGACCAGGGCTACACACGTGCTACAATGGCCGGTACAAAGGGTTGCTAACTCGCGAGAGT
ACGCTAATCCCATAAAGCCGGTCGTAGTCCGGATCGCAGTCTGCAACTCGACTGCGTGAA
GTCGGAATCGCTAGTAATCGCAGATCAGAATGCTGCGGTGAATACGTTCCCGGGCC
>475 - 9 - 52; 
AACCTTACCTGGCCTTGACATGTACGGAAGACTGCAGAGATG-CGGTTgtgccttcggga
aCCGTAACACAGGTGCTGCATGGCTGTCGTCAGCTCGTGTCGTGAGATGTTGGGTTAAGT
CCCGCAACGAGCGCAACCCCTGTCCTTAGTTGCCATCAttcagt--TGGG-CACTCTAAG
GAGACTGCCGGTGACAAGCCGGAGGAAGGTGGGGACGACGTCAAGTCATCATGGCCCTTA
CGGGATGGGCTACACACGTGCTACAATGGTGCATACAGAGGGTTGCCAACCCGCGAGAGT
GCGCTAATCCCATAAAGCTAGTCGTAGTCCGGATCGGAGTCTGCAACTCGACTCCGTGAA
GTCGGAATCGCTAGTAATCGCAGATCAGAATGCTGCGGTGAATACGTTCCCGGGCC
>181 - 52 - 85; 
AACCTTACCTGGCCTTGACATGTACGGAAGACTGCAGAGATG-CGGTTgtgccttcggga
aCCGTAACACAGGTGCTGCATGGCTGTCGTCAGCTCGTGTCGTGAGATGTTGGGTTAAGT
CCCGCAACGAGCGCAACCCCTGTCCTTAGTTGCCATCAttcagt--TGGG-CACTCTAAG
GAGACTGCCGGTGACAAACCGGAGGAAGGTGGGGATGACGTCAAGTCATCATGGCCCTTA
CGGGCTGGGCTACACACGTGCTACAATGGTCGGTACAGAGGGCTGCCAACCCGCGAGGGT
GAGCCAATCCCAGAAAGCCGATCTTAGTCCGGATCGCAGTCTGCAACTCGACTGCGTGAA
GTCGGAATCGCTAGTAATCGCGAATCAGCTTGTCGCGGTGAATACGTTCCCGGGC-
>128 - 12 - 211; 
AACCTTACCTGGCCTTGACATGTACGGAAGACTGCAGAGATG-CGGTTgtgccttcggga
aCCGTAACACAGGTGCTGCATGGCTGTCGTCAGCTCGTGTCGTGAGATGTTGGGTTAAGT
CCCGCAACGAGCGCAACCCTCATCTTTAGTTGCCATCAgttcggc-TGGG-CACTCTAGA
GAAACTGCCGGTGACAAGCCGGAGGAAGGCGGGGATGACGTCAAGTCCTCATGGCCCTTA
TGGCCAGGGCTACACACGTGCTACAATGGCTAGTACAAAGGGTTGCCAACTCGCGAGAGT
GCGCTAATCCCATAAAGCTAGTCGTAGTCCGGATCGGAGTCTGCAACTCGACTCCGTGAA
GTCGGAATCGCTAGTAATCGCAGATCAGAATGCTGCGGTGAATACGTTCCCGGGC-
>085 - 0 - 277; 
AACCTTACCTGGCCTTGACATGTACGGAAGACTGCAGAGATG-CGGTTgtgccttcggga
aCCGTAACACAGGTGCTGCATGGCTGTCGTCAGCTCGTGTCGTGAGATGTTGGGTTAAGT
CCCGCAACGAGCGCAACCCCTGTCCTTAGTTGCCATCAttcagt--TGGG-CACTCTAAG
GAGACTGCCGGT-GCAAACCGGAGGAAGGTGGGGATGACGTCAAGTCCTCATGGCCCTTA
TGTCTGGGGCTACACACGTGCTACAATGGGTGGTACAAAGGGCAGCAAGCTAGTGATAGT
GAGCGAATCCCAAAAAGCCACCCTCAGTTCGGATCGCAGTCTGCAACTCGACTGCGTGAA
GTCGGAATCGCTAGTAATCGCGGATCAGCATGCCGCGGTGAATACGTTCCCGGGCC
>247 - 0 - 38; 
AACCTTACCTGGCCTTGACATGTACGGAAGACTGCAGAGATG-CGGTTgtgccttcggga
aCCGTAACACAGGTGCTGCATGGCTGTCGTCAGCTCGTGTCGTGAGATGTTGGGTTAAGT
CCCGCAACGAGCGCAACCCCTGTCCTTAGTTGCCATCAttcagt--TGGG-CACTCTAAG
GAGACTGCCGGTGACAAACCGGAGGAAGGTGGGGATGACGTCAAGTCATCATGGCCCTTA
CGACCAGGGCTACACACGTGCTACAATGGGTCGTACAGAGGGAGGCGAAGCCGCGAGGTG
GAGCAAATCCCAGAAAACGACTCGTAGTCCGGATTGGAGTCTGCAACTCGACTCCATGAA
GTCGGAATCGCTAGTAATCGCGAATCAGCATGTCGCGGTGAATACGTTCCCGGGCC
>299 - 0 - 130; 
AACCTTACCTGGCCTTGACATGTACGGAAGACTGCAGAGATG-CGGTTgtgccttcggga
aCCGTAACACAGGTGCTGCATGGCTGTCGTCAGCTCGTGTCGTGAGATGTTGGGTTAAGT
CCCGCAACGAGCGCAACCCACGTCCTTAGTTGCCAGCAggttaagcTGGG-CACTCTAGG
GAAACTGCCCGTGATAAGCGGGAGGAAGGTGTGGATGACGTCAAGTCATCATGGCCCTTA
TGGCCAGGGCTACACACGTGCTACAATGGCTAGTACAAAGGGTTGCCAACTCGCGAGAGT
GCGCTAATCCCATAAAGCTAGTCGTAGTCCGGATCGGAGTCTGCAACTCGACTCCGTGAA
GTCGGAATCGCTAGTAATCGCAGATCAGAATGCTGCGGTGAATACGTTCCCGGG--
>593 - 0 - 35; 
AACCTTACCTGGCCTTGACATGTACGGAAGACTGCAGAGATG-CGGTTgtgccttcggga
aCCGTAACACAGGTGCTGCATGGCTGTCGTCAGCTCGTGTCGTGAGATGTTGGGTTAAGT
CCCGCAACGAGCGCAACCCTTGTCCTTAGTTGCGACCAcgtaatggTGAGcCACTCTAAG
GAGACTGCCGAC-GTAAGTCGGAGGAAGGTGGGGATGACGTCAAGTCATCATGGCCCTTA
TGGCCAGGGCTACACACGTGCTACAATGGCTAGTACAAAGGGTTGCCAACTCGCGAGAGT
GCGCTAATCCCATAAAGCTAGTCGTAGTCCGGATCGGAGTCCGCAACTCGACTCCGTGAA
GTCGGAATCGCTAGTAATCGCAGATCAGAATGCTGCGGTGAATACGTTCCCGGG--
>538 - 0 - 20; 
AACCTTACCTGGCCTTGACATGTACGGAAGACTGCAGAGATG-CGGTTgtgccttcggga
aCCGTAACACAGGTGCTGCATGGCTGTCGTCAGCTCGTGTCGTGAGATGTTGGGTTAAGT
CCCGCAACGAGCGCAACCCCTGTTGTTAGTTGCCAGCAtgtaaagaTGGG-AACTCTAAC
AAGACTGCCGGT-GCAAACCGGAGGAAGGTGGGGATGACGTCAAATCATCACGGCCCTTA
CGGCCAGGGCTACACACGTGCTACAATGGCTAGTACAAAGGGTTGCCAACTCGCGAGAGT
GCGCTAATCCCATAAAGCTAGTCGTAGTCCGGATCGGAGTCTGCAACTCGACTCCGTGAA
GTCGGAATCGCTAGTAATCGCAGATCAGAATGCTGCGGTGAATACGTTCCCGGG--
>273 - 3 - 219; 
AACCTTACCTGGCCTTGACATGTACGGAAGACTGCAGAGATG-CGGTTgtgccttcggga
aCCGTAACACAGGTGCTGCATGGCTGTCGTCAGCTCGTGTCGTGAGATGTTGGGTTAAGT
CCCGCAACGAGCGCAACCCCTGTCCTTAGTTGCTAACAttcagt--TGAG-AACTCTAAG
GAGACTGCCGGTGATAAGCCGGAGGAAGGTGGGGACGACGTCAAGTCATCATGGCCCTTA
CGGGATGGGCTACACACGTGCTACAATGGCTAGTACAAAGGGTTGCCAACTCGCGAGAGT
GCGCTAATCCCATAAAGCTAGTCGTAGTCCGGATCGGAGTCTGCAACTCGACTCCGTGAA
GTCGGAATCGCTAGTAATCGCAGATCAGAATGCTGCGGTGAATACGTTCCCGGGCC
>101 - 2 - 1069; 
AACCTTACCTGGCCTTGACATGTACGGAAGACTGCAGAGATG-CGGTTgtgccttcggga
aCCGTAACACAGGTGCTGCATGGCTGTCGTCAGCTCGTGTCGTGAGATGTTGGGTTAAGT
CCCGCAACGAGCGCAACCCCTGTCCTTAGTTGCCATCAttcagt--TGGG-CACTCTAAG
GAGACTGCCGGTGACAAACCGGAGGAAGGTGGGGACGACGTCAAGTCATCATGGCCCTTA
CGGGATGGGCTACACACGTGCTACAATGGTGTATACAGAGGGTTGCCAACCCGCGAGGGG
GAGCTAATCCCAGAAAGTACATCTTAGTCCGGATCGCAGTCTGCAACTCGACTGCGTGAA
GTCGGAATCGCTAGTAATCGCGAATCAGCATGTCGCGGTGAATACGTTCCCGGGC-
>313 - 9 - 212; 
AACCTTACCTGGCCTTGACATGTACGGAAGACTGCAGAGATG-CGGTTgtgccttcggga
aCCGTAACACAGGTGCTGCATGGCTGTCGTCAGCTCGTGTCGTGAGATGTTGGGTTAAGT
CCCGCAACGAGCGCAACCCTCGCCCTTAGTTGCCAGCAttaagt--TGGG-CACTCTAGG
GGGACTGCCGGTGATAAGCCGGAGGAAGGTGGGGATGACGTCAAGTCATCATGGCCCTTA
CGGGCTGGGCTACACACGTGCTACAATGGCTAGTACAAAGGGCTGCCAACTCGCGAGAGT
GCGCTAATCCCATAAAGCTAGTCGTAGTCCGGATCGGAGTCTGCAACTCGACTCCGTGAA
GTCGGAATCGCTAGTAATCGCAGATCAGAATGCTGCGGTGAATACGTTCCCGGGC-
>938 - 0 - 24; 
AACCTTACCTGGCCTTGACATGTACGGAAGACTGCAGAGATG-CGGTTgtgccttcggga
aCCGTAACACAGGTGCTGCATGGCTGTCGTCAGCTCGTGTCGTGAGATGTTGGGTTAAGT
CCCGCAACGAGCGCAACCCCTGTCCTTAGTTGCCATCAttcagc--TGGG-CACTCTAAG
GAGACTGCCGGTGACAAACCGGAGGAAGGTGGGGATGACGTCAAGTCATCATGGCCCTTA
TGGCCAGGGCTACACACGTGCTACAATGGCTAGTACAAAGGGCAGCAAGCTAGTGATAGT
GAGCGAATCCCAAAAAGCCACCCTCAGTTCGGATCGCAGTCTGCAACTCGACGGCATGAA
GTCGGAATCGCTAGTAATCGCGGAACAGCATGACGCGGTGAATACGTTCCCGGGCC
>159 - 115 - 4; 
AACCTTACCGGCCCTTGACATCCCGTGAAGCAACCAGAGATG-GTTGTgtt-cttcgga-
-CATGGTGACAGGTGCTGCATGGCTGTCGTCAGCTCGTGTCGTGAGATGTTGGGTTAAGT
CCCGCAACGAGCGCAACCCCTGTCCTTAGTTGCCATCAttcagt--TGGG-CACTCTAAG
GAGACTGCCGGTGACAAACCGGAGGAAGGTGGGGATGACGTCAAGTCATCATGGCCCTTA
TGGCCAGGGCTACACACGTGCTACAATGGCTAGTACAAAGGGCTGCCAACTCGCGAGAGT
GCGCTAATCCCATAAAGCTAGTCGTAGTCCGGATCGGAGTCTGCAACTCGACTCCGTGAA
GTCGGAATCGCTAGTAATCGCAGATCAGAATGCTGCGGTGAATACGTTCCCGGGCC
>206 - 0 - 61; 
AACCTTACCTGGTCTTGACATCCTCGGAAGCCTGCAGAGATG-CGGGTgtgccttcggga
gCCGAGTGACAGGTGCTGCATGGCTGTCGTCAGCTCGTGTCGTGAGATGTTGGGTTAAGT
CCCGTAACGAGCGCAACCCTTGTCCTTATTTGCTAACAgttaggc-TGAG-AACTCTAAG
GAGACTGCCGGTGACAAACCGGAGGAAGGTGGGGACGACGTCAAGTCATCATGGCCCTTA
TGGCCAGGGCTACACACGTGCTACAATGGCTAGTACAAAGGGTTGCCAACTCGCGAGAGT
GCGCTAATCCCATAAAGCTAGTCGTAGTCCGGATCGGAGTCTGCAACTCGACTCCGTGAA
GTCGGAATCGCTAGTAATCGCAGATCAGAATGCTGCGGTGAATACGTTCCCGGGC-
>068 - 1 - 283; 
AACCTTACCCAGGCTTGACATGTATGGAACTCAGGGTAATGC-CTGAGgtgccttcgggg
aCCATAACACAGGTGCTGCATGGCTGTCGTCAGCTCGTGTCGTGAGATGTTGGGTTAAGT
CCCGCAACGAGCGCAACCCCTGTCCTTAGTTGCCATCAttcagt--TGGG-CACTCTAAG
GAGACTGCCGGTGACAAACCGGAGGAAGGTGGGGATGACGTCAAGTCATCATGGCCCTTA
TGGCCAGGGCTACACACGTGCTACAATGGCTAGTACAAAGGGTTGCCAACTCGCGAGAGT
GCGCTAATCCCATAAAGCTAGTCGTAGTCCGGATCGGAGTCTGCAACTCGACTCCGTGAA
GTCGGAATCGCTAGTAATCGCAGATCAGAATGCTGCGGTGAATACGTTCCCGGG--
>634 - 110 - 1; 
AACCTTACCTGGTCTTGACATGTAGCGAAGGTAGAAGAGATT-TTACTgtgccttcggga
gCGCTAACACAGGTGCTGCATGGCTGTCGTCAGCTCGTGTCGTGAGATGTTGGGTTAAGT
CCCGCAACGAGCGCAACCCCTGTCCTTAGTTGCCATCAttcagt--TGGG-CACTCTAAG
GAGACTGCCGGTGACAAACCGGAGGAAGGTGGGGATGACGTCAAGTCATCATGGCCCTTA
TGGCCAGGGCTACACACGTGCTACAATGGCTAGTACAAAGGGTTGCCAACTCGCGAGAGT
GCGCTAATCCCATAAAGCTAGTCGTAGTCCGGATCGGAGTCTGCAACTCGACTCCGTGAA
GTCGGAATCGCTAGTAATCGCAGATCAGAATGCTGCGGTGAATACGTTCCCGGGCC
>076 - 210 - 0; 
AACCTTACCTGGTCTTGACATGTAGCGAAGGTAGAAGAGATT-TTACTgtgccttcggga
gCGCTAACACAGGTGCTGCATGGCTGTCGTCAGCTCGTGTCGTGAGATGTTGGGTTAAGT
CCCGCAACGAGCGCAACCCCTGTCCTTAGTTGCCATCAtttagt--TGGG-CACTCTAAG
GAGACTGCCGGTGACAAACCGGAGGAAGGTGGGGATGACGTCAAGTCATCATGGCCCTTA
TGACCAGGGCTACACACGTGCTACAATGGCCGGTACAAAGGGTTGCTAACTCGCGAGAGT
ACGCTAATCCCATAAAGCCGGTCGTAGTCCGGATCGCAGTCTGCAACTCGACTGCGTGAA
GTCGGAATCGCTAGTAATCGCAGATCAGAATGCTGCGGTGAATACGTTCCCGGGCC
>282 - 23 - 1; 
AACCTTACCTGGCCTTGACATGTAGTGAACTTACCAGAGATG-GTTTGgtgccttcggga
aCACTAACACAGGTGCTGCATGGCTGTCGTCAGCTCGTGTCGTGAGATGTTGGGTTAAGT
CCCGCAACGAGCGCAACCCCTGTCCTTAGTTGCCATCAtttagt--TGGG-CACTCTAAG
GAGACTGCCGGTGACAAACCGGAGGAAGGTGGGGATGACGTCAAGTCATCATGGCCCTTA
TGGCCAGGGCTACACACGTGCTACAATGGCAAGTACAAAGGGTTGCCAACTCGCGAGAGT
GCGCTAATCCCATAAAGCTTGTCGTAGTCCGGATTGGAATCTGCAACTCGACTCCATGAA
GTCGGAATCGCTAGTAATCGCAGATCAGAATGCTGCGGTGAATACGTTCCCGGGCC
>408 - 0 - 55; 
AACCTTACCAGCCCTTGACATGTCCGGCACACTCCAGAGATG-GGGTTttcccttcgggg
aCCGGAGCACAGGTGCTGCATGGCTGTCGTCAGCTCGTGTCGTGAGATGTTGGGTTAAGT
CCCGCAACGAGCGCAACCCTCATCTTTAGTTGCCATCAgttcggc-TGGG-CACTCTAGA
GAAACTGCCGGTGACAAGCCGGAGGAAGGTGGGGATGACGTCAAGTCATCATGGCCCTTA
TGGCCAGGGCTACACACGTGCTACAATGGCTAGTACAAAGGGTTGCCAACTCGCGAGAGT
GCGCTAATCCCATAAAGCTAGTCGTAGTCCGGATCGGAGTCTGCAACTCGACTCCGTGAA
GTCGGAATCGCTAGTAATCGCAGATCAGAATGCTGCGGTGAATACGTTCCCGGGC-
>Methylophaga sp V4-ME-29; AJ244761
AACCTTACYTGGCCTTGACCTGTACGGAAGGCTTTAGAGATA-GAGCTgtgccttcggga
aCCGTAACACAGGTGCTGCATGGCTGTCGTCAGCTCGTGTCGTGAGATGTTGGGTTAAGT
CCCGCAACGAGCGCAACCCCTGTCCTTAGTTGCCATCAttaagt--TGGG-CACTCTAAG
GAGACTGCCGGTGACAAACCGGAGGAAGGTGGGGATGACGTCAAGTCATCATGGCCCTTA
TGGCCAGGGCTACACACGTGCTACAATGGCTAGTACAAAGGGTTGCCAACTCGCGAGAGT
GCGCTAATCCCATAAAGCTAGTCGTAGTCCGGATCGGAGTCTGCAACTCGACTCCGTGAA
GTCGGAATCGCTAGTAATCGCAGATCAGAATGCTGCGGTGAATACGTTCCCGGGCC
>Methylophaga thalassica (T); DSM5690; X95460
AACCTTACCTGGCCTTGACATGTACGGAAGATTGAAGAGATT-CGATTgtgccttcggga
aCCGTAACACAGGTGCTGCATGGCTGTCGTCAGCTCGTGTCGTGAGATGTTGGGTTAAGT
CCCGCAACGAGCGCAACCCCTGTCCTTAGTTGCCATCAttaagt--TGGG-CACTCTAAG
GAGACTGCCGGTGACAAACCGGAGGAAGGTGGGGATGACGTCAAGTCATCATGGCCCTTA
TGGCCAGGGCTACACACGTGCTACAATGGGCAGTACAAAGGGTTGCTAACTCGCGAGGGT
ATGCTAATCCCATAAAGCTGTTCGTAGTCCGGATCGCAGTCTGCAACTCGACTGCGTGAA
GTCGGAATCGCTAGTAATCGCGGATCAGAATGCCGCGGTGAATACGTTCCCGGGCC
>Methylophaga marina (T); DSM 5989; X95459
AACCTTACCTGGCCTTGACATGTAGCGAACTTTCCAGAGATG-GATTGgtgccttcggga
aCGCTAACACAGGTGCTGCATGGCTGTCGTCAGCTCGTGTCGTGAGATGTTGGGTTAAGT
CCCGCAACGAGCGCAACCCCTGTCCTTAGTTGCCATCAtttagt--TGGG-CACTCTAAG
GAGACTGCCGGTGACAAACCGGAGGAAGGTGGGGATGACGTCAAGTCATCATGGCCCTTA
TGGCCAGGGCTACACACGTGCTACAATGGCTAATACAAAGGGTTGCTAACTCGCGAGAGT
ATGCTAATCCCATAAAGCTAGTCGTAGTCCGGATCGCAGTCTGCAACTCGACTGCGTGAA
GTCGGAATCGCTAGTAATCGCGGATCAGAATGCCGCGGTGAATACGTTCCCGGGCC
>Methylophaga sulfidovorans (T); RB-1; 94-792; X95461
AACCTTACCTGGCCTTGACATGTACGGAAGATAGAAGAGATT-TTATTgtgccttcggga
aCCGTAACACAGGTGCTGCATGGCTGTCGTCAGCTCGTGTCGTGAGATGTTGGGTTAAGT
CCCGCAACGAGCGCAACCCCTGTCCTTAGTTGCCATCAttaagt--TGGG-CACTCTAAG
GAGACTGCCGGTGACAAACCGGAGGAAGGTGGGGATGACGTCAAGTCATCATGGCCCTTA
TGGCCAGGGCTACACACGTGCTACAATGGCTAGTACAAAGGGTTGCTAACTCGCGAGAGT
ATGCTAATCCCATAAAGCTAGTCGTAGTCCGGATCGCAGTCTGCAACTCGACTGCGTGAA
GTCGGAATCGCTAGTAATCGCGGATCAGAATGCCGCGGTGAATACGTTCCCGGGCC
>Methylophaga muralis (T); Kr3; AY694421
AACCTTACCTGGCCTTGACATGTACGGAAGATAGAAGAGATT-TTATTgtgccttcggga
aCCGTAACACAGGTGCTGCATGGCTGTCGTCAGCTCGTGTCGTGAGATGTTGGGTTAAGT
CCCGCAACGAGCGCAACCCCTGTCCTTAGTTGCCATCAttaagt--TGGG-CACTCTAAG
GAGACTGCCGGTGACAAACCGGAGGAAGGTGGGGATGACGTCAAGTCATCATGGCCCTTA
TGGCCAGGGCTACACACGTGCTACAATGGCTAGTACAAAGGGTTGCCAACTCGCGAGAGT
GCGCTAATCCCATAAAGCTAGTCGTAGTCCGGATTGGAGTCTGCAACTCGACTCCATGAA
GTCGGAATCGCTAGTAATCGCAGATCAGAATGCTGCGGTGAATACGTTCCCGGG-C
>Methylophaga alcalica (T); M39; AF384373
AACCTTACCTGGCCTTGACATGTACGGAAGACTT-AGA--GT-AAGTTgtgccttcggga
aCCGTAACACAGGTGCTGCATGGCTGTCGTCAGCTCGTGTCGTGAGATGTTGGGTTAAGT
CCCGCAACGAGCGCAACCCCTGTCCTTAGTTGCCATCAttaagt--TGGG-CACTCTAAG
GAGACTGCCGGTGACAAACCGGAGGAAGGTGGGGATGACGTCAAGTCATCATGGCCCTTA
TGGCCAGGGCTACACACGTGCTACAATGGGCAGTACAAAGGGTTGCCAACTCGCGAGATT
CCGCTAATCCCATAAAGCTGTTCGTAGTCCGGATCGGAGTCTGCAACTCGACTCCGTGAA
GTCGGAATCGCTAGTAATCGCAGATCAGAATGCCGCGGTGAATACGTTCCCGGGCC
>Methylophaga natronica; Bur2; AY128533
AACCTTACCTGGCCTTGACATGTACGGAAGATTGTAGAGATT-TTATTgtgccttcggga
aCCGTAACACAGGTGCTGCATGGCTGTCGTCAGCTCGTGTCGTGAGATGTTGGGTTAAGT
CCCGCAACGAGCGCAACCCCTGTCCTTAGTTGCCATCAttaagt--TGGG-CACTCTAAG
GAGACTGCCGGTGACAAACCGGAGGAAGGTGGGGATGACGTCAAGTCATCATGGCCCTTA
TGGCCAGGGCTACACACGTGCTACAATGGGCAGTACAAAGGGTTGCTAACTCGCGAGGGT
ATGCTAATCCCATAAAGCTGTTCGTAGTCCGGATCGCAGTCTGCAACTCGACTGCGTGAA
GTCGGAATCGCTAGTAATCGCGGATCAGAATGCCGCGGTGAATACGTTCCCGGGCC
>Methylophaga aminisulfidivorans (T); MP; DQ463161
AACCTTACCTGGCCTTGACATGTACGGAAGATTGAAGAGATT-CGATTgtgccttcggga
aCCGTAACACAGGTGCTGCATGGCTGTCGTCAGCTCGTGTCGTGAGATGTTGGGTTAAGT
CCCGCAACGAGCGCAACCCCTGTCCTTAGTTGCCATCAttaagt--TGGG-CACTCTAAG
GAGACTGCCGGTGACAAACCGGAGGAAGGTGGGGATGACGTCAAGTCATCATGGCCCTTA
TGGCCAGGGCTACACACGTGC-ATAATGGGAG--ATAAAGGGTTGCTAACTCGCGAGGGT
ATGCTAATCCCATAAAGCTGTTCGTAGTCCGGATCGCAGTCTGCAACTCGACTGCGTGAA
GTCGGAATCGCTAGTAATCGCGGATCAGAATGCCGCGGTGAATACGTTCCCGGGCC
>Methylophaga thiooxydans (T); DMS010; DQ660915
AACCTTACCTGGCCTTGACATGTACGGAAGATAGAAGAGATT-TTATTgtgccttcggga
aCCGTAACACAGGTGCTGCATGGCTGTCGTCAGCTCGTGTCGTGAGATGTTGGGTTAAGT
CCCGCAACGAGCGCAACCCCTGTCCTTAGTTGCCATCAttaagt--TGGG-CACTCTAAG
GAGACTGCCGGTGACAAACCGGAGGAAGGTGGGGATGACGTCAAGTCATCATGGCCCTTA
TGGCCAGGGCTACACACGTGCTACAATGGCAAGTACAAAGGGTTGCTAACTCGCGAGAGT
GTGCTAATCCCATAAAGCTTGTCGTAGTCCGGATCGCAGTCTGCAACTCGACTGCGTGAA
GTCGGAATCGCTAGTAATCGCGGATCAGAATGCCGCGGTGAATACGTTCCCGGGCC
>Methylophaga sp  LMN; HQ268014
AACCTTACCTGGCCTTGACATGTACGGAAGACTTTAGAGATA-GAGTTgtgccttcggga
aCCGTAACACAGGTGCTGCATGGCTGTCGTCAGCTCGTGTCGTGAGATGTTGGGTTAAGT
CCCGCAACGAGCGCAACCCCTGTCCTTAGTTGCCATCAttaagt--TGGG-CACTCTAAG
GAGACTGCCGGTGACAAACCGGAGGAAGGTGGGGATGACGTCAAGTCATCATGGCCCTTA
TGGCCAGGGCTACACACGTGCTACAATGGCAAGTACAAAGGGTTGCTAACTCGCGAGAGT
GTGCTAATCCCATAAAGCTTGTCGTAGTCCGGATCGCAGTCTGCAACTCGACTGCGTGAA
GTCGGAATCGCTAGTAATCGCGGATCA-----------------------------
>Methylophaga lonarensis (T); MPL; JF330773
AACCTTACCTGGCCTTGACATGCACGGAACCTTTCAGAGATG-GAAGGgtgccttcggga
aCCGTGACACAGGTGCTGCATGGCTGTCGTCAGCTCGTGTCGTGAGATGTTGGGTTAAGT
CCCGCAACGAGCGCAACCCCTGTCCTTAGTTGCCATCAttaagt--TGGG-CACTCTAAG
GAGACTGCCGGTGACAAACCGGAGGAAGGTGGGGATGACGTCAAGTCATCATGGCCCTTA
TGGCCAGGGCTACACACGTGCTACAATGGGCAGTACAAAGGGTTGCCAACTCGCGAGAGT
GCGCTAATCCCATAAAGCTGTTCGTAGTCCGGATTGGAGTCTGCAACTCGACTCCATGAA
GTCGGAATCGCTAGTAATCGCAGATCAGAATGCTGCGGTGAATACGTTCCCGGGCC
>Methylophaga sp  AQMP1; JF794990
AACCTTACCTGGCCTTGACATGTACGGAAGATTGAAGAGATTgCGATTgtgccttcggga
aCCGTAACACAGGTGCTGCATGGCTGTCGTCAGCTCGTGTCGTGAGATGTTGGGTTAAGT
CCCGCAACGAGCGCAACCCCTGTCCTTAGTTGCCATCAttaagt--TGGG-CACTCTAAG
GAGACTGCCGGTGACAAACCGGAGGAAGGTGGGGATGACGTCAAGTCATCATGGCCCTTA
TGGCCAGGGCTACACACGTGCTACAATGGGCAGTACAAAGGGTTGCTAACTCGCGAGAGG
TAGCAAATCCCATAAAGCTGTTCGTAGTCCGGATCGCAGTCTGCAACTCGACTGCGTGAA
GTCGGAATCGCTAGTAATCGCGGATCAGAATGCCGCGGTGAATACGTTCCCGGGCC
>bacterium DS-4; JN003578
AACCTTACCTGGCCTTGACATGTACGGAAGACTTTAGAGATA-GAGTTgtgccttcggga
aCCGTAACACAGGTGCTGCATGGCTGTCGTCAGCTCGTGTCGTGAGATGTTGGGTTAAGT
CCCGCAACGAGCGCAACCCCTGTCCTTAGTTGCCATCAttaagt--TGGG-CACTCTAAG
GAGACTGCCGGTGACAAACCGGAGGAAGGTGGGGATGACGTCAAGTCATCATGGCCCTTA
TGGCCAGGGCTACACACGTGCTACAATGGCAAGTACAAAGGGTTGCTAACTCGCGAGAGT
GTGCTAATCCCATAAAGCTCGTCGTAGTCCGGATCGCAGTCTGCAACTCGACTGCGTGAA
GTCGGAATCGCTAGTAATCGCT----------------------------------
>bacterium SH3-2; JQ269254
AACCTTACCTGGCCTTGACATGTACGGAAGATTG-AGAGATT-CGATTgtgccttcggga
aCCGTAACACAGGTGCTGCATGGCTGTCGTCAGCTCGTGTCGTGAGATGTTGGGTTAAGT
CCCGCAACGAGCGCAACCCCTGTCCTTAGTTGCCATCAtttagt--TGGG-CACTCTAAG
GAGACTGCCGGTGACAAACCGGAGGAAGGTGGGGATGACGTCAAGTCATCATGGCCCTTA
TGGCCAGGGCTACACACGTGCTACAATGGCAAGTACAAAGGGTTGCTAACTCGCGAG-GT
ATGCTAATCCCATAAAGCTTGTCGTAGTCCGGATCGCAGTCTGCAACTCGACTGCGTGAA
GTCGGAATCGCTAGTAATCGCAGATCAGAATGCTGCGGTGAATACGTTCCCGGGCC
>bacterium SH6-1; JQ269264
AACCTTACCTGGCCTTGACATGTACGGAAGATTGAAGAGATT-CGATTgtgccttcggga
aCCGTAACACAGGTGCTGCATGGCTGTCGTCAGCTCGTGTCGTGAGATGTTGGGTTAAGT
CCCGCAACGAGCGCAACCCCTGTCCTTAGTTGCCATCAttaagt--TGGG-CACTCTAAG
GAGACTGCCGGTGACAAACCGGAGGAAGGTGGGGATGACGTCAAGTCATCATGGCCCTTA
TGGCCAGGGCTACACACGTGCTACAATGGCAAGTACAAAGGGTTGCTAACTCGCGAGAGT
GTGCTAATCCCATAAAGCTTGTCGTAGTCCGGATCGCAGTCTGCAACTCGACTGCGTGAA
GTCGGAATCGCTAGTAATCGCGGATCAGAATGCCGCGGTGAATACGTTCCCGGGCC
>Methylophaga sp  SM14; KF790925
AACCTTACCTGGCCTTGACATGCACGGAACTTTCCAGAGATG-GATTGgtgccttcggga
aCCGTGACACAGGTGCTGCATGGCTGTCGTCAGCTCGTGTCGTGAGATGTTGGGTTAAGT
CCCGCAACGAGCGCAACCCCTGTCCTTAGTTGCCATCAttaagt--TGGG-CACTCTAAG
GAGACTGCCGGTGACAAACCGGAGGAAGGTGGGGATGACGTCAAGTCATCATGGCCCTTA
TGGCCAGGGCTACACACGTGCTACAATGGCAAGTACAAAGGGTTGCTAACTCGCGAGAGT
GTGCTAATCCCATAAAGCTTGTCGTAGTCCGGATCGCAGTCTGCAACTCGACTGCGTGAA
GTCGGAATCGCTAGTAATCGCGGATCAGAATGCCGCGGTGAATACGTTCCCGGGCC
>Methylophaga sp  RS-MM3; KF371656
AACCTTACCTGGCCTTGACATGTACGGAAGATTTTAGAGATA-GAATTgtgccttcggga
aCCGTAACACAGGTGCTGCATGGCTGTCGTCAGCTCGTGTCGTGAGATGTTGGGTTAAGT
CCCGCAACGAGCGCAACCCCTGTCCTTAGTTGCCATCAtttagt--TGGG-CACTCTAAG
GAGACTGCCGGTGACAAACCGGAGGAAGGTGGGGATGACGTCAAGTCATCATGGCCCTTA
TGGCCAGGGCTACACACGTGCTACAATGGGCAGTACAAAGGGTTGCCAACTCGCGAGAGT
GCGCTAATCCCATAAAGCTGTTCGTAGTCCGGATTGGAGTCTGCAACTCGACTCCATGAA
GTCGGAATCGCTAGTAATCGCAGATCAGCATGCTGCGGTGAATACGTTCCCGGGCC
>Methylophaga frappieri (T); JAM7; CP003380
AACCTTACCTGGCCTTGACATGCACGGAAGACAGAAGAGATT-TTGTTgtgccttcggga
aCCGTGACACAGGTGCTGCATGGCTGTCGTCAGCTCGTGTCGTGAGATGTTGGGTTAAGT
CCCGCAACGAGCGCAACCCCTGTCCTTAGTTGCCATCAtttagt--TGGG-CACTCTAAG
GAGACTGCCGGTGACAAACCGGAGGAAGGTGGGGATGACGTCAAGTCATCATGGCCCTTA
TGGCCAGGGCTACACACGTGCTACAATGGGCAGTACAAAGGGTTGCCAACTCGCGAGAGT
GCGCTAATCCCATAAAGCTGCTCGTAGTCCGGATTGGAGTCTGCAACTCGACTCCATGAA
GTCGGAATCGCTAGTAATCGCGGATCAGAATGCCGCGGTGAATACGTTCCCGGGCC
>Methylophaga sp  R1; KT461669
AACCTTACCTGGCCTTGACATGTACGGAAGATAGAAGAGATT-TTATTgtgccttcggga
aCCGTAACACAGGTGCTGCATGGCTGTCGTCAGCTCGTGTCGTGAGATGTTGGGTTAAGT
CCCGCCACGAGCGCAACCCCTGTCCTTAGTTGCGATCAttaagt--TGGG-CACTCTAAG
GAGACTGCCGGTGACAAACCGGAGGAAGGTGGGGATGACGTCAAGTCATCATGGCCCTTA
TGGCCAGGGCTACACACGTGCTACAATGGCAAGTACAAAGTGTTGCTAACTCGCGAGAGT
GTGCTAATCCCATAAAGCTTGTCGTAGTCCGGATCGCAGTCTGCAACTCGACTGCGTGAA
GTCGGAATCGCTAGTAATCGCGGATCAGAATGCCGCGGTGAATACGTTCCCGGGCC
>Methylophaga sp PBVC023FULL; KT921330
AACCTTACCTGGCCTTGACATGCACGGAACTTTCCAGAGATG-GATTGgtgccttcggga
aCCGTGACACAGGTGCTGCATGGCTGTCGTCAGCTCGTGTCCTGAGATGTTGGGTTAAGT
CCCGCAACGAGCGCAACCCCTGTCCTTAGTTGCCATCAttcagt--TGGG-CACTCTAAG
GAGACTGCCGGTGACAAACCGGAGGAAGGTGGGGATGACGTCAAGTCATCATGGCCCTTA
TGGCCAGGGCTACACACGTGCTACAATGGCAAGTACAAAGGGTTGCTAACTCCCGAGGGT
GGGCTAATCCCATAAAGCTGGGCGAAATCCGGAACCAAGTCCGCAACTCCACGGCGTGAA
ATCCGAATCCCTAATAATCCCGGATCAAAATGCCGCGGCGAAAACGTTCCCGGGCC
>Enterobacter kobei (T); type strain: CIP 105566; AJ508301
AACCTTACCTACTCTTGACATCCACGGAACTTGGCAGAGATG-CCTTGgtgccttcggga
aCCGTGAGACAGGTGCTGCATGGCTGTCGTCAGCTCGTGTTGTGAAATGTTGGGTTAAGT
CCCGCAACGAGCGCAACCCTTATCCTTTGTTGCCAGCGgttcggc-CGGG-AACTCAAAG
GAGACTGCCAGTGATAAACTGGAGGAAGGTGGGGATGACGTCAAGTCATCATGGCCCTTA
CGAGTAGGGCTACACACGTGCTACAATGGCATATACAAAGAGAAGCGACCTCGCGAGAGC
AAGCGGACCTCATAAAGTATGTCGTAGTCCGGATCGGAGTCTGCAACTCGACTCCGTGAA
GTCGGAATCGCTAGTAATCGTGGATCAGAATGCCACGGTGAATACGTTCCCGGGCC
>Pseudomonas amygdali (T); LMG 2123T (type strain); Z76654
AACCTTACCAGGCCTTGACATCCAATGAATCCTTTAGAGATA-GAGGAgtgccttcggga
gCATTGAGACAGGTGCTGCATGGCTGTCGTCAGCTCGTGTCGTGAGATGTTGGGTTAAGT
CCCGTAACGAGCGCAACCCTTGTCCTTAGTTACCAGCAcgttaaggTGGG-CACTCTAAG
GAGACTGCCGGTGACAAACCGGAGGAAGGTGGGGATGACGTCAAGTCATCATGGCCCTTA
CGGCCTGGGCTACACACGTGCTACAATGGTCGGTACAGAGGGTTGCCAAACCGCGAGGTG
GAGCTAATCTCACAAAACCGATCGTAGTCCGGATCGCAGTCTGCAACTCGACTGCGTGAA
GTCGGAATCGCTAGTAATCGCGAATCAGAATGTCGCGGTGAATACGTTCCCGGGCC
>Cycloclasticus pugetii (T); PS-1; L34955
AACCTTACCTACCCTTGACATACAGAGAACTTTCTAGAGATA-GATTGgtgccttcggga
aCTCTGATACAGGTGCTGCATGGCTGTCGTCAGCTCGTGTCGTGAGATGTTGGGTTAAGT
CCCGTAACGAGCGCAACCCTTATCCTTAGTTGCTACCAtttagt--TGGG-CACTCTAAG
GAGACTGCCGGTGATAAACCGGAGGAAGGTGGGGACGACGTCAAGTCATCATGGCCCTTA
TGGGTAGGGCTACACAC-TGCTACAATGGCCGGTACAGAGGGCCGCAAACTCGCGAGAGT
AAGCTAATCCCTTAAAGCCGGTCCTAGTCCGGATTGCAGTCTGCAACTCGACTGCATGAA
GCTGGAATCGCTAGTAATCGCGGATCAGAATGCCGCGGTGAATTCGTTCCCGGGCC
>Hydrogenovibrio marinus (T); JCM7688; MH-110; D86374
AACCTTACCATCCCTTGACATCCTGCGAACTTTCTAGAGATA-GATTGgtgccttcggga
aCGCAGTGACAGGTGCTGCATGGCTGTCGTCAGCTCGTGTCGTGAGATGTTGGGTTAAGT
CCCGCAACGAGCGCAACCCTTATCTTTAGTTGCTACCAtttagt--TGAG-AACTCTAAA
GAGACTGCCGGTGATAAACCGGAGGAAGGCGGGGACGACGTCAAGTCATCATGGCCCTTA
TGGGATGGGCTACACACGTGCTACAATGGGGGGTACAAAGAGCAGCTAGCTGGCGACAGT
GCGCGAATCTCATAAAACCCTTCGTAGTCCGGATTGGAGTCTGCAACTCGACTCCATGAA
GTCGGAATCGCTAGTAATCGTGAATCAGAATGTCACGGTGAATACGTTCCCGGGCC
>Piscirickettsia salmonis; SCO-02A; AY498635
AACCTTACCTGGTCTTGACATCCTAAGAATTCTGCAGAGATG-CGGAAgtgccttcggga
gCTTAGAGACAGGTGCTGCATGGCTGTCGTCAGCTCGTGTCGTGAGATGTTGGGTTAAGT
CCCGCAACGAGCGCAACCCTTATCCTTAGTTGCCAGCAcgtgatggTGGG-AACTCTAGG
GAGACTGCCGGTGATAAACCGGAGGAAGGTGGGGACGACGTCAAGTCATCATGGCCCTTA
CGACCAGGGCTACACACGTGCTACAATGGGGCGTACAGACGGAGGCGAAGCAGCGATGTG
GAGCGAACCTGAGAAAGCGCCTCGTAGTCCGGATTGGAGTCTGCAACTCGACTCCATGAA
GTCGGAATCGCTAGTAATCGCGAATCAGCATGTCGCGGTGAATACGTTCCCGGGCC
>Sulfurivirga caldicuralii (T); MM1; AB245479
AACCTTACCCTCCCTTGACATCCCCGGAAGGCGCCAGAGATG-GCGCTgtgccttcggga
aCCGGGTGACAGGTGCTGCATGGCTGTCGTCAGCTCGTGTCGTGAGATGTTGGGTTAAGT
CCCGCAACGAGCGCAACCCTTGCCGTTAGTTGCCATCGggtcatgcCGGG-CACTCTAAC
GGGACTGCCGGTGATAAACCGGAGGAAGGCGGGGACGACGTCAAGTCATCATGGCCCTTA
TGGGAGGGGCTACACACGTGCTACAATGGGCAGGACAAAGGGTAGCCAACCCGCGAGGGG
GAGCCAATCCCAAAAACCTGCTCGTAGTCCGGATTGCAGTCTGCAACTCGACTGCATGAA
GTCGGAATCGCTAGTAATCGCGAATCAGCATGTCGCGGTGAATACGTTCCCGGGCC
>Thioalkalimicrobium aerophilum (T); AL3; AF126548
AACCTTACCATCCCTTGACATCCACAGAACTTTCTAGAGATA-GATTGgtgccttcggga
aCTGTGAGACAGGTGCTGCATGGCTGTCGTCAGCTCGTGTCGTGAGATGTTGGGTTAAGT
CCCGCAACGAGCGCAACCCTTATCATTAGTTGCTACCAtttagt--TGAG-AACTCTAAT
GAGACTGCCGGTGATAAACCGGAGGAAGGCGGGGACGACGTCAAGTCATCATGGCCCTTA
TGGGATGGGCTACACACGTGCTACAATGGKCGGTACAAACAGTAGCGAAGCCGCGAGGTG
GTGCTAATCTGAAAAAACCGATCGTAGTCCGGATTGGAGTCTGCAACTCGACTCCATGAA
GTCGGAATCGCTAGTAATCGCAAATCAGAATATTGCGGTGAATACGTTCCCGGGCC
>Thiomicrospira frisia (T); JB-A2; AF013974
AACCTTACCATCCCTTGACATACCAAGAAGTTACTAGAGATA-GTTTCgtgccttcggga
gCTTGGATACAGGTGCTGCATGGCTGTCGTCAGCTCGTGTCGTGAGATGTTGGGTTAAGT
CCCGCAACGAGCGCAACCCTTATCATTAGTTGCTACCAtttagt--TGAG-AACTCTAAT
GAGACTGCCGGTGATAAACCGGAGGAAGGCGGGGACGACGTCAAGTCATCATGGCCCTTA
TGGGATGGGCTACACACGTGCTACAATGGGGGGTACAAAGAGCAGCCAACTGGCAACAGT
GCGCGAATCTCAAAAAACCCTTCGTAGTCCGGATTGGAGTCTGCAACTCGACTCCATGAA
GTCGGAATCGCTAGTAATCGCGAATCAGAATGTCGCGGTGAATACGTTCCCGGGCC
>Thiomicrospira chilensis (T); Ch-1; AF013975
AACCTTACCATCCCTTGACATCCTGCGAACTTTCTAGAGATA-GATTGgtgccttcggga
aCGCAGTGACAGGTGCTGCATGGCTGTCGTCAGCTCGTGTCGTGAGATGTTGGGTTAAGT
CCCGCAACGAGCGCAACCCTTATCTTTAGTTGCTACCAtttagt--TGAG-AACTCTAAA
GAGACTGCCGGTGATAAACCGGAGGAAGGCGGGGGCGACGTCAAGTCATCATGGCCCTTA
TGGGATGGGCTACACACGTGCTACAATGGGGGGTACAAAGAGCAGCCAACTGGCAACAGT
GCGCGAATCTCAAAAAACCCTTCGTAGTCCGGATTGGAGTCTGCAACTCGACTCCATGAA
GTCGGAATCGCTAGTAATCGTGGATCAGAATGCCGCGGTGAATACGTTCCCGGGCC
>Galenea microaerophila (T); P2D; JQ080912
AACCTTACCCTCCCTTGACATCCTGCGAAGGCGCCAGAGATG-GCGCTgtgccttcggga
aCGCAGTGACAGGTGCTGCATGGCTGTCGTCAGCTCGTGTCGTGAGATGTTGGGTTAAGT
CCCGCAACGAGCGCAACCCTTATCATTAGTTGCTACCAtttagt--TGAG-AACTCTAAT
GAGACTGCCGGTGATAAACCGGAGGAAGGCGGGGACGACGTCAAGTCATCATGGCCCTTA
TGGGAGGGGCTACACACGTGCTACAATGGGAAGTACAAAGAGCAGCCAACTGGCGACAGT
GCGCAAATCTCAAAAAACTTCTCGTAGTCCGGATTGGAGTCTGCAACTCGACTCCATGAA
GTCGGAATCGCTAGTAATCGCGAATCAGAATGTCGCGGTGAATACGTTCCCGGGCC
